# Supplementary material for: Identification of hub genes and potential molecular mechanisms related to drug sensitivity in acute myeloid leukemia based on machine learning
Source: Front Pharmacol. 2024 Apr 8;15:1359832. doi: 10.3389/fphar.2024.1359832 (PMC11033397; doi:10.3389/fphar.2024.1359832)
Supplement: Supplementary file 1 [file DataSheet1.zip]

Archive with 49 entries (49 files):
- __MACOSX/Additional files/._Supplementary table 7.csv
- __MACOSX/Additional files/._Supplementary table 17.csv
- __MACOSX/Additional files/._SF2.pdf
- __MACOSX/Additional files/._SF3.pdf
- __MACOSX/Additional files/._Supplementary table 16.csv
- __MACOSX/Additional files/._Supplementary table 1.xlsx
- __MACOSX/Additional files/._Supplementary table 6.csv
- __MACOSX/Additional files/._Supplementary table 4.csv
- __MACOSX/Additional files/._Supplementary table 14.csv
- __MACOSX/Additional files/._SF1.pdf
- __MACOSX/Additional files/._Supplementary table 15.csv
- __MACOSX/Additional files/._Supplementary table 5.csv
- __MACOSX/Additional files/._Supplementary table 11.csv
- __MACOSX/Additional files/._SF4.pdf
- __MACOSX/Additional files/._SF5.pdf
- __MACOSX/Additional files/._Supplementary table 10.csv
- __MACOSX/Additional files/._Supplementary table 2.csv
- __MACOSX/Additional files/._Supplementary table 12.csv
- __MACOSX/Additional files/._SF6.pdf
- __MACOSX/Additional files/._Supplementary table 13.csv
- __MACOSX/Additional files/._Supplementary table 3.csv
- __MACOSX/Additional files/._Supplementary table 8.csv
- __MACOSX/Additional files/._Supplementary table 18.csv
- __MACOSX/Additional files/._Supplementary table 9.csv
- Additional files/SF1.pdf
- Additional files/SF2.pdf
- Additional files/SF3.pdf
- Additional files/SF4.pdf
- Additional files/SF5.pdf
- Additional files/SF6.pdf
- Additional files/Supplementary material.DOCX
- Additional files/Supplementary table 1.xlsx
- Additional files/Supplementary table 10.csv
- Additional files/Supplementary table 11.csv
- Additional files/Supplementary table 12.csv
- Additional files/Supplementary table 13.csv
- Additional files/Supplementary table 14.csv
- Additional files/Supplementary table 15.csv
- Additional files/Supplementary table 16.csv
- Additional files/Supplementary table 17.csv
- Additional files/Supplementary table 18.csv
- Additional files/Supplementary table 2.csv
- Additional files/Supplementary table 3.csv
- Additional files/Supplementary table 4.csv
- Additional files/Supplementary table 5.csv
- Additional files/Supplementary table 6.csv
- Additional files/Supplementary table 7.csv
- Additional files/Supplementary table 8.csv
- Additional files/Supplementary table 9.csv
