# Supplementary material for: Identification of hub genes and potential molecular mechanisms related to drug sensitivity in acute myeloid leukemia based on machine learning
Source: Front Pharmacol. 2024 Apr 8;15:1359832. doi: 10.3389/fphar.2024.1359832 (PMC11033397; doi:10.3389/fphar.2024.1359832)
Supplement: Supplementary file 1 [file DataSheet1.zip › Additional files/Supplementary table 1.xlsx]

## Sheet: Sheet1
Dataset name	Technique	No. of AML samples
TCGA	RNA seq (Illumina HiSeq/GA2)	179
GSE12417	Microarray (HG-U133A; HG-U133B; HG-U133_Plus_2)	242
GSE37642	Microarray (HG-U133A; HG-U133B; HG-U133_Plus_2)	562
GSE106291	RNA seq (Illumina HiSeq 1500)	250
GSE146173	RNA seq (Illumina HiSeq 1500)	246
