# Supplementary material for: Identification of hub genes and potential molecular mechanisms related to drug sensitivity in acute myeloid leukemia based on machine learning
Source: Front Pharmacol. 2024 Apr 8;15:1359832. doi: 10.3389/fphar.2024.1359832 (PMC11033397; doi:10.3389/fphar.2024.1359832)
Supplement: Supplementary file 1 [file DataSheet1.zip › Additional files/Supplementary table 10.csv]

	r	p	row_1	row_2
1	0.163354211272199	0.027	ssGSVA	ALDOC
2	0.326939102863434	0.001	ssGSVA	KLF9
3	0.0255131218863497	0.282	ssGSVA	PPM1F
4	0.23849150775302	0.001	ssGSVA	CSTB
5	0.194225975364343	0.025	ssGSVA	CYYR1
6	0.238044963825206	0.033	ssGSVA	DDIT4
7	0.346036549883283	0.001	ssGSVA	DGAT2
8	0.0439644772544543	0.271	ssGSVA	IFITM3
9	0.481906107383844	0.001	ssGSVA	PMM1
10	0.26350165055825	0.012	ssGSVA	SASH1
11	0.00818945057033237	0.393	ssGSVA	SH2D3C
12	0.0233281377766054	0.316	ssGSVA	SUSD3
13	0.0480242778307139	0.153	ssGSVA	ANXA4
14	0.353784197274077	0.001	ssGSVA	ARAP1
15	0.128978918844406	0.032	ssGSVA	CYC1
16	0.0654543915514615	0.199	ssGSVA	DHRS9
17	0.324959300659216	0.003	ssGSVA	ECHDC3
18	0.0424557137837055	0.214	ssGSVA	FBXO6
19	0.290652595420662	0.004	ssGSVA	FKBP5
20	0.0636727389870026	0.135	ssGSVA	HIP1
21	0.0191729056836928	0.343	ssGSVA	HPCAL1
22	0.109674722077524	0.037	ssGSVA	IL6R
23	0.196135937518467	0.004	ssGSVA	LTB4R
24	0.0573610936595892	0.132	ssGSVA	PLCB2
25	0.329761234919369	0.001	ssGSVA	RAB3D
26	0.0444919923517018	0.215	ssGSVA	RGL2
27	0.185730664722663	0.003	ssGSVA	RPS6KA1
28	-0.0134306921420899	0.571	ssGSVA	S100A13
29	0.200177475897816	0.006	ssGSVA	TRIB1
30	0.155141167173945	0.039	ssGSVA	ADGRE5
31	-0.0273764940307555	0.692	ssGSVA	PELO
32	0.303169918120619	0.001	ssGSVA	AVPI1
33	0.313612521576182	0.011	ssGSVA	CYP19A1
34	0.159069430450464	0.018	ssGSVA	HLX
35	0.0424177529151023	0.241	ssGSVA	PKN1
36	0.141274702599243	0.038	ssGSVA	PPM1N
37	0.110503591635059	0.062	ssGSVA	SHARPIN
38	0.340986774067351	0.001	ssGSVA	SLA
39	0.106770250571361	0.029	ssGSVA	DGAT1
40	0.0816807236816438	0.13	ssGSVA	GAS6
41	0.105690488196022	0.113	ssGSVA	KRT5
42	0.259499445018084	0.003	ssGSVA	AK1
43	0.162402065710775	0.026	ssGSVA	CBLN3
44	0.373223069969395	0.001	ssGSVA	CCND3
45	0.360232262474446	0.001	ssGSVA	ECE1
46	0.381312428568873	0.001	ssGSVA	EHBP1L1
47	0.0875072291759956	0.115	ssGSVA	GADD45A
48	0.393252296128488	0.001	ssGSVA	GLTP
49	0.0889781880939634	0.155	ssGSVA	GNG11
50	0.011259934293286	0.4	ssGSVA	ICAM3
51	0.398464730812927	0.001	ssGSVA	IGF2R
52	0.21240240957415	0.009	ssGSVA	ISG20
53	0.277681541170337	0.005	ssGSVA	LSP1
54	0.0572717449858561	0.181	ssGSVA	MAD2L1BP
55	0.445828702113181	0.001	ssGSVA	MAST3
56	0.240027564065362	0.007	ssGSVA	MYL6
57	-0.0196743923614138	0.609	ssGSVA	MZT2A
58	0.412670848466876	0.001	ssGSVA	NEDD9
59	0.0434180168473079	0.171	ssGSVA	NFKBIL1
60	0.101872797064284	0.113	ssGSVA	OPTN
61	0.0789271268702177	0.124	ssGSVA	OSGIN1
62	0.158567341404894	0.015	ssGSVA	PCGF5
63	0.116430547516447	0.091	ssGSVA	PF4
64	0.0795620431277059	0.119	ssGSVA	PIM1
65	0.196435928911491	0.011	ssGSVA	PRDX5
66	0.24639361668223	0.003	ssGSVA	RELB
67	0.0664824119463063	0.17	ssGSVA	RHOC
68	0.120515607737925	0.087	ssGSVA	RPL3L
69	0.229167378889612	0.001	ssGSVA	SEC14L1
70	0.145473642801732	0.025	ssGSVA	SESN2
71	0.394830889447681	0.001	ssGSVA	SH3BP5
72	0.471879578076446	0.001	ssGSVA	SH3TC1
73	0.369152349320458	0.001	ssGSVA	SIAH2
74	0.107441349862777	0.076	ssGSVA	SLC10A3
75	0.463318525410615	0.001	ssGSVA	SRXN1
76	0.435275651362945	0.001	ssGSVA	TFE3
77	0.313078740491024	0.006	ssGSVA	TMEM63C
78	0.0483099531435096	0.246	ssGSVA	TREML2
79	0.425212019184556	0.001	ssGSVA	TUBA4A
80	0.104103297518832	0.103	ssGSVA	TWIST2
