# Supplementary material for: Identification of hub genes and potential molecular mechanisms related to drug sensitivity in acute myeloid leukemia based on machine learning
Source: Front Pharmacol. 2024 Apr 8;15:1359832. doi: 10.3389/fphar.2024.1359832 (PMC11033397; doi:10.3389/fphar.2024.1359832)
Supplement: Supplementary file 1 [file DataSheet1.zip › Additional files/Supplementary table 11.csv]

	r	p	row_1	row_2
1	-0.0190932812102309	0.546	ssGSVA	ALDOC
2	0.0784773818070834	0.121	ssGSVA	KLF9
3	0.0037590990036023	0.441	ssGSVA	PPM1F
4	0.272991804429428	0.001	ssGSVA	CSTB
5	-0.0227866318767794	0.545	ssGSVA	CYYR1
6	0.0840654087121544	0.09	ssGSVA	DDIT4
7	0.052088762326428	0.18	ssGSVA	DGAT2
8	0.165268035302574	0.009	ssGSVA	IFITM3
9	0.26013320315745	0.001	ssGSVA	PMM1
10	0.18936978899571	0.02	ssGSVA	SASH1
11	0.142926884010932	0.008	ssGSVA	SH2D3C
12	0.0408180464686694	0.214	ssGSVA	SUSD3
13	-0.00723114006872675	0.493	ssGSVA	ANXA4
14	0.251984981204459	0.001	ssGSVA	ARAP1
15	0.00561930727783001	0.422	ssGSVA	CYC1
16	-0.0828330242733764	0.982	ssGSVA	DHRS9
17	-0.0455251272693999	0.711	ssGSVA	ECHDC3
18	0.174094146376136	0.016	ssGSVA	FBXO6
19	-0.0127580534158457	0.533	ssGSVA	FKBP5
20	-0.0546790248427816	0.853	ssGSVA	HIP1
21	0.0618932780517642	0.117	ssGSVA	HPCAL1
22	0.00663259598750204	0.403	ssGSVA	IL6R
23	-0.0702593760754228	0.922	ssGSVA	LTB4R
24	0.0418014153574926	0.175	ssGSVA	PLCB2
25	-0.0760353330004461	0.947	ssGSVA	RAB3D
26	0.0600382167174091	0.125	ssGSVA	RGL2
27	0.269173136905729	0.001	ssGSVA	RPS6KA1
28	-0.0278554398938528	0.647	ssGSVA	S100A13
29	0.0671950199316603	0.125	ssGSVA	TRIB1
30	-0.0454384109419096	0.787	ssGSVA	ADGRE5
31	0.0112363046461489	0.369	ssGSVA	PELO
32	0.185556076084066	0.007	ssGSVA	AVPI1
33	-0.0694618006787059	0.875	ssGSVA	CYP19A1
34	0.170110290081381	0.003	ssGSVA	HLX
35	0.144788905195509	0.016	ssGSVA	PKN1
36	0.117991328339579	0.061	ssGSVA	PPM1N
37	0.12709973201256	0.045	ssGSVA	SHARPIN
38	0.205949863105162	0.004	ssGSVA	SLA
39	0.0818608023523153	0.101	ssGSVA	DGAT1
40	0.0153471602526906	0.362	ssGSVA	GAS6
41	-0.0615019480460754	0.816	ssGSVA	KRT5
42	0.0859082529996335	0.087	ssGSVA	AK1
43	0.193929549553014	0.001	ssGSVA	CBLN3
44	0.175435715350101	0.002	ssGSVA	CCND3
45	0.0761549311203445	0.058	ssGSVA	ECE1
46	0.195299070310572	0.003	ssGSVA	EHBP1L1
47	0.0044176800633172	0.366	ssGSVA	GADD45A
48	0.149273652266521	0.019	ssGSVA	GLTP
49	0.000396309818970381	0.429	ssGSVA	GNG11
50	-0.0297943772655778	0.691	ssGSVA	ICAM3
51	0.132026641688475	0.02	ssGSVA	IGF2R
52	0.145386869928497	0.012	ssGSVA	ISG20
53	0.30361944508166	0.001	ssGSVA	LSP1
54	0.0645789196803752	0.108	ssGSVA	MAD2L1BP
55	0.0738255374668798	0.106	ssGSVA	MAST3
56	0.130421250518734	0.027	ssGSVA	MYL6
57	-0.00225791637657771	0.472	ssGSVA	MZT2A
58	0.129187662906846	0.024	ssGSVA	NEDD9
59	0.073339375944686	0.106	ssGSVA	NFKBIL1
60	0.0101324593056365	0.378	ssGSVA	OPTN
61	0.314013048255	0.001	ssGSVA	OSGIN1
62	0.115537818269996	0.037	ssGSVA	PCGF5
63	-0.100233776092229	0.988	ssGSVA	PF4
64	0.0556421675864687	0.193	ssGSVA	PIM1
65	-0.0525525438397636	0.827	ssGSVA	PRDX5
66	0.0105516790439754	0.302	ssGSVA	RELB
67	0.16033885803745	0.004	ssGSVA	RHOC
68	-0.0392362089966171	0.632	ssGSVA	RPL3L
69	0.1700909030736	0.006	ssGSVA	SEC14L1
70	0.158201660806486	0.019	ssGSVA	SESN2
71	0.0802150544679588	0.144	ssGSVA	SH3BP5
72	0.191894269241604	0.004	ssGSVA	SH3TC1
73	0.0594384950099331	0.134	ssGSVA	SIAH2
74	0.0761502339631314	0.088	ssGSVA	SLC10A3
75	0.121850442773479	0.036	ssGSVA	SRXN1
76	0.211041261087748	0.001	ssGSVA	TFE3
77	0.230887844703064	0.003	ssGSVA	TMEM63C
78	0.0497479161322694	0.193	ssGSVA	TREML2
79	0.144332415480887	0.002	ssGSVA	TUBA4A
80	-0.00366166322259647	0.39	ssGSVA	TWIST2
