# Supplementary material for: Identification of hub genes and potential molecular mechanisms related to drug sensitivity in acute myeloid leukemia based on machine learning
Source: Front Pharmacol. 2024 Apr 8;15:1359832. doi: 10.3389/fphar.2024.1359832 (PMC11033397; doi:10.3389/fphar.2024.1359832)
Supplement: Supplementary file 1 [file DataSheet1.zip › Additional files/Supplementary table 12.csv]

	Monocytes	Macrophages_M2	Mast_cells_resting	Eosinophils	Plasma_cells	T_cells_CD4_memory_resting	Neutrophils	T_cells_CD4_memory_activated	NK_cells_resting	NK_cells_activated	B_cells_naive	T_cells_CD8	T_cells_follicular_helper	T_cells_regulatory_	Mast_cells_activated	Macrophages_M0	Dendritic_cells_activated	B_cells_memory	T_cells_gamma_delta	Dendritic_cells_resting	T_cells_CD4_naive	Macrophages_M1
Monocytes	1	0.266223298510395	-0.359965176916042	-0.241153565602484	-0.288808088552387	-0.463734340523227	0.0434578399323163	-0.0474982022416378	-0.0910221388685047	-0.270045898900292	-0.436478995418924	-0.47789677871689	-0.293336816123488	-0.114611686547579	-0.108407718255908	-0.0272173023987738	-0.00710557427824185	-0.197913447135433	-0.0577059502338911	0.0498379646866279	-0.0558864118910485	-0.0272709332045042
Macrophages_M2	0.266223298510395	1	-0.224544999343718	-0.114158043005583	-0.106438794898701	-0.252353929466643	-0.120708757246648	-0.00280585161674836	-0.0500396543715128	-0.144730670047982	-0.224999146691505	-0.311216006941226	-0.246465633678103	-0.147401649112517	-0.153840394994729	-0.134928894586499	-0.107787743294185	0.150469665548778	0.0513367450493555	0.0273456886897368	0.00725694953225119	0.0646777957677618
Mast_cells_resting	-0.359965176916042	-0.224544999343718	1	0.139223586905896	0.0863707866903419	-0.0549536714769098	-0.0215691611010757	-0.0780401705243388	-0.0933794603351003	-0.0788332160965965	-0.253570922902021	-0.0397119245008075	-0.124522979351672	-0.0866482792051802	-0.143739900703319	-0.0859100652730812	-0.00173993294290322	-0.00513576151800481	-0.0290358332870717	0.0167038553640285	-0.0879722869655412	-0.0537774824566964
Eosinophils	-0.241153565602484	-0.114158043005583	0.139223586905896	1	-0.0507475921882991	-0.044262935650225	0.0658878040654434	0.101221056529283	0.0428649458371243	-0.0565080047612686	-0.169200967739114	-0.0142135311932581	-0.0147124163493438	-0.0204643802008404	0.0829799881576515	0.0167691028361915	0.0875738133807489	-0.0595371274079947	-0.00150610307014694	-0.00137634913641303	-0.00278812975064493	0.132837830949898
Plasma_cells	-0.288808088552387	-0.106438794898701	0.0863707866903419	-0.0507475921882991	1	0.127797493191477	-0.046801110352878	-0.0377942937202756	0.0771866657719253	-0.0224382818582694	0.123946574242844	0.0110987357501366	-0.0601339281678367	0.0404175657230324	-0.129702300438547	-0.0353447135788371	-0.143512795085179	-0.123837199809202	0.0981296312475203	-0.0645024327170157	0.0864622778707204	-0.0662905971795254
T_cells_CD4_memory_resting	-0.463734340523227	-0.252353929466643	-0.0549536714769098	-0.044262935650225	0.127797493191477	1	-0.0476300191887921	-0.0525203425107089	0.197060016982892	0.0779245954735426	0.24795011862459	0.27395216478796	0.119454313910802	0.0762974094763764	0.00560101794377594	-0.019437764966466	-0.032177951817726	-0.0439896050459934	-0.0418392405077711	-0.0074211393491293	-0.214264802747999	-0.053191357129369
Neutrophils	0.0434578399323163	-0.120708757246648	-0.0215691611010757	0.0658878040654434	-0.046801110352878	-0.0476300191887921	1	0.0557494538221474	0.020818108401944	-0.0409907157199659	-0.0622984540258139	0.0105275341077665	-0.0615328580653223	-0.00187513886578434	0.0523696015251875	0.0192726778939845	-0.0473869186350099	-0.100898658168519	-0.0320859561485896	-0.0192413525737842	0.0198393511214884	0.00311572313143767
T_cells_CD4_memory_activated	-0.0474982022416378	-0.00280585161674836	-0.0780401705243388	0.101221056529283	-0.0377942937202756	-0.0525203425107089	0.0557494538221474	1	0.318338885698606	-0.0988568307168083	0.0791411097572723	0.0474943911234789	-0.0568281405585698	-0.0897027722857061	-0.112315606125749	-0.0508151582544067	-0.0116199736173082	-0.055196236422022	-0.00087102117421035	0.00660606685102913	0.129921449312635	0.0281900309505649
NK_cells_resting	-0.0910221388685047	-0.0500396543715128	-0.0933794603351003	0.0428649458371243	0.0771866657719253	0.197060016982892	0.020818108401944	0.318338885698606	1	-0.378936488016609	-0.0947440682955732	-0.00632116417825035	-0.112484777663874	-0.0793696708033218	-0.0585294460029295	-0.0291983345853712	-0.0661422453623592	-0.00437981542192805	-0.0646972823078095	0.0356468500689428	0.104957426029462	-0.00272905086935338
NK_cells_activated	-0.270045898900292	-0.144730670047982	-0.0788332160965965	-0.0565080047612686	-0.0224382818582694	0.0779245954735426	-0.0409907157199659	-0.0988568307168083	-0.378936488016609	1	0.286304730850641	0.307056275082938	0.277129908661097	0.205726189909982	0.0609104049999167	0.164575726758211	0.00289286313806078	0.125125086182547	0.000592251328494275	-0.0395639398659665	-0.0863342057532012	0.230151544058378
B_cells_naive	-0.436478995418924	-0.224999146691505	-0.253570922902021	-0.169200967739114	0.123946574242844	0.24795011862459	-0.0622984540258139	0.0791411097572723	-0.0947440682955732	0.286304730850641	1	0.307786893898886	0.31675586528092	0.0150388297985503	-0.137850044975328	0.0903423036130909	-0.0975788612766788	-0.138411123002038	-0.0591779165583141	-0.0777943086084187	0.0444040436704878	-0.0800849107998734
T_cells_CD8	-0.47789677871689	-0.311216006941226	-0.0397119245008075	-0.0142135311932581	0.0110987357501366	0.27395216478796	0.0105275341077665	0.0474943911234789	-0.00632116417825035	0.307056275082938	0.307786893898886	1	0.375444835573219	0.268245659056634	0.0795045794904842	0.0477575214209417	0.0117929007708362	-0.0875514201227467	-0.119662476354149	-0.061487892023718	0.00219482235707256	0.0487802112875259
T_cells_follicular_helper	-0.293336816123488	-0.246465633678103	-0.124522979351672	-0.0147124163493438	-0.0601339281678367	0.119454313910802	-0.0615328580653223	-0.0568281405585698	-0.112484777663874	0.277129908661097	0.31675586528092	0.375444835573219	1	0.134964993411375	0.0893140656458567	0.0846794695484214	0.168203822041703	0.0141923961423228	0.00164840569971631	-0.0105593271297293	0.0211490785324266	-0.0400246519594953
T_cells_regulatory_	-0.114611686547579	-0.147401649112517	-0.0866482792051802	-0.0204643802008404	0.0404175657230324	0.0762974094763764	-0.00187513886578434	-0.0897027722857061	-0.0793696708033218	0.205726189909982	0.0150388297985503	0.268245659056634	0.134964993411375	1	0.239971104114675	0.0129601346875744	0.0112845699860695	-0.0826669330824086	-0.0300545447769306	-0.0467576846380811	0.00857939618589457	0.203106664631162
Mast_cells_activated	-0.108407718255908	-0.153840394994729	-0.143739900703319	0.0829799881576515	-0.129702300438547	0.00560101794377594	0.0523696015251875	-0.112315606125749	-0.0585294460029295	0.0609104049999167	-0.137850044975328	0.0795045794904842	0.0893140656458567	0.239971104114675	1	0.0966028518377424	0.213591848680302	-0.0541524604480453	-0.0350098484183188	-0.0163654927502569	-0.0673550625030529	0.0901701344310167
Macrophages_M0	-0.0272173023987738	-0.134928894586499	-0.0859100652730812	0.0167691028361915	-0.0353447135788371	-0.019437764966466	0.0192726778939845	-0.0508151582544067	-0.0291983345853712	0.164575726758211	0.0903423036130909	0.0477575214209417	0.0846794695484214	0.0129601346875744	0.0966028518377424	1	0.117481638178309	0.00264049595250793	-0.0207353406193519	-0.019568623250182	-0.0471933378648325	-0.0208729458196837
Dendritic_cells_activated	-0.00710557427824185	-0.107787743294185	-0.00173993294290322	0.0875738133807489	-0.143512795085179	-0.032177951817726	-0.0473869186350099	-0.0116199736173082	-0.0661422453623592	0.00289286313806078	-0.0975788612766788	0.0117929007708362	0.168203822041703	0.0112845699860695	0.213591848680302	0.117481638178309	1	0.0298714655816686	-0.0327670279345919	-0.0439191617508128	0.0301145005914936	-0.0711536544586585
B_cells_memory	-0.197913447135433	0.150469665548778	-0.00513576151800481	-0.0595371274079947	-0.123837199809202	-0.0439896050459934	-0.100898658168519	-0.055196236422022	-0.00437981542192805	0.125125086182547	-0.138411123002038	-0.0875514201227467	0.0141923961423228	-0.0826669330824086	-0.0541524604480453	0.00264049595250793	0.0298714655816686	1	0.241173225945669	0.0152601525953073	0.0157200673195602	-0.0176510768364161
T_cells_gamma_delta	-0.0577059502338911	0.0513367450493555	-0.0290358332870717	-0.00150610307014694	0.0981296312475203	-0.0418392405077711	-0.0320859561485896	-0.00087102117421035	-0.0646972823078095	0.000592251328494275	-0.0591779165583141	-0.119662476354149	0.00164840569971631	-0.0300545447769306	-0.0350098484183188	-0.0207353406193519	-0.0327670279345919	0.241173225945669	1	-0.0086383429581513	0.231009326294969	0.0107876167431681
Dendritic_cells_resting	0.0498379646866279	0.0273456886897368	0.0167038553640285	-0.00137634913641303	-0.0645024327170157	-0.0074211393491293	-0.0192413525737842	0.00660606685102913	0.0356468500689428	-0.0395639398659665	-0.0777943086084187	-0.061487892023718	-0.0105593271297293	-0.0467576846380811	-0.0163654927502569	-0.019568623250182	-0.0439191617508128	0.0152601525953073	-0.0086383429581513	1	0.0678255560993235	0.104419565212941
T_cells_CD4_naive	-0.0558864118910485	0.00725694953225119	-0.0879722869655412	-0.00278812975064493	0.0864622778707204	-0.214264802747999	0.0198393511214884	0.129921449312635	0.104957426029462	-0.0863342057532012	0.0444040436704878	0.00219482235707256	0.0211490785324266	0.00857939618589457	-0.0673550625030529	-0.0471933378648325	0.0301145005914936	0.0157200673195602	0.231009326294969	0.0678255560993235	1	0.110845966064651
Macrophages_M1	-0.0272709332045042	0.0646777957677618	-0.0537774824566964	0.132837830949898	-0.0662905971795254	-0.053191357129369	0.00311572313143767	0.0281900309505649	-0.00272905086935338	0.230151544058378	-0.0800849107998734	0.0487802112875259	-0.0400246519594953	0.203106664631162	0.0901701344310167	-0.0208729458196837	-0.0711536544586585	-0.0176510768364161	0.0107876167431681	0.104419565212941	0.110845966064651	1
