# Supplementary material for: Identification of hub genes and potential molecular mechanisms related to drug sensitivity in acute myeloid leukemia based on machine learning
Source: Front Pharmacol. 2024 Apr 8;15:1359832. doi: 10.3389/fphar.2024.1359832 (PMC11033397; doi:10.3389/fphar.2024.1359832)
Supplement: Supplementary file 1 [file DataSheet1.zip › Additional files/Supplementary table 13.csv]

	B_cells_naive	B_cells_memory	Plasma_cells	T_cells_CD8	T_cells_CD4_naive	T_cells_CD4_memory_resting	T_cells_CD4_memory_activated	T_cells_follicular_helper	T_cells_regulatory_	T_cells_gamma_delta	NK_cells_resting	NK_cells_activated	Monocytes	Macrophages_M0	Macrophages_M1	Macrophages_M2	Dendritic_cells_resting	Dendritic_cells_activated	Mast_cells_resting	Mast_cells_activated	Eosinophils	Neutrophils
B_cells_naive	1	-0.0513184414973736	0.32215418243432	0.0461046879540168	-0.156185331648726	0.502729143808005	0.0140924188361712	-0.0642906528701942	-0.0432662386917119	-0.110755459623885	-0.0354843712870765	0.126848152458181	-0.390498717408855	0.147350684579522	-0.173978860208277	-0.0605831994637694	-0.107594214647602	0.105462260495762	-0.202989521335888	0.0456585777508237	0.0214699241121487	-0.0464707133353506
B_cells_memory	-0.0513184414973736	1	-0.089958647829548	0.0884387183316872	-0.00413880903714172	0.0222556511519438	0.117308217337377	-0.00306992208137155	0.0171264437212565	0.387562958908361	0.0658624622057438	0.0768624202977945	-0.295517877589651	0.23815507453048	0.146826103138932	0.296843691983558	0.0667121014733681	-0.00964179022541808	-0.0527873093839526	0.142470070674828	0.0416299792781483	-0.136605027295598
Plasma_cells	0.32215418243432	-0.089958647829548	1	0.102321270451092	0.0696374245788276	0.327137670362941	-0.0517309554248011	0.124800050070033	0.189212691002205	0.148321856022852	0.0793696700190597	0.0798086476051425	-0.474537471853683	-0.0359978612835136	-0.0644456086045429	-0.305541821251774	-0.0859529975882753	0.160885574521757	0.0981420347063502	0.257419953727413	0.160363808802371	-0.119205659623779
T_cells_CD8	0.0461046879540168	0.0884387183316872	0.102321270451092	1	-0.0655911209302787	0.532282814072512	-0.185046395981448	0.271542747539005	0.12205952224921	-0.0783939999835349	0.252769168941095	0.428057592323682	-0.540950897893634	0.112318893370768	0.183719652499759	-0.129101027849051	-0.0336997908575732	-0.140821305673888	0.0856510427966685	0.308086464008946	0.0624312113685052	-0.134408574131079
T_cells_CD4_naive	-0.156185331648726	-0.00413880903714172	0.0696374245788276	-0.0655911209302787	1	-0.34818323655965	-0.017609651767199	-0.0978385408417827	0.587006645244161	-0.072342560816019	-0.0708819284560402	-0.0716630061604641	0.0825183329128312	-0.0637602766675357	0.329015690441914	0.142412820173901	-0.0637602766675357	-0.0934562623247216	-0.0810873924868099	0.0055244355173893	0.0192216384549364	-0.0215359834348495
T_cells_CD4_memory_resting	0.502729143808005	0.0222556511519438	0.327137670362941	0.532282814072512	-0.34818323655965	1	-0.0379155823156065	0.0490788331299459	-0.0334211808429697	-0.0167164144112983	0.41690370060579	0.272575459221888	-0.686570939651177	0.0854661689231294	-0.0728605682789333	-0.234945132571508	-0.0380828387560194	0.109469918314911	-0.0445110144044285	0.365698384892261	0.0828489298903742	-0.0926875288846901
T_cells_CD4_memory_activated	0.0140924188361712	0.117308217337377	-0.0517309554248011	-0.185046395981448	-0.017609651767199	-0.0379155823156065	1	-0.279067372084805	-0.0514093493040207	0.269100081742724	0.315545553081045	-0.196469131962104	0.0165940736912585	-0.0726717193363157	-0.202993910696397	0.148213322192217	-0.0726717193363157	0.0272461645600096	-0.163793164845368	-0.111139911738464	-0.0434929573953491	0.115730669725588
T_cells_follicular_helper	-0.0642906528701942	-0.00306992208137155	0.124800050070033	0.271542747539005	-0.0978385408417827	0.0490788331299459	-0.279067372084805	1	0.291260644044899	-0.10549503891791	-0.188718050250168	0.377105709029467	-0.172040378173242	0.114806636865633	0.238768571695767	-0.0957218104541691	0.20173098826848	0.00581386579745705	0.107894431287721	0.30108648554882	0.152287487820519	-0.0718645054782907
T_cells_regulatory_	-0.0432662386917119	0.0171264437212565	0.189212691002205	0.12205952224921	0.587006645244161	-0.0334211808429697	-0.0514093493040207	0.291260644044899	1	-0.0752472123524651	-0.0578007896257	0.0781865075639872	-0.16224398828024	-0.0491239086413081	0.315373177812689	-0.155355775960069	-0.0491239086413081	-0.119999264482783	0.00191587621884542	0.187980053350908	0.238128120192821	-0.0293736920746801
T_cells_gamma_delta	-0.110755459623885	0.387562958908361	0.148321856022852	-0.0783939999835349	-0.072342560816019	-0.0167164144112983	0.269100081742724	-0.10549503891791	-0.0752472123524651	1	-0.082672426930879	-0.0103213956972083	-0.0414316575767648	-0.0294691604892424	-0.0760271571074282	0.115210333090345	-0.0294691604892424	0.0894070283722165	-0.0289784144594911	-0.106108278131367	-0.0858210567992213	-0.0675586606199725
NK_cells_resting	-0.0354843712870765	0.0658624622057438	0.0793696700190597	0.252769168941095	-0.0708819284560402	0.41690370060579	0.315545553081045	-0.188718050250168	-0.0578007896257	-0.082672426930879	1	-0.255063223523406	-0.319170971917449	-0.0698388395484347	-0.0864666182849489	-0.200319715573873	0.0682495015855904	-0.00874669790148212	-0.117342869137358	0.375614763663648	0.115715074953869	0.0304371361364986
NK_cells_activated	0.126848152458181	0.0768624202977945	0.0798086476051425	0.428057592323682	-0.0716630061604641	0.272575459221888	-0.196469131962104	0.377105709029467	0.0781865075639872	-0.0103213956972083	-0.255063223523406	1	-0.32943078846395	0.444571221247067	0.0257320598292293	-0.0420311824451163	-0.0527409250345316	-0.0158078829961079	0.184518156657753	-0.108084191254803	0.00707309533664227	-0.00590978537450527
Monocytes	-0.390498717408855	-0.295517877589651	-0.474537471853683	-0.540950897893634	0.0825183329128312	-0.686570939651177	0.0165940736912585	-0.172040378173242	-0.16224398828024	-0.0414316575767648	-0.319170971917449	-0.32943078846395	1	-0.120431517064374	-0.196808955438316	0.0646832844154041	0.00657741327035367	0.105089475678113	-0.377516204977954	-0.297993634170268	-0.411683630188198	0.0796905551545582
Macrophages_M0	0.147350684579522	0.23815507453048	-0.0359978612835136	0.112318893370768	-0.0637602766675357	0.0854661689231294	-0.0726717193363157	0.114806636865633	-0.0491239086413081	-0.0294691604892424	-0.0698388395484347	0.444571221247067	-0.120431517064374	1	-0.0467248895376167	-0.0462010203025767	-0.0166666666666667	-0.063748678238516	-0.0743665059183249	-0.0600109155751155	0.0902322704342293	0.118256243217962
Macrophages_M1	-0.173978860208277	0.146826103138932	-0.0644456086045429	0.183719652499759	0.329015690441914	-0.0728605682789333	-0.202993910696397	0.238768571695767	0.315373177812689	-0.0760271571074282	-0.0864666182849489	0.0257320598292293	-0.196808955438316	-0.0467248895376167	1	0.0631504210719148	0.320658559803296	-0.134350738254069	0.090813542466966	0.29095315359986	0.425845575932292	-0.0106191772195374
Macrophages_M2	-0.0605831994637694	0.296843691983558	-0.305541821251774	-0.129101027849051	0.142412820173901	-0.234945132571508	0.148213322192217	-0.0957218104541691	-0.155355775960069	0.115210333090345	-0.200319715573873	-0.0420311824451163	0.0646832844154041	-0.0462010203025767	0.0631504210719148	1	-0.00932252337504561	-0.0796557765323501	-0.266756328410402	-0.226653634058934	-0.0582400886586374	-0.148181883172129
Dendritic_cells_resting	-0.107594214647602	0.0667121014733681	-0.0859529975882753	-0.0336997908575732	-0.0637602766675357	-0.0380828387560194	-0.0726717193363157	0.20173098826848	-0.0491239086413081	-0.0294691604892424	0.0682495015855904	-0.0527409250345316	0.00657741327035367	-0.0166666666666667	0.320658559803296	-0.00932252337504561	1	-0.063748678238516	0.0894387569134746	0.0535576951861222	-0.0415011723013692	-0.0395142381284238
Dendritic_cells_activated	0.105462260495762	-0.00964179022541808	0.160885574521757	-0.140821305673888	-0.0934562623247216	0.109469918314911	0.0272461645600096	0.00581386579745705	-0.119999264482783	0.0894070283722165	-0.00874669790148212	-0.0158078829961079	0.105089475678113	-0.063748678238516	-0.134350738254069	-0.0796557765323501	-0.063748678238516	1	-0.184082175814441	0.117368415192571	-0.263757969574431	0.0113618996377905
Mast_cells_resting	-0.202989521335888	-0.0527873093839526	0.0981420347063502	0.0856510427966685	-0.0810873924868099	-0.0445110144044285	-0.163793164845368	0.107894431287721	0.00191587621884542	-0.0289784144594911	-0.117342869137358	0.184518156657753	-0.377516204977954	-0.0743665059183249	0.090813542466966	-0.266756328410402	0.0894387569134746	-0.184082175814441	1	-0.212358466023269	0.0725636697406173	-0.0844200567840982
Mast_cells_activated	0.0456585777508237	0.142470070674828	0.257419953727413	0.308086464008946	0.0055244355173893	0.365698384892261	-0.111139911738464	0.30108648554882	0.187980053350908	-0.106108278131367	0.375614763663648	-0.108084191254803	-0.297993634170268	-0.0600109155751155	0.29095315359986	-0.226653634058934	0.0535576951861222	0.117368415192571	-0.212358466023269	1	0.177389933474337	-0.072873450159024
Eosinophils	0.0214699241121487	0.0416299792781483	0.160363808802371	0.0624312113685052	0.0192216384549364	0.0828489298903742	-0.0434929573953491	0.152287487820519	0.238128120192821	-0.0858210567992213	0.115715074953869	0.00707309533664227	-0.411683630188198	0.0902322704342293	0.425845575932292	-0.0582400886586374	-0.0415011723013692	-0.263757969574431	0.0725636697406173	0.177389933474337	1	0.129675513862586
Neutrophils	-0.0464707133353506	-0.136605027295598	-0.119205659623779	-0.134408574131079	-0.0215359834348495	-0.0926875288846901	0.115730669725588	-0.0718645054782907	-0.0293736920746801	-0.0675586606199725	0.0304371361364986	-0.00590978537450527	0.0796905551545582	0.118256243217962	-0.0106191772195374	-0.148181883172129	-0.0395142381284238	0.0113618996377905	-0.0844200567840982	-0.072873450159024	0.129675513862586	1
