# Supplementary material for: Identification of hub genes and potential molecular mechanisms related to drug sensitivity in acute myeloid leukemia based on machine learning
Source: Front Pharmacol. 2024 Apr 8;15:1359832. doi: 10.3389/fphar.2024.1359832 (PMC11033397; doi:10.3389/fphar.2024.1359832)
Supplement: Supplementary file 1 [file DataSheet1.zip › Additional files/Supplementary table 14.csv]

	B_cells_naive	B_cells_memory	Plasma_cells	T_cells_CD8	T_cells_CD4_naive	T_cells_CD4_memory_resting	T_cells_CD4_memory_activated	T_cells_follicular_helper	T_cells_regulatory_	T_cells_gamma_delta	NK_cells_resting	NK_cells_activated	Monocytes	Macrophages_M0	Macrophages_M1	Macrophages_M2	Dendritic_cells_resting	Dendritic_cells_activated	Mast_cells_resting	Mast_cells_activated	Eosinophils	Neutrophils
B_cells_naive	1	-0.281921555234822	0.428651556820208	0.242439005026011	0.00605101850619258	0.364996320943039	-0.0319785555572575	0.0288275993252458	0.105323419764365	-0.0458415221343687	0.212266979725686	-0.00821128802435108	-0.367673123606368	NA	-0.189728988201592	-0.11113888528931	-0.122911317815173	0.0167422452500719	-0.202814897714254	0.274346184874967	-0.121297788311927	-0.0848862164545474
B_cells_memory	-0.281921555234822	1	-0.171744679557175	-0.11367191423891	0.107720350189274	0.0308967638130116	-0.208774014109125	-0.0480796182645119	-0.135913393301049	0.480417994992696	0.247243711760217	0.140410407365339	-0.294506231268828	NA	0.0545508830322915	0.0388751030361835	-0.0119520014401101	-0.0087695053606919	-0.0510861320507748	0.0163889405810916	0.132209815248484	-0.14145053999658
Plasma_cells	0.428651556820208	-0.171744679557175	1	0.146392809054522	0.245301179508944	0.0788796595408184	-0.122050525590247	0.197701292112486	0.255055409727752	0.159746514938205	-0.0256251880054923	0.205538953998542	-0.435637290459485	NA	-0.192222964406598	-0.045861750331786	-0.114238397265232	0.196978631154158	-0.0115067586091246	0.0156797233731181	-0.113192669891135	-0.11497446476509
T_cells_CD8	0.242439005026011	-0.11367191423891	0.146392809054522	1	0.148172693384318	0.187157653425128	-0.0714891203803664	0.078486103444634	0.350209423444943	-0.155266133595471	0.238880352976601	0.149326768262947	-0.414441375838482	NA	0.193698657217587	-0.326203175493903	-0.106724811759411	0.282005438629888	0.146113068893135	0.426784857185256	-0.128008374681034	0.0686307204168942
T_cells_CD4_naive	0.00605101850619258	0.107720350189274	0.245301179508944	0.148172693384318	1	-0.323744128768704	-0.0446420434470187	0.341207777186209	0.143663240091247	0.380550347825879	-0.111104789891739	0.285481101459345	-0.133275236044983	NA	0.276722564010254	-0.122748191129677	0.0948869212004528	0.366245599294366	-0.0582356374292755	0.000186982499385574	-0.0742141347400483	0.0464819325959589
T_cells_CD4_memory_resting	0.364996320943039	0.0308967638130116	0.0788796595408184	0.187157653425128	-0.323744128768704	1	-0.141007989231347	0.0890197368155921	0.22604944667968	-0.106481762984749	0.392863794764918	-0.179193624317626	-0.427725653284708	NA	-0.269429575116786	-0.214512361643069	-0.141446473129511	-0.110740104640411	-0.108799271237065	0.356900074131093	0.0117602206262347	-0.0629230645145445
T_cells_CD4_memory_activated	-0.0319785555572575	-0.208774014109125	-0.122050525590247	-0.0714891203803664	-0.0446420434470187	-0.141007989231347	1	-0.100561675785941	0.00715541434410689	-0.0658892910566053	-0.185343621125288	-0.093012305225911	0.411837034169094	NA	-0.0933329162107038	0.0472565970311256	-0.0512399555495614	0.065190762998634	-0.214374522328114	-0.146500982001447	-0.24826926842575	-0.119571651818555
T_cells_follicular_helper	0.0288275993252458	-0.0480796182645119	0.197701292112486	0.078486103444634	0.341207777186209	0.0890197368155921	-0.100561675785941	1	0.0507150188042699	0.167237739667258	-0.0973806215160193	0.070121433972844	-0.318580516841058	NA	-0.0442983300914654	-0.278676357656599	-0.0580803926760318	0.151718736138985	0.281516242584153	0.219281500537305	-0.117259894990668	0.0105821907867793
T_cells_regulatory_	0.105323419764365	-0.135913393301049	0.255055409727752	0.350209423444943	0.143663240091247	0.22604944667968	0.00715541434410689	0.0507150188042699	1	0.0677075094822986	0.239221045423018	-0.0706171821643892	-0.135558028379945	NA	-0.0321263453092816	-0.219963052782443	-0.0389026082769377	-0.0923903758816522	-0.137673549737657	0.316022460687097	-0.0991633914452855	0.0468155187819327
T_cells_gamma_delta	-0.0458415221343687	0.480417994992696	0.159746514938205	-0.155266133595471	0.380550347825879	-0.106481762984749	-0.0658892910566053	0.167237739667258	0.0677075094822986	1	-0.150359312825603	0.207869550392974	-0.173125418886715	NA	0.179566216649871	0.0342281473676219	-0.00491103233407031	-0.0936411682036616	-0.144418961270114	-0.0596151310734522	0.0304081686298263	-0.0489997048170327
NK_cells_resting	0.212266979725686	0.247243711760217	-0.0256251880054923	0.238880352976601	-0.111104789891739	0.392863794764918	-0.185343621125288	-0.0973806215160193	0.239221045423018	-0.150359312825603	1	-0.355039279603709	-0.267535279880456	NA	-0.150898863254511	-0.31626053305525	-0.192077371414448	-0.0940100044163327	-0.154196821568757	0.309676024781231	-0.00337514535598004	0.0162388531667339
NK_cells_activated	-0.00821128802435108	0.140410407365339	0.205538953998542	0.149326768262947	0.285481101459345	-0.179193624317626	-0.093012305225911	0.070121433972844	-0.0706171821643892	0.207869550392974	-0.355039279603709	1	-0.195676900901772	NA	0.199184755894128	0.161050773754757	0.0238186717593995	0.335684775412389	0.00788146201000804	-0.160858873893604	0.157451462320691	-0.0273285862230553
Monocytes	-0.367673123606368	-0.294506231268828	-0.435637290459485	-0.414441375838482	-0.133275236044983	-0.427725653284708	0.411837034169094	-0.318580516841058	-0.135558028379945	-0.173125418886715	-0.267535279880456	-0.195676900901772	1	NA	-0.0304505700878182	0.363404950506751	0.1593490436737	-0.156808542206609	-0.496860016510005	-0.482378434073734	-0.250708027074807	0.195068987370474
Macrophages_M0	NA	NA	NA	NA	NA	NA	NA	NA	NA	NA	NA	NA	NA	NA	NA	NA	NA	NA	NA	NA	NA	NA
Macrophages_M1	-0.189728988201592	0.0545508830322915	-0.192222964406598	0.193698657217587	0.276722564010254	-0.269429575116786	-0.0933329162107038	-0.0442983300914654	-0.0321263453092816	0.179566216649871	-0.150898863254511	0.199184755894128	-0.0304505700878182	NA	1	0.146169034890675	-0.0298604436776477	-0.119737913089177	0.0900739696516646	-0.140651292765818	0.301857749566388	-0.0392217472302003
Macrophages_M2	-0.11113888528931	0.0388751030361835	-0.045861750331786	-0.326203175493903	-0.122748191129677	-0.214512361643069	0.0472565970311256	-0.278676357656599	-0.219963052782443	0.0342281473676219	-0.31626053305525	0.161050773754757	0.363404950506751	NA	0.146169034890675	1	0.109797960709086	-0.209787966270454	-0.435823344860881	-0.381202313086973	-0.0713461980890339	-0.250246422090839
Dendritic_cells_resting	-0.122911317815173	-0.0119520014401101	-0.114238397265232	-0.106724811759411	0.0948869212004528	-0.141446473129511	-0.0512399555495614	-0.0580803926760318	-0.0389026082769377	-0.00491103233407031	-0.192077371414448	0.0238186717593995	0.1593490436737	NA	-0.0298604436776477	0.109797960709086	1	-0.0657363510472099	-0.0272992723909922	-0.0886162484419819	0.017688237764467	-0.0382551271248266
Dendritic_cells_activated	0.0167422452500719	-0.0087695053606919	0.196978631154158	0.282005438629888	0.366245599294366	-0.110740104640411	0.065190762998634	0.151718736138985	-0.0923903758816522	-0.0936411682036616	-0.0940100044163327	0.335684775412389	-0.156808542206609	NA	-0.119737913089177	-0.209787966270454	-0.0657363510472099	1	0.107684221004333	0.064458539260481	-0.0951837951356569	0.10949266898991
Mast_cells_resting	-0.202814897714254	-0.0510861320507748	-0.0115067586091246	0.146113068893135	-0.0582356374292755	-0.108799271237065	-0.214374522328114	0.281516242584153	-0.137673549737657	-0.144418961270114	-0.154196821568757	0.00788146201000804	-0.496860016510005	NA	0.0900739696516646	-0.435823344860881	-0.0272992723909922	0.107684221004333	1	0.24833411148277	0.143214991200525	-0.12222229555595
Mast_cells_activated	0.274346184874967	0.0163889405810916	0.0156797233731181	0.426784857185256	0.000186982499385574	0.356900074131093	-0.146500982001447	0.219281500537305	0.316022460687097	-0.0596151310734522	0.309676024781231	-0.160858873893604	-0.482378434073734	NA	-0.140651292765818	-0.381202313086973	-0.0886162484419819	0.064458539260481	0.24833411148277	1	-0.0226435986594274	-0.0463901263790759
Eosinophils	-0.121297788311927	0.132209815248484	-0.113192669891135	-0.128008374681034	-0.0742141347400483	0.0117602206262347	-0.24826926842575	-0.117259894990668	-0.0991633914452855	0.0304081686298263	-0.00337514535598004	0.157451462320691	-0.250708027074807	NA	0.301857749566388	-0.0713461980890339	0.017688237764467	-0.0951837951356569	0.143214991200525	-0.0226435986594274	1	0.103098702699054
Neutrophils	-0.0848862164545474	-0.14145053999658	-0.11497446476509	0.0686307204168942	0.0464819325959589	-0.0629230645145445	-0.119571651818555	0.0105821907867793	0.0468155187819327	-0.0489997048170327	0.0162388531667339	-0.0273285862230553	0.195068987370474	NA	-0.0392217472302003	-0.250246422090839	-0.0382551271248266	0.10949266898991	-0.12222229555595	-0.0463901263790759	0.103098702699054	1
