# Supplementary material for: Identification of hub genes and potential molecular mechanisms related to drug sensitivity in acute myeloid leukemia based on machine learning
Source: Front Pharmacol. 2024 Apr 8;15:1359832. doi: 10.3389/fphar.2024.1359832 (PMC11033397; doi:10.3389/fphar.2024.1359832)
Supplement: Supplementary file 1 [file DataSheet1.zip › Additional files/Supplementary table 15.csv]

	hsa-mir-103a-1	hsa-mir-103a-2	hsa-mir-125a	hsa-mir-126	hsa-mir-1307	hsa-mir-130a	hsa-mir-146a	hsa-mir-146b	hsa-mir-151a	hsa-mir-151b	hsa-mir-17	hsa-mir-181a-2	hsa-mir-181d	hsa-mir-186	hsa-mir-188	hsa-mir-19b-1	hsa-mir-19b-2	hsa-mir-20b	hsa-mir-30c-1	hsa-mir-30c-2	hsa-mir-3151	hsa-mir-3665	hsa-mir-576	hsa-mir-582	hsa-mir-589	hsa-mir-6503	hsa-mir-6718	hsa-mir-6827	hsa-mir-6835	hsa-mir-6863	hsa-mir-8085	hsa-mir-9-1	hsa-mir-9-2	hsa-mir-9-3	hsa-mir-92a-1	hsa-mir-99b
ADGRE5	-0.0566654614650499	-0.0604485723826745	-0.233674614573047	-0.319822571878467	0.0154901351363426	-0.3220785182889	-0.188183929340393	0.0446488740825157	-0.13763165780989	-0.064751318122204	-0.0227836723588643	-0.240893577577852	-0.259552155596426	-0.023091606753026	0.00943342137837547	0.0678686948505106	0.0850402391585279	0.0378907030568074	-0.011189996326671	-0.0133807414565401	-0.140176306491762	0.101530755113982	-0.0326765328706582	0.144995025486163	-0.152336245213864	0.131154256458401	0.176449930972011	-0.0173229991896546	-0.0173229991896546	-0.0173229991896546	0.0524265126576428	0.263253137347545	0.253198846810999	0.244750249275754	-0.16114977027964	-0.260831318229276
AK1	-0.0998272702447564	-0.0982160705247598	0.31100004601814	0.303399255477896	-0.271624324072417	0.157887603726332	0.192341973267853	0.175195797204383	0.430699914167732	0.456763336363885	0.191167885670278	-0.20473780355419	-0.146122559322358	0.132158988305103	0.0561287664253865	0.279892919295788	0.285481582016225	0.444342439292719	0.139675419716065	0.1445007006479	0.191280177178246	-0.0264199526170045	0.302043480418178	0.0149235449825099	-0.226097752108662	-0.0526365311269766	-0.157601426609442	0.2136952791842	0.2136952791842	0.2136952791842	0.0288431145848008	-0.119113810644803	-0.117203667593052	-0.108526910642828	0.269438841704283	0.259071141629287
ALDOC	-0.0522768487255755	-0.0513262294513607	0.137990659899187	0.112870947707302	-0.128093490438043	0.0575752104332403	0.00356705277781941	0.0806077757108438	0.321605525545736	0.360832659958394	0.208715048578921	-0.27685751705841	-0.198022878726839	0.15981287818248	-0.0142184168906536	0.219046143348412	0.230051177415339	0.397524113428715	0.121241250225947	0.126818659816973	0.0851288260491191	-0.000729246603392128	0.146277613864076	0.0803408650271643	-0.0737898655769061	-0.00196354440530542	-0.058400529573931	0.135365174823584	0.135365174823584	0.135365174823584	-0.0327288599757681	-0.0439031060304362	-0.0194106479612041	-0.038437053370589	0.189291612598746	0.120959228572471
ANXA4	-0.00446470461472317	-0.00573439996851831	-0.146652460268072	0.0633235632707311	-0.0307244867743504	-0.197141690030567	-0.239105312948531	-0.0491263035944286	0.0736108010500712	0.0925875359811386	0.131445487003142	-0.407255441677323	-0.296501556225054	-0.134978923535972	0.0350733337518168	0.105555536289447	0.117809316793568	0.142494917875519	0.0458626357068179	0.0445026260788504	0.0831343701504732	-0.0256058597127126	0.0972589325298014	0.294408614780192	-0.0698415054849724	0.274055862197417	0.0340113109596664	0.0998162967572948	0.0998162967572948	0.0998162967572948	0.044910868117	0.0831917001352146	0.0901759822415963	0.0727019900029595	0.00424145742755592	-0.151396310083166
ARAP1	0.066724329212788	0.0647358850477564	-0.226871977575725	-0.126846936262387	-0.0529975668847116	-0.274057917334051	-0.284964679683176	-0.244772292888239	0.216920683739432	0.17107710883702	-0.0646444179562042	-0.545897801150851	-0.49502290167228	-0.0350022145355325	0.0951023714084634	0.0174589698152656	0.0551294233853964	0.197098168296696	0.0155750480356937	0.0149851115823581	-0.0256010365823033	-0.0352949066010311	-0.0167817165916202	0.402599061707283	0.0314185139324136	0.391217657030822	0.124678933614937	0.0412636710354852	0.0412636710354852	0.0412636710354852	0.133387672481375	0.138374778032705	0.137635762252496	0.136414138796781	-0.240274583639476	-0.227593817060488
AVPI1	-0.0165222131506627	-0.0170591182735241	0.0903255746309371	-0.0493172291980516	-0.0895825997732222	-0.102594129771437	-0.101185414243147	0.123939398920811	0.184829454928291	0.183272766052217	-0.170358612000639	-0.391579425384054	-0.369512470581068	0.0681350475309162	0.110912792411322	-0.0384387298085197	-0.0208638339617793	0.324210812843934	-0.0265288883544819	-0.016722475086632	-0.13569847104849	-0.0207332933202195	-0.0807252605255093	0.142222827006112	-0.0723059841989108	0.0844220718610675	0.131228797566289	0.169773377326257	0.169773377326257	0.169773377326257	0.333561834644956	0.127766490154002	0.143148864703728	0.143232176774149	-0.135810295833084	0.115198514127384
CBLN3	-0.0218284968763114	-0.0206406645144096	0.319217669162147	0.244387419748747	-0.205231302859187	0.192520876150721	0.201373201818219	0.212196161465102	0.273493495038209	0.410908163846073	0.0161792296766959	-0.207737364424206	-0.106767447110239	0.234309954231522	-0.0116322962910566	0.200185808998228	0.217036874287772	0.401437043512951	0.105270524055451	0.0981243861385608	0.11358924424607	-0.0574770932761487	0.140694803791487	-0.0584732911239215	-0.119020635793748	-0.0643132511635912	-0.151093623591024	0.0349946580902784	0.0349946580902784	0.0349946580902784	-0.00345775493779419	-0.18224516618744	-0.149697315692643	-0.146810770712594	0.15750858133038	0.339868751873788
CCND3	-0.0228157402203857	-0.0251575448606247	-0.0512061106280338	-0.175502694683326	-0.0886700515339283	-0.351062156449587	-0.271764891442225	-0.1022338599993	0.181514047840491	0.187604858100814	0.0457563900626654	-0.533541080762461	-0.471529521489288	0.0661229329767754	0.177852907368545	0.135457364399019	0.159937297642545	0.363359607207984	-0.0417875363422313	-0.0426435711303064	-0.140251745462694	-0.046040723887856	0.0262225150189448	0.335980461386089	-0.055100304502462	0.21461783294677	0.203242130557582	0.329022058088923	0.329022058088923	0.329022058088923	0.183416466273217	0.245710106624683	0.257288328057274	0.242176053600756	-0.0586127675488777	-0.0520962145951314
CSTB	0.0936476713754075	0.0952105529156223	-0.102768495613986	-0.113764615615136	0.0608996574465765	-0.206209959916082	-0.248130200842879	-0.0497178498308104	0.0714624237782161	-0.0256479915121305	-0.0572796073914337	-0.458793612192595	-0.345142522342258	0.0989182167682854	0.237055574952186	0.0375983266512877	0.0493779909584951	0.147663079953709	-0.092377845991279	-0.0911762414957257	-0.0769036599983413	-0.0318009966043677	-0.125230830477798	0.269657988673675	-0.0801702119871421	0.24737364424925	0.19192261737991	0.0245409144298035	0.0245409144298035	0.0245409144298035	0.0625662483600481	0.123877993516867	0.119805019641525	0.132582664412123	-0.198670427888446	-0.0776007923160547
CYC1	0.215596529421456	0.215731817692586	-0.165587295522325	-0.0774253015573144	0.240181237013235	-0.265917534425829	-0.109381260184638	-0.0763290345878842	0.0514958767193133	0.00921509924437458	0.361810541231432	-0.33715855388654	-0.372627534949245	0.35537012062939	0.114354245946106	0.315386499061671	0.323674447786997	-0.00113526922113401	0.0631307856604639	0.0668649172884721	-0.0646149205700076	-0.000536557357769903	-0.0706549055366045	0.2940749886797	-0.00798183649826815	0.209580803551844	0.0330653194151357	0.218957678223938	0.218957678223938	0.218957678223938	0.0190901857253412	0.19849466067465	0.202596158469849	0.191907631638157	0.0192588614058529	-0.15066196721993
CYP19A1	0.145357731296552	0.148392515599949	-0.0270456780242363	0.0511982657750701	0.0314216643376631	-0.129115412701686	-0.109861461122047	-0.0967265107038255	0.165089830302588	0.0996518201267711	0.0160549009191899	-0.250868139956919	-0.303223659675123	0.165928236704712	0.194305298473174	0.0340784547796176	0.040474224128174	0.122571686238684	0.00606648551652133	0.0125791860724677	-0.102680033638923	-0.0250129570550086	-0.129953180807207	0.224115104531797	-0.0623144671545497	0.193954026899847	0.0150656269394007	0.0555775303398848	0.0555775303398848	0.0555775303398848	0.173227110985916	0.160238623875122	0.166300180302386	0.159584014830701	-0.148809158176329	0.0434912385392222
CYYR1	0.027778632014245	0.0283540310158851	0.220209790689871	0.309429295596901	-0.0662938049067049	0.217032835869223	0.155366415705627	0.159819750124784	0.270491036426414	0.253263698346987	0.159278353411318	-0.0574010811048017	-0.0797883152646988	0.197296603516027	0.0121868614030335	0.141223454873185	0.149313978391456	0.209976580155477	0.118211348298211	0.115687132367233	0.154798347887181	-0.0274518122742835	0.199790501030757	-0.0544040910397496	-0.160241887355051	-0.0618022649296346	-0.185644303359585	-0.0268518433064374	-0.0268518433064374	-0.0268518433064374	-0.0263861236397117	-0.183717027066887	-0.202299368436667	-0.196749285935031	0.0988592199155921	0.213567315742688
DDIT4	-0.102645640585088	-0.102291162411352	0.256682725507258	0.164672161057174	-0.172573111134701	0.0600298138013544	0.173354853146287	0.119542058784733	0.294714472988272	0.379750626875328	0.0839731198304343	0.0214346254370918	0.0218137084962287	0.102306381599759	0.0408261671541012	0.114193809709473	0.121285112818617	0.289674048851996	0.09449209030204	0.0987564041771985	0.209720335657309	-0.0403053749552815	0.347340801388269	-0.0669308455667786	-0.19100678197989	-0.0636140855477669	-0.127781832572343	-0.043474803278433	-0.043474803278433	-0.043474803278433	0.0624566515664203	-0.0594192967499777	-0.0486780215146568	-0.0533537390159885	0.219239281472708	0.232426838070836
DGAT1	0.0338167668557673	0.033471073891886	0.115564795888258	-3.15676801208201e-05	-0.081677281159403	0.0181491112242331	0.0539039004546361	0.194509072175055	0.0762639562600754	0.120514243563354	0.15582172645563	-0.380252486928193	-0.281242105661492	0.286008581487037	0.0491461954841259	0.319129869415547	0.34299232542653	0.19935636100243	0.200964180354191	0.200874827092026	-0.101300556277223	-0.0138320142004415	0.0534039816477987	0.20573096201682	-0.262229919180994	-0.0570564316258077	-0.0262846469746777	0.111728883117293	0.111728883117293	0.111728883117293	0.0393754884689307	-0.0276597098586245	-0.00984911691193946	-0.0145508593876691	0.00544980769337866	0.0731850277978203
DGAT2	0.267467371471913	0.269365607160509	-0.0151946607893692	-0.0487863743085565	0.0974197080346485	-0.0873572627478851	-0.290139474939615	-0.178896982902282	0.249204219691511	0.164431922654847	0.0443955292699759	-0.37972511060929	-0.407017827006502	0.12528357293869	0.320242235098793	-0.00992511645059733	0.00706114516027272	0.229658562858871	-0.0314293794634727	-0.0243595612616199	-0.0774597840504345	-0.0681139911867448	-0.0849351183020058	0.428729183602018	0.250838444701479	0.39850589177441	-0.00208777901090209	0.11297870096507	0.11297870096507	0.11297870096507	0.275189935308915	0.18522638577738	0.203362223790181	0.19268186420771	-0.0575226651743224	0.0259775405367746
DHRS9	0.228137902545889	0.226474956228723	-0.24352079578093	-0.178668095018742	0.159949053960141	-0.316638758832155	-0.218551344060667	-0.273171447762848	0.0805203232573308	0.0113622901650589	0.0931517627174152	-0.318993351636798	-0.365970235511498	0.0587512363813169	0.32951698510903	0.0552258732694405	0.0593911531827328	-0.0660957100717933	-0.0556637735593551	-0.0477582416909169	-0.122422124667197	-0.017479907565578	-0.158447119053865	0.34466481722932	0.200407028307477	0.421741440740382	0.114217344154825	0.0522603798837521	0.0522603798837521	0.0522603798837521	-0.00865787828499697	0.359467718238304	0.349839780977826	0.358200421175889	-0.164862507736476	-0.240482383940339
ECE1	-0.0073924909127274	-0.00698726583697279	0.195290715997013	0.203403464956938	-0.143396601584952	-0.0533269369082108	-0.0611662183458909	-0.00394254304204307	0.495965013815604	0.43943954833813	-0.0230827379015398	-0.308905096664542	-0.291097119906309	-0.0309905360350461	0.221354829725191	-0.0041227288478116	0.0165042432694377	0.364204535966152	-0.0219335100101504	-0.0237322469764252	0.0806190692765836	-0.0488077354270042	0.019722850569927	0.0978579175552658	-0.0576414758804518	0.152890583759958	-0.12253853245161	-0.0462852409071786	-0.0462852409071786	-0.0462852409071786	0.118120213597857	0.0534589781619611	0.056548933993225	0.060285823717279	-0.0545035432366901	0.217428322743296
ECHDC3	0.0326432400366516	0.0330613186028815	-0.237583354416995	-0.0382017185350649	0.0833483312964379	-0.258632736092303	-0.321845732528268	-0.160593473206153	0.23283121659892	0.0323156800639972	0.0270297375288165	-0.433627289908615	-0.370861229840764	-0.0347701501393988	0.248755214772521	-0.0213401670452853	-0.00754535777502047	0.128111854832773	-0.115632158480215	-0.104905261885454	-0.00200332247735661	-0.0452208774518879	-0.0560400654929206	0.260811111502803	0.0825001229840095	0.272558064953977	0.119331731653908	0.147139392389222	0.147139392389222	0.147139392389222	0.335954890588914	0.153775083755142	0.15126124072583	0.149766374709993	-0.10098968466955	-0.189533863711254
EHBP1L1	0.0905044472837173	0.0888756881708378	-0.24264043743877	-0.0411301879287781	-0.0377480764553427	-0.179292356797056	-0.27445443507542	-0.163778972693164	0.220005672379593	0.12124585566269	-0.0581240788208616	-0.47944922929475	-0.394774625193462	-0.0187613871896982	0.147921100258616	0.0508090384334094	0.0877433129354935	0.118799002783317	0.074279203661632	0.0724210858021436	-0.0523090612695477	-0.0604560861703841	-0.0282020534379884	0.407445680043353	0.0639536676659172	0.407561192038923	0.0876653370231935	0.0179460825201516	0.0179460825201516	0.0179460825201516	0.067347059365449	0.0933129135180656	0.0843216953195343	0.0801997550055078	-0.222982037752363	-0.272395975073759
FBXO6	0.17391049691903	0.171730562723073	-0.0408443580994085	-0.153537231378183	0.0903134118624927	-0.018136511870679	-0.104285071474479	0.0770129050384415	0.134647937314529	0.163783513640475	0.00925324346069936	-0.24384211423836	-0.277340983541916	0.236813131427243	0.0820964440176128	0.119510373862585	0.144164893686148	0.243311252564847	0.164577196360783	0.163957743065257	0.0111475215401083	-0.0363472084809463	0.0479141967739098	0.130356819062793	0.0196032185705436	0.0866851675020471	0.0126373344314605	0.102922938236104	0.102922938236104	0.102922938236104	0.0189578241333156	0.0931653807004669	0.0856822563425919	0.0942791494097235	-0.0954363642296377	-0.0507797193290667
FKBP5	0.0462610872949945	0.0452314647086911	-0.158133030292189	-0.107964118085186	0.10855348131485	-0.231243174870308	-0.270206143325274	-0.0460947362600108	0.114524323274417	0.0240640310024217	0.0210622257144307	-0.273857223558011	-0.274809712496781	0.00785697881950575	0.132071129569404	-0.0290665813070904	-0.0133518629856034	0.0806122430744852	-0.101787083169139	-0.103375685089258	0.0105230883478587	-0.0354694080656665	0.0120344650607231	0.205093332515527	0.00360853362015395	0.197968008276729	0.0874044063986108	-0.0448907383824907	-0.0448907383824907	-0.0448907383824907	0.358820829669457	0.219594147207679	0.2201875218473	0.21060310984424	-0.107948475374521	-0.0950768569779969
GADD45A	0.11792564005551	0.120823464781604	0.347783386846984	0.34741218873478	-0.101279231507173	0.27795349773763	0.239003904257774	0.304121486768888	0.30057693825827	0.385475064778342	0.164535957572744	-0.0370439073752245	0.00280805242327027	0.207148602070221	-0.142720910558072	0.181106966033291	0.180607265637353	0.23445702330256	0.10028048588116	0.0921083112265532	0.188820246235041	-0.0627460995512993	0.128312760657411	-0.0268983485860023	-0.0694034884062287	-0.146026122856938	-0.238043566592542	-0.000450104736339278	-0.000450104736339278	-0.000450104736339278	0.0523572497470417	-0.1795053346951	-0.163610977685979	-0.169471499631952	0.173145334538598	0.376075910335845
GAS6	0.0485775341013782	0.0450859661399328	0.225688686208518	0.255497674268533	-0.04135208253587	0.264203979873132	0.339064972899457	0.197429236498206	0.312884459363477	0.290908028496719	0.150433519088269	0.0461890768503851	0.120981179843219	0.288372352557209	0.029257098663793	0.161374811306594	0.18644688970166	0.250966491603444	0.201619405549074	0.200146021513796	0.276336931289371	0.119009339765386	0.224151065188453	-0.188444710469235	-0.0381071490015601	-0.0838369064214872	-0.181455459466542	-0.0865959621088464	-0.0865959621088464	-0.0865959621088464	-0.0661414858607395	-0.171692402656573	-0.164027909738532	-0.168335201407281	0.105821203756653	0.222739858430285
GLTP	0.165515187802994	0.162553675034542	-0.27680661966099	-0.150858246454038	0.0912097602015346	-0.272832529376914	-0.323896711941392	-0.173734397114369	0.178610452684013	0.0957307317727741	-0.159432614639718	-0.509462345157673	-0.429546307592772	-0.0696062495246444	0.168507046883605	-0.153718097743497	-0.120707459832141	0.134539511871175	-0.0563127208486516	-0.0535661824533352	-0.0911221037220872	-0.0538297930599603	-0.0697820379648864	0.468887094362074	0.189323854587002	0.422828632225574	0.170733225692447	-0.00310838940485104	-0.00310838940485104	-0.00310838940485104	0.116638931984993	0.191824770270119	0.195014571829859	0.187094675023356	-0.278243437725846	-0.272968989951241
GNG11	0.0618418057134302	0.0644161976336138	0.338311850074973	0.344074705813783	-0.146367701546377	0.292433433766908	0.200276577585413	0.16378098971728	0.473831759884413	0.42713280019393	0.0969110579436625	-0.0234103603650446	0.0500595822885597	0.103306190052748	-0.0557577954281737	0.0631713924284719	0.0699347756501243	0.267076785182707	-0.0258082507700238	-0.0345369914360733	0.364629229375418	-0.0371825843951529	0.136617099258357	-0.189232355189048	0.050790004002965	-0.0897906093993343	-0.272097423412763	0.00910990938024509	0.00910990938024509	0.00910990938024509	-0.0297037581182308	-0.178178227656443	-0.150976191194191	-0.166367346704101	0.233310486270613	0.347813628494305
HIP1	-0.030856509596916	-0.0332342227928248	-0.23974957170811	-0.137061559980906	0.00310795397244611	-0.240221377191987	-0.291767693193992	-0.0743932273720968	0.0984770979081865	0.0679352462883161	0.193733614910269	-0.403613115356709	-0.358105362264897	-0.104379104703475	0.105805364080416	0.175902922971716	0.178926234738146	0.0595968973254506	-0.0770749374588338	-0.0733144312919569	0.00458385317082972	0.0205595139027836	-0.11469348069046	0.281500732754216	0.0998527665054446	0.249196583387926	0.148879867798516	0.277580508739991	0.277580508739991	0.277580508739991	0.000857902305782678	0.332486451579557	0.334085678494271	0.324293132745701	0.052398112074728	-0.243585502794809
HLX	0.0661192743954006	0.0654891446913774	-0.0971853113244226	-0.00283576777483346	0.00190272461975858	-0.0952347316884033	-0.178438507269716	-0.0360057579758045	0.167117214239469	0.185611334189577	0.0456017980128273	-0.383846969867421	-0.344292151485907	0.079440013084997	0.0794168380953219	0.112026033933139	0.132349149036205	0.0821255953442345	-0.00731600621393911	-0.0101134313326922	0.0374785721434489	-0.0316209262355268	0.0507324876423134	0.358300552928689	0.0698450369249526	0.346595839054416	0.00544089494278058	0.148655475459489	0.148655475459489	0.148655475459489	0.106160328377337	0.101615419083034	0.118739944002532	0.1015920484626	-0.0753462919361102	-0.13245145848191
HPCAL1	0.160383611247233	0.159432166424129	0.195768182626806	0.244166511110562	-0.154860563241648	0.209789078044602	0.22499703403274	0.189661498175409	0.170597003337226	0.253433233870133	0.124227097195261	-0.0729877073650818	-0.00638056720016747	0.249872050578925	-0.171250747722318	0.274722551043917	0.293246321931802	0.175697005870162	0.30186494485651	0.297419248653754	0.235899685391082	-0.03386603012181	0.259231971728642	0.0333557298467162	-0.170134839778389	-0.0121784727396976	-0.278569617871015	-0.030585817507187	-0.030585817507187	-0.030585817507187	-0.00961548067627691	-0.1535080130091	-0.16893441117652	-0.16299001603175	0.074218230173349	0.145683005363615
ICAM3	-0.0523702581699835	-0.0526995599174802	0.121183531779216	0.128729250196559	-0.19536004006335	0.0885997826520902	0.0580382159782335	0.0930733565477194	-0.0572602200634071	0.103997217691348	0.124923083068132	-0.194338134478777	-0.0220885067756047	0.13395713439191	-0.189838038309602	0.228531310759478	0.240166600922382	0.163313410350023	0.167971202917417	0.167925150140436	0.00402862394509877	-0.0329294960387479	0.16192612203485	0.129983799223397	-0.191345200782624	-0.0771283806172435	-0.0405255130193993	-0.126630392641218	-0.126630392641218	-0.126630392641218	0.0484795324320961	-0.159033062167473	-0.155072719973964	-0.160056475084575	0.119133786130504	0.0534600340854014
IFITM3	0.0689260060869454	0.0710634208017805	0.370957097589804	0.34274650905033	-0.114580735900356	0.239350195833429	0.150363778198799	0.242958919197242	0.422456655045273	0.330871290566994	0.07216550233542	-0.0597803113663204	-0.0189388935901804	0.103205120680748	0.0651751487869716	0.0704359679542376	0.0699875006549354	0.293190395045939	-0.0158073700880565	-0.0234998110844266	0.219203089677715	-0.0355605084238393	0.136793747301461	-0.0867126126934853	-0.0989474491543363	0.0128326962767072	-0.234618647046864	-0.0539785768299383	-0.0539785768299383	-0.0539785768299383	-0.0392567955889938	-0.161466315594077	-0.140285097465034	-0.14699707897643	0.171590935018178	0.378652309540878
IGF2R	0.0114358549993567	0.00925744005141996	-0.206048847674264	-0.25089872849772	-0.0657781186882247	-0.359285798258785	-0.466311640321769	-0.34077323399062	0.267176495727658	0.109860794853555	-0.0898775607617388	-0.558749495632514	-0.542154981892708	-0.130212160072675	0.268576731367616	-0.0881093404041407	-0.0664104355920793	0.333694658388897	-0.125040998863277	-0.118411000579723	-0.0966583370533074	-0.0650447675417639	-0.0724301773352553	0.385195455993784	0.114608280891391	0.397799447999215	0.23485010015543	0.0438026890057889	0.0438026890057889	0.0438026890057889	0.476111955446667	0.380419850074411	0.38731548423519	0.378948942919181	-0.156431313232953	-0.177390230107975
IL6R	0.240639387640267	0.23853258472374	-0.0377746381597661	-0.00662935221729563	0.156719452690377	0.0373154930287585	-0.201138145146394	-0.000596882533955097	0.263255079556298	0.13540512036516	0.171878600059246	-0.252701252919007	-0.210333981778061	0.135070510771516	0.215240919029793	0.100867297275614	0.113562329868299	0.25181165754487	0.0510774806556807	0.0337636007115525	0.0982616512176916	-0.0473199721118473	0.0712401972944916	0.299977855077785	0.203425765331774	0.334245667829129	-0.0304001724996758	-0.0496661276022422	-0.0496661276022422	-0.0496661276022422	-0.0186279404006288	0.124914074193865	0.138349551303845	0.123858125723835	0.00355019039110749	-0.0408453137442576
ISG20	-0.00832927051215859	-0.00939212021654887	0.344510005429658	0.42537739781604	-0.194389164323629	0.299462335616566	0.326463117898133	0.233846521556864	0.587650128488309	0.607551466590748	0.0167399677933223	-0.058628705940078	-0.0432090186598815	0.172775007133417	-0.0211124948932255	0.0685491785988047	0.0899535270955718	0.400663351615334	0.0876480977971249	0.0824264726597954	0.383679615147978	-0.039089237195923	0.250216915993328	-0.226388744566247	-0.0954019487046715	-0.0439871270826857	-0.352832824831125	-0.0539012699306223	-0.0539012699306223	-0.0539012699306223	0.0565184033033177	-0.20337589459055	-0.1701688428276	-0.186359451221763	0.144350485681197	0.359171330159223
KLF9	0.103884958831622	0.105754088992407	0.0685882581095632	0.0540153645654383	0.0392467299169962	-0.083060805408374	-0.151778379260045	0.0102260705020274	0.23099452272998	0.130829400096977	-0.008095033932105	-0.272697742467088	-0.287222134705114	0.0856192324113475	0.223314610014285	-0.05268302767477	-0.0443137429574286	0.231313670228596	-0.0623610219623234	-0.0580579058020338	0.0310836535132273	-0.056217692885953	0.0380504019069999	0.164378799128999	-0.00417522625485648	0.090512207215738	-0.0706153939062918	0.127080855884312	0.127080855884312	0.127080855884312	0.257172704885229	0.0699091969793674	0.0854505322050192	0.0698698464209131	0.0252909948608047	0.136047094030126
KRT5	0.021794156169961	0.0246474317856579	0.0291170099992257	0.0257899616216357	0.0610122900691109	0.0852216786256978	0.0190251423149076	-0.0950671601460625	0.126877535657649	0.0981170014210129	0.083278077044716	0.0663009529749018	0.100905535786226	-0.0943061251609148	0.166135302276284	0.0124403676088586	0.00731858680191681	0.0858454953113847	-0.0771519127302514	-0.0677184175519276	0.0888339224986467	-0.015202921397021	-0.0109657629001506	0.0724710665069041	0.100701641283485	0.0775640947846657	-0.0405072316287713	-0.015202921397021	-0.015202921397021	-0.015202921397021	-0.0124316041629221	-0.110485320321666	-0.10808177147209	-0.150739884651467	0.133227362950696	0.00858525261846239
LSP1	0.0193098223440983	0.0202661040773381	0.0381801364698822	0.0880792979103033	-0.142418504064226	0.0667358103876825	-0.00771216743927953	-0.100570596941673	0.348034688171021	0.322532145419404	0.0399393723121225	-0.214388069287883	-0.057397711197127	0.100860288351025	0.180662671053648	0.0807857409931089	0.0997939218531187	0.319350872589167	0.0601195226463893	0.0591527465111429	0.130159794145441	-0.0724936107354358	0.107957731633676	0.158150593165134	0.0253690109906674	0.260760661848157	-0.0221643127544365	-0.0855371880716013	-0.0855371880716013	-0.0855371880716013	0.0308020929164492	-0.0949961881258152	-0.0778541466475845	-0.0956453277986587	0.0452475048004565	-0.024723173337597
LTB4R	0.088650505445721	0.0873934589426572	-0.4031646884651	-0.29718579136053	-0.0710623739398171	-0.483355015962618	-0.363680828950007	-0.334924122264807	-0.0992632184620359	-0.00490594759563217	0.193762657818102	-0.469701684679604	-0.343391748456104	0.0251631404923822	0.106780135420572	0.294482053317977	0.312920784110806	-0.0178967203290707	0.0735756962910344	0.0797807422769424	-0.171858625247407	0.0486179172031721	-0.138351686652172	0.478947201921119	0.020073865786464	0.34375624473927	0.266377809189881	0.138801331376843	0.138801331376843	0.138801331376843	0.177562318584282	0.284830860836755	0.276691010629098	0.273507277387193	-0.147618234899558	-0.455892450796043
MAD2L1BP	0.126791124477052	0.123676439910704	0.0261243093952987	0.0899298539015518	-0.00495056598648894	-0.0753868395334246	0.0991365610282745	0.15251966955311	0.0445358604487395	0.119244172511243	0.187903491727371	-0.182114951668045	-0.149012346530377	0.318326367074838	0.00154019012458381	0.297635898806404	0.317205227261265	0.158000877534759	0.30260624537282	0.301906224008204	-0.063634354136437	0.106352299345188	0.0472626476030488	0.103824299140053	-0.144744663158072	0.0448580696980646	-0.088309279698043	0.217294249597686	0.217294249597686	0.217294249597686	-0.0630503049547495	0.0531281435524316	0.0616007038178552	0.0456222674063578	-0.0894439596253776	0.0200960096379724
MAST3	0.151475211939024	0.1472248858907	-0.270103182049363	-0.112583886251872	0.0242772695081309	-0.208412615949537	-0.261414665962577	-0.123214549244697	0.173044757326329	0.100824866434068	-0.103081753944896	-0.450514594742374	-0.442812687877373	0.0436508229181929	0.0848773292058021	-0.00469776378291768	0.0356404630048333	0.0769946203194376	0.0871417128766409	0.0872116562624889	-0.0699699224299164	-0.0847419993422105	-0.133175441869844	0.402754033819065	0.0907412332735846	0.334428321181388	0.148048407696212	0.0171293314384974	0.0171293314384974	0.0171293314384974	0.191002893353578	0.114387082891437	0.114543534211309	0.107498421610113	-0.302272777022487	-0.234586362385018
MYL6	0.198603352720057	0.196436485255208	-0.283287628464055	-0.324694248442593	0.234524333007699	-0.390416814332383	-0.381531622762007	-0.254109350964304	0.0451126804029205	-0.0803568646700591	-0.162818431507166	-0.427837420280537	-0.447953391040265	0.0184811868704491	0.233705881664066	-0.0636327073768156	-0.0490215748847888	0.061027834366621	-0.137017500925937	-0.146038532116701	-0.2848772095074	-0.0278862326729839	-0.223154144487872	0.435405013978643	0.0569568456147722	0.340647416480495	0.174612335076726	0.193527875007785	0.193527875007785	0.193527875007785	0.0623796594107102	0.260699493606084	0.259031253822535	0.257492286506339	-0.279663708392036	-0.267853028874021
MZT2A	0.0199163800545143	0.0185761709413458	0.0724983179305416	0.103597297995226	-0.140838895940421	0.0454781195516766	0.203274510816801	0.118687142735919	-0.0436301957466356	0.0710777726610592	0.319237115685246	-0.0926112271077021	0.0337869003739107	0.2659567138212	-0.106253874978165	0.457666006489238	0.456479953969006	0.197554527664694	0.305617207634067	0.303598341101077	-0.0157738796499413	0.0245010150771584	0.152583100837473	0.0504148982198659	-0.204881218560961	-0.141789116559293	-0.0778116533532644	0.221304525414269	0.221304525414269	0.221304525414269	-0.0797896905466146	-0.146261150314219	-0.136021728442069	-0.147506019740074	0.217253372783427	-0.0250745155814213
NEDD9	0.0972949890029867	0.0976226422303745	-0.131344104538635	-0.0670599351774595	0.078781304362041	-0.152977725004676	-0.280870365190815	-0.215628872130327	0.374800131666164	0.230508985851016	-0.149234169040824	-0.443295380168853	-0.448498799275859	-0.0281476083617462	0.256879894167717	-0.165082862928061	-0.130990801766107	0.264587298719992	-0.0417867039157601	-0.043276370195879	0.0629197371862878	-0.0967689733459617	-0.00612112748499322	0.344758910650609	0.0702077385806744	0.40530867852379	0.0879301933446355	-0.0234918539998608	-0.0234918539998608	-0.0234918539998608	0.330373046573655	0.0882396968341248	0.088691183337251	0.0984132120246878	-0.248989825919765	-0.0895130176530916
NFKBIL1	0.0186471442041962	0.0174603488563656	0.0514065552912912	-0.0545187524569737	-0.113576907552529	-0.222955525329298	0.0567926350403385	0.00729961299710155	-0.016505454761253	0.0312646186056477	0.0883403963424794	-0.238303112172352	-0.164818137673386	0.260023435031476	0.0545299266031757	0.290813775294607	0.302550507262045	0.17538802307387	0.125831943467573	0.123811138311868	-0.172213998665499	-0.0236414194354602	-0.0762663591737768	0.124878902614451	-0.188140033053806	0.0311077316255522	0.0804182470425757	0.129635205567081	0.129635205567081	0.129635205567081	0.0220875978596255	0.0735560065226744	0.0881737663028896	0.080099579940544	-0.0599460243173448	0.0167285313258917
OPTN	-0.0702369445790376	-0.0683731091654944	0.484212883866482	0.399727856926362	-0.275557456665118	0.327564019849953	0.244935978728527	0.225138372959365	0.560302688703917	0.541187345662717	0.130691188431722	-0.107488573741277	-0.0636201665513827	0.140991696048194	0.0517898178821506	0.1443555058777	0.149362176640309	0.564485435236146	0.146244757318286	0.151049452246059	0.288111302759454	-0.0683619446193399	0.355702284204272	-0.0933053042006079	-0.128636788161697	-0.107769791448258	-0.328931219820608	0.139060561849186	0.139060561849186	0.139060561849186	-0.0326071625742842	-0.190405549285037	-0.170557904935233	-0.18236053470147	0.319411531726848	0.468024455867237
OSGIN1	-0.0398785561915211	-0.0445720977155011	0.00290974709124637	-0.172583861363947	-0.129287261610011	-0.21323606181905	-0.0234173934237364	-0.161947017082464	0.103247779100683	0.179347361295338	-0.278765425181236	-0.205875374229596	-0.140138266767077	0.0219234617940962	0.0035445032432215	-0.0866047714810771	-0.0523031042774376	0.219088730607288	0.0202175481563893	0.0207926036497143	-0.135578678218669	0.166686899646933	-0.0500938882348643	0.123875352921929	-0.132765416668696	0.0651970685862763	0.0741303350751447	0.0725069164044873	0.0725069164044873	0.0725069164044873	0.0450169274368076	0.105714981294481	0.105281905637527	0.101721492993202	-0.250741029624966	-0.0345590795219224
PCGF5	-0.0140058830066981	-0.017462881409713	0.0509057492363881	0.0729052886354963	-0.148120273405049	-0.0138534609390807	-0.0765102543644464	-0.10066441205802	0.31555282700268	0.377327923625808	-0.0372815215076378	-0.182749092408321	-0.0948936573156216	-0.0726896310190735	0.0903166841547702	0.00235458173633096	0.0158713507541867	0.36925773064573	0.00989398782717132	0.00736549961469474	0.149235344180293	-0.0479593698302199	0.0872226522985675	0.0930741861003419	-0.00925932010946397	0.116065484205687	-0.0917602748105522	-0.000546864230559663	-0.000546864230559663	-0.000546864230559663	0.0783611046740638	-0.0360544418290949	-0.0225317904059103	-0.0447183775319137	0.0385836943392653	0.0122371080446486
PELO	0.0951815275862262	0.0908374800808266	-0.155177961271327	-0.0472037182754682	0.0569977582446093	-0.126202623692566	-0.0351796123745535	0.0455825811665155	0.00593765165833412	0.0781614624543331	0.154690678554774	-0.136156502475097	-0.171623634206101	0.210001617939248	0.13602488434944	0.293970166519016	0.29888876162278	0.158470658602074	0.231506684014746	0.232962639662147	-0.11867283722149	-0.0388298489311902	0.087356078611181	0.252569598350067	-0.120116886747857	0.0679876012721729	0.104996761930791	0.143772476231954	0.143772476231954	0.143772476231954	0.00605705174925038	0.0567608077091607	0.0526914658130154	0.0489926895381186	-0.0497718258379405	-0.221450239604691
PF4	-0.0838033300758031	-0.0824627734778888	0.0415315501897001	0.120875070078252	-0.09881004628244	0.0766417840781006	-0.0882737523539413	0.0650181504935946	0.223865479119645	0.130912112819701	-0.075057508638812	-0.128214692154473	-0.0452095045289512	-0.100773006166131	0.00316330231787717	-0.0458091273149564	-0.038825654169144	0.193890165530305	-0.062579316056182	-0.053813416294562	-0.10449788633333	-0.028468205818713	-0.126956460746383	-0.0476200192813153	-0.0810802418626268	-0.096958516225686	-0.00628210109740616	-0.0279891084825324	-0.0279891084825324	-0.0279891084825324	-0.0227059535948915	-0.0499363543149484	-0.0395473029461084	-0.0507452331215946	-0.0329885522455116	0.0880771678012412
PIM1	-0.140713378919247	-0.144466095052646	0.214499592266856	0.257067052083828	-0.0385940961742059	0.149180884454253	0.0626158202728728	0.393193817153202	0.10699692705204	0.225569039258914	0.204805292084336	-0.205462373814859	-0.0374560873333527	0.146166676595731	0.0353771760995797	0.21083022822879	0.219031438497212	0.23399289436714	0.0829434085919167	0.0840910268621117	0.0672956920074857	-0.0312005743003881	0.273319244469195	-0.0449065788876778	-0.28342330082686	-0.208400197370599	-0.0132962071990566	0.000809334668502983	0.000809334668502983	0.000809334668502983	-0.0648218152342166	-0.139630483764799	-0.143571486116137	-0.145461700132209	0.0771150986417882	0.215717232495685
PKN1	0.0764825449084078	0.0753514851612312	0.0127845154907818	0.14534580105392	-0.05343319928168	0.03852453265025	0.101950836810742	0.08643839123276	0.0143299479498906	0.0969175906867639	0.138989570575258	-0.183442335356817	-0.0324102089356222	0.216052717568551	-0.179868197094156	0.312988471450808	0.335802351108699	0.0732075551196836	0.246613293989221	0.241226463421692	0.0810434785512658	-0.000909994385717786	0.0775702760217931	0.12251316763752	-0.21265188928357	0.0146461152827911	-0.0846655210166172	-0.0548842222335915	-0.0548842222335915	-0.0548842222335915	-0.0144937634445183	-0.149079932531476	-0.14807428437968	-0.165526902739742	-0.0276375452195844	-0.0480745830092148
PLCB2	-0.00594903749740966	-0.00823154257516499	-0.156771982077381	0.0900513995924014	-0.267403949205588	-0.0565009279703844	-0.0623724752307911	0.0178315961199089	0.022219305664745	0.129175622764751	0.0516178257266043	-0.34080160006667	-0.126683702068898	0.0585236553085119	-0.126310276805543	0.228260713285692	0.261200702559875	0.0820421096339518	0.250255420209253	0.259665066491302	-0.00408528651215489	0.0631587307683547	0.0855774342710919	0.261818740019811	-0.198461617151704	0.132668523641875	0.0803495303920749	-0.102561238725301	-0.102561238725301	-0.102561238725301	0.0458218847795516	-0.0567116261854764	-0.0543640788220246	-0.063723880948101	-0.105326544185553	-0.198175151488809
PMM1	0.132257686996996	0.131580250031622	-0.0387203563459358	-0.0512771449562842	0.0655792640274956	-0.150826652585987	-0.26073563096121	-0.287815061761909	0.447977218371084	0.309503163901934	0.145192474104256	-0.552163974857981	-0.545709566466141	0.155741867243047	0.33242017345288	0.139369880397993	0.160559801048468	0.363013148606551	-0.0219560951795348	-0.0283059604872683	0.0227640569481855	-0.0589915763916043	0.0366792007159418	0.4542150329421	0.226809160262223	0.45684885914106	0.0255614941929178	0.310207580340718	0.310207580340718	0.310207580340718	0.133155486601848	0.187181466681524	0.206662168177171	0.194372073999566	0.0336054579726104	-0.0247648108478755
PPM1F	-0.111645569638335	-0.112216438272755	0.274014993668538	0.278590746611684	-0.250544353969183	0.260391933997827	0.255997557235915	0.269359951168513	0.202104832829261	0.362966025595732	0.166393641381612	-0.0609760327380982	0.0663783655064968	0.210017062815896	-0.122509424859059	0.292255526149508	0.300603240971716	0.34551038612433	0.285312101138354	0.277317164462292	0.303077231267098	-0.0261735122345281	0.423604130190172	-0.130054641368966	-0.379797601645693	-0.211834804909526	-0.172460512510801	-0.0460946872610668	-0.0460946872610668	-0.0460946872610668	-0.0264959709854807	-0.287897125725094	-0.283307792349084	-0.281747552926345	0.273409811263326	0.198671476550426
PPM1N	-0.0643679509241016	-0.0654278050016961	0.102015860494347	0.118441968311647	-0.100282177457961	-0.0474443736096759	0.128295368137446	-0.0293276923122962	0.163305561821728	0.290614108937175	-0.149438285794642	-0.130409254585647	-0.161565184865096	0.0114823920282537	0.119551710593076	-0.0905530783194764	-0.0794292636125662	0.142119975177685	-0.0294552103750405	-0.0416239625290712	0.107368093702532	-0.0051901802510646	0.00854927409223911	-0.0621252427105594	-0.0502749271634186	0.0401562309386254	-0.0486758254323411	-0.0175521058892253	-0.0175521058892253	-0.0175521058892253	-0.00981116269372684	-0.0755743723850026	-0.0414856007150262	-0.0479413656677017	-0.0931111126221784	0.100521351410053
PRDX5	0.0252094732662965	0.0213074390448122	-0.205982863526011	-0.257349995860046	0.0334616653032087	-0.399122658932165	-0.236538220725199	-0.0757914993749509	-0.0837779660967082	-0.0037981172186214	0.120903444060368	-0.390274511021932	-0.382569381224911	0.0786677143590481	0.157851912919109	0.213529976505958	0.220716970629422	0.0669368563659823	0.03711721150145	0.0429802586680754	-0.259197539997094	-0.0338815380797561	-0.137814742075613	0.355878963234462	-0.116679789829413	0.203256141194223	0.236308144560901	0.132137531016081	0.132137531016081	0.132137531016081	0.0305851527563846	0.300814782768942	0.300654636110076	0.297048320262799	-0.100504068045159	-0.243922230496209
RAB3D	-0.017292454684462	-0.0215960331064282	-0.30752603066933	-0.347321112749071	0.0314056454085121	-0.479414346896707	-0.471002358419635	-0.300926889296852	0.00711631746923906	-0.00954294442194509	0.0799991881390344	-0.52433063446905	-0.448624248796664	-0.0550917622878081	0.250494483619694	0.0617935479190084	0.0832981663863726	0.107911490311873	-0.104924592707844	-0.0997615180126635	-0.148494636474827	-0.0306311752167585	-0.0853505500206832	0.477244429912477	0.151247090112606	0.424616722617384	0.288264615657941	0.207418397157194	0.207418397157194	0.207418397157194	0.157831476770865	0.419963644781374	0.409345684326867	0.413847158895048	-0.134548994200141	-0.304867704106834
RELB	-0.0430648249109194	-0.0436360769282434	-0.115732669120966	-0.0824570800090523	-0.0666159415774321	-0.126522869709407	-0.126370799619067	-0.0733166650334875	0.103549858084338	0.0678676060858786	-0.055799302169902	-0.233378882933596	-0.194844462721601	-0.0260702555944635	0.129631725606225	0.0469364401318971	0.0607518559960336	0.0494657382819883	0.0503114534995694	0.0578001176053732	-0.0883913522981769	-0.0114610690579294	-0.127398820417714	0.232766359872354	-0.0182938561302691	0.166757373449933	0.11486279462953	0.0148529881873105	0.0148529881873105	0.0148529881873105	-0.0121206398825919	0.102107697320652	0.110422657831451	0.0984781323342394	-0.150208277180136	-0.185675708875422
RGL2	-0.0592519701160781	-0.0646156465609274	0.094978769224355	0.158726564748183	-0.245712259726718	0.0309464937805232	0.174514595715459	0.2918522263023	-0.00835677996689431	0.151209504993488	0.169473629299567	-0.241090575068434	-0.119239672388308	0.206988965728983	-0.120276754701153	0.397540559421141	0.423715636178234	0.138725137840948	0.296192605868531	0.29491662144705	0.0254940515782484	0.0504157111353607	0.189909552012258	0.060582033422651	-0.345293534625838	-0.098409913071507	0.00099753611190714	-0.0312781808457483	-0.0312781808457483	-0.0312781808457483	-0.058147625054716	-0.0966259853195952	-0.0795079640955767	-0.0954176230901969	-0.0212658728866261	0.0746463855045443
RHOC	0.0680377038913647	0.0678260171680387	0.379055125639852	0.347486538697451	-0.131850433897739	0.182691466990837	0.15255694573341	0.274503578923627	0.442009472162573	0.322390054415702	-0.0693940002309531	-0.166596952165768	-0.135557916367837	0.0851865561993913	0.121288879134617	-0.00573228105711981	0.00905976266998891	0.247513558802385	0.0323570289571151	0.0302353000946525	0.175363605620214	-0.0761172790589703	0.0909929394079087	-0.0347073073514695	-0.154648872183022	0.0195082574979456	-0.297601884950104	0.00107317446623958	0.00107317446623958	0.00107317446623958	-0.065797415189558	-0.0851397218381352	-0.0683184246177177	-0.0747524115194406	0.000780980888741733	0.393472251199931
RPL3L	-0.0429721375963825	-0.038067419232317	0.102757407749515	0.0825754216091733	0.0177587238221512	0.0874882539381745	-0.0875640287829384	0.0707725416245611	0.100641255053014	0.157395645571265	0.0392024463787209	-0.198706789485839	-0.0867941363833926	0.100010488980902	0.115128336524061	0.0432282710789175	0.0415234025445928	0.236162354452757	-0.0781809046166041	-0.0547988493679237	-0.166406148398797	-0.0360727781513721	0.0108887916213437	0.14469216430508	-0.0495915308575928	-0.0427042187693373	0.0644004217570724	-0.0102073778797576	-0.0102073778797576	-0.0102073778797576	-0.0381355536062748	-0.0812832957203797	-0.0664000551687336	-0.0668110033475367	0.0273236942797552	0.143973091190204
RPS6KA1	0.132347195913195	0.127454856191228	-0.0966472660149334	-0.257427207759562	-0.000307480478129979	-0.239393209771003	-0.142467439906209	-0.0956284570869565	0.114584188982107	0.173494426000036	0.108022542395499	-0.361223130023222	-0.390121267857157	0.26621882900955	0.140075335806316	0.212853894121742	0.246011798666174	0.259834924221474	0.133158232605094	0.130026207645625	-0.109332380446968	0.0166353609251385	0.081778674694098	0.367082438018749	0.0142424289045466	0.21338909963285	0.119176581569609	0.136762297824826	0.136762297824826	0.136762297824826	0.0821186512313896	0.171217901620123	0.152118567982151	0.155780681299747	-0.0786891575747729	-0.101954645608154
S100A13	0.0911966067646139	0.0885382265646718	-0.1766586899226	-0.0501225531797733	0.0312632085145775	-0.265909430898191	-0.0733838778407592	0.0375584468475966	-0.0293482300552111	-0.0367527368166454	0.233277796994078	-0.186897594273377	-0.265626775276137	0.23215355323254	0.0504555857077244	0.340997373799912	0.343746480164334	0.0987879162776005	0.175723352448032	0.175329524438405	-0.0971713736705872	0.0272024391836616	0.0120417669425981	0.0990115293712113	-0.0960082706747064	0.0598749135229297	0.103937902442181	0.217375946612126	0.217375946612126	0.217375946612126	0.0453446837037869	0.114615039762428	0.0963838399055573	0.115024061934379	0.0256867365216734	-0.172800359173559
SASH1	0.0392635343872355	0.0372458781913366	-0.00522317636211992	-0.0244799313325934	0.0282151562576083	-0.113074282272973	-0.0625226749862633	-0.0960323033484711	0.233211865697943	0.164932284190872	-0.266414466698291	-0.276707855382458	-0.30822718083307	-0.117778604745542	-0.000332753657711022	-0.259644097669752	-0.238336810976847	0.145819824854254	-0.168990208519866	-0.179077755821804	0.0606242983665006	-0.0234389988553609	-0.078685965805244	0.0364614340450084	0.0951797961333768	0.127123458356025	-0.00834994638917596	0.0203156845293269	0.0203156845293269	0.0203156845293269	0.261800563745138	0.0785511603854996	0.0710884074385986	0.0805146710288858	-0.165466494055873	0.0325246426237268
SEC14L1	-0.0112226635334297	-0.0118843689308182	0.172977106855447	0.23546073115062	-0.129393657941169	0.141072937433872	0.0195440390466259	0.0477897451555395	0.369922971796551	0.381516016265715	-0.0395593526776029	-0.232713998706595	-0.143259802808783	-0.0342954845626455	0.0405374243676451	-0.0067874985923368	0.0221941707457865	0.322211741529508	0.149784366843727	0.155724594961454	0.283531062087646	0.00892862634306958	0.324872643272033	0.118411860152516	-0.0738940048929261	0.152900898230045	-0.198376955023557	-0.0808424150466935	-0.0808424150466935	-0.0808424150466935	0.0881476880892586	-0.092888309879887	-0.0832282785372768	-0.097282393050436	-0.00578551882963053	0.164938644189112
SESN2	0.0520205979209265	0.0518707179685397	0.0782548645829828	-0.122250448988487	0.0546945018340088	-0.168158283300429	-0.104761603287202	0.106969217813883	0.0694466052286877	0.0731548971329488	0.0777241450262351	-0.337229007000667	-0.373367247224018	0.253872031525235	0.228881243516067	0.137128880247189	0.156850240369612	0.243873588135133	0.080620746913707	0.0855620337232971	-0.127114767364156	0.00557663470400818	0.0428610936827782	0.269365224484202	-0.00586774286743076	0.0797785393435431	0.0751372404225969	0.229728275550925	0.229728275550925	0.229728275550925	0.151928247286346	0.225112505682644	0.229006208484763	0.227384009271593	-0.116217715899135	0.090273778323405
SH2D3C	0.052367314452866	0.0501940727640978	0.168707710670191	0.120067222874044	-0.215430623335901	0.152212728663961	0.213931486141385	0.0554364620779351	0.216318320755232	0.365674325229453	0.0781654649629145	-0.045585486298089	-0.00445831275569947	0.167930872551813	-0.0150801242595651	0.235310459230416	0.261029949626235	0.305449425951964	0.323198726859028	0.320286562142165	0.180390421015092	-0.00670895569513104	0.22221615989207	0.0406246293807869	-0.167562058024203	0.0163737668029242	-0.183239961507989	-0.0434885649106106	-0.0434885649106106	-0.0434885649106106	-0.0489500910548303	-0.195357939730669	-0.227303416119842	-0.212169653226827	0.09678895912818	0.0960578455504608
SH3BP5	-0.152763586509769	-0.154791503750552	0.25784537549557	0.149756121281957	-0.227510458099815	0.108856215893431	0.138003731173961	0.08831883628161	0.383645270737417	0.424667091795997	0.0110617645510444	-0.0996449064872207	-0.127866473909538	-0.00257119899329601	-0.00682764234598974	0.0374466929710897	0.0493650557070329	0.39169313765405	0.129674298028842	0.130301301181453	0.227785732713826	-0.0384139384192578	0.349539866246054	-0.0870121458199319	-0.217159475455799	-0.063859344442976	-0.144239071209628	-0.0196529191316891	-0.0196529191316891	-0.0196529191316891	0.163037723154019	-0.0202189815809288	-0.0251914992302884	-0.0180053917904778	0.17261777609205	0.222356176667982
SH3TC1	0.00900694448183625	0.00629078394617288	0.0641784944007925	0.121924125276035	-0.180866280158566	-0.00339040313332865	0.0648020146444372	0.042583929222886	0.366122301071516	0.38548897846169	-0.0561172368837216	-0.350960218193033	-0.307642861538992	0.0530129552883234	0.0831368414883033	0.00935757738660428	0.0374236647556935	0.340574780798574	0.030755063494984	0.0281083443513625	0.22100514991203	-0.0613804946326084	0.146134273431229	0.125289053613016	-0.0716956839685594	0.190195020669149	-0.0283497504249807	-0.0471407132697231	-0.0471407132697231	-0.0471407132697231	0.216769475434693	-0.0349316194845157	-0.0253177606168067	-0.0125831244738025	-0.0375624382441415	0.0443391431815228
SHARPIN	0.109077920596566	0.109850379915906	0.063030829623383	0.0131736785964296	-0.018944272466417	-0.0854701017798852	0.0442213516476991	0.0842725226070013	0.025858745844866	0.0747262990249626	0.136248146026042	-0.275517569700295	-0.144458342438324	0.298493675677836	-0.0276072778437693	0.254327822601118	0.27161136864215	0.101310251870779	0.0690342919363563	0.06764093680969	-0.0986934384846761	0.00570266704426988	-0.0309991740277702	0.161737190857564	-0.201008898054465	-0.0295850500541685	-0.0563390672686954	0.0695005960287927	0.0695005960287927	0.0695005960287927	-0.00653241097726988	-0.0599276420549648	-0.048850109820723	-0.0616826115645047	-0.041368266212056	0.0406137401674787
SIAH2	0.0498179412397118	0.0522741546868109	0.166411888781666	0.210402928079329	-0.141964186571364	0.0783023394420175	-0.0215072373963897	0.13686995337509	0.283240899019334	0.295508712213468	-0.0592984664650522	-0.30078948746813	-0.185376290765671	0.105509876864496	0.0266202021270484	0.0232084592653748	0.0458437680418283	0.269809399473086	-0.0214359490616068	-0.0234777833234948	0.0540554384454693	-0.0351296636749736	0.113077944070601	0.122606427359137	-0.0482302661018049	0.0309657663314512	-0.0656592496492353	-0.0166351839990787	-0.0166351839990787	-0.0166351839990787	0.589940647534113	-0.0701196001536157	-0.0427790450598217	-0.0618843857540378	-0.104818959058779	0.189397092129475
SLA	0.119788102479306	0.121037998368612	-0.186898707502996	-0.0891655137237268	0.00261590208178081	-0.230519951593332	-0.366172028777063	-0.349326964351997	0.222898888272044	0.138187774294935	-0.175703327974326	-0.537957090515154	-0.467733076157828	-0.140846875611256	0.191814063508597	-0.166368009377538	-0.129614840186435	0.165935798724534	-0.0645364769716367	-0.0662057180832298	-0.0435625522812914	-0.0391086004680901	-0.0420194743500671	0.440439559148938	0.13240826420408	0.380386067491349	0.0375983524705311	0.00789627760409625	0.00789627760409625	0.00789627760409625	0.489950748090589	0.118658691738079	0.120628048540306	0.119991094454514	-0.291738977238014	-0.171883688564699
SLC10A3	0.0617762510245083	0.0602915708768	-0.0482236314935044	-0.0379027304644443	-0.0595871947491368	-0.161223110470871	0.00792021678447052	0.0019467202554289	-0.0743665360497234	0.0296975951120569	0.0215710143257357	-0.212782777836193	-0.133635119930653	0.242049965215163	-0.0765118108339038	0.24525068939964	0.269385367036994	0.0570171906551964	0.136820240830154	0.130510094243924	-0.148013775354945	-0.0347672895899914	-0.00408513412777914	0.147889382666466	-0.232720424222903	-0.0312038471110708	0.0546964242135196	0.113122969730019	0.113122969730019	0.113122969730019	0.053770193622371	-0.070011885883575	-0.0808572595418906	-0.0957513238012907	-0.131818289056289	-0.0888589744411608
SRXN1	0.121543021400206	0.122881941051827	-0.110063877429689	-0.0785531257737141	0.0161231405058596	-0.175239734158293	-0.252413434400775	-0.0745754023126768	0.194874135775631	0.173795795669529	0.0358597339138246	-0.538964290397027	-0.41300054616613	0.113629918913809	0.0386891827004283	0.0512442177397344	0.0779845235952927	0.203150460581897	-0.0502636556614215	-0.0483967143107201	-0.160003340427183	-0.0912255608073717	-0.0154511189920199	0.393067572617774	-0.0208177537902482	0.202035935003255	0.111028849804696	0.00781772414814719	0.00781772414814719	0.00781772414814719	0.225571377846276	0.115292452283504	0.125849562459387	0.101073288760593	-0.0993498673612716	-0.103490630265337
SUSD3	0.0594405958955365	0.0569991004090988	0.199196878603767	0.185304248549632	-0.117561770277666	0.198942565841875	0.126319801427151	0.0831393703682126	0.217423162600712	0.219096885493825	0.228535789198231	-0.138830184336054	-0.101277536103878	0.284564072246499	-0.0181975590429829	0.321302250967578	0.325096063445483	0.364684690012329	0.283425142720108	0.283280696618171	0.0420696588570196	-0.0604513938304891	0.270843123580818	0.0698543963723229	-0.16609154488947	-0.0875039248438658	-0.104066546537005	0.116683254270933	0.116683254270933	0.116683254270933	0.00726457535982428	-0.147683165681312	-0.152178610793691	-0.144021670835916	0.232324842686365	0.152129434267506
TFE3	0.0238762610793699	0.0204515127118525	-0.132093890241597	-0.199535260928013	-0.113067730000956	-0.324310565541107	-0.250749645247272	-0.0628680096687608	0.0845195796001163	0.109058043191353	-0.107474575154305	-0.538690249682429	-0.470514313417539	0.0680013808182656	0.0655345946128735	0.0696283794413301	0.107481477229927	0.208637315658179	0.033856557052647	0.0336128015500981	-0.17900901840767	-0.00884085283116515	-0.0342182239557397	0.393642026855262	-0.0826686201655026	0.222747471509886	0.198784248723707	0.145510100808274	0.145510100808274	0.145510100808274	0.18648021848928	0.211597496137758	0.221094060307146	0.211811944166548	-0.237551444093231	-0.148867710319867
TMEM63C	0.0857133879790326	0.0858791654238463	-0.0290581913488545	-0.0447211665002697	0.0195722055554751	-0.153944199999771	-0.163074649629204	-0.125301071785201	0.138115117136007	0.118280661914347	-0.102942308630786	-0.419722432977221	-0.402421885460407	-0.0210390527076123	0.171872199387838	-0.0550163443453307	-0.0393155546310871	0.185875961322877	-0.101020692312201	-0.0942329696369492	-0.0944233369459516	-0.027705662056124	-0.0554087077125179	0.259153620282983	0.0941463093592709	0.158975787840461	0.0330819408284009	0.706626898735615	0.706626898735615	0.706626898735615	0.401767750216425	0.0606795764729106	0.0686516771170561	0.065667008465065	-0.0912270077949348	0.010489186749988
TREML2	-0.225751357702603	-0.227703293766223	0.0996364787573646	0.0605594465966429	-0.111667349522593	-0.010214810323002	-0.0475869437654725	0.330025268029963	-0.128108922662245	-0.013641958203247	0.161031541711403	-0.216190953948269	-0.0755603205305055	-0.0533787362475154	-0.0613084800714163	0.166346705024702	0.168034789100002	0.140104516656139	0.0659391472034915	0.0676106725904968	-0.151765227781409	-0.0139074796430396	0.173523842483089	0.0413413341381325	-0.277635975575925	-0.19776760513929	0.150333754551394	-0.0361790602576859	-0.0361790602576859	-0.0361790602576859	-0.00402683220841665	0.0155967326463489	0.0235470091322796	0.0163648647197119	0.0780594035140802	0.0916700614242379
TRIB1	0.0482504706941125	0.0465432958978546	-0.316283466407678	-0.351272393803468	0.074343783154469	-0.448731514200498	-0.484576996045056	-0.333506617592688	0.0314049712588884	-0.0921233877715427	-0.10247864221674	-0.525497078711775	-0.538330542894168	-0.121740726786256	0.198914527274277	-0.0821938480517232	-0.0702339633036916	-0.0373812931054181	-0.186352391612937	-0.176188125674832	-0.164352393659847	0.0621545817831269	-0.270268387668356	0.466245921060608	0.0967426060486032	0.461602635657705	0.322056711662374	0.110253675663402	0.110253675663402	0.110253675663402	0.217179197550915	0.440003973738301	0.430523695013191	0.431819780320244	-0.215157764931821	-0.269995414381717
TUBA4A	0.202373593932033	0.199134343219845	0.0199465724702538	-0.0178065013554208	0.0451056291495357	-0.106318375177939	-0.247703643077496	-0.15192923928361	0.31417989861357	0.267842328242611	0.0273400160202007	-0.426683650062127	-0.457373210432302	0.110474378846969	0.207280878585218	0.0427727270705131	0.0642500261507579	0.294898379250735	0.0656663773531456	0.0638840686647547	-0.0964237397040297	-0.0821927118148029	-0.0115468675290084	0.440994388310667	0.115493288089449	0.303758168220979	0.00786664845781353	-0.0598007651045688	-0.0598007651045688	-0.0598007651045688	0.189722767837234	0.162121208310778	0.174168423353263	0.171291133849272	-0.108136756044939	0.0341421663329474
TWIST2	0.136599707910351	0.137898389128836	-0.0632798865083996	-0.155210255897986	0.0183615861803561	-0.164304898131261	-0.107587180994804	-0.1967345491011	0.00668428340752872	0.0524693560165057	-0.0563762346695665	-0.166998950464855	-0.123812701410046	-0.0167260661040577	0.170001496707211	-0.0400221889960033	-0.0372548431581471	-0.0123801993519387	-0.112653616622399	-0.107809396111008	-0.129696764102101	-0.0314721567855926	-0.130909001018043	0.172490640823238	0.153096191413987	0.202015216370279	0.0915947800382278	-0.0111245808776533	-0.0111245808776533	-0.0111245808776533	0.0867058766312604	0.222744760551509	0.217318807498941	0.214955977011955	-0.107809504526863	-0.0782176673983827
