# Supplementary material for: Identification of hub genes and potential molecular mechanisms related to drug sensitivity in acute myeloid leukemia based on machine learning
Source: Front Pharmacol. 2024 Apr 8;15:1359832. doi: 10.3389/fphar.2024.1359832 (PMC11033397; doi:10.3389/fphar.2024.1359832)
Supplement: Supplementary file 1 [file DataSheet1.zip › Additional files/Supplementary table 16.csv]

	hsa-mir-103a-1	hsa-mir-103a-2	hsa-mir-125a	hsa-mir-126	hsa-mir-1307	hsa-mir-130a	hsa-mir-146a	hsa-mir-146b	hsa-mir-151a	hsa-mir-151b	hsa-mir-17	hsa-mir-181a-2	hsa-mir-181d	hsa-mir-186	hsa-mir-188	hsa-mir-19b-1	hsa-mir-19b-2	hsa-mir-20b	hsa-mir-30c-1	hsa-mir-30c-2	hsa-mir-3151	hsa-mir-576	hsa-mir-582	hsa-mir-589	hsa-mir-6503	hsa-mir-6718	hsa-mir-9-1	hsa-mir-9-2	hsa-mir-9-3	hsa-mir-92a-1	hsa-mir-99b
ADGRE5	0.120466877836682	0.117898569322497	-0.352497098014877	-0.357797038531667	0.072237605893585	-0.353119642859965	-0.0887546394895324	-0.0081861122611393	-0.281908674542765	-0.160776667488321	-0.105701443089999	-0.21461856756572	-0.306300784960446	0.0414001081664442	-0.14494076897974	-0.0121056494557715	0.00871198247021987	-0.209187823259076	0.0643667502240962	0.0718554488887551	-0.146302020749178	-0.0901553234517741	0.137127413013252	0.0722792089182981	0.132556965859362	0.16723399486618	0.299894489573499	0.288380915455083	0.276741873851539	-0.3407286308743	-0.384812195899498
AK1	-0.112247809302943	-0.111178947819639	0.434413365432246	0.489560280757169	-0.25625487100671	0.372301469520089	0.414907647172723	0.215637478565919	0.503629864063505	0.478196558125426	0.180454768577032	-0.0697008442227602	-0.0984492563792449	0.0943713656895389	-0.0174185767812144	0.248825617481074	0.25192232200637	0.450203312054075	0.141564341752421	0.143959694114746	0.233776959787369	0.188151795228437	-0.170961810981715	-0.353254837815732	-0.133210284686294	-0.214655583082042	-0.328033405176283	-0.34662339289481	-0.316634819799395	0.274529135981441	0.380137052303198
ALDOC	-0.100147643636718	-0.0955827724015201	0.180947906510347	0.0933415783306787	-0.15042579603361	0.130388831320193	0.122883264894359	0.0686934165759627	0.243739199946926	0.316255770709866	0.188044311485045	-0.114502816480394	-0.114442813894427	0.188138231344246	-0.225224110973876	0.21987217205174	0.234031086988045	0.370730464664497	0.178018791142383	0.180328259692504	0.154366721992422	0.293011009012719	-0.123346584906426	-0.100950195052357	-0.0981102544425043	-0.120011686241867	-0.171611973577839	-0.144114232911665	-0.17786304148396	0.195405550434603	0.165139779877088
ANXA4	-0.00314063799037094	-0.0121847215738144	0.0573287470637606	-0.00407323493031518	0.155441977218067	-0.0573881706418767	-0.00594930631381994	0.0479958407636282	-0.00244401266063044	0.113913546483064	-0.0167294668562169	-0.0439149856989837	-0.0342858136784347	-0.0731406029724773	-0.218672532477328	-0.0382688550636935	-0.0205599197720266	0.104562254973882	0.179021134967261	0.159854536435181	0.228299350600554	0.267369434060821	-0.206685706407939	0.00688879079468602	-0.0165447912445973	-0.112686869499358	0.0695891801230811	0.048960821606223	0.0322895983891643	-0.0991964004018804	0.0511340633590019
ARAP1	0.205379424893339	0.202112057334419	-0.142298789943178	-0.161242079465528	0.101445337363989	-0.217399885229758	-0.0821796394738294	-0.184499039308466	0.134267157009869	0.107481449890058	-0.0756771893025351	-0.435371413130435	-0.492188603701159	0.108455898311501	-0.0353930886737219	0.0562538372994894	0.0858711797980529	0.176086611680317	0.0833578789000615	0.0707147564662509	-0.0572504721215661	0.000669427125139316	0.225593049725523	0.119415254996224	0.29281153743808	0.0453878926255357	0.110638353930856	0.110635438751142	0.0933030005606797	-0.213216970179862	-0.15929285172933
AVPI1	-0.106722530759342	-0.109706124215656	0.135989039654221	0.0978727025757122	-0.142097712387436	0.0365507705621939	0.148274506054833	0.117399860810874	0.131204107605842	0.165943263234314	-0.27850516616476	-0.212148572382904	-0.163793777579378	0.154441949727776	-0.129981606144785	-0.0700829715289179	-0.0471683637215543	0.269606209917904	0.0446468786876863	0.0521278465112398	-0.106912195803315	-0.037566723978523	-0.0916562467171954	-0.19186226281196	0.0437729567592492	0.0174446779485589	-0.082119655272588	-0.0615371738093878	-0.072681986842383	-0.160231452590227	0.170055152628525
CBLN3	0.0350205390184384	0.0396885833654812	0.38148615235216	0.389955692646562	-0.216759681534052	0.280922486484453	0.367791536587094	0.172325185731341	0.388264382554714	0.421569548286821	-0.103964680180083	-0.128103090537972	-0.0713174256538686	0.223840840410075	-0.155938382311093	0.148613350097988	0.158358218676544	0.360240671770279	0.029585835577436	0.0101695686050114	0.187245008829961	0.0197221721172232	-0.20442977121707	-0.0611130568700052	-0.0474391480239327	-0.210699002838372	-0.38807451656227	-0.358190111169883	-0.348450460130572	0.148180921224732	0.42130204989127
CCND3	0.0933028257549074	0.0935150321588844	-0.0682832582256658	-0.194814292703436	0.0896813951368603	-0.299643330629993	-0.175411934676887	-0.146301581292971	0.102289177942523	0.044764249575905	0.00524932286938034	-0.432809241384195	-0.374329549545597	0.0845698338766736	0.0463871982697532	-0.0106130074280532	0.00562562289360314	0.284556184078382	-0.139334948483808	-0.15292639929354	-0.156245860986486	0.00898776170296753	0.191596937398911	0.166629135714106	0.174326090240313	0.2365961313281	0.121824302456684	0.149645618892049	0.122627020102456	-0.0793034051991775	-0.0514830337761142
CSTB	0.272888290846965	0.274545195913407	-0.0858032673954781	-0.0404666689171826	0.0999410295151993	-0.124741565301856	-0.157416293459017	-0.0625110048943858	0.145988802849894	-0.0475751844756192	-0.134462308966113	-0.379727092396588	-0.253023846524462	0.244926496285099	0.158385418322494	-0.00460370378088901	-0.00207239773923498	0.115128702401492	-0.0549721462547932	-0.0623936020975935	-0.0989121160129821	-0.0553897393411981	0.226295248237594	-0.0452178099447599	0.265219968964846	0.161801661814358	-0.019026726721166	-0.0347646970998075	-0.0196589540781344	-0.25696138966295	-0.0557334437944204
CYC1	0.172827955454329	0.178929659144395	-0.029618919860328	-0.229687967970104	0.269498871893299	-0.117767407541593	-0.0417359680392646	-0.0730878746477033	-0.0670370273298923	-0.037584389192381	0.179398381848242	-0.259525514443935	-0.107688881183118	0.306445940332808	-0.000707112122881715	0.134536253794662	0.133804307759831	-0.0412742551248296	-0.102665469646505	-0.0874648626529804	-0.0784870389671271	-0.0475692583130533	0.346279698858824	0.14363351357816	0.182374986233583	0.134291145638172	0.17216927814313	0.19472389549964	0.190555368459432	0.00596620126861848	-0.048642665488177
CYP19A1	0.107351257377172	0.108159066578204	-0.0524096737741282	-0.205118795898792	0.124130262647518	-0.194678275953679	-0.183317457413192	-0.238676372726597	0.123841342149714	0.105514221846215	-0.0707573354954866	-0.191034848678956	-0.334163397169114	0.202156996209194	0.0315104844216442	-0.0151298502026548	-0.0214092247354666	0.15885498608438	-0.0759270142356774	-0.0698398824556687	-0.118811010319245	-0.13168445458035	0.158857685256752	0.00121965680686846	0.191731824813475	0.0388278240809047	0.283032313731294	0.286369222226521	0.279446797685091	-0.1752199762548	-0.00419906711217547
CYYR1	-0.0706247213250284	-0.0672960875958138	0.319203802468405	0.364838623800358	-0.1373122919781	0.324242423226818	0.281015177781444	0.267552079654418	0.329895361984322	0.269063064610405	0.185253758843986	0.00236120483268381	-0.0843620049523732	0.218923224505686	-0.0701245856086938	0.217738102257095	0.226129061144714	0.284118521075233	0.146108469476107	0.15159328617564	0.353717287806948	0.332842499940751	-0.189430014996468	-0.270217045806332	-0.152439897796288	-0.205290860225359	-0.236168666113617	-0.269633283040932	-0.245012253877513	0.10835085976473	0.293482267851724
DDIT4	-0.0900091481229378	-0.0887272752206005	0.345695617586793	0.16457141352868	-0.172340891254097	0.0176519247959754	0.321876718415653	0.00879020324105196	0.313372350504981	0.435554947890583	-0.0840574717826815	0.0973752504472404	-0.0227519500555847	0.13246715405813	0.127940551377624	-0.099587087799254	-0.0803672660312642	0.165885797993425	-0.133128748403018	-0.137339796481251	0.168792348322326	0.210022125877188	-0.148984713910645	-0.00645676638311879	0.0150994797307443	-0.196815316078374	-0.0649206699573199	-0.0312163389779896	-0.0602306438465582	0.2037717753275	0.337244595711396
DGAT1	0.00362980092024184	0.00763418725710217	0.178560505156291	0.127574216953329	-0.115488388013347	0.218467519733567	0.12150268587912	0.187413879498282	0.0544247274394774	0.0886299847077435	0.157817387060176	-0.384533668783031	-0.119577878749042	0.210620219734978	-0.107570985974441	0.327000028691873	0.345148210292751	0.153676069874821	0.147225461360772	0.151894587769778	-0.054462951297872	0.139168815475764	0.207466593832558	-0.259265637309529	-0.11973793993136	-0.0257804196243614	-0.249225530273035	-0.220777905310214	-0.240322928476326	0.0479816221352157	0.0872542329379669
DGAT2	0.314158435314226	0.315326844750092	0.0103668264866005	-0.191899140322908	0.169696261923034	-0.111257309941258	-0.145801259012085	-0.263330698581998	0.0689915116447696	0.0705694268525745	0.157273136810946	-0.134826024505177	-0.247035339401842	0.313460317011812	0.187623853010635	0.181216759524821	0.186133838645292	0.144199162568448	0.0943046638765524	0.0925738727593158	-0.0876421480447901	-0.0727263665756983	0.359195326489743	0.160571625383575	0.36527207675876	-0.0204783156080677	0.161020032826644	0.182115780157637	0.15506036268881	0.0278439585639424	0.0366736476880706
DHRS9	0.328014866025505	0.321632227953439	-0.254397045308791	-0.329358528143153	0.266551584811062	-0.374235218222123	-0.15195427395252	-0.357587066385918	-0.111901045113028	-0.0405716099026111	0.0713879326942101	-0.176853214778301	-0.261423531111611	0.0954882378119766	0.262966739967602	0.067167180598793	0.0655757245709631	-0.232954525731571	-0.0289232654549986	-0.0199442224913218	-0.106989845031071	-0.158052742322338	0.264070638889957	0.366242258737655	0.38428676777667	0.109635041669441	0.427613800167089	0.41784571755422	0.432425151464358	-0.161024277397899	-0.288005127292181
ECE1	0.0742576580953424	0.0718409105327401	0.309412264779132	0.215385538057256	-0.096198119548991	0.00103970139762071	0.112927740517816	-0.0605883869497992	0.454826940772072	0.439736739187052	-0.0471146617217611	-0.0258271529547821	-0.152913884626451	-0.0761365318755419	0.0218543201877428	0.0211279890838114	0.0377126371917587	0.369520241293773	0.0845151044207087	0.0716653029509598	0.179567721599421	-0.0252016879609033	-0.188603294523052	-0.109590881548417	0.0282982829928521	-0.28285517140776	-0.0944314212479864	-0.110401100903712	-0.110981496498135	0.0165255983205631	0.307985200231197
ECHDC3	-0.0727370386578575	-0.0720205038882472	-0.270482661089927	-0.216817015603449	0.191447538492806	-0.315782930677839	-0.301683691370371	-0.189105928196109	0.0915429291358141	-0.0855702022310866	-0.0487161717045245	-0.261328493450218	-0.25393915634201	-0.0417607757662646	0.173733477266612	-0.142983482898526	-0.1322706652812	0.0104999430578059	-0.119476885023912	-0.116805111069252	-0.0337611845436052	0.0568728384681713	0.112114555191367	0.0764615274639411	0.207947079935738	0.191592606365845	0.150231558297757	0.134877408444175	0.135127851715047	-0.105035403111721	-0.229031239372842
EHBP1L1	0.238963722307235	0.235381355051428	-0.199374435373467	-0.0901667681553939	0.069145355316364	-0.147343486567206	-0.115776144508278	-0.14409369502131	0.100835314133606	-0.0242289515366871	-0.0855138274733069	-0.339867394208634	-0.353119796997968	0.0774230149513771	0.10547877256192	0.0930340100803475	0.122530905507366	-0.0265082638832489	0.192548904825588	0.192070860244155	-0.0932696327550944	-0.0723182068420334	0.265549476978067	0.179525029329332	0.348082040794462	0.096103529271499	0.109732661530838	0.103940372681058	0.0878006801985612	-0.282065059306039	-0.248315705329018
FBXO6	0.232858031620455	0.232866642386981	-0.048920504777212	-0.152425588344366	0.080077627078781	-0.0513868854396324	-0.101868655052095	-0.0188940936617549	0.192669054580476	0.0627228014564632	0.136607159619667	-0.188040717905828	-0.257953236498451	0.253350653920525	-0.0261655461898227	0.166667008771314	0.189972130316263	0.225612778286496	0.176143010306083	0.169452422677027	0.0203413242089396	0.14831193749044	0.0659327020757124	0.0657441264283356	0.193778565090441	0.0301296472597263	0.151341896822849	0.136854079826668	0.121968982201651	-0.0241519184970444	-0.0649132883446576
FKBP5	-0.0099555505373518	-0.0116849776559911	-0.170952402260062	-0.266548918202471	0.224921795897882	-0.241279601584117	-0.22839399372154	-0.061686482438984	-0.012875783677274	-0.0738504574358776	-0.0597369018314411	-0.0948479800523039	-0.187733516650405	0.0289459329623622	0.0381118914640098	-0.159618074752862	-0.153953906697953	-0.0933865885003861	-0.143388180932677	-0.151374255139856	0.111692424164567	0.075336647141842	0.0282169878959564	0.070834821457887	0.110935460078012	0.0551415927781061	0.238867950610058	0.232473428548601	0.220018531305723	-0.102563286291425	-0.118600687344741
GADD45A	0.0659302208285716	0.0710605431191777	0.507939933415739	0.39859123869779	-0.0814973444440775	0.434945248786533	0.414433913880227	0.422678188389654	0.27688734233146	0.371790666459128	0.161857950843476	0.205080492566195	0.184264591944906	0.172512762198608	-0.35348674784676	0.158225666719863	0.14287982512369	0.311775238858275	0.0582708329601824	0.0389885142208828	0.355008484063589	0.151873119071159	-0.374871402627057	-0.12940039598145	-0.328685614441357	-0.359513688715246	-0.379623004247297	-0.386456678449434	-0.361321712450134	0.315941552128363	0.53784518662393
GAS6	0.0292590732222136	0.030297163398021	0.352085055977782	0.352853172909495	0.0463829095603707	0.370552113513301	0.486556071677534	0.268800796359566	0.449210210832206	0.273231722494879	0.136985716521665	0.00382058584452036	-0.0125455047737223	0.302531282100301	0.103838285471236	0.107128804152078	0.139694689217403	0.216130131970571	0.105086003023456	0.0943413717341792	0.340765190952181	0.294502237609692	-0.319741700821463	0.0283027064648835	-0.0396429107491481	-0.184524193914109	-0.253402815197955	-0.243261352234003	-0.251841740937193	0.154908147156837	0.391469712088769
GLTP	0.16389861487107	0.157031654317513	-0.30367029472687	-0.283247594559977	0.229837119590065	-0.408371440101477	-0.19779823217214	-0.334223605595333	-0.0466555964176335	-0.0699681990678367	-0.312617125155857	-0.367864641583447	-0.419318037961972	-0.069214567815105	0.0702297593715421	-0.33743726700548	-0.312262705641901	-0.0140332305509851	-0.0273947006750654	-0.0436834541148182	-0.184880408052581	-0.0778889357436488	0.310108002689923	0.309070840201504	0.394703851383708	0.165791582163307	0.183313864041986	0.172794423798885	0.160088017548577	-0.383984054699918	-0.281486807633931
GNG11	0.0741979334402261	0.0788089311132806	0.425559210795159	0.437273466655992	-0.142675197938548	0.328831760862087	0.349581798353554	0.176869199308364	0.500887103833456	0.447896642736309	0.0915999597405164	0.155413839911004	0.0862272766495874	0.0463237395329679	-0.133364046210673	0.0633473139850639	0.0620201438816042	0.328690882676413	-0.0578653991781901	-0.0899229909269262	0.449435242880516	0.0876719666630028	-0.413687997033939	-0.0504892520489984	-0.132773242775041	-0.359404561366305	-0.328027155851387	-0.319626519284729	-0.303454150660861	0.307530517798253	0.453949060050335
HIP1	0.0112360699970952	0.0111262255508106	-0.257658656323179	-0.170964323550556	0.0795592432725186	-0.199325658405314	-0.179875027912449	-0.0296483723701236	-0.0867475460892014	0.00555344696835416	0.136056060544422	-0.150482852838603	-0.258797395266443	-0.117851453960102	-0.159830465614981	0.111161439772686	0.119197775957425	-0.171004050160114	0.000889067143562932	-0.00651687776484054	0.0789825331157171	-0.0458857705679299	-0.0111837488516391	0.0983116781151189	0.0581982797294245	0.0869734602663742	0.200567943115819	0.196601653659729	0.183702653475921	-0.035651331299355	-0.251354143279363
HLX	0.145150373490287	0.142921654796576	-0.0510186861856384	0.00693857249586547	0.0826356953041889	0.00576019438549555	0.0458445207136575	-0.0541525002741558	0.0303898444763033	0.037538148623969	-0.0301085906407964	-0.18973892082271	-0.239130581225095	0.223913916445031	0.0274153145384873	0.0558826123939849	0.0681052197446671	-0.00334918410859174	-0.0412643350635027	-0.0399757087446283	0.062767955939689	0.0262016982660393	0.220780699463296	0.109969657496958	0.301900163391593	-0.0700978284923239	-0.0723506397349124	-0.0537674444764933	-0.0701114293878637	-0.113250658726383	-0.0853060863034542
HPCAL1	0.201130755299175	0.197358378757247	0.262561992777837	0.343628396721998	-0.156472343549258	0.256847176089329	0.393302655659527	0.25128277076802	0.247518200968788	0.307596728772594	0.118947860409015	-0.0519996771229764	-0.0454742313819781	0.331102224372099	-0.19900326544701	0.23201161621616	0.237385307091056	0.151500159331611	0.224494008553751	0.215878473792493	0.284605185666315	0.243691599036062	-0.116740588887031	-0.137785746116931	0.00985338722155614	-0.327450627609645	-0.242211801269679	-0.229787328502769	-0.232397364692804	0.146617811864752	0.235920941169481
ICAM3	0.0244926415134576	0.0241941422044248	0.231750991771401	0.100058750350435	-0.239090960992037	0.201732141451993	0.150891342515348	0.20288957575923	-0.146222520428859	0.125770428023815	0.0764618864365114	-0.165100831047812	0.0732186621921337	0.267865960982281	-0.263641694006144	0.22660560762498	0.242609389730488	0.25426068068136	0.193786089191096	0.208783185691126	-0.177224763308133	0.157731285400595	0.149146472339386	-0.227035868502798	-0.190012270225261	-0.0964543243666357	-0.219745063827833	-0.179539070916241	-0.199274676804525	0.0819810115454088	0.162550577077072
IFITM3	0.0774131514245859	0.0823673512181626	0.461045363846177	0.348432670595039	-0.14835566691714	0.313242491714751	0.265836024102863	0.195682112225768	0.400430981142395	0.282152744290538	0.0208200864222956	0.138545873097489	0.103335782775955	0.118183620493065	-0.115857784824998	0.0593889907101283	0.0626219777450824	0.244980157111888	-0.0323055744935962	-0.0508313375535697	0.347809587884868	0.0832805971896273	-0.266265655815575	-0.0961142063773103	-0.0274086620738354	-0.312060246380679	-0.344396124252348	-0.338476025502936	-0.333758633710532	0.219483839179325	0.465837921032165
IGF2R	0.109338054701878	0.10349529817304	-0.255369658284203	-0.332683752824318	0.0724854495397031	-0.361224914584174	-0.332379767956893	-0.380059753609617	0.179836379489203	-0.019075433842723	-0.0696784152037332	-0.360633789244402	-0.504263271000697	0.0249920594497165	0.178580282833237	-0.0539622958334933	-0.0363257355597648	0.245842646353922	0.0287741854946284	0.020003813609379	-0.170189506863484	-0.0318789864171253	0.253705488958127	0.142816478281781	0.358352654496654	0.170950451861223	0.390758023700399	0.391070858352116	0.370119350134783	-0.105237629757496	-0.230687278894336
IL6R	0.488952168289073	0.482642423315781	0.10394427684335	0.063202096153554	0.413705791783739	0.146755447671874	0.00443887215310612	0.00366393913810817	0.213660316075937	0.0555349142851097	0.2501899657173	0.04252849252502	-0.0067516931241101	0.308833762024607	0.116135391237212	0.0991146749613421	0.104636636545275	0.170607550779176	0.16872521990468	0.130664278485788	0.256667143844785	0.139132031898787	0.108839992499375	0.394648197827698	0.278080610222811	-0.221702872027508	0.0215237761035429	0.0505436351695179	0.0349610757218528	0.0548840248680124	0.153790501822043
ISG20	-0.000852191015950006	0.000303094046048674	0.421425701015974	0.448291963201058	-0.20486886930952	0.309926674096253	0.544914493035265	0.199406421149665	0.599888939341369	0.642855115651884	-0.11067191977402	0.0246003766544626	-0.0991561885164233	0.186511597567181	-0.108063648984249	0.00232964796857598	0.0351499188291418	0.394594577991205	0.0739625819979814	0.0450399286127698	0.46629132028205	0.219331571539667	-0.465947927049073	-0.0928161336459559	-0.0610218795126619	-0.361831957338589	-0.363423364818409	-0.335207104349191	-0.352507938595622	0.134045078045854	0.45691843443576
KLF9	-0.045951189968067	-0.043889513069106	0.0917206452837894	-0.0487862633515503	0.161823631256037	-0.0530591537547715	0.016992271834425	0.0207707701034761	0.0875625040571077	0.0547171747886935	-0.228754877714663	-0.0383590961975464	-0.0579974934509472	0.0682672519891415	0.108459227846984	-0.309722102175074	-0.303908675838063	0.000633686042531411	-0.139535484358985	-0.14468794713207	0.258704528591036	0.184240469522267	-0.0474369210596093	0.0480561182986864	0.00885617355368238	-0.133446613779912	-0.0208431449545597	-0.00755069012132428	-0.0247927549696089	0.0348864473288906	0.137875731201739
KRT5	0.00144026817246716	0.00907630932325954	0.056270359098865	0.023274504705049	0.0892184744179101	0.132008781597404	0.05786792987109	-0.172365813124649	0.12197081901033	0.120523217125489	0.101961869444156	0.179459880882402	0.181853257661101	-0.181185997926642	0.201538343798312	0.00401450294903337	-0.00593208184734777	0.0685809341061203	-0.130767815597484	-0.1187190322636	0.106965061084297	0.00252778306189141	0.0659938688524318	0.132463396127115	0.0846845552549466	-0.083406669741939	-0.204698623402474	-0.211435310459848	-0.27964771553527	0.207952267984786	0.0251480324653617
LSP1	0.190863901787013	0.191369894846768	0.138186052559865	0.100935134750753	-0.164812088131672	0.10789941845364	0.134397927996445	-0.108267511027497	0.265653362114124	0.22900554641658	-0.0318738968708394	-0.114246368554204	-0.0452331955201542	0.148731825959581	0.157158968306477	0.0487660910731254	0.0658210824483871	0.231419707685944	0.0225456905731157	0.0283053147860598	0.0604182176558857	-0.0342398202462209	0.0998151921746016	0.112234290664933	0.278226522698879	-0.10525427336481	-0.166433905057239	-0.142029316138828	-0.160243641948736	0.00476692220011881	0.0822932552525676
LTB4R	0.326473106157906	0.325435477439256	-0.340507649612973	-0.352709406646178	0.134771613772371	-0.475533725213419	-0.309576015004234	-0.328625410835922	-0.20251938673129	-0.179920610156468	0.115539545557929	-0.380839306836883	-0.255942479116443	0.11329120088616	0.201192320674036	0.210433617807919	0.215221273133097	-0.198246846838803	0.0904276159084047	0.0970285235538519	-0.315339459373449	-0.144969095260706	0.464130616066478	0.241415560285637	0.350225066709365	0.313790477423244	0.345144426095152	0.36255127683688	0.355781856704063	-0.245076518430448	-0.410926787453734
MAD2L1BP	0.121150285076486	0.122050538335298	0.0187602909909437	0.0583770042937636	0.11158470317203	0.013642856202947	0.0125437458521586	0.0655436249931715	0.0346164689704253	-0.0372392911551325	0.149123370801074	-0.0633149201232013	-0.053543906804286	0.0612820897163625	-0.0808577260237816	0.177738494194385	0.184854619953044	0.140744113708522	0.294928209231997	0.298802070387949	-0.0907175379449799	0.0635075687328497	0.00760943733271124	0.0176283973444224	0.00596593714992968	-0.0881905315599731	0.0469673393208222	0.0279093122901678	0.0184869642068507	-0.0632597611479793	0.00257016423710397
MAST3	0.168267893441418	0.161703745490694	-0.258040860938665	-0.160555248171016	0.055126107259654	-0.206081389040832	-0.172429191388128	-0.126163064220918	0.0292656809506239	-0.0790461167045491	-0.0520420671577087	-0.371022726057299	-0.464886668351078	0.0857537913155866	0.0569558253994723	0.0591831074015452	0.0941412953002554	-0.0683862936439505	0.172553874536763	0.171579399101171	-0.184914651212684	-0.120377340705109	0.305058786487796	0.197153258669751	0.281023490561677	0.174522728422024	0.136612726030752	0.133039481215326	0.110779419482494	-0.239378792412819	-0.228160128833474
MYL6	0.188842135780939	0.188914889967708	-0.309624817797503	-0.429292013912583	0.223610495837667	-0.492090047295453	-0.371770039361976	-0.500147381792323	-0.0347425043802619	-0.152330461212567	-0.270551340749899	-0.41787771074031	-0.415088298935349	0.0341688756126284	0.209797866288716	-0.167747654750171	-0.168613015365046	-0.0117294041806093	-0.157083350490906	-0.163637215601535	-0.337350753959363	-0.32011600454981	0.459191558797677	0.175402825885448	0.453359818614868	0.219590781364228	0.316654258172794	0.318318674315326	0.31487988654738	-0.391546005658465	-0.315952300746823
MZT2A	-0.0397817983321263	-0.0374422638139796	0.183523034464579	0.110379750000919	-0.189958428966879	0.198421024332616	0.272610307388733	0.261533656599107	-0.0382877614044855	0.0247056927100814	0.176316117886396	-0.0754024673355601	0.147320290379704	0.11892050723569	-0.124219221403291	0.261322631600992	0.251929914737058	0.133307694697645	0.215304391096204	0.221400147653371	-0.0753220108636997	0.167581124725617	0.0379424011953339	-0.16974032699156	-0.217791437025328	-0.00780236880187966	-0.179101408472872	-0.143323424973836	-0.16007430096762	0.222607854636428	0.0724157842699028
NEDD9	0.205850170829975	0.201901020547148	-0.057404061219997	-0.0309320733311293	0.23173754053871	-0.112519185173163	-0.107702575611765	-0.165252971007643	0.373134698693691	0.205882148457928	-0.125878751145527	-0.337144022839195	-0.502433809931458	0.136884146395505	0.194789353900709	-0.13694651221102	-0.109972967580399	0.196076770266853	0.0256405110667116	0.0124212410017908	0.0799399962175776	0.141259841889858	0.153694199678707	0.0849825702776559	0.280678796900412	-0.0486040732849857	0.0345601656648585	0.00548148577373761	0.0135321900727521	-0.212129873677474	-0.0119177615474002
NFKBIL1	-0.010057080612642	-0.00722946416817345	0.0649735402251758	-0.111171210493252	-0.12097887529171	-0.22624994808755	0.057358343619661	-0.0827948671178712	-0.104754401954222	-0.0896363942151163	-0.038941187808096	-0.148934704909626	-0.0583867329623867	0.0715850538919987	-0.013122213513657	0.118150504137915	0.119318342623143	0.0235088888590607	-0.0391577589287689	-0.0314135146566926	-0.236152533055927	-0.234825384247967	0.109865079213246	-0.0239948693291138	0.0943638281388372	0.0706116435781912	0.0240743800659962	0.0560338403115381	0.0498591621316063	-0.073620878065459	0.0165843927359423
OPTN	-0.0901504675097364	-0.0900158196150727	0.614413719259028	0.538927381281734	-0.217009618303723	0.439403329350011	0.503613765226064	0.309007957871534	0.598720515910471	0.528207396520909	0.143357707764398	0.13681229133108	0.0349487581828167	0.138339846790201	-0.116725550289146	0.122116667346293	0.129019452999797	0.515016066385319	0.198418010939867	0.193128030842638	0.480594600388763	0.430932887139972	-0.438031419780221	-0.264576071523347	-0.279641373055387	-0.44114660269053	-0.355625077753104	-0.366276963213805	-0.365618434785471	0.399859068475783	0.607977344755679
OSGIN1	-0.120792192001639	-0.122609456135734	7.37980793412542e-05	-0.148671054088471	-0.161630162223476	-0.270633372061968	0.00932973206067513	-0.286390932756619	0.108200790932508	0.141328869778772	-0.438013127120246	-0.254751420607712	-0.221804652441937	-0.122008848981158	-0.0683032570521143	-0.308987093842311	-0.268824629856919	0.115220429221692	-0.156114051179999	-0.166218989428768	-0.145644892053802	-0.201458177198324	0.101396980176448	-0.0392324537225727	0.160507274916079	0.00808872055760734	0.0507265755171385	0.0593814885449207	0.0548717044732895	-0.273154926492434	-0.00527741038546071
PCGF5	-0.0762114136271666	-0.0825515626983049	0.1957138793336	0.0410923887331996	-0.0503602807057375	-0.0495106448093939	0.090757414175702	-0.12742987234365	0.310275573019431	0.383269253892519	-0.233053026543557	0.14001495583357	0.0414005417306327	-0.20338642331035	-0.0663719409514669	-0.19985267193314	-0.19213054260583	0.187903423661126	-0.0566435514957396	-0.082815818551414	0.39409059808	0.0790444045966391	-0.31763089039336	-0.048447416581679	-0.0414503013343092	-0.303278456135678	-0.024766617898566	-0.0320113303094888	-0.0441001984627834	0.0558821163064293	0.170530713476842
PELO	0.0785028346629178	0.0743877371195648	-0.105348218468908	-0.0773898674542351	0.005394312383751	-0.124679958723917	-0.0985736614928551	-0.044480264494108	-0.0723879248812484	-0.0679535930633964	0.111786441627402	-0.00552794135057913	-0.114536226434169	0.0126151309625698	0.211284529819529	0.214626429219425	0.196316771197268	0.0755244451530476	0.172783445270418	0.191163586214146	-0.224956415529853	0.0236754648627724	0.201251014963854	-0.0692889338664259	-0.0472372424029225	0.086753513923583	0.135476860376266	0.0985955694605489	0.109541356140099	-0.0394226155049214	-0.209314027542952
PF4	-0.115161965834488	-0.108198759850618	0.0490859615301044	0.192984872254016	-0.14352607328967	0.124868801247551	-0.071608603168395	0.0929077451487407	0.159315290594019	0.0994392112593432	-0.137004322979566	-0.0853223012366723	-0.0145448312468901	-0.147543952111552	-0.100818787272699	-0.0513577647863113	-0.040126228368523	0.146955027817963	-0.0441569870601296	-0.0270233182362729	-0.163862039053141	-0.188891086310292	-0.158258485405292	-0.177185496192017	-0.175858210814388	-0.0325997949095902	-0.144380586943349	-0.139862568366006	-0.157555753142543	-0.0968386246961261	0.122995949223534
PIM1	-0.204254977403765	-0.198739009639121	0.210238835191454	0.189666003552625	0.0649466589369947	0.213115571436295	-0.0423891658444638	0.452223455043051	-0.0210084568632315	-0.058546725762704	0.136606529371429	-0.241997373986354	0.0255060011893145	-0.073839473704328	-0.16084835832278	0.0641101073625146	0.0706747945162525	0.10775386357112	-0.0105211273549437	-0.010418699364144	0.0859272103481523	0.37744915526275	-0.205826430078731	-0.332654135354501	-0.461755352924725	0.173430037701099	-0.174233113143449	-0.204564011915614	-0.19559747434843	0.0408432535547085	0.212057837142589
PKN1	0.0196991982976918	0.0232265853494929	0.0808744942486362	0.00137086502153679	-0.144161246668153	0.022501298128243	0.072554573931032	0.045910227792955	-0.0182292990336826	0.0223751570241606	-0.0458125037228712	-0.28082927627911	-0.0764713277775682	0.0749569459323964	-0.177465473811788	0.140560461493668	0.160587012155784	0.0252660778469893	0.0728704328187006	0.0758149184364997	-0.145500789759133	-0.0825835087054656	0.16921239604983	-0.120914212803589	-0.00526784134116252	-0.000434969868671108	-0.0956730126204812	-0.0719034322414673	-0.0941822849337316	-0.0782424138661822	0.00820841159680887
PLCB2	-0.0077351686331637	-0.0105927395850747	-0.0378416020073513	0.201734882788332	-0.320547187822469	0.196691152503611	0.139412821259651	0.232793300898287	-0.03002187053335	-0.0106771055239933	-0.0701979103586154	-0.196319125753959	-0.00559360574720905	0.122854327460162	-0.319449646768148	0.242164893800884	0.272377018467508	0.0328901004632422	0.355387140780784	0.369990153530377	-0.121166360833689	0.0836080985903061	0.0476407457173731	-0.212337844436117	-0.0647769475452207	0.0651399646307029	-0.22748787190681	-0.224330202765651	-0.238267696926507	-0.119318138454262	-0.0819859194228745
PMM1	0.22702102195463	0.225289824259803	0.101132780811683	-0.0123763865266684	0.209153561121093	-0.0469866741401444	0.0198293585405332	-0.284434566515924	0.40465205653904	0.276781798066728	0.205204332602685	-0.319009891098625	-0.443572402551109	0.383597082699171	0.260953093866427	0.220166468647243	0.238535304958758	0.286253823180559	0.113645290209917	0.103275728927298	0.159169136337443	0.196295743268514	0.302807792809252	0.25721543930079	0.378672561183696	-0.0775962210613717	0.0592951359180862	0.0640637149343041	0.057537730813149	0.130788277096726	0.109522838587899
PPM1F	-0.116054885855173	-0.119309356752839	0.393494070501385	0.341661668985772	-0.278356257041611	0.279913334486205	0.303740891235459	0.302878079224782	0.315505676224043	0.389419554507455	0.0689178440368917	0.0321015429073289	0.0928884752360005	0.0651535976597361	-0.140966699033204	0.120203358251089	0.117474063132422	0.424761840825474	0.0842373920330042	0.0766850953522318	0.262760515814575	0.416530313392983	-0.255105390946524	-0.470083300009744	-0.334926955805551	-0.255568474887764	-0.276243578317737	-0.285082073168401	-0.27356121252824	0.321280589736658	0.326933841209905
PPM1N	-0.0707152735100464	-0.0708223036878359	0.140520256163666	0.203464181429349	-0.123594667966918	-0.0525439506530893	0.273005804486217	-0.0370736385180267	0.180302906677638	0.380401400889761	-0.287920973860857	-0.102801510335916	-0.230670462993951	0.0461431792493555	0.105838189564898	-0.198277639387394	-0.179060580053802	0.11675793741742	-0.0223166400060238	-0.0465095073455504	0.159224763600885	0.0331636689650452	-0.1786934890657	-0.0475223266932929	0.0184190359716353	-0.110781369256905	-0.182166475366108	-0.135771299840514	-0.138999229417459	-0.168566474562058	0.152638755623232
PRDX5	0.0516573802400084	0.049453338329581	-0.223945202109553	-0.307933063865854	-0.0225884152879185	-0.393425712422317	-0.154598161223537	-0.165940911806685	-0.220648231398856	-0.160887218890832	0.0292607463318214	-0.173187693207893	-0.246584331699745	0.0247767352734472	0.0327196291287299	0.0978526236802932	0.090593914678279	-0.112517613784755	0.0356490444973098	0.0422665144648052	-0.334298318637511	-0.245761079436988	0.328762306467333	0.0680689620242556	0.190528643972233	0.227496536975074	0.320955999770596	0.331168480427285	0.324122761240807	-0.147600606841391	-0.299318264062508
RAB3D	0.121831640144567	0.112147313769833	-0.338040251631661	-0.453585907642109	0.371972030242214	-0.41931385201443	-0.408667688467846	-0.336480960930821	-0.133945120822901	-0.156396662959813	0.0533077985671603	-0.268752333059918	-0.295275027006856	0.0635144334701794	0.156952791236713	-0.0576433440128857	-0.0371289707857588	0.000906592594775161	-0.061787557290609	-0.0653752673061311	-0.21131506874207	0.014583785748309	0.361188923979187	0.333380985710247	0.39178335769992	0.281655602648053	0.473763612700058	0.467683990066168	0.464285170731704	-0.195074384613035	-0.301380018552543
RELB	-0.0589291751131184	-0.0556960855504717	-0.167503357474983	-0.131846891368732	-0.106867404066319	-0.111615802959997	-0.0568511927008188	-0.124369862681573	0.0135195636424487	-0.0134558230069792	-0.0918188289012199	-0.134168023153375	-0.117570396746525	-0.0492765624353174	0.0117389007862904	0.0791248701083846	0.0968840374272387	-0.0778172159315975	0.14318678190336	0.150319536509604	-0.0815378724964183	-0.155300277229131	0.202537050380744	0.016502327809789	0.141905327564305	0.0971055292541738	0.0777581912297675	0.0871923395972422	0.0774211803746047	-0.16177716851105	-0.294550066621975
RGL2	-0.0729900340295461	-0.0749410099236934	0.206205478839346	0.280205999456935	-0.151620829072964	0.242697166680798	0.264504870310175	0.369198260134002	0.0509392364415443	0.169525095907638	0.230372576257457	-0.201494553436486	-0.0886452430294595	0.140621464940793	-0.262443964220942	0.38662481620298	0.416703598234116	0.146944706093829	0.277513663070733	0.27654107713264	0.0815137186045864	0.275895432222828	-0.0939073480441295	-0.245168788511144	-0.204596744872142	-0.0288423107691252	-0.254954685582582	-0.25240884736498	-0.266507861699891	0.0538935685600369	0.163901262502144
RHOC	0.0621957969444524	0.0610874269674636	0.457636768510205	0.457931656447458	-0.12631504833191	0.224237055758004	0.317811576816679	0.220669107857648	0.464367948434938	0.420186264254806	-0.120836549120768	0.0414768704844025	-0.0352307899967172	0.0555826044618484	-0.0170406120899125	-0.0278227957369856	-0.0113819561269658	0.184954622217552	0.081475281684137	0.0737993907054201	0.352996856218032	0.102271812422856	-0.259078869408185	-0.1980706934529	-0.00502714618410568	-0.385279022944404	-0.343508418045646	-0.357921880056699	-0.355386717335122	-0.0160637214304869	0.441294244454076
RPL3L	-0.0108239657661198	0.00318391811088746	0.165740135805272	0.14027231015781	0.00978424823706385	0.149883032275844	-0.0450293951588506	-0.00511561646680802	-0.00660259013780867	0.0230544210603314	-0.0387645419415147	-0.104342779334489	0.00118416100554515	0.0493333285406464	0.0288058874551413	-0.0451619970757663	-0.0509500499247055	0.16376346934161	-0.173222673551184	-0.135050652887713	-0.238602468141692	-0.108697210994265	0.107210734433973	-0.054611331335854	-0.128928813162074	-0.026204303981016	-0.170113467828797	-0.190832728185934	-0.171139181739039	-0.00547028908129399	0.225376757537874
RPS6KA1	0.220938098504329	0.218197808404084	-0.0205153967577482	-0.240962213412813	0.18895383148093	-0.140445599636044	-0.0195371483716989	-0.0750887992724209	0.099849597576223	0.064197763681746	0.0679095205263304	-0.211087946413503	-0.33883589745025	0.282573872058174	0.0973539495066365	0.0496109020167086	0.0711567764398737	0.239238522367428	-0.0325431182320072	-0.0378162218371698	-0.0825895996227249	0.0729376120841101	0.242002882011313	0.228467803031688	0.301184575264108	0.108873660814299	0.199376295746737	0.197755947098879	0.186266433858643	-0.0657861916150055	-0.0122243291710862
S100A13	-0.0146550068151278	-0.019469560190882	-0.169515214251481	-0.149738099099495	0.0779918840566087	-0.344837387950935	-0.143481123347768	-0.0388213609515614	-0.0103541530269526	-0.0514308978920601	0.166621739719166	-0.0526941145401472	-0.284879793186491	0.169509380117366	0.0606108857353249	0.217269014857502	0.194586765137424	0.0832726008842573	0.0431704300477031	0.049148481840651	-0.155045531177243	-0.0272762074690199	0.0081830557720082	0.00915176886003338	-0.0060155629426999	0.280142832331193	0.229348462613813	0.214645876369472	0.2265356393926	0.0699888220214822	-0.152987953443073
SASH1	0.0225000490264948	0.0184616328497365	0.0541907599021788	-0.0043652030845652	0.0834117731421884	-0.0774359238476297	0.113213253529475	-0.0541291228553868	0.219706438190286	0.22417632349135	-0.347794168299661	-0.221175117864931	-0.345408341164582	-0.0855380068678568	-0.113484198539602	-0.326860527129826	-0.301188228906308	0.161592554537042	-0.161008912092285	-0.186838702303294	0.0823876672397808	-0.0597840253153417	-0.0957408814521546	0.045569631352794	0.0672247359922901	-0.0928953326881869	-0.0148319971458236	-0.0282136151154522	-0.0191291633394432	-0.159982779383583	0.106842251191369
SEC14L1	-0.0534909196925966	-0.059010769494874	0.192509015806822	0.188361881058217	0.0196071400518806	0.140393133996362	0.13469851856982	-0.0211664264012782	0.397793116963246	0.35213300138358	-0.139685493852404	-0.175844191520872	-0.283508122470192	-0.0778533682087766	0.00541361771250776	-0.0981949839648513	-0.0520146293674327	0.262549416520798	0.157412300146282	0.148665323355595	0.255500556857048	0.229733156850507	-0.0699157251146194	-0.104382036122369	0.0836914503897606	-0.267558348711467	-0.104934382509181	-0.128838432421766	-0.159237921199188	-0.0281957836359024	0.181906403731133
SESN2	-0.00811753495932542	-0.0115753342366858	0.0507727720581524	-0.262528717662103	0.21058234846088	-0.129608068634331	-0.0790496510238494	0.105991496327192	-0.0923704883937549	-0.105143985778736	0.0113970566475057	-0.164988987052319	-0.201076951524265	0.191080955614182	0.0310528073462138	-0.00247752966862984	0.0198858500723972	0.0680735153079821	0.00393556317446349	0.00302092931876683	-0.10173474606624	0.164119344094745	0.196271231604809	0.0261866477286184	-0.0211540768844566	0.114662542085909	0.14734884514978	0.141574326309193	0.134061306624757	-0.135216589855453	0.0489352639586514
SH2D3C	0.150057677820036	0.141898510308287	0.29591114135886	0.305740038424047	-0.172981798741259	0.275356190681956	0.38971177670538	0.116493581079378	0.445803728187829	0.433472805728603	0.129100413994888	0.0437347889908409	-0.100254897344903	0.156379022671746	0.00744673772075036	0.168714041053106	0.184384994370957	0.4156487201426	0.229162748001691	0.222682488779936	0.247610775785585	0.196318969117408	-0.106339131314889	-0.0813875620096079	0.101257074059633	-0.277967192129238	-0.243985023148754	-0.247509681508954	-0.256588223138156	0.190695542258015	0.266006266926329
SH3BP5	-0.0838800564443908	-0.0912776080591063	0.247344036146795	0.221844501431238	-0.104615738623034	0.10227137702295	0.251109867930925	0.0323195723604512	0.389695682845681	0.41122027131485	0.0103890605744122	-0.048118794568221	-0.17463678393259	-0.00709142898042268	0.0258446039609977	-0.0460977900784727	-0.0295541216643913	0.46259860665829	0.117271889820145	0.112339865837167	0.235427694180195	0.291990471605548	-0.164017489684258	-0.24643911941089	0.000210595736183836	-0.226323306878187	-0.0902288090672985	-0.12018625268937	-0.121363450319303	0.0921998852601553	0.221451880882
SH3TC1	0.0545483362281142	0.0456775413477825	0.157209292729405	0.189925468773647	-0.146000104248914	0.078992256453088	0.418208785728635	0.075320426558535	0.377680017170015	0.482942884038932	-0.108519193772822	-0.160558963062466	-0.32199388609863	0.165256551439429	-0.0012253279252605	-0.0571955336142109	-0.0304480173627692	0.308214628477236	0.0260881177672636	0.00989251329998588	0.256447199426701	0.173519633047426	-0.10794246882006	-0.0590899564586698	0.147133951862984	-0.134419103949363	-0.18937599625349	-0.193359594847943	-0.166792351264679	-0.00839297783524546	0.142228958754412
SHARPIN	0.0998007031999752	0.109316981933055	0.185629024041352	0.0236085429698461	-0.0591681122781397	0.0465048123223092	0.0312736513247349	0.0754562778550821	-0.00923001274470744	0.0526626755213817	-0.0196122227569333	-0.338278529533944	-0.063996475471721	0.173200413068747	-0.0607972941893975	0.0925489659046646	0.0999560872742092	0.0968799401993931	-0.129292762821913	-0.121056093779116	-0.179369759231781	-0.107617539469789	0.217460576781227	-0.148673768117986	-0.0389291293478615	0.0185445044550518	-0.177936731292729	-0.134197229216555	-0.14511111415326	-0.0741440151812345	0.136422902066445
SIAH2	0.122482293609877	0.13074516029982	0.331158606494848	0.394326475913747	-0.0614662313246405	0.369850060365361	0.305799112857085	0.230452213159234	0.326505094657095	0.32046659317794	-0.0327867154460095	-0.0889697199254797	-0.00415202541437627	0.195860833333179	-0.0989885256411289	0.0475664972974652	0.0650009309572	0.206122384457493	0.00828198139041592	0.000491808805014937	0.225408039187015	0.00628153739576245	-0.1089573919439	-0.0952563360803178	-0.0389588267712056	-0.299770636222485	-0.393290249432009	-0.360346555355273	-0.373217735443866	-0.0197233899735187	0.349396300977248
SLA	0.225361516121188	0.218535822678278	-0.0914172847236038	-0.183073370824011	0.211483956528314	-0.240364406887825	-0.220818873670836	-0.315031249063851	0.122083953462255	0.128020281232569	-0.26504798684388	-0.481597701583905	-0.464515214032064	-0.0151017530484348	0.162007930703111	-0.240959627467053	-0.20572936699909	0.094026928725755	-0.0451639786474479	-0.0614716170209935	-0.135230816209706	0.00613463628319379	0.293424277360311	0.114275245992207	0.253301386391392	-0.0445958809367407	0.106179307960247	0.113906382879818	0.0857821936095131	-0.293833790155572	-0.0721153420348449
SLC10A3	0.0754518986383252	0.0819781588834903	0.0333416478485266	-0.0587122364529463	-0.122344130885231	-0.0675251077134892	-0.0416261761373629	0.0719306932452565	-0.0842560176042777	-0.0465802756722532	-0.0490855535108574	-0.282779865941692	-0.110750818301248	0.140072826506124	-0.104182898257654	0.166485898324589	0.183917095572749	0.0138117114858583	0.0128261775113802	0.0268108115573226	-0.211729353219641	-0.192052310700546	0.197900283560374	-0.104559744498914	-0.000111367487268726	0.11263611568114	-0.0394017247689474	-0.0106890405071165	-0.0316342053887456	-0.185623200533552	-0.0235594804370937
SRXN1	0.196535088291201	0.206835394553449	-0.089315647466195	-0.243991952399043	0.117377172324818	-0.111593556689754	-0.119355060527501	-0.109300675692065	-0.0344584208595794	0.0636393604941138	0.0148220998256366	-0.560299123537295	-0.299700032879466	0.206310473045081	-0.0508506773048336	0.0716226693122227	0.0880566973566226	0.191356184338683	-0.0487784044867454	-0.0414496320168416	-0.231603313565279	-0.0455717865710882	0.345745120492609	0.0325167430736465	0.177236315681274	0.123327612216376	0.0567836117790631	0.106450297159558	0.0672950395063217	-0.125236638456171	-0.122672344461047
SUSD3	0.0178092357382223	0.0126961992624505	0.318571376753993	0.228896793488587	-0.161713160019502	0.288062582884403	0.185169732235958	0.159445273348348	0.259308214145158	0.174981066826545	0.236424257155691	-0.145215355739445	-0.0752358306342158	0.245478144672085	-0.0277058005596357	0.305501391646515	0.300642190072767	0.432645023738605	0.177199618765555	0.183760917382444	-0.0324292653017571	0.233777997860313	0.00506063467922595	-0.271665260307978	-0.151033751417199	-0.136259424416391	-0.216019116666446	-0.215074738862447	-0.214294286558216	0.289393102992398	0.296788888147857
TFE3	0.0709588625365731	0.0691065139830828	-0.139537345474387	-0.2713013716517	-0.031316087850471	-0.29349619761052	-0.124347479928853	-0.145980087334661	-0.0131113330008307	0.0670566627538973	-0.170299526914164	-0.43641675806053	-0.416883625341545	0.104269014132103	-0.126096672670495	0.00403898778319748	0.0386851775988507	0.111616812887962	0.0493197973435033	0.0431567956813299	-0.211975145036991	-0.0775211670618114	0.296326259089619	0.0222429590435523	0.211286505590296	0.166315534738449	0.166547021252235	0.188081342265169	0.167737229061377	-0.259883540476379	-0.18912754153319
TMEM63C	0.0120849599134519	0.010133813469395	0.062650249393979	0.00840901765724195	0.0235236110997522	-0.00040959460850565	0.0682515260378071	-0.0110743913951736	0.183338940557381	0.173512946660213	-0.361200560528257	-0.408627769165143	-0.298169230021684	-0.0652688788537002	0.0255130486375279	-0.321072138811763	-0.289812981719832	0.202562581616069	-0.171753216768777	-0.184097963580739	-0.106872629518122	-0.0147477289881041	0.00359798541845527	-0.132815095999209	0.00094462820395785	0.0174460893883725	-0.132930297048122	-0.116214677800219	-0.121889939954485	-0.167833372110837	0.121769061979849
TREML2	-0.171059687121876	-0.172108260263499	0.0967109212502192	0.0909784345724444	-0.0997241717426681	0.141599097754235	0.0177087799665457	0.384483304736266	-0.246536220878541	-0.140395108317353	0.12812604774166	-0.111872605170877	-0.0203035527983485	-0.127940820451672	-0.282511078886127	0.14086093708918	0.147389788491641	0.114605346974481	0.174887803554134	0.175557921660093	-0.22634303717341	0.130452634965986	-0.132475647893722	-0.333402865365999	-0.428843361160683	0.120620699412594	-0.098647443825035	-0.103622588206653	-0.12938748278984	-0.0156367035492818	0.0987675095406444
TRIB1	0.0838414691975727	0.0793166331146486	-0.336377317661798	-0.40791160006663	0.195464231216004	-0.422446969101056	-0.346242340212148	-0.400371038195077	-0.0570766158565939	-0.140573230224436	-0.260676551483057	-0.398053437595834	-0.428375367657303	0.101830804527607	0.0535886949933612	-0.145986345481134	-0.13094479974808	-0.158259874555203	-0.156119046450764	-0.154134540295348	-0.175738275115891	-0.230401538191616	0.366056441799696	0.105429942156906	0.479839671785299	0.261010498068875	0.406166148872598	0.394825269315206	0.399919639373055	-0.326459617427138	-0.267946836114548
TUBA4A	0.305913342978214	0.297181322618128	0.0827015437182068	0.0154720050888708	0.150660578311376	-0.043404455408501	-0.0198793060011503	-0.171031473668729	0.132691879608508	0.144815569064621	0.162486243933718	-0.220856351499171	-0.355165875401723	0.303356888446202	0.22848712849548	0.209871206134887	0.220706516886142	0.309876302502883	0.227002538008039	0.227476198331101	-0.109976365338838	0.0659035725637693	0.366715236495836	0.148812865039253	0.289044463322568	-0.115969107039937	0.0701821832341175	0.0663581394638451	0.0513772668387841	-0.0852302685116084	0.0799203544093508
TWIST2	0.245527286341655	0.244786590231867	-0.0819831914942033	-0.190850075902625	0.0722355957455977	-0.26076605177633	-0.0417818942258798	-0.262022265845265	-0.0759674760504322	0.0275848232841138	-0.0491397971322367	-0.160737778286584	-0.128315464761775	0.0711241483115858	0.167043049976265	-0.0118139966534942	-0.0106184879442148	-0.0973096107564693	-0.101293300379062	-0.0920939005335725	-0.155873581927578	-0.111855652329431	0.161293465655593	0.196787342876227	0.228953608013426	0.0597719224877453	0.267513413691304	0.277881861850447	0.265183702390344	-0.128392735165638	-0.106850876803558
