# Supplementary material for: Identification of hub genes and potential molecular mechanisms related to drug sensitivity in acute myeloid leukemia based on machine learning
Source: Front Pharmacol. 2024 Apr 8;15:1359832. doi: 10.3389/fphar.2024.1359832 (PMC11033397; doi:10.3389/fphar.2024.1359832)
Supplement: Supplementary file 1 [file DataSheet1.zip › Additional files/Supplementary table 17.csv]

	hsa-mir-103a-1	hsa-mir-103a-2	hsa-mir-125a	hsa-mir-126	hsa-mir-1307	hsa-mir-130a	hsa-mir-146a	hsa-mir-146b	hsa-mir-151a	hsa-mir-151b	hsa-mir-17	hsa-mir-181a-2	hsa-mir-181d	hsa-mir-186	hsa-mir-188	hsa-mir-19b-1	hsa-mir-19b-2	hsa-mir-20b	hsa-mir-30c-1	hsa-mir-30c-2	hsa-mir-3151	hsa-mir-576	hsa-mir-582	hsa-mir-589	hsa-mir-6503	hsa-mir-6718	hsa-mir-9-1	hsa-mir-9-2	hsa-mir-9-3	hsa-mir-92a-1	hsa-mir-99b
ADGRE5	-0.113093047839243	-0.116590372174843	-0.180620560594255	-0.447019910681635	-0.0812545470450366	-0.435640516138239	-0.402835702566826	-0.0520843128136487	-0.18931812075891	-0.201377628182379	-0.0844350306519085	-0.372273837582352	-0.348048897812221	-0.120907676395169	-0.0196971685972683	0.00527774155592089	0.0234785247193202	-0.0116998093284694	-0.119352235960907	-0.120390178003576	-0.249069983289439	-0.183144815890094	0.308683207949243	-0.295646097572249	0.171676756795165	0.384002919319931	0.407783465431595	0.382033453677873	0.374821223939721	-0.232301044252791	-0.147708372122956
AK1	-0.136841720654551	-0.140300586842259	0.21745365936059	0.0406646364974139	-0.319508534103218	-0.030127433423172	-0.0327754008814406	0.080520800182597	0.153374299600933	0.325659978244185	0.124740205208581	-0.186314379616138	-0.0662903974850743	0.20072168232334	-0.013453755340887	0.212794509426077	0.232874589704912	0.512270918640078	0.0756721061533554	0.0805870023942577	-0.0715645942498095	0.22068654790195	0.0995237635540859	-0.149131553479014	-0.044856649963781	-0.0690888751329111	-0.0038361795252717	-0.0208037104361835	-0.0391756355633142	0.071579272740248	0.225806227937523
ALDOC	0.077900182363657	0.07370099452564	0.0974708433766252	0.188057346708895	-0.0422969529848973	0.0952109831876213	-0.079255035408848	0.184625977653177	0.363669997060951	0.477125073440118	0.232897721840547	-0.368531163994138	-0.168655555622445	0.171493762321678	0.0387373144211504	0.164617618344411	0.183129293715937	0.418413920857179	0.0697874319289596	0.0844555195717898	-0.0251224524962238	-0.0770174003563718	0.238663422627868	-0.00117602680085794	-0.0137966850581201	-0.0934172018778019	-0.13348649134023	-0.112589499978361	-0.103143598329387	0.0899268029908527	0.093699509313988
ANXA4	-0.027957396836891	-0.0252188302071989	-0.43143238672817	0.0219249019636968	-0.171369055333544	-0.221772490465338	-0.470383930754436	-0.298164623897629	0.145661647125223	-0.0164272175267023	0.110206820664348	-0.629791333115561	-0.514307919534968	-0.371270328818275	0.0256962499506238	-0.0114883118477488	0.00143750327922822	-0.016422787359	-0.15863066106237	-0.149596915633942	0.0028124284636755	-0.153462665778185	0.666414269345245	0.119039472635845	0.641132021200496	0.135649683927613	0.132832178876173	0.140916678634086	0.118999835889411	-0.065083299248496	-0.418558373003867
ARAP1	0.0415712827551569	0.0390824822976915	-0.392944571671175	-0.184264165908246	-0.126628687056157	-0.363356500970341	-0.494226878097929	-0.302881151606379	0.143142616265387	0.0697254159088628	-0.138021596722714	-0.65198247466378	-0.591593298750196	-0.187229048479468	0.10171391426882	-0.106696800537561	-0.0567051890514362	0.105745080048691	-0.0481409089811567	-0.0325370314809289	-0.0850152646897535	-0.0988067315671212	0.517323331342497	-0.0848030923500606	0.462415503264266	0.18497121008393	0.147896432569518	0.116299873879879	0.14170709510817	-0.46981857152424	-0.334723836582524
AVPI1	-0.0412893403663213	-0.0404555161433505	0.146545854951293	-0.200396214003658	-0.109110250327481	-0.137342399578084	-0.22913656440856	0.154162791397485	0.0651960934300974	0.131161689367986	-0.151645262691648	-0.449554625495773	-0.436972518901587	0.0459356895931784	0.228181716548828	-0.0585818198088036	-0.0382061288214831	0.364928279771322	-0.0527390546551214	-0.0470538159162042	-0.207008774775999	-0.209636105551598	0.180275476858663	-0.0155563167742971	0.00766206187785633	0.256079607538411	0.253312109958648	0.260811076948095	0.28035407283656	-0.261455341829822	0.191797077676481
CBLN3	0.0885674896537403	0.0837424669063519	0.219862234858581	0.0994640296381235	-0.0564484828200852	0.0985060435199339	0.061381617324599	0.158579633257473	0.170472096462955	0.451609817559742	0.121773982173414	-0.163399919558949	-0.123048250539445	0.23600604855823	-0.0482760773718846	0.1989589374939	0.21821694497722	0.398635650379368	0.0591566699390989	0.0709402231901191	0.0746376904322941	0.164572121021404	0.118943390384794	-0.162314139843284	-0.0410595981075568	-0.131785542994306	-0.0135156819022989	0.00357288858743621	-0.00189101214127151	-0.0368446970521653	0.279059410261844
CCND3	-0.0794734786867728	-0.0866049267146272	-0.0868222306374091	-0.352095434581011	-0.212926085874282	-0.429945354769799	-0.430555724050645	-0.178643187952875	0.0202081151532019	0.125076062177318	-0.152232036846715	-0.525256748195475	-0.5044959368718	-0.0492649783714854	-1.95169330570773e-05	0.00259478269489709	0.0450233179151851	0.224672625224589	-0.0607279300029208	-0.0552145275589998	-0.222871910268698	-0.0347922909967322	0.331299170006875	-0.260416231311739	0.138143645766146	0.311290421594301	0.344392915174236	0.324135646507988	0.317542080138826	-0.329980662605097	-0.0774657429679161
CSTB	-0.0665685511687811	-0.0685903843697692	-0.0765807466534014	-0.183341226249217	0.0218055692439138	-0.30175799348531	-0.341955467584774	-0.151431119327329	-0.149850346929876	-0.0736895172764913	-0.0902501413595896	-0.453825090550405	-0.417543383900302	-0.129375695352272	0.121457670527815	-0.0334040986732283	-0.0113308598905011	-0.0114968873413304	-0.179885253709588	-0.171634842739988	0.06581391620741	-0.25146746862015	0.169778907307372	-0.2510527347123	0.191289501623999	0.175026038385478	0.176076691540551	0.169220056427014	0.192588970303117	-0.348595761248025	-0.0260188894146915
CYC1	0.274302879427075	0.27062075163769	-0.12598330008335	0.0648814006835527	0.15539917326894	-0.191483790769174	0.072101397752879	0.0244550892434519	-0.0352385871388259	0.203256370092053	0.389521459768979	-0.0744795704349105	-0.156046797303028	0.464795236541106	-0.21019455379542	0.332399919874592	0.351467516251745	-0.0357261152217749	0.248103024840178	0.234592104924227	0.0167749398655675	0.10977281551804	-0.0121887929519345	-0.193364272697185	-0.0922440901801721	-0.159750042139705	-0.0956547582709286	-0.110152288045604	-0.146052583478991	-0.0372961812113385	-0.0961082072110977
CYP19A1	-0.0404910228919727	-0.039853278055985	-0.231582039340661	-0.0839348333585577	-0.0885695331703899	-0.25972001960578	-0.472044136067028	-0.217488015077664	0.0367740885603219	0.03589596271205	-0.172028848277676	-0.524723006549924	-0.39610102651	-0.271795320840054	0.168707471962299	-0.111551400056927	-0.0910413395282445	0.107325949889659	-0.176392740922563	-0.160422135752228	-0.0536515037061496	-0.173282143138484	0.348840906907405	0.00906347154227902	0.208735028430246	0.237967656080525	0.265559022319975	0.262192097520514	0.262530755423227	-0.259339064753649	-0.199669345374298
CYYR1	0.158744711518006	0.160482696675016	-0.0728302034258534	0.229152907895566	0.118188548163456	0.122693206138426	0.0448459079439044	-0.101038322732375	0.139370743455987	0.246937336535097	0.143145510048821	0.102407885459089	0.0495335674554256	0.194053891727495	-0.0585745988575328	0.00553804020158751	0.0173017208825685	0.0877972543210435	0.0730502268111988	0.0500923775733027	-0.142136505873226	0.0480341134847278	-0.0335381145747623	0.0497052979231077	-0.0396799218195701	-0.261452475038198	-0.253782258991277	-0.309149865256287	-0.311259146996208	0.15603995636783	-0.0620814366530954
DDIT4	0.142305385475991	0.14122953114198	0.0821783759776677	0.0260036581419166	-0.0708283603581129	0.00545421807744964	-0.0906793773532654	0.013884964761467	0.120738896262423	0.158407342485674	0.0582545012941382	-0.107548566814514	0.0148935160833873	0.186229705490069	0.0795873057456667	0.0859937791815356	0.0978698617305872	0.262305730685537	0.125017438311604	0.141518246105858	0.0716067297204906	0.0470485348018812	0.148329107765606	-0.0480904594302858	-0.0498680044506017	0.0393801047660959	-0.0430118459323992	-0.0403867695940173	-0.0523303685588268	-0.113948979948371	0.126457494986155
DGAT1	0.0595028076938973	0.0549072731072928	0.177987437697299	-0.323462617194932	-0.0549359535356292	-0.122592518302598	0.0203603170557409	0.201319800881963	-0.132291073133209	0.145290178663982	-0.0538775866749929	-0.198591888900193	-0.333962954328666	0.332783399411912	-0.0296367502015513	0.148146258906312	0.183257872935901	0.248799225006507	0.211758949759447	0.197937456966449	-0.237895528641666	-0.0730754429141439	0.0576484871529993	-0.311104040892954	-0.189206905782878	0.0448244649904488	0.0715984235624246	0.062404046750205	0.0720796543210113	-0.253994065969601	0.206268965136989
DGAT2	0.187934332720567	0.19313376878029	-0.106458532314766	0.0385374127139716	0.0361829078105335	-0.0786993465454025	-0.441581658414551	-0.216418026380985	0.384473758293737	0.190185772452902	-0.14332544912795	-0.578804280274802	-0.580804092646361	-0.126228071295925	0.408026411471187	-0.25063028551824	-0.2232312103678	0.33234303231788	-0.139448916968224	-0.123593635421691	0.0163236130406525	-0.0598455357511007	0.458313595930342	0.275105806490148	0.417766416079546	-0.0113202883458441	0.114047117678026	0.128366705518377	0.142300024638809	-0.350985217229378	-0.0414637501230313
DHRS9	0.0185112164093872	0.0141000259819162	-0.331425391373101	-0.259976307333841	0.00561047740076509	-0.234396652842246	-0.395802663951605	-0.355498535887227	0.130973813253205	-0.136779586043355	-0.203116766733612	-0.351334186438964	-0.360967084603145	-0.349667904671109	0.367005520547178	-0.287656190689233	-0.265061458329955	-0.0234883962671422	-0.183988021379451	-0.169222597974306	-0.236617645038077	-0.0541722248879284	0.453539211178929	-0.042255916649568	0.554344542720627	0.22520490236635	0.327705071153703	0.295341592034063	0.322433740980009	-0.442687266750479	-0.283744004679128
ECE1	-0.166899119865531	-0.164034791752354	-0.0291181755766259	0.0280033027504469	-0.117248468875242	-0.109678093478112	-0.374533359818206	-0.0631627739280351	0.361907223426633	0.276431263947364	-0.238604536014277	-0.540314340589876	-0.40065716872074	-0.163355956086977	0.291242645586582	-0.261529173244404	-0.222758893687073	0.342649980476766	-0.238014285971803	-0.216031656249599	-0.0875797018716284	-0.00992673478961573	0.301667749334713	0.0949993589898618	0.251922540041348	0.10802112323222	0.132145486421445	0.121399812819547	0.155910635062537	-0.361745582790727	0.037165843679262
ECHDC3	0.117311174246991	0.121567306779344	-0.206850445040633	0.169234819611186	-0.0659206944854895	-0.134501515796113	-0.37075801713994	-0.131518437470425	0.337636205632787	0.168678092078266	-0.0792697404046101	-0.604537148676008	-0.414257741429056	-0.146939503093586	0.132832980826724	-0.0810748034593048	-0.0483617624903352	0.215031652009991	-0.150293148280248	-0.129288766497003	0.0932960494356205	-0.166391561504613	0.317416456791872	0.131157318405543	0.246533312660046	0.0164377194864987	0.0460759196554541	0.058710628238769	0.0639477371026005	-0.259953273193065	-0.133891704459662
EHBP1L1	0.0337394830069174	0.0304625658752793	-0.395046537817219	-0.106366532167961	-0.0764946264566125	-0.26532169024639	-0.495531253386633	-0.298493947017083	0.218122981591834	0.0635255238355036	-0.154169484304242	-0.595879163932551	-0.547888432069746	-0.187727413356779	0.0693500630037832	-0.134881000521219	-0.0864787707885129	0.048028462462345	-0.0734756943509909	-0.0698151892620182	-0.156799357417149	-0.101591657605433	0.577220508515254	-0.0204588029463364	0.471783615302527	0.104513409003326	0.0780986035506323	0.0316672047635974	0.0498761191350762	-0.401956667709559	-0.330693187199885
FBXO6	0.174424784828428	0.170618291478662	0.106896752419989	-0.127909806624749	0.100585352738694	0.0722649909945442	-0.00190688533307117	0.196271860753627	-0.100817993621017	0.227469809852176	-0.205281548837408	-0.102112159344651	-0.254709361423522	0.241832492639038	0.0593292913825066	0.0445292354606425	0.0726175675227575	0.241724362717411	0.247024620529313	0.248264112522337	-0.0107887426698286	-0.0128704675524076	0.0362595975846797	-0.248463919516233	-0.203111605655815	-0.0831235605548858	-0.077565396164649	-0.0983734707689775	-0.0517460579208235	-0.329545048352356	0.116733357978261
FKBP5	0.0431872745183641	0.0438262581127767	-0.329493735531738	-0.123681243459011	-0.0110182098532319	-0.350665962978626	-0.460892392917625	-0.197216430654526	0.0557144119900605	-0.0176493717265004	-0.024986891138912	-0.55450474723756	-0.452270993646314	-0.146474516062137	-0.00270559413475354	0.0214587583031709	0.0529851423050931	0.0718986577149976	-0.111553463864741	-0.110494674279574	-0.104173454641523	-0.0729236113804179	0.422565281358641	0.00731897859037357	0.278980465259232	0.2401040870163	0.219312174829128	0.225988912366184	0.217827444702118	-0.243004174122649	-0.238946449939597
GADD45A	0.179189820340014	0.182792482465907	0.0914204162179752	0.271782414758006	-0.070464955684878	0.281577465369722	0.185652452113788	0.179733706005449	0.13621989742146	0.428658612702832	0.12469454790724	0.0117580239375494	-0.026389576877271	0.298388051768133	-0.243862226923872	0.23823686958224	0.254944591610751	0.180773778603052	0.231362905723007	0.22589258214638	0.0375252220020256	0.23991061305672	0.168228112066215	0.0267561787994729	-0.0745121472778385	-0.142415379799721	-0.133005267231576	-0.124228375925803	-0.153599436819995	-0.0336308753375833	0.095885988483199
GAS6	0.249314007084285	0.243284227976253	0.0730230771620342	0.174904788197966	-0.083847074986607	0.162159210715511	0.29806730288551	0.064133705286579	0.0909785716143294	0.268679414329187	0.175325059380844	0.240024982538397	0.360873822257492	0.390976606877076	-0.105625683956215	0.231198364399012	0.247681766864806	0.271797678800585	0.378915389385025	0.392533645600283	0.221591870161957	0.236600731277114	-0.136730170898241	-0.0946853067680597	-0.239325966902174	-0.294225714869122	-0.193618917097657	-0.210337015797217	-0.204511126958605	-0.0394815778526966	0.0762149724008265
GLTP	0.14939943912588	0.148552612770362	-0.323191581010849	-0.107046539325961	0.00437864851625318	-0.235856554212881	-0.443792222844232	-0.214325550701514	0.296893413028929	0.132643842596685	-0.125139970743559	-0.649595889243554	-0.601177012686243	-0.0786978008993569	0.125810221040214	-0.14773623604484	-0.102724886742509	0.159220919599015	-0.0627957160785538	-0.0489023286721273	-0.0876641618697536	-0.135310962509954	0.60310760358074	0.0804228761580271	0.491954927732457	0.197814537522302	0.154062905767005	0.154986132804899	0.154683041693989	-0.445752295893999	-0.289012134185369
GNG11	0.0864263645346006	0.0850293427749129	0.24176867883675	0.257809192115839	-0.123366365605679	0.324650275091925	0.150930925923084	0.188973217914586	0.343195216957486	0.300906949580662	0.0606972643076682	0.0436724806938854	0.238502112950634	0.161367004682385	-0.224048854151034	0.00394934879830685	0.0213739930140534	0.139097391189884	0.0193850742661828	0.0507423340646388	0.271838864145541	0.143250772213512	-0.0596802534991807	0.117892785662328	-0.201454476239053	-0.224152561450817	-0.133202053809587	-0.10788882146385	-0.165960312300743	0.116034435211651	0.242150310843341
HIP1	-0.00255528699420717	-0.00604857129862175	-0.276194420102722	-0.139125273228424	-0.116017077132105	-0.194535521895262	-0.430757737700373	-0.161666200788846	0.157303065314675	-0.0680251053284146	-0.0416367026553658	-0.50150103077408	-0.366398575423623	-0.295736529670971	-0.0267170002738511	-0.0614857848395032	-0.0581014365864858	-0.0496943786701485	-0.168261493976105	-0.15567388010824	-0.128405501268849	-0.12597540975384	0.506996193961175	0.189944241811661	0.401285070229447	0.236577666686876	0.375555929198195	0.378922173877567	0.374651458114009	-0.20063176513818	-0.238872471799504
HLX	0.0946556317446912	0.0944714956894738	-0.273911696299639	-0.0555859288055799	-0.0272674763428035	-0.172842996067843	-0.433854716478493	-0.155215964995049	0.0220556988825137	-0.0561224743981723	0.0276824112430587	-0.465634529593943	-0.423895813551371	-0.0768555127543438	-0.133085307389917	0.0567014975272761	0.0771071737963125	-0.168001294755682	0.023460468328321	0.0268578963875916	-0.0446463929198885	-0.054047437660654	0.49427855957686	0.0266967467618264	0.400420082453847	0.168128362404265	0.188607911864286	0.18468123937695	0.167603902220081	-0.319578194041945	-0.250719183924239
HPCAL1	0.327581678813964	0.327987417225548	0.0424905794084782	0.0994541386825483	-0.0514441902358612	0.213092913060005	0.163144386071588	0.0826358711127729	-0.0693820603549097	0.0504090764258889	0.0841071483798442	0.0406019445942251	0.0415489904739195	0.301422762761626	-0.298371840089886	0.269250751508108	0.300839678811429	0.0156120987321082	0.398227098643218	0.400862354138005	0.134090692727593	0.100689965474489	0.171692456698301	-0.121981404559468	-0.0505760357694931	-0.290510975778722	-0.135446238128985	-0.203200621375386	-0.182693818271178	-0.19534359852435	0.0353583383387704
ICAM3	0.0487363051048276	0.047114842122579	-0.0503994239826694	0.108602503338217	-0.0447409040989605	-0.0112638767843714	0.0264782107880871	-0.129391003450664	-0.132529491667744	-0.0610449530767207	0.0962901845653973	-0.0885729889886766	-0.154818174647555	0.066099671379502	-0.295957869161956	0.150467861898128	0.164556241286993	-0.0711208287216038	0.14527053202363	0.130422956359193	0.0692943597487089	0.0431727643501669	0.107108251318284	-0.0598467304124517	0.00671728723088733	-0.0788740203340922	-0.188672572677603	-0.247345419792987	-0.230353654696354	-0.0279904303535275	-0.0622564144787757
IFITM3	0.221159994147888	0.220530147219275	0.186143460568548	0.354075970229925	0.0944645855780267	0.255011216381405	0.0703425228206445	0.335157169977237	0.335363034026113	0.327744343697872	0.0338474915660737	-0.105550877176302	-0.0910651067939341	0.0681379557247735	0.17556360665404	-0.105201260832061	-0.11791210534666	0.147577491532965	-0.113266949087318	-0.103913710500842	0.0290128317077832	0.095955662699464	0.0169466069338946	0.074036270373907	0.0298075420920668	-0.271287304782797	-0.0734105657002959	-0.0459621515066001	-0.0647532679410624	-0.0360226067332866	0.284002903887649
IGF2R	-0.0382178490189326	-0.0372114526321802	-0.203666005350808	-0.24925817878479	-0.188918022035886	-0.393978363075616	-0.605440686768867	-0.346843625522346	0.175069232807676	0.123561407940606	-0.247259173784228	-0.702568428766775	-0.593550032884524	-0.320519986087702	0.214802617856316	-0.215102030661487	-0.1824507350194	0.319460895302517	-0.220982155752511	-0.196330695321423	-0.0515479729172633	-0.118496382833913	0.4613630278791	0.0122361280302837	0.396915944154209	0.267644182825673	0.349156330128081	0.348486915135072	0.353867982350704	-0.37191543801574	-0.156907772060825
IL6R	0.187993425039155	0.188552825703087	-0.120657762357027	-0.0581318986182895	-0.102860332433252	-0.00907052649106322	-0.325974768841226	-0.1438760537873	0.234137176950709	0.14123465055204	-0.0141641272707363	-0.408104595538933	-0.480403891226484	-0.0157965207698125	0.0925649118226456	-0.038905782650868	-0.0207177588782534	0.0389324030363234	0.0155361622772588	0.0151644450928521	-0.0312843115574563	0.0683975632313891	0.55118060512285	0.204817000580087	0.381525026578948	0.0583394525525531	0.0540962287930105	0.0457597813865934	0.0342278842808914	-0.233623794149289	-0.0948541198967998
ISG20	0.201453127600083	0.200354536637753	0.11076372778221	0.417328601030453	-0.0182349771822386	0.222861273591594	0.111190448195882	0.311993849953085	0.496620484262333	0.449092042251666	0.0601331777364441	-0.18188070132814	0.00239957999698785	0.276820372164834	-0.0266182557240664	0.0668379492487549	0.090594185731254	0.464855139449881	0.0709320688801095	0.100445782325374	0.262734886501507	0.130604775694169	0.0304982090882134	0.00402331462125742	-0.0108683520700407	-0.264452894598793	-0.138889418437789	-0.0875100355568744	-0.0996435061927459	-0.127513641434635	0.208622026518969
KLF9	0.192221570583559	0.195030173252106	-0.0722949548601677	-0.023924519152466	0.0348709735257079	-0.168721916787901	-0.375957123550826	-0.0869347851395771	0.384180645365506	0.223251894287267	0.0297027486231709	-0.481520290421174	-0.418538164736174	0.0247115648293977	0.199840376454549	-0.0223367641827354	-0.00443891393285687	0.365936733117216	-0.121217081933613	-0.112691990944694	-0.0936406277262305	-0.0957005178930002	0.367362561681037	0.125337952144305	0.180538151598126	0.0780192051878756	0.093375385629709	0.126514042612358	0.0986848445922065	-0.148459036009899	0.0379708342992739
KRT5	0.212948086303055	0.209380707135516	0.00911177353235181	0.112081859160523	0.0978853783823177	0.132496121651083	0.0483388618890829	0.0502884248330693	0.174177655744265	0.0428977245578828	0.0806590550819004	0.0792793275926119	0.178916551136052	0.221580623059719	0.0764066651145129	0.0285779428779006	0.0342111625333645	0.155657221578262	0.130249094801696	0.13798565173147	0.187793339326666	0.0179049005297377	0.0953672561435274	0.0484556313759808	0.0209860604809786	-0.0560581285212035	-0.129361817054866	-0.123974180590635	-0.134063476396756	-0.0795971611685602	0.0505505015064603
LSP1	0.0615948197614218	0.0605504138413888	-0.210864642619253	-0.0712380591212503	-0.0892584691339462	-0.132161343945868	-0.251029703634719	-0.399407188373055	0.0817813393350817	-0.0164288703643626	-0.0249718146485801	-0.148505684980836	-0.109183208079959	-0.0800706836328961	0.113777736073317	-0.0676497139434412	-0.0487963870235701	0.100048222468615	0.0415601466679749	0.0481814192853373	-0.0189339548813285	0.0160228883036815	0.333610453225913	0.00831195377504694	0.244570869720538	0.0988419450597548	-0.0796386289369779	-0.140967122525622	-0.140112572690278	-0.149894685939337	-0.198272964474686
LTB4R	-0.0568050486555715	-0.0631354999602049	-0.380034082613829	-0.308646798511234	-0.336812938855182	-0.507994225060616	-0.332616475377482	-0.344952830213716	-0.22126397284394	0.046825444107185	0.18690450134178	-0.452234169687793	-0.342474052834594	-0.0233898864819941	-0.146263857813922	0.340549759274549	0.375249027781603	0.0133942699595347	0.150985591158104	0.155847052256625	-0.0948883554081675	-0.0448789698357506	0.390313733124211	-0.279122020963132	0.211832698100639	0.185945258122945	0.183194885037896	0.145492142432295	0.145885034888984	-0.161298287545339	-0.416673123774367
MAD2L1BP	0.0372239793578187	0.0263376397438088	0.111783126356841	0.0177561277268225	-0.0931830272425087	-0.0170300703932553	0.327032029034818	0.208141376902449	-0.103809836379702	0.171726935099099	0.184270687559971	0.107371890770962	0.0850554680074454	0.464048466131578	-0.346788755506102	0.345758792065737	0.363889894414859	0.15582250839505	0.386598306244575	0.377419935618454	0.100415645150104	0.276180636494125	-0.212472007326114	-0.315565446889783	-0.163101958085167	-0.0667594399796131	0.00920632124949372	0.0259423964566729	0.00390798014042138	-0.1054237039579	0.0654142199853872
MAST3	0.164292904593112	0.161878883790171	-0.312228617443902	-0.0752802565055392	0.0207515678894572	-0.263287876673513	-0.401184234556386	-0.10837213777937	0.17144603045231	0.15034804071473	-0.134312796326308	-0.599196494747636	-0.575479177626896	0.0272807199272115	0.0658534225992987	-0.0498770310250705	-0.00168408047136742	0.180102309944614	0.0554748657406846	0.0616112322921621	-0.00900616310051654	-0.143999665767585	0.462132376598975	-0.160075234525676	0.352236807701667	0.141983227481753	0.0323214217362846	0.0257879211615978	0.0370444305880153	-0.465016951775115	-0.215483752447713
MYL6	0.151927758835563	0.148162316200463	-0.240546386136749	-0.252768279960288	0.178179506808174	-0.25335198196584	-0.338971434943111	-0.133421778541066	0.0833567489249217	-0.0854481069129908	-0.248167992030062	-0.319046501976736	-0.444259681005964	-0.0562677571289382	0.041095491538946	-0.129827527858288	-0.106757228862551	-0.0631754083716433	-0.122804541866385	-0.146189557859895	-0.26765408381083	-0.274504384113813	0.322804475319761	-0.188279369001627	0.156891290443672	0.14015714861837	0.182790154162781	0.164898411586062	0.166286273679061	-0.375140243522217	-0.181168367579826
MZT2A	0.117902020183524	0.111448546380793	0.0294904462767241	0.0871543072813158	-0.154269261753174	0.0188000190614813	0.345508946441997	-0.00228335043287935	-0.206683653009051	0.131483542314615	0.456489660541591	0.213559298757603	0.226030186276924	0.425082189903582	-0.392527816254202	0.605225634072512	0.609201805038824	0.115893771113304	0.422983205241202	0.406840094561652	0.101612200119969	0.151268328346917	-0.180686625203736	-0.262946346854716	-0.299120010494901	-0.287115656521807	-0.257156098825377	-0.287283648223868	-0.290847479384899	0.252802309584469	-0.0483029780263781
NEDD9	-0.0180622172248991	-0.0167844879321304	-0.3071959448186	-0.137602915453509	-0.0647677490211173	-0.264734407909637	-0.53573147389064	-0.335041834187166	0.261833524158787	0.0966077823799223	-0.225769730767362	-0.663906940534951	-0.593096090960559	-0.271598544680275	0.312031403016689	-0.232289571465238	-0.194618973101197	0.246748743124978	-0.124034219620888	-0.112054852606033	-0.0139318896445176	-0.222331109285943	0.503535441964337	-0.0368672547787049	0.523161652837956	0.245269598587432	0.104501449512504	0.101214359887765	0.133922232505679	-0.409466486141958	-0.234777743500117
NFKBIL1	-0.016021729550425	-0.0225030424207986	0.261243616117377	-0.132916655771031	-0.162967143703976	-0.122660455921875	0.271760617674373	0.118844860141264	-0.226903045140793	0.127509873274834	0.0594280997754134	0.0945711891387002	0.105061647798994	0.437915658955293	-0.249990859627568	0.320643359593503	0.342684306694983	0.136963429700711	0.276182626331604	0.255901144884053	-0.0608520438860037	0.0922355194779073	-0.224407537562056	-0.383653088850253	-0.348351408291279	0.0123301618340618	-0.0350565688854277	-0.0483916778588618	-0.0561734287010571	-0.0890973668328729	0.222945203315802
OPTN	-0.0657892315274441	-0.0642434631281666	0.286797937081407	0.199385851974362	-0.248690031031509	0.25989980868912	0.0303289017045522	0.100672988459359	0.495502401285475	0.524868953056655	0.0614680457658475	-0.133837954092667	0.0138733977212211	0.0581748715363857	0.108613110840195	0.0448394907403166	0.0421066590170814	0.667600718142855	-0.00716516603532761	0.0160196627727288	0.113744368319431	0.220047160030577	0.13251532545774	0.0475494669286256	0.0133334798852434	-0.169372781503347	-0.105945157702487	-0.0735794047914543	-0.0933167526744773	0.186289045786753	0.292816267525362
OSGIN1	0.00700205976950501	-5.13886878468928e-05	0.0971498170107099	-0.359664403207141	-0.201628015124176	-0.243377219914781	-0.0197040472030876	-0.0638990070129591	-0.0780624137201162	0.23659346012838	-0.243647093938911	-0.134532076502034	-0.0864311667439418	0.204361286608513	-0.00733434323445077	0.0332980518215615	0.0684496107899914	0.196089911936945	0.225205532550016	0.241583884475662	-0.236591511624128	0.0182951508328692	0.0736937759122415	-0.398370412334917	-0.24493432258861	0.152531782942365	0.230787551801776	0.18759286414486	0.197725794736546	-0.368567858351212	0.0451036208299665
PCGF5	0.0239039069578153	0.0236014963494709	-0.14264362746266	0.0855961852545013	-0.262031521166064	-0.0137604999500777	-0.157249919360154	-0.100774767396381	0.360710703705707	0.466626967570565	0.138166798846578	-0.419112824068612	-0.266941554174303	0.025458839010767	0.167224687903263	0.158550066566429	0.172391088798411	0.489429832441511	0.0904291283285048	0.112390687956357	-0.0573698273560334	0.11727568465035	0.408540327649904	-0.0410616216122796	0.209203982252518	0.0180094065115971	-0.105505879023006	-0.0853210281698159	-0.110318925055341	0.0170556975377294	-0.168506849101428
PELO	0.0907933532120972	0.0860543044587811	-0.0428765519555582	-0.0244192505459382	-0.104265540797278	0.0517428910884703	0.204917652163143	0.16494301066261	-0.290212582912803	0.0481971111702971	0.132335114034124	0.0820954733600884	-0.0336309468164551	0.38451901650265	-0.304062097782294	0.398412463319698	0.416693650066878	0.0281712577236096	0.480985422056226	0.458467789110634	0.0729656906009924	0.211879587947045	0.0335597756752418	-0.257841712077975	-0.154608715048248	0.0564343358114734	-0.145208304168419	-0.149226638598267	-0.151559924828145	-0.00956094091148433	-0.117864228727053
PF4	-0.0269111264880586	-0.0295303113859939	0.0965171956404094	0.0183956114594172	-0.0555961552086968	0.0616123105368675	-0.13346346900611	0.00827908623202026	0.456454724942462	0.17083707780694	-0.213598573501845	-0.120695272779242	-0.0910390603642717	-0.068388480178588	0.0203865297570363	-0.299876236909761	-0.290215595750431	0.333592418349059	-0.18545648082197	-0.201241973963523	-0.139474763579604	-0.155935108649494	0.0721438564829198	0.189924475661298	-0.152675969662877	-0.104402275086545	-0.045462689100124	-0.0349247078538981	-0.0187136638754897	-0.0163414766495811	0.132242102308222
PIM1	0.0538291584970437	0.0464582880380115	0.24586829453857	0.273628118711724	-0.00141068341107113	0.211804951065663	0.092334136218146	0.350577961132885	0.121792244607906	0.424491538508801	0.265000973121429	-0.0590423546240903	0.0054171809945712	0.351892041902347	0.0174696450406445	0.275728920106899	0.285578579688246	0.2983282060664	0.156704478880385	0.169709665444175	0.0926400437218541	0.25235296813955	0.0148765453332925	-0.100117697504317	-0.121377741329624	-0.148138278857408	-0.0922112053811366	-0.106237741969681	-0.095623402565319	0.06943430757047	0.257983493013515
PKN1	0.279263147688334	0.276267126938452	-0.106907149565013	0.227242915054496	0.10971065877593	0.0806863082826293	0.20126917487528	0.112235187883879	-0.152183958966916	0.0829657294165154	0.247654055592944	0.0334303309104629	0.0364255436430172	0.400970870994382	-0.412118020381223	0.397863766569591	0.425802361496995	-0.0872224143328354	0.410607426804014	0.400118073797595	0.269181446141763	0.169305782551594	0.0377210071273669	-0.257706509048717	-0.0795496025695374	-0.22745804050958	-0.291581761022995	-0.330577836498176	-0.340495326180592	-0.0945830924714426	-0.0874434492919088
PLCB2	0.0805595622712822	0.0763866589855634	-0.296415283616244	-0.131100008434611	-0.248953138551637	-0.226924777477791	-0.226632306489517	-0.231000177897594	-0.115747662755393	0.0995505354017643	0.0939549089287361	-0.355743175432443	-0.229511875357569	-0.0131470387944718	-0.188243048017316	0.153941261192636	0.194830248848044	-0.00107438313284068	0.186506453937864	0.201023662154946	-0.0229615234555059	0.0306825801218919	0.369304231255137	-0.130036595741167	0.21725022717508	0.0298399179450091	0.0855089187157274	0.0380086516960135	0.0422759293351547	-0.214638097388159	-0.297121830868807
PMM1	0.109676533261202	0.107799215135864	-0.155617556774891	-0.102732911475401	-0.0933990743587753	-0.265092040517963	-0.512828330974944	-0.301302683420832	0.34089677901424	0.200918774872263	-0.0352996610362812	-0.691374344986156	-0.669256976511444	-0.138426854225642	0.242910245448952	-0.071208646558073	-0.0409796393413497	0.283928754972444	-0.145889333714995	-0.147858619648032	-0.214164306384346	-0.15071315268523	0.580446211024455	0.0893665630602589	0.492148060347066	0.0754915315396587	0.198061655580187	0.201363503756701	0.205318186764324	-0.290634274254637	-0.0668947258237013
PPM1F	0.105381140491964	0.103460174006272	0.0240558931338315	0.104232978429671	-0.098790390668737	0.17394846500542	0.168914641806157	0.108378968050414	-0.118020043921805	0.176524596423816	0.219702601275325	-0.011248270316649	-0.0232001401277431	0.276416466811925	-0.250368832605101	0.351910824903977	0.369774880047872	0.0989765011482285	0.390241324364438	0.386561077143416	0.271492933800361	0.14134855697438	0.0534966539181877	-0.236569565410413	-0.124524451810356	-0.0721655894867775	-0.308087472486869	-0.348732038347	-0.341655425678531	0.0624774712692561	0.00450596847632092
PPM1N	-0.196239204559356	-0.196545791710321	0.0860838390934755	-0.177041592735851	-0.316569306017516	-0.134327862882173	-0.261965171823973	-0.202583297798015	0.0956830833813027	0.231897985194015	-0.0218970605209698	-0.372415449508063	-0.0969680353622587	-0.16874693099712	0.270390161899288	0.0493528943112385	0.0612601224160917	0.403772981759657	-0.0910653951690085	-0.0614473908578369	0.000184819405191068	-0.182902024613918	0.2800809348244	-0.222648402343837	0.19217947128574	0.126717579462299	0.166551555647677	0.181741804147089	0.165348899332666	-0.104714673756576	0.0476303418332653
PRDX5	0.0430486653331207	0.0350748281930937	-0.148891715090651	-0.307176662717454	0.0784637024846995	-0.385788612519507	-0.204743771558	-0.0662476502453512	-0.280937814510313	0.0392834291462811	0.0134054712016579	-0.299173571167035	-0.419196345254393	0.134600262237846	-0.0219531790488723	0.183132893740036	0.21037512883676	-0.0832454566032467	0.0988954427505716	0.0917899991562388	-0.286919314094917	-0.0739709857790688	0.186737082471575	-0.417028918176863	0.0404309857767265	0.192374476049024	0.192055981950181	0.174663626422201	0.177135675176744	-0.332212940284978	-0.140931442708144
RAB3D	-0.204075467165821	-0.20750487809765	-0.258554829696348	-0.367283491843177	-0.384014963840664	-0.580780937282243	-0.602533917856737	-0.385690831752665	-0.0488716599041119	0.00448182500661855	-0.102188141706961	-0.693254198030351	-0.576192347131112	-0.275341199640676	0.154702002463893	-0.0382787105097161	-0.00555629334696945	0.0863133029695451	-0.150903550585732	-0.140801402396377	-0.138528585490327	-0.137943112759197	0.450473349214853	-0.0990556969875372	0.379116059853182	0.363887491244399	0.355910732364698	0.327151117569678	0.345825357555986	-0.31182385945786	-0.287974476577075
RELB	-0.0331617510340715	-0.0379521922454716	-0.023487544088199	-0.112728982504462	0.0245316398202435	-0.177142770246596	-0.285095833119564	0.0407782039315822	0.151862883154042	0.15257248711443	-0.0753613323301657	-0.324650535177826	-0.306393817828331	0.0140524241775995	0.28476055021177	-0.0775031139557126	-0.0664174614815912	0.20285914701992	-0.0816164298578006	-0.0631677883132146	-0.173819740212913	-0.132480259859872	0.29358858854344	-0.092807304067284	0.157585207511484	0.236922226331105	0.174157245581857	0.175837408638653	0.161520554302533	-0.259322243120573	0.0198021157599119
RGL2	0.0474632063686799	0.0362748800575576	0.027348746068887	-0.0900621862414585	-0.231285261025887	-0.0455148527830568	0.0766171151174746	0.244541113736878	-0.11648296186653	0.0584170680259152	0.0926728634098167	-0.114745064327608	-0.0441394017211939	0.240543633436927	-0.240594707643714	0.342494278633148	0.368540890953236	0.107655755159917	0.267457116474421	0.270571243507642	0.0206667396661884	0.147120178604185	0.0227381708537698	-0.326840593039852	-0.104749811178401	0.0446848833698764	0.0521723848259912	0.0667419916490437	0.0419015017341561	-0.156945701575073	0.0489112474446866
RHOC	0.0942115998527817	0.0921895582083658	0.283573383344173	0.109606892954381	0.0473480402775412	0.225713256450514	-0.0201135338223301	0.291803164203254	0.400165908448307	0.0360618123489609	-0.313433715006251	-0.12931234257377	-0.0666063967695723	-0.0556459379738357	0.0102858378472831	-0.304108401371543	-0.291609923179952	0.191576718134416	-0.240570215935934	-0.233103206899765	0.0503961954409648	-0.00556126373134917	0.0317310203075143	0.0817486644704683	0.0220419300008656	-0.175296344572702	0.140352860870368	0.175040154766335	0.157758538977953	-0.184071477832349	0.376259876844046
RPL3L	-0.042395122537381	-0.0472513650084505	0.0748401925787112	0.0864057240229684	0.0769486035520272	0.0466321881722936	-0.0439375763966765	0.214550459230281	0.12657904720215	0.426836172821378	0.1344681066037	-0.17426073848199	-0.195099616083813	0.24700838321704	0.139509615528233	0.186267666807912	0.197313532542284	0.24796384873881	0.11091925442766	0.115552933938583	-0.133811580614524	0.208321747409351	0.182425534597886	-0.198638374179826	0.0239170092227826	0.0642974828639612	-0.068715841865491	-0.0234036875536212	-0.0386693282272914	-0.00533351854001763	0.107360952185817
RPS6KA1	0.0973845321287717	0.0903020103821111	-0.121507310352828	-0.41549690871289	-0.185974467990133	-0.302988872397597	-0.21856777144419	-0.195602859045576	-0.159508296108628	0.097547584383423	0.00401546754203517	-0.253498058015091	-0.343551912048378	0.213868907265627	-0.0878496926513126	0.22302631990808	0.267853884252409	0.142315131917176	0.272881298764074	0.265473622641532	-0.224945913779126	0.0620387311182774	0.331283400600159	-0.23355954888436	-0.0326947010865184	0.1646878792171	0.103491443546433	0.0265651331553317	0.0527580329045604	-0.262680881288064	-0.14291060128532
S100A13	0.119704178984582	0.115791824382508	-0.120586773260078	-0.0633967001388082	-0.0776310315731227	-0.111628519750483	0.135200655038931	0.20625622526169	-0.272351939424738	-0.149516945941132	0.207287576899919	-0.0610756545396756	-0.0229099166287169	0.254195988204494	-0.236866138844048	0.379774173198194	0.402707596568525	-0.0392184047338753	0.294507479709334	0.277549953052555	-0.0660538994485756	-0.0937607465863538	-0.0886024731404791	-0.24165220851915	-0.0766496967370577	-0.0881405936927961	-0.0189128465328971	-0.056410334133265	-0.0244130526615762	-0.0948747034318943	-0.108477517056117
SASH1	0.0844546362517757	0.0873667840521507	-0.216881870800997	-0.0764152116653535	-0.0683801025659663	-0.240423859184075	-0.438639489291452	-0.260316164386156	0.247301330356732	0.0110436036082172	-0.376542967525686	-0.52934401786137	-0.435522859702395	-0.243016324714491	0.0726463870564866	-0.373313635189757	-0.335393028873418	0.104587898525393	-0.201929042335508	-0.1855487540978	0.0468248581407699	-0.137196398434149	0.244655427102553	0.205268519097388	0.283402641945537	0.160691929194073	0.230439460228623	0.210265649189514	0.243041332219294	-0.369482947789272	-0.184042810962894
SEC14L1	0.0861253899039336	0.0876715313825458	0.00324014216495381	0.191832757413203	-0.124093298822996	0.0891366808666829	-0.184667608585142	-0.0514792136662861	0.298155344863925	0.241963838753348	0.00576051698611035	-0.386649929509936	-0.213355848440601	-0.0166221029739636	0.147370864914013	-0.0031813338083462	0.0193676126159418	0.393668581528777	0.0849978280599985	0.11090472397805	0.241681730424845	0.18560148694231	0.340607993187557	-0.00498175333451099	0.324026267707463	-0.11304026792172	0.00126936553146269	0.0123834570539663	0.0108278899567196	-0.215925614361649	0.0565199350343211
SESN2	-0.114172152606064	-0.114798715682588	0.235546781565897	-0.227259127156697	-0.192102451247988	-0.18168096632355	-0.0925241716034668	0.138900926168535	-0.107874727095095	0.166266077124634	-0.0551664221743273	-0.287159523420447	-0.30280155158241	0.186762182919103	0.143983339803832	0.13867663456181	0.15984872051335	0.388770238567484	0.141347229535896	0.147874913175725	-0.114957324287287	0.027209430718528	0.0485626261283146	-0.059529683073835	-0.141407763028016	0.13845969699776	0.293903013738249	0.275388102345717	0.304409889503487	-0.244873273841621	0.205301121739033
SH2D3C	0.0979387122700849	0.0962552869044039	0.0414980402113395	-0.155631733442182	-0.18933437113781	0.0173828073721002	0.0939670456730058	-0.128055725784441	-0.17177774664202	0.16348534303659	-0.0297689569560953	0.0369475709643589	0.0458048563898337	0.185501227770951	-0.105859743581926	0.212717349090161	0.246114382262365	0.132187369639774	0.39773760572108	0.401211284167802	-0.00366425525663784	0.111304589302362	0.130291505615348	-0.228747170475847	-0.136873551412919	-0.103497859930506	-0.198841634640416	-0.294454420965589	-0.244088411209589	-0.0958054080028966	-0.00969425555405556
SH3BP5	0.0227968274608037	0.0216429077237179	0.0326142262234809	-0.193681900177897	-0.206646968857851	-0.143562863515504	-0.384679202478227	-0.0125796829853501	0.220148802093302	0.210759281802272	-0.329244742635354	-0.52476729991442	-0.491025390529769	-0.0647627696025726	0.114147745391246	-0.181706181577173	-0.139283385647592	0.350448414838516	-0.0459694501140962	-0.0295978931985313	-0.111824487798331	-0.0570980199271604	0.303558160617357	0.0103774889457103	0.0625892591933131	0.204080862757264	0.259960092782817	0.240401080513788	0.268420516142125	-0.414788786553623	0.0633857209183002
SH3TC1	0.128029706828482	0.129137748320556	-0.188430925742884	-0.0804030855237855	-0.117484573712164	-0.209577102837145	-0.446023420099808	-0.172284969135411	0.217836438676786	0.0798862462329536	-0.181204782820284	-0.626273977522613	-0.511235281679736	-0.139175682513567	0.0973410946680225	-0.156759522103731	-0.115375884958407	0.242326093807938	-0.09007389328068	-0.0731999239353067	0.0500607547305103	-0.142004339504421	0.469453867191913	0.0452290744693228	0.34496861215252	0.151860789033619	0.139345538360546	0.129320249456143	0.143661171536024	-0.434269231657389	-0.0960619967227715
SHARPIN	0.137065051929486	0.1303067314463	0.0486831636184132	-0.0133438677863239	-0.0296891655291132	-0.080259756031732	0.175495506150311	0.095164112699889	-0.0789974119178749	0.118996347457115	0.16180509431016	0.0617675291453465	0.0312521359207711	0.434838538611655	-0.30477154715814	0.28839712953641	0.317087920419045	0.0735893909288698	0.244290486251741	0.223849489183239	-0.0156787060128024	0.111644472942206	-0.121463559223719	-0.302832858831098	-0.248843917532867	-0.204500540692848	-0.110398451177248	-0.150700880426036	-0.172325468214869	-0.0785717069235135	0.0619029429490904
SIAH2	-0.000908646522803194	0.000220542997159184	0.0497277255742572	0.0657355010746762	-0.182406819408915	-0.0997225696195731	-0.224533092657581	0.022866293640622	0.194268266069295	0.208401016645056	-0.100517418056524	-0.423740174720395	-0.327030041033907	0.037072908874306	-0.00194357422354343	-0.0100777258999893	0.0146364438888102	0.271872844006513	-0.0735489496407722	-0.0678749303168421	-0.0238682664886518	0.109187724704039	0.213127550431379	-0.0231942675911906	0.030516233934804	0.104604707028841	0.136808751501537	0.138036123748354	0.122174508962565	-0.208727858293107	0.0911495696487025
SLA	0.0414325929038219	0.0462064876220868	-0.367917282321761	-0.101030639565639	-0.127877285034173	-0.256538674814712	-0.541586174009655	-0.420086717575513	0.178551200050491	0.0341729788801408	-0.211462735716049	-0.661176329698606	-0.566964156587853	-0.29761113306087	0.149674675138837	-0.200229939753579	-0.156350208501166	0.167752250875881	-0.0915232328578698	-0.0796957363982006	-0.040983302374659	-0.0913848011064426	0.542582689599507	0.158052410029024	0.449250660595403	0.124531259207809	0.127612426579412	0.102995490587943	0.134844025178897	-0.415724424339431	-0.339607456188904
SLC10A3	0.0774821533171815	0.0718089568993521	-0.0287092475192445	-0.105390993917431	-0.0226593949944265	-0.16895445649828	0.0977899469312042	-0.118468831880346	-0.16361963981793	0.0286889455111537	-0.0758772525990672	0.0545447656891418	-0.0546287009033942	0.272426526098536	-0.286241997703074	0.142499707166729	0.172531826744168	-0.0470451156910462	0.172879552409806	0.145995655503868	-0.140729886604813	0.0513698121200955	-0.0646800589762907	-0.374574804910311	-0.231056459917624	-0.00231513126573939	-0.105705674136783	-0.182158827789937	-0.192034735138922	-0.194904532762385	-0.043530346025795
SRXN1	0.131207682556565	0.128867659100107	-0.187729872361566	-0.0424174466820904	0.0141564119806365	-0.235020746857216	-0.401807017003818	-0.139258037126223	0.243297121003823	0.20562585624866	-0.0879224121024781	-0.505604405817309	-0.563006905456588	0.0465200223165113	-0.0617762540821368	-0.121772562184202	-0.0761184796112121	0.119315341111603	-0.069387461550915	-0.0737540499745005	-0.160451261087253	-0.0462977171971355	0.414628136204134	-0.032344879734085	0.193189620269306	0.101559047122829	0.0588715379065674	0.0283515990107573	0.00786071169655334	-0.246311748946902	-0.117605965429934
SUSD3	0.211811450065852	0.208925101687377	0.0785703530336251	0.118645922178602	-0.0056095390252554	0.206478730806745	0.231152237260105	-0.0411246467291122	-0.0307709559669118	0.183281227933994	0.0926810070978025	0.195498929263566	0.123854093533108	0.344932629857657	-0.175726542882262	0.247298473517688	0.265660482411658	0.238322168069855	0.438711958451068	0.423554684890213	0.108707406375585	0.292769309937391	0.00924259585421149	-0.00617602020448233	-0.166619869919825	-0.158147983710626	-0.267640116492518	-0.335288727227075	-0.296609702050126	-0.0380271000542468	0.00024529419626281
TFE3	-0.0207726253242604	-0.0270938951959517	-0.134992693496785	-0.290340987166071	-0.213342842834763	-0.368986514678605	-0.427290457102337	-0.0758968058905261	0.0598671238562578	0.0689285083719823	-0.24195998170835	-0.589390184296385	-0.545569142548344	-0.0368033948241254	-0.00277897180946177	-0.0917520530092362	-0.0420223772574321	0.150757424186777	-0.0614847763958011	-0.0577135424314588	-0.212394564193541	-0.133981550509198	0.383495224491524	-0.181644696231515	0.16079847737605	0.295049306720868	0.282056515105139	0.261189070256906	0.258926552616677	-0.472797030050318	-0.0890724978448604
TMEM63C	-0.0720942961826693	-0.0706629259171602	-0.0959731705313884	-0.0568917588782352	-0.172767780150943	-0.215521122146192	-0.377531793143433	-0.183300130125227	0.0621865997760103	0.0834837897270115	-0.12880851517156	-0.525157521206117	-0.406016094373469	-0.184635749787922	0.141391077091423	-0.070729791206783	-0.0480637938460958	0.246851796212791	-0.120028698190685	-0.107149649720454	-0.0178189621778575	-0.144919112338268	0.274060304057854	-0.0526920797032381	0.165734501632744	0.192888242825591	0.181550016798051	0.171614976257444	0.176814074983437	-0.203580741847725	-0.0902352107403667
TREML2	-0.249874462460586	-0.251478673498891	0.0744129563667	0.0148417053387997	-0.0503146716630545	-0.0509830162468457	-0.21441049165555	0.164293115223797	-0.110559359521182	-0.00165646474694527	0.0856231890259603	-0.292465340990186	-0.170126335759419	-0.0384838728079421	0.0355077539826497	-0.0109266921889487	-0.0140152258515759	-0.0948083609784864	-0.181080958701098	-0.17501749765327	-0.142873042133461	0.130469007005069	0.156148605126965	-0.00931930975542401	0.119110557729674	0.201888253011328	0.162292726248938	0.154716456281355	0.171851651307577	-0.0356209954865977	0.114408783430217
TRIB1	-0.0853972103219589	-0.0851815996462342	-0.286607497629076	-0.332675410207043	-0.165528435427928	-0.440749150136261	-0.541242174751028	-0.265121764377904	-0.0750702235076595	-0.0984752796532457	-0.0760186375261162	-0.591275728049254	-0.523700376416654	-0.37615191314947	0.212483823236941	-0.085610353507007	-0.0742043080747976	-0.0721888672076983	-0.150913152499849	-0.1308125080931	-0.137272926366498	-0.349189365263596	0.521442499076004	-0.0614071710473846	0.375797472616618	0.401475029050111	0.430283915452848	0.41773986179239	0.418921268992154	-0.199290192394402	-0.250058825476919
TUBA4A	0.213741710933581	0.212013286041399	-0.206691687616117	-0.13238667518447	0.0951687432472571	-0.262957195258049	-0.544795559800321	-0.264856167299231	0.288139424659528	0.236793601290983	-0.176080989155465	-0.66127183684616	-0.731358720555942	-0.0509513206675568	0.152963542902974	-0.126691808804016	-0.0889626572705118	0.1658396773409	-0.0655304269091374	-0.0688170825098641	-0.153621326365582	-0.237239908363295	0.556854276664833	0.0429768832438852	0.35907576909265	0.0610261469123713	0.138649250659891	0.146988951198589	0.167529052896702	-0.387472351978829	-0.15455558382687
TWIST2	0.066539560292358	0.0702959063044093	-0.0887835282231668	-0.119705891654499	-0.0857966993928688	-0.0481891061657425	-0.26700110768866	-0.205524604800149	0.0319612567332523	0.0839880743320378	-0.134411614525456	-0.263622788916699	-0.227443604539448	-0.199486257909955	0.257370199484815	-0.0935193210442619	-0.0787866739853162	0.00225420473789468	-0.0985841224878276	-0.10567356150927	-0.103761854446584	-0.180794640625969	0.324722830266432	0.0055701196071686	0.277816766252511	0.122717722449616	0.154159064613257	0.11925693947077	0.142292799031208	-0.232159558545289	-0.082019384591881
