# Supplementary material for: Identification of hub genes and potential molecular mechanisms related to drug sensitivity in acute myeloid leukemia based on machine learning
Source: Front Pharmacol. 2024 Apr 8;15:1359832. doi: 10.3389/fphar.2024.1359832 (PMC11033397; doi:10.3389/fphar.2024.1359832)
Supplement: Supplementary file 1 [file DataSheet1.zip › Additional files/Supplementary table 18.csv]

	ADIPOGENESIS_Low	ADIPOGENESIS_High	ALLOGRAFT_REJECTION_Low	ALLOGRAFT_REJECTION_High	ANDROGEN_RESPONSE_Low	ANDROGEN_RESPONSE_High	ANGIOGENESIS_Low	ANGIOGENESIS_High	APICAL_JUNCTION_Low	APICAL_JUNCTION_High	APICAL_SURFACE_Low	APICAL_SURFACE_High	APOPTOSIS_Low	APOPTOSIS_High	BILE_ACID_METABOLISM_Low	BILE_ACID_METABOLISM_High	CHOLESTEROL_HOMEOSTASIS_Low	CHOLESTEROL_HOMEOSTASIS_High	COAGULATION_Low	COAGULATION_High
ADGRE5	0.223715121349448	0.115331115909948	0.170043594099656	0.0189199566411759	0.872548946499217	0.642210083522954	0.0845713531170564	0.724503623433701	0.00883115063121148	0.00489680834998744	0.205003276259911	0.954468780210271	0.00548934167591084	0.00460842608431956	0.37029609618471	0.141511757352416	0.0004337098739021	6.79762402579259e-05	0.000180983027957633	0.00725696139646925
AK1	0.205703924502691	0.0122783558628819	0.0416030482258792	0.509836335332893	0.206272777022161	0.14666625604728	0.491889860426663	0.0567974533157523	0.00426352874832865	0.0113235885815142	5.85033972054604e-05	0.00550343119174809	0.0921703580616811	0.471544336359081	0.000137699871240171	0.771862494785989	0.135524744952554	0.931264065798797	0.0316577424728013	0.0476113360727172
ALDOC	0.29958024743601	0.342029640976806	0.0343778411485984	0.778533183336761	0.049819567591342	0.793592462401934	0.580851250717011	0.876090717472023	0.0394615067186291	0.0935527745187088	0.00298367695786015	0.0415225967255797	0.304131409726661	0.683873511453631	0.00461931331141245	0.124232740092104	0.409189845184248	0.490175977772118	0.293643818907493	0.825449763356916
ANXA4	0.133319251402941	0.677607018706665	0.0001300219990861	0.56509693435122	0.0362101633054577	0.433449668311322	0.763712562536541	0.0765311843514084	0.0979155284835414	0.760651647542963	0.178897859007639	0.24992928329969	0.0049026874446921	0.50707328739275	0.732250439845347	0.530297467903364	0.774102345800239	0.746015203936051	0.950059430043529	0.766658290348656
ARAP1	0.00673314982526603	0.217955602696339	5.16929120863945e-09	1.82441825086252e-05	0.121241130104336	0.670365655184741	0.0498578950814431	0.0498758743592985	2.62877629103281e-05	4.12144407848425e-05	4.54819934499045e-05	0.00575155357665551	2.21985016922174e-06	0.000914330261728684	0.0364072544373722	0.0227331910164161	0.0363141107537633	0.00671277100258188	0.00296689846521573	0.000567714153440748
AVPI1	0.136945839481253	0.433519907385591	0.184882846997749	0.0909778695702284	0.403342776903686	0.512570900030812	1.82864140526292e-05	0.0694207216850635	0.00154005597022641	0.00235764116067019	0.00104402133659008	0.00537185720732067	0.0246357882045597	0.0207800981321823	0.00581668493150546	0.012662155431199	0.0105364656958837	0.0246557768076845	3.36732940489005e-08	0.0279334382003814
CBLN3	0.0745294825994839	0.249902609413046	0.0141574616632944	0.0425452417528672	0.448219633650995	0.560369728243308	0.0563712378141688	0.0196434654971561	9.39065766178903e-05	0.00243532091282963	3.97998245593841e-05	0.000151772511735814	0.00883203602337588	0.2803094271188	0.00147922284322665	0.256210902850797	0.0226921684168693	0.717740995004489	0.0171282909894778	0.0102608367429915
CCND3	0.00575297914255602	0.159856049894494	0.000191837407182162	0.0028434944898663	0.491328715724377	0.835080666291731	0.0105961491285845	0.0452123344841603	2.17590187706803e-07	1.27342487438267e-05	8.85232385936023e-05	0.0149023555284462	6.69915578239591e-06	0.00427367381516225	0.00984572321129706	0.000444002759833875	0.000329135332998395	0.00125186755544688	1.65092552058986e-06	7.41070344502955e-06
CSTB	0.0136428585649751	0.000777925962988689	0.0298599890936247	0.000259349315661108	0.89680241739767	0.0126168748651603	0.0333025178872113	0.00149466239256992	0.000440747390510826	5.47107079175002e-05	0.00525639127091712	0.0337581736206258	0.00447913300596881	4.32242203359308e-06	0.324927176559057	0.0395316195105268	0.00650230617234565	9.69263764099552e-06	0.00213145548630815	0.000133864487014854
CYC1	7.29565406200688e-09	0.00286678999510569	0.0290484577679799	0.286904461170277	0.0161579066766697	0.547724161899749	0.0479725121076193	0.085244771323975	2.116594407724e-06	5.00994161250603e-05	0.000296502707334261	0.0423722412941938	0.000159203600636618	0.0287755778464027	3.01510122801277e-06	0.00038564747328217	2.5197301788102e-05	4.78187325456055e-05	0.00399894235248836	0.00417274606157892
CYP19A1	0.150039206194866	0.0562753145695085	0.0277025042797906	0.566739878943353	0.734589414608912	0.291381445101004	0.07167165085108	0.415342657593274	0.106741906560764	0.173281533000154	0.0539868768093733	0.241462575577237	0.0523681184956025	0.115234538011104	0.405935020755288	0.0500193235074076	0.654279741876232	0.222895878366413	0.0227888819914125	0.067189284637173
CYYR1	0.410687924192156	0.129728109336069	0.105685401158352	0.658620658826202	0.189663854938479	0.975748769824594	0.728607881404151	0.298793606323274	0.218210454691295	0.212932060777989	0.0405761242794829	0.178200119631386	0.441182498694391	0.332300728679372	0.0696412361418332	0.910523145079419	0.708289057534309	0.494956017579701	0.735506399272212	0.550862635143064
DDIT4	0.578032276994913	0.252818757740449	0.288507241253616	0.177446896021562	0.600507680723571	0.636684458745678	0.111460057797791	0.0244092594188934	0.117922103123905	0.0217606537600612	0.018988529618865	0.000179699638468807	0.40892627405109	0.423243011835021	0.634800220651041	0.331927908760142	0.555198692776077	0.731294021580033	0.0158469827413926	0.0471967819731074
DGAT1	0.00486227113135824	0.666915286506122	0.296735396352674	0.550616561937746	0.954652970669735	0.396071767259628	7.17968985070076e-05	0.104439830253829	4.38078150011691e-07	1.20782335456838e-05	0.000345865963687213	0.0395766658519295	0.00181130135056475	0.172967268077818	1.90438617195532e-05	0.0386730816192149	9.15284429437512e-07	0.00100097236391309	2.35631934422136e-08	0.0162717304128907
DGAT2	0.26180123741519	0.348728602676218	0.000815573402868683	0.276287768177275	0.0933196400854844	0.209512781454251	0.00019635547128144	0.0279453635448267	0.00355913539197527	0.106754354234776	1.61875943571889e-05	0.00564480160551435	0.0161004660890955	0.167370063091094	0.348843889168801	0.550728710463987	0.745669738101062	0.471507414148106	0.00311182758398795	0.341632355668372
DHRS9	0.76874587659003	0.450026435357234	8.71641404754319e-05	0.129814933025673	0.628719693460808	0.680596254483156	0.920033714374733	0.986104789335493	0.653170509359306	0.287611111463946	0.116236075244856	0.480851032143815	0.036503317133817	0.500876033439854	0.611773382763459	0.898228312643494	0.72638327985497	0.309135007591769	0.560965338423135	0.402417666583065
ECE1	0.910790670434813	0.118500963275949	4.00513216876003e-05	0.020932906363733	0.205109358614662	0.944413895050016	0.0713138308245768	0.0213940143921086	0.023668986401743	0.0410445271312701	0.000141975465097183	0.0230429821062203	0.0320935944175541	0.642795115602642	0.20392743937636	0.630278161489169	0.709363460239176	0.63167776122771	0.0312766904780258	0.025861604802164
ECHDC3	0.0833035572450944	0.0772114888234346	0.00151743092734646	0.109885763578765	0.205304799066924	0.237161403796192	0.0378462262327925	0.374452001464947	0.011498159667797	0.350545926530776	0.0007046759218358	0.359038637011437	0.0181792175180127	0.0488632686651315	0.0922290209578292	0.117343327241559	0.974414702751509	0.165254255674104	0.0470481467202388	0.146759972880469
EHBP1L1	0.00572067970746079	0.0445438853953245	4.51167053337536e-10	9.5742488205111e-07	0.0935288205909362	0.41138854038202	0.0219484797811311	0.0150650339478381	2.04421354738415e-06	2.02315839217944e-06	1.92384515995863e-07	0.00126496807757451	1.71318877501381e-07	6.56005837025629e-05	0.0252300271178112	0.00981411305996879	0.0269867651170477	0.000473139741128319	0.00155799125048853	3.02769153479751e-05
FBXO6	0.0242185204322147	0.0922224792546684	0.207888247284389	0.000166943104084376	0.481291215304238	0.133550380185684	8.1657051754669e-05	0.0171329228126692	6.60537349728178e-05	0.000107359075109653	0.0111143190344422	0.00612274749337689	0.0163343966144848	0.00299210921124336	0.000538940475138204	0.0385496010474735	1.10325159130372e-05	0.00112486637969901	0.000356907177392454	0.000324477488218323
FKBP5	0.00638634822633492	0.0943847924130128	0.00974427768508363	0.582480593036659	0.524818414886735	0.246573155404893	0.0210654764861146	0.937840965961704	0.00179156108780954	0.693773154795617	0.0472272689532592	0.765945385047705	0.00131407993068504	0.068823397768056	0.204994104014724	0.342183708543032	0.0842619058533148	0.195711916045093	0.00208643203232777	0.426202135083094
GADD45A	0.0229783412380146	0.137544680093433	0.0568564270418653	0.281873782990327	0.00147033753354293	0.941664334677244	0.139309040484226	0.106968803940123	0.0580464008629899	0.4146579717647	0.128552756590568	0.541929981642113	0.043734671329988	0.477557302394251	0.0035372536890072	0.780889493491217	0.181159867048348	0.953709049912969	0.50430426213642	0.631520561099845
GAS6	0.53402292874488	0.00602695343022207	0.82484767620822	0.99719771342754	0.678704256429419	0.161198165772954	0.431360353299845	0.164424322946255	0.810021978089297	0.470065038054603	0.153264739779071	0.000113421695240149	0.159650676069921	0.109883466608743	0.438339543350665	0.977542573980679	0.122261549274721	0.00219195694461995	0.428259775778992	0.701910820000968
GLTP	0.00507994456704407	0.00831371287142259	1.40984174142046e-09	5.48601317509999e-06	0.00185993530171974	0.0549604884410778	0.00507206307782529	0.0984741959665766	6.51226783389209e-06	0.00493200025419258	4.80920468012237e-05	0.207054441204288	2.56850308869979e-07	4.69711647854123e-05	0.0257722787468422	0.0844983861812369	0.0144316932242688	0.00889953581983576	0.000743013175694536	0.00117827796861927
GNG11	0.340678698745047	0.102249506186007	0.425673299090666	0.534963991511784	0.847122697353776	0.965238003665192	0.349281106978324	0.0300844024613098	0.939254159831591	0.209670343627662	0.425551071835674	0.0417669533253801	0.991978689781105	0.772824038162063	0.923517694992603	0.293624967926248	0.115534437590549	0.468244639043146	0.309919495678157	0.135735677187468
HIP1	0.210814392312666	0.640181180656505	0.0193660578845989	0.612135722297834	0.291756841394437	0.737359425793094	0.406810330854427	0.570096197550661	0.0484868442654698	0.423163969129087	0.239331153688506	0.740725833763946	0.00480501254743968	0.365368233572714	0.860194279476804	0.180133003950574	0.440806714944102	0.109759854812837	0.13017714780681	0.331841622420583
HLX	0.0159610440095441	0.0753262697598184	0.00012564385762772	0.000422558147805504	0.246334886736431	0.763973548528619	0.0121410500658644	0.030842822526201	0.000511818383469204	3.62155353906812e-05	0.0219100755293211	0.0074023971775017	1.9540451332838e-05	0.000183532084766565	0.487700640245859	0.0308909952727913	0.0509976478887936	0.00726476626253112	0.0153532563837568	0.00361940881785017
HPCAL1	0.077185971227432	0.470440753704155	0.0663754150006506	0.0307742726006408	0.972110787376187	0.0483920896371929	0.0257590036814684	0.264602212226707	0.000137686502293167	7.46620211952198e-05	0.000930343917121182	0.00557966316576009	0.0246091260153818	0.265875547832638	0.018650324286046	0.12688397052153	0.130807207808604	0.108340370600369	0.091901318351432	0.0388747697123201
ICAM3	0.00168660090112607	0.845291686883779	0.0190253613959746	0.502965054942389	0.222043581798492	0.349506079512998	0.353048441500887	0.88975051477192	0.000101537267611887	0.0301380084007779	0.00285522396814584	0.267129614156979	0.00565165306461158	0.802641619788041	0.00102637899595151	0.0266421454072325	0.0253554326219606	0.135695861183847	0.138823416836461	0.596203113253819
IFITM3	0.0609882737918868	0.589632681724029	0.0363394910307596	0.00431871837658938	0.0437112599891026	0.851947991252976	0.0579017151046251	0.000201309516568005	0.0366745552866015	0.000194693267146961	0.00923110829667988	0.00111849496444316	0.0221105728350344	0.106023217899522	0.131573341766401	0.593332900179932	0.161133953628198	0.151183933585833	0.0566725383852785	0.000476307778463782
IGF2R	0.139883307859982	0.136903124698555	0.000114400337154824	0.000645354776189953	0.416270949031741	0.140491936711247	0.0798874358974621	0.0684878177798227	0.00484885176794546	0.109201266262313	0.000980020408324368	0.0382343877456784	0.00209539787233909	0.0163692747467547	0.222809316605973	0.207874761424592	0.430487304105771	0.493136860063736	0.00376251781203386	0.0524489224201259
IL6R	0.146766780188479	0.903761641567593	0.00169765748906836	0.803840590182862	0.018175154451956	0.499914816496749	0.00834103395484946	0.382635455584006	0.000973784086491471	0.265650599059036	0.00331739874005238	0.0850777172886273	0.00135190533040214	0.939135328783671	0.248069054016271	0.846344799955743	0.160027748143451	0.859858106784602	0.0301897355921647	0.878919871509479
ISG20	0.501594746115911	0.00114787403456478	0.00199896604223361	0.0742122168855842	0.205252515367071	0.249095866471281	0.406909309586647	0.086552113213371	0.0300719361562599	0.0768012573410499	0.000933794309787102	4.42216631761148e-05	0.120380667526912	0.950900149321947	0.0866882484229182	0.553586310875281	0.956384960507853	0.0751738075701021	0.447419250647496	0.108059934859807
KLF9	0.0914014182191214	0.102924961825789	0.0176906210733086	0.495887730110595	0.218751603645476	0.00625065999102912	0.000341313880442997	0.0907561288365076	0.00107948995694132	0.0562154093165922	0.000369236654164348	0.0780163861312484	0.00677645674475963	0.0146195802823529	0.31488302354811	0.209041425770243	0.105674107775049	0.0709018899454294	3.30258557669437e-05	0.278039670700284
KRT5	0.938158537568291	0.0531258906781468	0.568161658420688	0.909875015728357	0.624285560373052	0.481966512439896	0.41313493017008	0.873413010196007	0.384623507768558	0.164033088477373	0.0798053559805423	0.986682100809546	0.922654679394178	0.0821920121457316	0.999334327713121	0.0334877719221995	0.941723615488903	0.0125233875805615	0.255359328578873	0.16340448310514
LSP1	0.647566855606845	0.513403797826658	0.00177461656297866	0.00666993860875857	0.622848898438383	0.478055372409036	0.649339984010571	0.0156249170594862	0.052745481070883	0.00107047436332635	0.00185430178323936	1.31610547791929e-05	0.129092383552709	0.378953596854469	0.528655204743053	0.34256100214462	0.977913427819258	0.493814074786426	0.17442656664545	0.011045429226908
LTB4R	0.00234622336986736	0.0378112613329227	0.00898104622247044	0.0836169155522375	0.580192865153989	0.550331194495691	0.906480116784724	0.601514264966735	0.00227637544606363	0.0802522802612315	0.0351918720041762	0.55216504209926	0.00445919298460221	0.076349992051755	0.00134873293391834	0.02795841325532	0.0592965340236872	0.0241673644143181	0.0859485793828147	0.174795014819377
MAD2L1BP	0.00685135109685315	0.220609062263432	0.278761166704605	0.546039987649961	0.621077488889162	0.835390703938085	0.70386875981868	0.930126578785097	0.000751216351931466	0.0518019368064278	0.0647260005997188	0.393560224271319	0.0573631160203762	0.440240451612425	7.77196585487449e-05	0.00619642187701452	0.0176269734938976	0.104539743306665	0.230652710697789	0.2016270185888
MAST3	2.77153625795989e-05	0.230086701840821	6.1858781490061e-10	0.00138113612894414	0.00589955878502643	0.716367850618638	5.20759765769382e-05	0.0240657255847003	1.66939718238642e-09	0.00191984302579141	7.92143582600562e-08	0.00477654201859099	5.33874863678432e-10	0.0115687917374944	0.000460418680718365	0.0474132137662844	2.84385178286376e-05	0.102809826173976	5.29923523725855e-07	0.0059698189035228
MYL6	0.000106797258593084	0.000175623181450688	0.00101647658123904	0.00244967627163896	0.0898364289693222	0.173932569797123	7.09112224165251e-06	0.0447662522412719	2.41150090350912e-08	0.00129793601894179	0.00041217288101766	0.368767551268947	4.351996322076e-09	7.37936916970493e-07	0.00500108204072306	0.137432477543224	3.3367598864012e-09	2.07712444579964e-06	1.86682907623729e-09	2.69549422816124e-05
MZT2A	0.00192327179335385	0.416809904651039	0.856309237015343	0.333271761929392	0.680381613357983	0.00196579920824626	0.758132509142723	0.382604989746981	0.006871287138588	0.233626301052311	0.131011722937913	0.683121061750018	0.432340868100638	0.286400685780422	1.93091243420733e-07	0.174168656809387	0.0320264085836279	0.56223941176875	0.875097342011198	0.792072808457621
NEDD9	0.279840700277271	0.902376044969876	3.63547707574762e-06	0.0150488987906707	0.229078152578922	0.252165537954395	0.00336529319625117	0.185739065842725	0.00607518818137153	0.0620782124878319	0.000108310785163341	0.0275839108168212	0.00313222493470601	0.0818671834504881	0.199505762220767	0.887798950996719	0.354787265556287	0.483841000023125	0.00199601696693808	0.135649451430076
NFKBIL1	0.00735980230693296	0.865549351176342	0.808497544025158	0.212455921702605	0.572724769334367	0.00108537975358993	0.0679440496812444	0.240156261888353	0.000129022807950519	0.0030581927801223	0.0131974471364757	0.122216413426109	0.0997680644309337	0.262204770658024	5.23215072322038e-05	0.148085012882882	0.00654221726233775	0.0456266423015597	0.000367190460433136	0.00827360841623932
OPTN	0.184956423712099	0.00311048481125911	0.0835436171319892	0.617433253481553	0.210235579539961	0.848991946074666	0.810362676602282	0.128974677424341	0.435590130761283	0.0603867239466044	0.00431900491273433	0.0010229101792558	0.939608867680149	0.227021603050557	0.123299883972138	0.518973273361587	0.32988668122806	0.130266881848092	0.837353030854391	0.549283199020486
OSGIN1	0.913966711057136	0.379966931945936	0.167926402908378	0.00125240334192161	0.334925887283849	0.852895163839878	0.403605314308421	0.00044661664020975	0.251900709064195	0.00115613553896415	0.122800683480021	0.00287726498916256	0.496955345900514	0.0035114494167889	0.198935782179629	0.374380178381241	0.823843281682908	0.0687970829906896	0.0221832188416713	0.000119959401599312
PCGF5	0.448148525968592	0.244631520928429	0.0001421117870832	0.231682825044114	0.00163707775471876	0.150113345330087	0.929609261291575	0.984675448845601	0.0811559503256431	0.870579644153421	0.0192590672241895	0.474220447535754	0.0713497326386105	0.607375279941631	0.00543122951443425	0.731250552720498	0.807874526197535	0.250451582359703	0.724194132124243	0.841689001898782
PELO	0.00116836176670585	0.267326184333727	0.980574826746951	0.986194058913812	0.016564770755024	0.31232018211418	0.308979373971603	0.938922517288635	0.0142200472033829	0.239296616875175	0.905550406248246	0.989505398050853	0.16181181137976	0.573267230702326	6.2565759392125e-06	0.0190749467536717	0.0010191694643882	0.283268804480198	0.373609935187854	0.791169521295628
PF4	0.943937703057473	0.939729429060371	0.156091613974057	0.235147448464112	0.540026400917691	0.107265220712715	0.252550394726873	0.409822490745041	0.0384711167447995	0.439334734197814	0.0268149116232127	0.529543250043117	0.376861561510482	0.944973546945787	0.184387840687781	0.0401039066556809	0.462859245786244	0.883048789037204	0.0460680691363638	0.0704932967688235
PIM1	0.10173910169998	0.835687259996071	0.1122458521193	0.058021470224394	0.0121583727979198	0.749819774094105	0.268542635735555	0.837121103134131	0.0226214213166431	0.762442112738375	0.00374506630585399	0.197954328169932	0.151747157615127	0.458043459728938	0.000711336575709	0.0838852677837203	0.0172808979317569	0.398707838797691	0.383775167373936	0.99139002618635
PKN1	4.46155452103594e-06	0.315054692012401	0.0225206582721991	0.0185280995253426	0.109945051272138	0.230982305660443	0.129935161986997	0.0064035910804852	2.00858264854202e-06	2.73657826835461e-07	0.000811865715750507	0.0121605920333619	0.000704758962458276	0.0204033553853173	1.03894002448119e-05	0.0245778704404321	0.000931496482096682	0.000260617921482395	0.106159530089258	0.000122900582366053
PLCB2	0.0683042099520618	0.343352437704468	0.00171897180338149	0.00685051378279316	0.578202946891244	0.938903361961719	0.562663438034819	0.6042635414222	0.0231610420577707	0.00147216382942847	0.0728132413486244	0.0515459390214075	0.0376562279519421	0.0251053930630923	0.0777423294527472	0.00190921616392395	0.754477906320251	0.022538167697544	0.808973998738765	0.0200704779812485
PMM1	0.0110324066926085	0.881698229002	3.43669643524806e-06	0.0422897370691307	0.0912415296808822	0.918494285365721	0.000337638418444823	0.00244346405495231	2.07716869987748e-07	0.000124875673422943	3.19604215310815e-07	1.19499797868001e-06	1.06973629118068e-05	0.0919475117690356	0.0376383908099664	0.576000882402795	0.0434290259968817	0.200712160929928	1.31701359752181e-05	0.00391499718646766
PPM1F	0.0164388893382568	0.0338893696560159	0.435607989911364	0.689538027321797	0.038159359612633	0.525007801333227	0.268830197488786	0.836609341695674	0.00331455703063536	0.191772594372955	0.00905124856272066	0.443646898941573	0.107341876582132	0.423736986728132	2.84957664565192e-05	0.451085048944722	0.00656927234781945	0.931175201888356	0.3195379582331	0.747203879799167
PPM1N	0.267152604679944	0.337487383406058	0.0928293301940121	0.800239027106819	0.732089910415274	0.715293435531506	0.757349923670031	0.730303121982393	0.782393155808475	0.347303837875096	0.130629994134468	0.0693481653885529	0.986366963088812	0.574806828874753	0.766317072045531	0.907502546366424	0.584101783791793	0.639017510491779	0.439628729503079	0.285611499333271
PRDX5	1.80539915593257e-06	0.00583961408532086	0.0245163043542177	0.0863890575014835	0.242959995830944	0.585979831279792	0.00181174992956066	0.184339718958684	3.79211654485559e-06	0.000366129151373893	0.0307688681444442	0.307185374880813	9.53784120625328e-06	0.00386173895693208	0.00142894556292747	0.00502715659969954	6.02219240425005e-08	1.53535023027442e-05	2.65875844476637e-06	0.00250868214101369
RAB3D	0.0938584484306117	0.0480075286387414	0.000760184281067794	0.217719812947346	0.593831076301845	0.220959762064593	0.30988216909289	0.89921121065952	0.00362319249150921	0.522458125061224	0.00647235654780393	0.566979477191419	0.00644732772655402	0.154161746567224	0.203497656120204	0.0830206312241262	0.228171000070947	0.18785274752622	0.00817903028555555	0.385732885606911
RELB	0.269909809450105	0.236638116720155	0.000578047928739143	0.0987563943563571	0.159927227771723	0.830808776379397	0.0182984043024638	0.166119323371064	0.0123434427031398	0.0211573606533265	0.00248933164535122	0.345447877514576	0.00398306744334913	0.0116110735838089	0.265559831349006	0.92627954330474	0.0122220878002227	0.00885294161310985	0.000114741610640527	0.035266183732993
RGL2	0.00202124712743566	0.101209074329749	0.152332263686988	0.945907930109462	0.460885283810686	0.0324339057228535	0.405807537484781	0.763833819007571	0.000150891971111348	0.0165994045254722	0.0204114075489433	0.290086871227594	0.00203370760444596	0.755937984971257	0.000557016358018859	0.0249897870481725	0.000757935209410899	0.319451990360908	0.0198885964878707	0.101836768953455
RHOC	0.558730706751725	0.490341889265269	0.0269071518614284	0.00788476291475311	0.759596431050625	0.825742914246325	0.0356641109971859	0.00309699422538724	0.000221067524260699	1.33681848690891e-05	0.00315622074160649	0.0019881160252416	0.00228379423141111	0.0416164140533747	0.534290783480665	0.389143766234938	0.0429794197598275	0.0530244372164676	0.0175600026235346	0.000553400606234625
RPL3L	0.0830204639704394	0.254743795773135	0.114208514132529	0.936440319635364	0.00800313520691113	0.0430062779975624	0.0937198520116967	0.0457805843144569	0.186640567842206	0.742499498589766	0.140572534958551	0.525275664795848	0.106653682030809	0.824762674707787	0.0256578346378186	0.252480005373265	0.0188551705757123	0.852981809245945	0.0706893974558178	0.431174111523378
RPS6KA1	0.0087848505703833	0.0985184713850216	0.0182610193151805	0.00357468690060927	0.706744031595828	0.788201106118072	0.00431954274214175	0.00769024043299306	5.14455959569699e-07	1.30609947293922e-05	3.05851869866075e-05	0.000327423159989344	0.00191588815414581	0.00770393990188014	0.000139321332349744	0.000481694814506938	0.000494550649032789	0.00726871277120745	4.32904171850693e-05	2.61836981735711e-05
S100A13	0.00292488923975172	0.633951577157424	0.979674059785024	0.806081439253666	0.930658456209627	0.128006374238822	0.315211756606468	0.108286648050975	0.00764861306180707	0.449895509467406	0.102518078632823	0.739721674464872	0.0757442877038276	0.649067358474622	0.000156751248128656	0.0362632043153298	0.00818583912285937	0.308080667539057	0.0820157912872143	0.388767789819171
SASH1	0.329121355521345	0.78827248724198	0.00365169170655197	0.0204990060113703	0.305896302985802	0.243540449029135	0.0207049458179064	0.0033788925034109	0.0423908016611093	0.0130454304454709	0.00901629134297367	0.0362207151378721	0.0246858149421755	0.0759146056401016	0.599019986961386	0.866019489497837	0.806655525204655	0.481177541052479	0.0300798621159054	0.00975255128166512
SEC14L1	0.442731928527771	0.322099043194363	0.000942548733262668	0.0039092733141085	0.0177425311211516	0.153795090395221	0.341669130006879	0.0277199290873538	0.0103146805762284	0.0367774202282383	0.000196706008458029	0.00685187987005585	0.0425554193312585	0.145606678005107	0.180982856647015	0.753080936241263	0.856420737258776	0.868252673985073	0.451364441745752	0.0567964565534185
SESN2	0.106357879533092	0.0176878369851688	0.597451524474305	0.955527374516743	0.280072028622163	0.226772531372525	0.00144969883784908	0.0929844299024089	0.00143906218872648	0.00291398193621621	0.00464986751292746	0.27834229835746	0.0544027268533745	0.0146299926421272	0.000500748544587746	0.010748183183212	0.00226840178363957	0.000682955012672475	0.000108295922268068	0.0372693209457059
SH2D3C	0.454900603835445	0.0143325880629794	0.313046707857649	0.0345017318182035	0.56088335399092	0.178543396615899	0.510695840428228	0.106283086149246	0.0465037398063804	0.00664984860447325	0.00580848349838639	7.21709708852043e-05	0.569804285029467	0.564591296315189	0.0119139032418591	0.455724368832689	0.425352748966587	0.49445489832271	0.322995440690761	0.0853994675143965
SH3BP5	0.165379240242117	0.122775764226283	7.21999765326152e-05	0.0665208967916934	0.476649324333288	0.976944214244084	0.000331399752048981	0.449250999774792	1.22505845710503e-05	0.0489052299129395	1.57546968733065e-06	0.0222932501681174	0.000433935794356793	0.92079248150024	0.00892299101142793	0.28283118311929	0.0306621056397069	0.984085944527168	6.46210285867264e-06	0.128007297202107
SH3TC1	0.00982594557830749	0.122680905677679	1.32846655623431e-06	0.0301469382336197	0.1538281780948	0.342877915148364	0.00112206074920658	0.0774899371099668	3.17118106286452e-06	0.0114001789740245	3.62851084609232e-06	0.00270444268808225	8.2645203281268e-06	0.431421696426595	0.0613127397664255	0.981153970453052	0.0249887483264295	0.86101711275494	9.11599979723658e-06	0.00731890514753273
SHARPIN	3.05583089859448e-05	0.155294464133152	0.0483639585844097	0.223014070108435	0.465836388601434	0.291320571126304	0.0730678501834019	0.0110378872480957	3.24724049832752e-08	1.74142633973449e-06	1.49597572911221e-05	0.0302378942422328	0.000442940195108846	0.0566806565121452	1.57845582629951e-07	0.00623102508764082	6.60634934824261e-05	0.000124611771150827	0.000820191440498882	0.000416171909077186
SIAH2	0.0117010125307957	0.824214535479933	0.0090905122342647	0.15816015562458	0.0366862442796493	0.685046474831792	0.0100452378225983	0.00220500123570142	0.000122475186395197	0.00252880526054769	0.000140444436469635	0.00933942664788468	0.00123827904564885	0.134165086144699	0.00128463842441117	0.41836379038638	0.0470541678205555	0.271899267845078	0.0004606213620945	0.00253074910965498
SLA	0.234245560820223	0.185811979541252	4.69315603222522e-05	0.00112665250452435	0.318651385396639	0.0358211664482786	0.0547505167547877	0.0192892973111196	0.00904339386251447	0.00857677106330195	0.00414045286138168	0.0257587417744602	0.0073682383610517	0.010702875985519	0.454609769645327	0.277791583458097	0.947911615724912	0.17119631822802	0.0568628266354279	0.0275298971181363
SLC10A3	1.32867904754425e-05	0.0326831471746508	0.016387994010607	0.0419708237389246	0.198768933743889	0.632841227767262	0.0198353554230087	0.0117706877031251	1.94775631355342e-08	2.65865030855102e-08	8.47514696124019e-05	0.0142222563408727	3.47940953799066e-05	0.00268700300771035	1.49694944601483e-06	0.000182898089681103	1.32857058877764e-05	3.00178195250639e-06	3.8586300325252e-05	3.132892071638e-05
SRXN1	1.61199322517469e-06	0.0220519984947171	4.53161534897079e-08	0.00805749413804729	0.00146934356572556	0.537351574029485	0.000227893542515515	0.113900780201896	3.53741628384834e-10	0.000222081922894873	2.44324825122829e-08	0.0360430257802401	2.95802232915337e-10	0.00443500935646965	4.3973031374399e-05	0.000337409574918241	2.25796628940626e-05	0.000266501680064967	3.22487478601734e-07	0.00483292743736708
SUSD3	0.321625375211639	0.0960427533747787	0.213115529319069	0.938882872283622	0.230508039590893	0.0995294555737281	0.286502097357731	0.380193936362073	0.0227239064835462	0.0416401956882745	0.00805238924593909	0.0314136694545479	0.621683079815724	0.142187564847444	0.00274591063428822	0.268835640147216	0.26800047797206	0.943287531028581	0.625634124944024	0.6219639423034
TFE3	0.00142648928408498	0.049054121791719	3.489667213499e-06	0.00205590153215265	0.214728890839561	0.904318209085088	0.000716858366676271	0.050718852953207	2.52475679026881e-10	2.04479628381076e-06	3.90845385806897e-06	0.0296318158243485	3.0656405903136e-08	2.83655779394232e-05	0.00237229260632511	0.0108142496272801	6.75548216811383e-05	1.22221427882094e-05	5.78000053403736e-09	9.6884579922585e-06
TMEM63C	0.228458357053191	0.936467932127459	0.0236796415926623	0.123941067942334	0.591241891101823	0.458046730778437	0.0809348692879434	0.0337196830832746	0.0287173382107466	0.179367536206486	0.00493349108145725	0.0705499771228531	0.0830756620108357	0.521349597340192	0.0501640055016257	0.995893170636073	0.693991655901775	0.938850039115941	0.0167960512663981	0.243763681509982
TREML2	0.330121568135027	0.100691017205599	0.495529932732715	0.0292076833697689	0.306059065200003	0.16019726701663	0.648797913183284	0.099839713531031	0.411272516347792	0.838851094213778	0.745089654059359	0.0160746592760012	0.365803923163662	0.0564370227360166	0.290430094695862	0.34620088365922	0.163109936541208	0.820030706040497	0.712313954004629	0.964829354691473
TRIB1	0.0835440089582181	0.000625131125276771	0.034640092803735	0.000209156601201827	0.099010168174589	0.0144856216041099	0.270167557791186	0.0361680727408353	0.356516926151256	0.0272681263714001	0.333609218232492	0.217285197486338	0.0142524074935339	3.67185274218901e-06	0.588659740033018	0.252945725656593	0.216967528423634	0.00314603104685044	0.0406331464037383	0.0018396788034228
TUBA4A	0.00116962507924598	0.229811140797844	1.32155141013495e-05	0.12750198531963	0.0438371485286424	0.234443259074903	5.42880342995418e-08	0.0101688601432451	1.43888824728986e-07	2.87403445566101e-05	1.84711998013845e-06	0.000605172509855476	2.53810114638008e-07	0.0699149818550502	0.0325897638552415	0.0349045878709638	0.00165861367335208	0.0354784213196603	6.25407732405025e-08	0.00595611047535468
TWIST2	0.739546776746569	0.659507959558236	0.130281857293663	0.0767607136855646	0.224861238100321	0.996748416592186	0.478767817031954	0.423007599717552	0.824268475007184	0.111191560856047	0.354890852599562	0.118762020287879	0.416118983916343	0.365427979797742	0.411884549399763	0.573060106384043	0.876796499330247	0.269940773990429	0.410925388540729	0.229402511134815
