# Supplementary material for: Identification of hub genes and potential molecular mechanisms related to drug sensitivity in acute myeloid leukemia based on machine learning
Source: Front Pharmacol. 2024 Apr 8;15:1359832. doi: 10.3389/fphar.2024.1359832 (PMC11033397; doi:10.3389/fphar.2024.1359832)
Supplement: Supplementary file 1 [file DataSheet1.zip › Additional files/Supplementary table 2.csv]

	logFC	AveExpr	t	P.Value	adj.P.Val	B
EEF1G	10.3505714716508	8.12122617755171	213.924586504193	0	0	1776.44810941635
ARL6IP4	7.07277713329031	6.19804764804767	173.7168806487	0	0	1594.52149109724
XBP1	8.92227123152139	4.88020450538504	173.532971790605	0	0	1592.13157326939
SPSB3	6.70218942833631	5.23662734030754	158.104102028225	0	0	1511.80512219781
TOMM6	9.08792347387763	4.99082893642875	157.251118147587	0	0	1506.25113836378
RNASEK	6.48584926910486	7.88735411042714	138.750784910278	0	0	1398.82349611342
CD68	8.30044381997688	7.04151043435195	134.668943257812	0	0	1372.81577179933
IFI30	10.3322937864985	8.95150939472734	132.711396151809	0	0	1360.1761651137
CHKB	3.95930500624969	5.30077800738912	124.325311251491	0	0	1304.43417343687
GABARAP	6.12111276370118	8.52923901838941	117.414006513405	0	0	1255.44915440431
CHMP4A	3.61830029144049	4.88905340427347	114.458844065029	0	0	1233.95368927654
ILK	5.19440282320846	5.56961569042971	113.864648152321	0	0	1229.51539093814
PLSCR3	5.14581514102036	4.15421273198526	110.876428613008	0	0	1206.83801519055
MT-TP	-10.9004217612798	1.73091137237499	-107.928536916016	0	0	1183.19208469692
HLA-B	4.9562832353042	12.4482428640116	104.555909917822	0	0	1156.91662040432
TEN1	5.31260435606937	3.45112804277873	103.623088841748	0	0	1149.82918780002
RPL41P5	-6.59239723214834	0.559391774191194	-103.549126684121	0	0	1149.20948667273
ANKHD1	3.16083975718785	4.11515422072382	101.885420807666	0	0	1136.01128017361
CSNK2B	3.69167041033064	6.99139955814507	100.765670070319	0	0	1126.70265967936
ATP6V0C	5.6109811443301	8.37308407281895	100.589310577388	0	0	1125.2304551929
GPS2	4.04195442905196	5.78027570674623	96.9434302743942	0	0	1094.66607639377
AC093162-3	-5.30742839535877	0.267141339123972	-95.2231430075393	0	0	1079.7374647307
CORO7	4.01995065328462	5.41865973419552	94.7467626062699	0	0	1075.74007322402
SNX15	4.23922476721169	3.31779014829874	93.8919965925214	0	0	1068.17600551213
R3HDM4	5.31493109326551	9.04687861306492	93.6876118745303	0	0	1066.35393100565
ABHD16A	4.06336413708933	5.11426150397649	93.5672843597441	0	0	1065.42762684715
WBP2	4.351394399776	7.5198157238356	93.3498284707334	0	0	1063.44775887431
TREX1	6.36485370359511	3.43107341502798	93.2895095127617	0	0	1062.70620964196
CXCR1	10.4574748617169	7.92653210281517	92.9926290825585	0	0	1060.12352732904
C17orf49	5.05644552992293	4.19388634020077	92.2447578273201	0	0	1053.66469465946
SNORD62B	-5.64588480490976	0.676826532862657	-91.3796411785877	0	0	1045.85681508628
ZNF410	2.39960761853856	2.78325779665553	90.7071911515961	0	0	1039.95930392879
MRPS24	4.42827687682644	4.10137868875723	89.9799800465212	0	0	1033.36669476835
SAP25	5.54036980554417	5.57754105122147	89.6720302362476	0	0	1030.58303146192
EGLN2	4.3705396061618	6.17987961968059	89.3631381877309	0	0	1027.77021126297
HLA-A	4.27453901705444	11.1084072995288	88.30581508421	0	0	1017.78550357307
HSPA6	8.45623020607389	6.99588902150395	88.2790711820206	0	0	1017.75757264529
POLD4	4.05938444676789	5.83052917036467	87.8664510391236	0	0	1014.02814081552
LRCH4	4.03329030888993	6.89869778854712	87.844898477131	0	0	1013.80569978874
KPNA2P3	7.7236548589482	3.89209537883253	87.8305495074285	0	0	1013.46139323883
SPNS1	3.81774710695696	4.34060376207198	87.3921472898037	0	0	1009.63824070899
TAF10	3.6953806287901	6.37431445591581	87.1209483177524	0	0	1007.09901769178
AC135050-5	-4.25640398182391	0.264032775160051	-86.6244436771217	0	0	1002.43563245798
IGKJ1	11.7091258469743	7.18470599141225	86.590607561152	0	0	1001.89881938399
NPEPL1	4.26739994761669	5.33788483912098	86.5284748687931	0	0	1001.5867748893
SSR2	3.16165734684178	7.10887722764197	86.4605744770979	0	0	1000.89643357068
RNU6-1016P	-5.10977451056314	0.445744979388575	-86.4505501272171	0	0	1000.77454570984
FCGR3B	10.572450029113	8.10623378960173	86.3688567602271	0	0	999.930380683924
TBC1D10C	3.96817037311664	7.05705726690643	86.1538565879442	0	0	998.044659209129
ZC3H11A	-4.2029022339143	1.09653260143454	-85.8970877948357	0	0	995.591255595616
OAZ1	4.8729117909022	10.4623732332682	85.6792038338503	0	0	993.42283703078
INO80B	3.66735890348623	4.40995547558779	85.5858297489097	0	0	992.728228598132
MIR4312	-4.99045388557837	0.290673948490591	-85.5259138968633	0	0	992.09344644066
GIMAP5	5.87749347633054	4.5743378166293	85.4463453840932	0	0	991.334973383088
SP110	4.22761988847153	4.91399600266549	85.259390099412	0	0	989.641159299729
ZNRD1	3.41627298119996	4.69079928622593	85.0778471684799	0	0	987.922246921187
SNORA75	-4.81927850658268	0.158446829406663	-84.6458698204665	0	0	983.76285606943
BCKDHA	3.86767813822552	4.59568209989836	84.4272088864533	0	0	981.732791596847
ZGPAT	3.24734264679	4.53876529607105	84.1185138181111	0	0	978.784274385186
ADGRG3	6.9623805248097	7.99874275981242	83.6669484098977	0	0	974.442526919722
ATRIP	2.92011854884532	1.62875798982132	83.6490280491885	0	0	974.1707154869
RNU6-125P	-4.74384372301506	0.262402762751123	-83.3463673985722	0	0	971.321133432348
MIR590	-5.03731277328268	0.752148444981624	-83.3417209927855	0	0	971.251946704618
HBA1	11.9273060737364	12.1503593279947	83.2455750761372	0	0	970.348441076385
HLA-C	4.91534668500968	11.6662624748914	83.2360700743032	0	0	970.065204319421
HLA-E	4.07587097146289	10.9541787744016	83.1471479423046	0	0	969.222777649076
MIR5587	-4.87539327875974	0.197251439010477	-82.4666455693892	0	0	962.811841328863
SNORA33	-4.59395287139282	0.14003742419311	-82.4628886823867	0	0	962.784212080352
SNORD6	-4.57996643807457	0.134891675032269	-82.2054683272611	0	0	960.281596102426
SNORA31	-4.42929515140182	0.0937363350827321	-82.1491928119719	0	0	959.737810856739
PPP1R12C	2.94780419439651	5.73786068168848	82.0984434917986	0	0	959.267874571289
NHEJ1	3.12896292371043	2.01264915171371	82.0940056341213	0	0	959.155380579884
MOB2	2.92561504136804	4.62113447524354	81.9509198942345	0	0	957.835799283206
NDUFA7	3.66759761106222	4.23826669750783	81.9222831355723	0	0	957.555902729364
MIR4442	-5.04724317826529	0.202433989957842	-81.8608672340594	0	0	956.908398146802
MIR4292	-4.31836157081132	0.093609497261053	-81.789290753262	0	0	956.228552541465
RPS6KB2	2.86405079508102	5.40180853763741	81.7070303180879	0	0	955.448622241704
PSMB9	4.64201735675276	6.98848885607207	81.6653637459992	0	0	955.035060752498
RPS19BP1	3.49372059730266	5.37904252724275	81.6129975427877	0	0	954.530528733413
ACAA1	3.76473212108024	5.86076566441849	81.0217150893836	0	0	948.723033124178
ZMYM4	-2.29692998182225	2.3073619619453	-80.6023194262508	0	0	944.56922213506
IFITM2	6.6905255929527	11.4433664691901	80.5105404898886	0	0	943.5591493618
IK	2.22524105704121	6.1347534064692	80.116081294599	0	0	939.751627310137
AC005253-2	5.07665123362186	1.67773306197195	80.0788313962142	0	0	939.253155894489
RAB24	5.00927024722531	6.77301567885871	79.6688071065168	0	0	935.316001676544
CEACAM3	7.15858171062731	4.95215785661508	79.6739470454618	0	0	935.27986334846
MIR186	-4.45927269408051	0.185532672960196	-79.3754151582662	0	0	932.365912156743
HBD	9.99290621008766	12.5567582497831	79.0525572009865	0	0	929.0871290076
MIR3198-1	-4.65026232299183	0.205871196514897	-79.0118048956847	0	0	928.72139406526
UBXN1	2.79117139181073	6.74828347810297	78.9220283942838	0	0	927.825058630697
SOGA1	-2.92629957456478	0.802735298361248	-78.6920025578415	0	0	925.523543851083
CSPP1	-2.50720644837665	0.895606056478232	-78.6116287808698	0	0	924.716891101894
IGKJ2	11.4749347902521	6.99040332404349	78.5739717242254	0	0	924.186204492452
MIR3609	-5.36971574758681	0.254735892021109	-78.2756438740679	0	0	921.296724532476
EEF1A1P3	-3.83233005745239	0.290706723602855	-78.0302559707029	0	0	918.839444250952
SNORD100	-4.39539597448884	0.204230458266464	-77.9613462602977	0	0	918.135806586013
PMM1	3.84527705636586	3.48094627293599	77.580549446093	0	0	914.281491900782
SLC35A3	-2.54775885027695	0.783026325407143	-77.4370206874806	0	0	912.821187187909
RNU6-1053P	-4.10691537022384	0.413392203498916	-77.4323982630148	0	0	912.764117783716
USF2	2.53340383589248	6.52008010871043	77.4231793274606	0	0	912.670678593918
CDKN2D	4.71646625487289	7.3240410565785	77.3378310837248	0	0	911.809733758391
IGKJ4	11.1283495842021	6.69940376206508	77.1737950859586	0	0	910.0037359667
ACAP1	3.69526462156055	7.28318065462607	77.1512651710981	0	0	909.898093731245
PGLYRP1	7.64570631138977	7.3637846073206	77.1136349115151	0	0	909.524102238245
ARRB2	4.54619348325903	8.99960019907254	77.0670958198719	0	0	909.007720297266
TUBA4A	5.50827667634047	7.27312005664065	76.9958010264765	0	0	908.320240479234
CHD9	-2.69517454467825	1.38374938002764	-76.8618460398554	0	0	906.944402379746
HBA2	11.0340408574344	14.6965306180437	76.8721992038236	0	0	906.935430793348
NME2	3.65808821458961	5.82871684158523	76.5566022593368	0	0	903.819303637107
TTC4	2.57628399634818	2.32656935528445	76.5433843740094	0	0	903.678461226711
SDHAP2	4.33487231159971	1.05943924405896	76.4002445523754	0	0	902.098561031182
HLA-F	4.40471493611519	6.48885724803737	76.1968911078794	0	0	900.118033847795
JPX	-3.11435311702615	0.522282645049323	-76.0841130365654	0	0	898.951944208612
RNU6-850P	-4.47893572253796	0.55202799953094	-76.0128830134458	0	0	898.204099127122
MMP9	9.37806718360309	7.75572396347723	76.0058707736015	0	0	898.124606418824
QSER1	-2.48529981466493	0.93431298567795	-75.9633230662164	0	0	897.706322192891
TMED1	2.75889591283887	4.48102266340796	75.7841726388696	0	0	895.853647862818
STARD3	2.39225539474727	5.4258523910409	75.7088609573732	0	0	895.076059455443
MIR421	-4.67496220224891	0.189700624206607	-75.6860237538576	0	0	894.827216442703
RNA5SP82	-4.53885326749566	0.463379045227937	-75.6849752482265	0	0	894.814500089619
SNORD117	-4.34562427094357	0.178959789011087	-75.618890580921	0	0	894.135693111367
SPCS1	2.83655429450436	5.61073333291435	75.6064422008403	0	0	894.015057530343
ABHD17A	3.7524621558466	6.1313142640386	75.5613149418968	0	0	893.54719054517
PSMD9	3.21270405717974	3.80322694817032	75.5544702304011	0	0	893.474334706229
SNORD63	-4.25486811463774	0.0717064972009821	-75.5054908358984	0	0	892.961829510204
NAMPT	6.19141679269161	8.22033513685894	75.4993876989505	0	0	892.903105312671
ALG13-AS1	-3.91976639057366	0.102190613929379	-75.3589654552589	0	0	891.442713967838
SNORD59A	-4.20325392737656	0.090638573186776	-75.2967790863578	0	0	890.794798401115
PSMB10	3.58653082705815	6.85896183635204	75.1762070194389	0	0	889.543343877484
RAB4B	4.06998237310124	5.60808592492224	75.1156484196675	0	0	888.91430830489
NREP	-3.38259654015557	1.31905853857563	-74.8766797938682	0	0	886.417203202818
YPEL3	4.50265065824996	7.74100204266412	74.8400103715424	0	0	886.035801755737
INPP5K	2.72037223437011	4.99254431130379	74.6870137775877	0	0	884.440851266589
ELP4	-2.41733340725851	0.702138130348314	-74.4827774520742	0	0	882.304324704662
ISG20	4.73247368409876	5.20658883415182	74.3150081729953	0	0	880.542772176615
PLA2G4B	5.07735434775853	3.57742384935782	74.3154013189827	0	0	880.522437554331
CCDC18	-2.57952443564901	0.845737212872361	-74.2965324766883	0	0	880.350873105209
MIR374B	-4.50998682260813	0.110358891456298	-74.2930329348712	0	0	880.308360836432
SNORD101	-4.35452721809366	0.0914806121485131	-74.2486505521746	0	0	879.843935941868
ADM	7.39523240109674	5.8134066711215	74.243263879589	0	0	879.772882971061
SUZ12P1	-2.34498767110719	1.78167667943717	-73.93559106309	0	0	876.555090698208
JMJD7	3.10235730651279	2.7692749667896	73.8927417407071	0	0	876.103399377872
PHBP19	-3.51198068054762	0.147982722066806	-73.8776675831092	0	0	875.944704084103
FPR1	8.51947748150227	9.13697920905049	73.8345635055978	0	0	875.490890016108
AC009120-3	-3.30388143223529	0.704085970817071	-73.7557654539052	0	0	874.658470764927
ATAD5	-3.10215417644447	0.695537293942208	-73.7033629851374	0	0	874.106060398832
RNU6-531P	-4.76936269047429	0.367898187095345	-73.6733155494728	0	0	873.780027601497
RNU6-199P	-4.23282338814753	0.123984401069656	-73.6058994108672	0	0	873.074427278669
SNORD62A	-4.06837996233388	0.0663175170721396	-73.3648396444437	0	0	870.525405490028
SNORD11	-4.21637473367788	0.120169701819808	-73.3116931965568	0	0	869.961586855843
FTH1	5.58539887328868	11.0359228229052	73.3166568438524	0	0	869.951237293282
PIGN	-2.21406977132934	0.90289421081259	-73.2308577401811	0	0	869.106996043598
RPS12P27	-3.85715261738434	0.320713432897248	-73.2038264097381	0	0	868.818671911578
SNORA70G	-4.56138526542738	0.460472216084473	-73.1692716545786	0	0	868.446616676059
RP11-298C2-1	-3.96783600172238	0.121520532250014	-73.1529223136	0	0	868.278871561814
LAT	6.02129880682181	4.54878976338012	73.0974395454133	0	0	867.674864102252
TAX1BP3	3.68745424366118	4.73092643036317	73.0845905813332	0	0	867.548165321812
RPS12P28	4.15027796707195	0.918990545874213	73.0686590360815	0	0	867.303575871968
NDUFA13	3.42967177446204	5.16077204354623	72.7802784956702	0	0	864.312398471092
RNU6-879P	-4.1785614226269	0.0886372454307903	-72.7211853530847	0	0	863.68672073514
HSPE1P27	-3.96664105562173	0.13993639292599	-72.7132975859646	0	0	863.60316548985
RNU6-611P	-4.18933556188074	0.298454428710299	-72.6685824836811	0	0	863.125114863986
TMSB4X	3.40771025650003	11.1403438389046	72.6556785853764	0	0	862.866146287276
MGA	-2.36623472071494	1.47652170815625	-72.6246243646719	0	0	862.658486397168
IFITM1	5.92747505133568	8.70272890479179	72.4807599028149	0	0	861.120630933456
NEU1	2.84458491711743	5.02928224077329	72.4687231325588	0	0	860.988966331282
MIR621	-4.02725635449187	0.463394358438684	-72.2487253180844	0	0	858.639121273089
MIR5094	-3.64922721703196	0.00506739320077796	-72.2479830598139	0	0	858.632933231434
ZBED4	-2.33619555608903	2.10003184918456	-72.0994895043268	0	0	857.041606447947
SNORD69	-4.0510389630487	0.0492353386437625	-72.098603406097	0	0	857.031854366538
MIR4513	-4.01227501751768	0.138280571779342	-72.0655453339873	0	0	856.677229590325
CDK3	3.64827336156971	2.94623759002856	72.0372353413886	0	0	856.372039872208
ATP6V0D1	4.49962404917724	7.14805775034349	72.036991482306	0	0	856.371332646409
CDK6	-4.54371374863044	2.135896386307	-71.7794518196644	0	0	853.584832096142
ZDHHC18	4.45416499494923	6.58103026981219	71.6219608916432	0	0	851.906892544203
SNORD19	-4.03144771216475	0.0368897419529634	-71.5771616653778	0	0	851.426433362111
RNU7-40P	-3.99543549627379	0.0321569620901715	-71.5631892703066	0	0	851.275894933277
AC005086-2	-3.71927184781146	0.0218080389993145	-71.4817131300569	0	0	850.397402939579
ESF1	-2.59564410122617	1.0709896197317	-71.4079051702395	0	0	849.600707461442
CTRL	4.69391180743353	2.8463703051625	71.295239816997	0	0	848.357206156704
RNY4P25	-3.9594746017519	0.0669306241073999	-71.249236335993	0	0	847.886600500266
SIGLEC5	6.42604002145195	5.86358331053366	71.1366629758911	0	0	846.668113463381
DEDD2	3.60298876865374	6.51567283260427	70.9937410940391	0	0	845.119792480301
SLC16A3	4.97559795701453	6.87350695343298	70.9921160240686	0	0	845.099850279894
RNU6-780P	-4.05964213096691	0.0992977365700933	-70.9910078813484	0	0	845.090988448154
AQP9	8.49170665087549	7.93789570667409	70.9532409196483	0	0	844.68118688279
LINC00106	-3.40743691182508	1.29897517485378	-70.931727500876	0	0	844.447499118575
FANCL	-2.71303354240095	1.08897561144236	-70.860704140976	0	0	843.677457941935
GAPDHP61	-3.4992481120043	0.357032737035998	-70.789092690009	0	0	842.900155823515
NDUFB8	2.70655155076708	5.48985747913944	70.755791073619	0	0	842.534269068047
IGKJ3	10.1456604166858	5.87702469221211	70.6431172195139	0	0	841.250481598446
UHRF1BP1	-2.18417033528098	1.39142013235739	-70.5936000890532	0	0	840.773633317458
MIR1285-1	-3.86141117358406	0.00954559420624576	-70.5787656376692	0	0	840.613397907291
RNU4ATAC11P	-4.09968305924931	0.0997831201927606	-70.5371824452594	0	0	840.160803005216
SLC15A3	5.87362919941026	5.61489838309723	70.5184293042216	0	0	839.953055850848
RNU6-10P	-4.50127083374505	0.142176322142537	-70.4766414014943	0	0	839.500881267854
PMS1	-2.17066944135587	1.18077260041019	-70.4445706192313	0	0	839.150279686393
VNN2	7.75250658935835	8.59663530274837	70.3159084095875	0	0	837.74705056316
IRF9	3.72023154485437	5.92848538501345	70.1017608733889	0	0	835.402985616533
ZNF37A	-2.158006109028	0.781224961223061	-70.0527082415669	0	0	834.870664966648
PABPC1P1	-3.41260391963309	0.164518117958036	-69.9859092151515	0	0	834.141563478708
SIRT2	2.49767800615643	5.12546391352118	69.9853817039434	0	0	834.128695632727
MIR3174	-4.38453566587343	0.154679288631347	-69.9763299586027	0	0	834.037343196721
MMP25	7.71231134995299	7.80291611850754	69.9630933778331	0	0	833.888822201828
RNU6-942P	-4.02684637720945	0.114072910026778	-69.934779475803	0	0	833.582459809912
SNORA71B	-3.52713135854506	0.687849844936839	-69.9316580875353	0	0	833.548303608766
LIME1	4.78311155480848	5.09138468592749	69.8134245018292	0	0	832.242008013224
MIR573	-3.87754464182381	0.190447389470117	-69.7353659842333	0	0	831.396155030845
NAA10	2.80331931131274	4.61257126467972	69.6944048724841	0	0	830.931861699029
RNU6-151P	-4.19062968996372	0.190894415607435	-69.6797367115727	0	0	830.785689228902
ZNF121	-2.52223339583201	1.82886228321424	-69.5654051426441	0	0	829.52925283414
XPO4	-2.11749385763419	1.33472879773954	-69.4928750326964	0	0	828.72912657642
TBC1D10A	3.288008150029	3.90667840702548	69.4864750389362	0	0	828.646461320686
MLLT10	-2.48025231334627	2.23617441511744	-69.4761006552093	0	0	828.547473171634
RNU6-672P	-3.90057411921978	0.0496240855351648	-69.4656765670063	0	0	828.432383874217
POLG2	-2.0099060165633	2.43038121675239	-69.3743015446709	0	0	827.426131199932
SUV39H2	-2.56768000997153	0.74284496408268	-69.3592891721823	0	0	827.259137047037
NINJ1	4.9582577309877	7.02286005848142	69.3159099879561	0	0	826.778682209952
PGGHG	4.63546781525363	7.28071852354304	69.3009046326891	0	0	826.616359823017
BEST1	4.86602150768752	4.57492924995409	69.1794493103057	0	0	825.273698856526
ARPC4	3.79361633881204	7.48836466622178	69.1127531562639	0	0	824.542873163619
BRI3	3.88116044772654	5.75622053981931	69.0978758881124	0	0	824.367027522918
VKORC1	3.09346076267007	5.11090276879385	69.0940939870732	0	0	824.322955398305
HBQ1	10.1490993197675	8.70706552944223	69.0827105293849	0	0	824.21090644927
IGFLR1	4.50052726277402	5.22051665183718	69.0510896544552	0	0	823.846574041205
RNU7-181P	-4.60144860938616	0.206507964093397	-69.0036839626655	0	0	823.337904869648
MIR570	-4.32157338243321	0.754783908221325	-68.9186185803911	0	0	822.396773810645
RNU6-1262P	-3.75200480553341	0.0528604531791375	-68.8912902028847	0	0	822.093771853816
RNU7-3P	-3.73483514832598	-0.0204410543511528	-68.7962941034951	0	0	821.041771952323
AGO3	-1.88005189696668	1.32800395762072	-68.739091829124	0	0	820.404121705986
SNRPGP18	-4.10636380042543	0.199917308162969	-68.6534443379464	0	0	819.459774224527
LILRB3	6.25380862979117	7.23933883825515	68.650708310812	0	0	819.420753681666
SARNP	3.87423777701281	3.88017471411322	68.6407505468457	0	0	819.309213692667
CCDC14	-2.9545860575674	1.27833677668167	-68.512140961811	0	0	817.890850936099
PRR13	3.89134849207598	7.97807737151417	68.4475379037808	0	0	817.173097204359
MIR3682	-4.04110403035239	0.139732343914977	-68.3998560832768	0	0	816.643233474583
SLC25A37	4.72233144851152	8.47107351064354	68.3171951136159	0	0	815.723747950683
HBB	10.1536663698467	16.5017812726466	68.3120133776674	0	0	815.550473712701
SNORA55	-3.88821452238872	0.445902755174841	-68.1970461263899	0	0	814.386133144206
SMARCAD1	-2.40767479590095	1.5754429093645	-68.1483498442308	0	0	813.841063846393
SIRT7	3.33182186125454	5.32300117353506	68.1437449865519	0	0	813.776429074832
SNORD99	-4.00999580190627	0.0807724509310168	-68.0534652795214	0	0	812.784546075937
MIR5690	-4.67422472550199	0.137858160876087	-68.0307763867009	0	0	812.532690408518
RNU6-878P	-4.83656909797782	0.258627108803032	-67.9892772155447	0	0	812.069332097251
UBXN6	5.3696981800716	7.79896870005784	67.8994577834577	0	0	811.063048895825
RNU4ATAC12P	-3.86726550464251	0.0300079288626573	-67.8769632452974	0	0	810.812747891454
ARL4AP4	-3.68524590724596	0.112412023887159	-67.8507069846344	0	0	810.518862086159
FFAR2	7.97366975295456	6.47735562801551	67.8310440912092	0	0	810.300676834331
ZFPL1	3.1220842252615	3.77392057176764	67.8207510834777	0	0	810.1649372667
EIF4A1	2.93773837773757	7.38635352698736	67.7372560222793	0	0	809.251848550515
GNB2	3.75954790200508	8.38710577392976	67.7369157834953	0	0	809.245269946514
ZNF70	-2.8424299528273	0.530798828616105	-67.6756660894437	0	0	808.558047650698
DBNDD2	4.17516767375881	2.36017078273811	67.6314218335141	0	0	808.054283814099
MEF2B	4.32848170585381	3.62735273298823	67.6089798057356	0	0	807.814483938094
ARHGEF18	2.95168040613947	4.19909927187685	67.5700622332932	0	0	807.354411586508
TMEM35B	3.08038120591433	4.20383133338174	67.5497927465436	0	0	807.127252760425
SLC11A1	7.21227877716482	8.02044598863774	67.5293387904939	0	0	806.913871105997
RNY4P6	-4.09664267062358	0.11376893569469	-67.5272619297171	0	0	806.898158819282
GPSM3	4.11674718748109	9.25114431986071	67.4535445612334	0	0	806.062901828758
UNC119	3.26788086149446	5.07011323989854	67.3145759140559	0	0	804.490353706961
TNFRSF14	3.48769885325173	6.27924938960859	67.3021831701332	0	0	804.363916690113
MIR320E	-3.89436461596438	0.0351920587433028	-67.2528322783111	0	0	803.814775771813
PSMD13	2.71047272206037	6.17879380374061	67.210966292035	0	0	803.342458046817
SEC14L1	3.55165329920692	5.75985555961777	67.1042259737762	0	0	802.129260546894
ADORA2A	5.77227860633469	3.99238390410309	67.0813843807167	0	0	801.882429026505
MIR5584	-5.33086394625843	0.246241992217055	-67.0278256304721	0	0	801.284032710989
SF3B2	2.31032954837172	6.08963026630069	67.006048072937	0	0	801.035998417437
SOX4	-4.12884109789888	1.63722009519443	-66.9694296321879	0	0	800.62561985155
TOM1	3.84334010357393	6.33127207668474	66.870663842447	0	0	799.500060032856
FAM98C	2.65465231345402	3.62041817783413	66.8131017124311	0	0	798.833670102443
RN7SL558P	-3.52642755519854	0.248281424866114	-66.7960435085664	0	0	798.664722027097
IGHJ4	10.0221346477615	5.78773313678552	66.7748440672312	0	0	798.395314647431
LTB	5.19815646339812	6.98599943536555	66.7672940080022	0	0	798.331211220898
SPDYE3	-2.62932295545388	0.428454639047121	-66.7195096160872	0	0	797.796065768862
RNA5SP317	-3.59625523393824	0.0548940613146474	-66.6229211983736	0	0	796.706541424094
DPY19L4	-2.45678291755109	0.792463570541422	-66.5790319017613	0	0	796.206673792167
ZNF326	-2.24353395179585	1.26258493157366	-66.5233105996467	0	0	795.575503520853
FTL	4.17069908901967	13.3357024595552	66.5120725394192	0	0	795.320102720596
LITAF	4.11236375471112	8.09362838972572	66.4873619188507	0	0	795.17682335667
EEF1A1P25	-3.37653810410965	0.272984546932939	-66.4631544843661	0	0	794.896685146229
OGFOD2	2.52178953980372	2.59520179603413	66.419455624765	0	0	794.394528535703
VMA21	-2.10480521741719	2.55263473900406	-66.4178761613827	0	0	794.385395508195
CENPJ	-2.90596296368116	0.972025040369837	-66.3829827006534	0	0	793.987956283595
EHD1	3.46148451886298	6.4271263210888	66.3496402157464	0	0	793.606070937011
MIR3176	-3.97448550384364	0.380144178459491	-66.3138347681485	0	0	793.20642339823
RPP21	2.80735547163496	3.24919604680325	66.3103030365386	0	0	793.145147357275
RIF1	-2.25340042749179	1.45464281268996	-66.2973168926636	0	0	793.013006988668
TCIRG1	3.91379545198732	8.50471307376714	66.2828672050621	0	0	792.856004702914
ZMAT5	3.96708298628793	4.74186586950582	66.2697536197177	0	0	792.680418405103
AMZ2	1.86880946453061	4.32778768241284	66.2209590249381	0	0	792.129097926115
MIR4755	-3.58960119318506	-0.0438804456105287	-66.1745168257554	0	0	791.619572102905
SNORD104	-4.5707877145372	0.208061901867485	-66.1539000477075	0	0	791.391013111677
CDC42SE1	3.32286288750843	8.14881485500105	66.1434278877854	0	0	791.271726285316
TMEM120A	4.7258617852809	6.29417557441906	66.0362727260993	0	0	790.033420700023
PIK3R2	3.83708936957349	2.35454332778799	66.0224263385899	0	0	789.892286418755
EIF4EBP3	3.25245558110612	4.68462971591853	66.0113170135083	0	0	789.739575459325
TRIM24	-2.23487582503405	1.7670357608206	-65.9947811781445	0	0	789.573658704329
WBP1	2.33659475422008	4.94362982760815	65.9816042383019	0	0	789.409839580471
BSCL2	2.86268099938507	3.76111637151125	65.8772427903375	0	0	788.210334429694
ANKRD44-IT1	-3.52318228866254	0.412487364432255	-65.873768462892	0	0	788.197293288268
WDR45	2.95115038576671	5.45178224148129	65.7449804663572	0	0	786.713284921088
HNRNPUL2	2.02892446129107	5.00226690700809	65.7334532230491	0	0	786.583374526516
MIR3186	-5.45073514603971	0.28102842436348	-65.696108417389	0	0	786.175624079719
TTF2	-2.23763464020265	1.07854621727919	-65.6876480586935	0	0	786.067578690266
CXCL16	5.55999898229792	5.74439616376165	65.6873158342556	0	0	786.053206734247
TNIP1	3.2247848961497	7.05256487851841	65.6066401977209	0	0	785.151256511498
BPTFP1	6.45272675368493	3.79131563691246	65.5472575867251	0	0	784.46242214654
AP5Z1	2.42348020403167	5.15314131405445	65.4971760190607	0	0	783.880197893288
SNORA2B	-3.61761258934134	0.0772052776518295	-65.4848933145873	0	0	783.753268345365
POMK	-2.9837928181342	0.561557195433832	-65.4305044874185	0	0	783.129232807261
ADAM8	4.61230764286435	7.55397045467674	65.3086905743629	0	0	781.735817149721
MIR4477B	-4.69686829744281	0.21146053943636	-65.2561216650799	0	0	781.13837590597
RIMKLBP2	-3.22954590300352	0.316924833280882	-65.2323924466479	0	0	780.858268490519
MIR199A1	-3.69559763050156	-0.005804842225851	-65.1901740211148	0	0	780.374714168741
RNU4-89P	-3.59089103798395	0.197344755970268	-65.1857258819775	0	0	780.324164824806
LARP4	-2.01914134463584	1.29366359512074	-65.1722944357199	0	0	780.163724990014
VASP	4.03202588988636	8.28150940193908	65.1659305037089	0	0	780.104901778124
RPL23AP1	4.83375179161156	1.4927577285556	65.1458993663236	0	0	779.854556119939
ZNF562	-1.70141897797727	1.49359310889216	-65.1439308755566	0	0	779.835601707883
NUDT13	-2.20990477299553	0.971009637303451	-65.1314401576452	0	0	779.695008392926
MXD1	4.32982736887824	8.00177244389346	65.0568815399256	0	0	778.850638429419
IGHJ6	9.24430419451667	5.14250962682334	65.0518230143844	0	0	778.77199452193
AGPAT5	-2.67129712474614	1.55865534921997	-65.0459982060767	0	0	778.719773680543
PDLIM7	4.01054284628508	6.59787909468333	65.0338015858725	0	0	778.571567495315
RNU6-415P	-4.27704293575548	0.644378467524617	-65.0281454711887	0	0	778.520209412245
DHX34	3.63695383369248	6.09005400699971	65.0203178274999	0	0	778.412024209856
PCBP2	2.45552126583773	7.27326162093825	64.923396826035	0	0	777.317092974849
HMBOX1	-1.98337321976005	2.02997968141574	-64.8921788377706	0	0	776.945590919454
RNU6-91P	-3.42060314451707	-0.043068974516635	-64.8888034101426	0	0	776.907719550296
CDC42-IT1	-3.27220207742567	0.308461419216178	-64.8377790331498	0	0	776.320949187924
BDP1	-2.63286322475604	1.35189400543162	-64.8310513269912	0	0	776.244454600019
RPS15AP10	-3.32703940192708	0.539290022071914	-64.7541311604609	0	0	775.358637487864
SETDB2	-1.9585779028547	1.86974806957947	-64.7290766635503	0	0	775.064802482536
NECAP2	2.07392965171385	5.35448983689887	64.687927182263	0	0	774.58688906236
APOOL	-1.73702291336816	0.9682861510129	-64.6604277795133	0	0	774.268207511395
REV3L	-2.20556091911609	1.32607324131663	-64.6583118054784	0	0	774.248153403501
HDAC3	2.09772421928501	5.19220135178935	64.6573360775521	0	0	774.230745536319
ERCC5	-1.9389029803751	0.821018324932304	-64.6436437081872	0	0	774.075595799303
CXCR2	7.53020023985736	7.18463087143738	64.5986425871953	0	0	773.557634174486
ABTB1	5.27197024031393	7.84496665852034	64.5934184262167	0	0	773.503305182565
TEX10	-1.87468468912145	1.98757861598119	-64.5878700761942	0	0	773.434582131046
RNA5SP78	-3.51846158915786	0.075033574504734	-64.495272457404	0	0	772.368459174054
SERTAD3	3.10979845625371	4.7404693054153	64.4779192908978	0	0	772.141982789631
UBE3A	-2.22556706734441	1.7059652623776	-64.4332777994606	0	0	771.650070635702
MIR647	-4.32975860885177	1.2194386065853	-64.4156843999736	0	0	771.458980621283
ARHGEF1	2.65163921525608	7.43338741140661	64.3834551384191	0	0	771.086442068583
RAB11FIP4	3.89417604231036	3.21193005264838	64.3565492454568	0	0	770.769567871979
ZC3HAV1L	-3.35492695800557	0.235983370593505	-64.3493722634299	0	0	770.680450620721
TKT	3.86495887837563	8.63233069981029	64.3330404790232	0	0	770.502791476301
FMNL1	3.1024378064181	7.9446533229926	64.3287687463808	0	0	770.453633062945
ACSL1	5.54151168620207	8.58281165398458	64.3245137359831	0	0	770.400007164527
FOXP1-AS1	-3.23116390180038	0.0507772357426073	-64.2499330649576	0	0	769.526748514963
NOSIP	3.30015738410703	5.50780183717235	64.2446240565757	0	0	769.449589810502
PCED1B-AS1	4.52961547872834	5.64048869651712	64.0552784587753	0	0	767.248148199204
KIT	-4.77344078231433	0.852986313297627	-63.9961213873352	0	0	766.595945164554
TRBC1	7.39566719283319	6.13888213537899	63.990496340276	0	0	766.528353166548
MYB	-5.118992825746	1.80353643107688	-63.9885157916745	0	0	766.506726812311
WRN	-2.47153385135717	1.01765521575868	-63.9481598367155	0	0	766.023523065918
MDN1	-2.49774943299183	1.46237436610001	-63.9277931719462	0	0	765.789551980381
TFE3	3.01101775206973	6.43486560693036	63.907474336082	0	0	765.554468308995
SDF4	2.04399534392599	5.89723063096578	63.9043962408523	0	0	765.520069793651
CCDC12	2.32204116547665	4.48111475315778	63.867740429655	0	0	765.065982057718
SNORD71	-3.80668139253674	0.0204138360418134	-63.8259502966802	0	0	764.606667308764
RPL18P10	-3.57874403060601	0.54157078155267	-63.8121778703555	0	0	764.448420145768
FLOT1	4.93883102204923	8.10515377481449	63.7855470617611	0	0	764.14157320651
IL18RAP	7.15464238237903	6.42518188697932	63.7597488885743	0	0	763.834898331261
RAD50	-1.91886817301881	1.61053401749366	-63.7019679703134	0	0	763.155286253367
FASTKD1	-2.51631924105698	1.62879336667025	-63.6538439988767	0	0	762.601430434713
LIAS	-1.77447676027165	0.900761829233324	-63.6465134595795	0	0	762.506074731442
PLEKHJ1	2.78102526290285	4.60462978656875	63.6428464305846	0	0	762.444567593649
RFX7	-2.47522024704529	1.34973954269079	-63.6027442759932	0	0	762.003427446786
DNM2	2.23838388085918	6.42874202069651	63.5721066073481	0	0	761.655238035844
ZNF460	-3.14483220311051	0.948484540228758	-63.5459436261163	0	0	761.344823358279
PHOSPHO1	6.78401803749261	6.51318693171895	63.5466352352895	0	0	761.339668958317
SCARNA20	-3.47637144818842	-0.0621666764862562	-63.4413711056637	0	0	760.119368935443
CEBPB	4.92521377828283	7.99705872171679	63.3989325146598	0	0	759.630663163072
C12orf45	-2.58548861370999	0.148118474487081	-63.3985062783604	0	0	759.614241450597
TNFRSF10C	7.01866786250536	6.53603092794281	63.3983969255346	0	0	759.613771220097
PAGR1	2.89292785905381	3.83169783875099	63.3893702454594	0	0	759.482016408058
STXBP2	4.56249102274364	7.67357978702093	63.2739669480524	0	0	758.168048234271
CD300A	4.29558587078517	7.22370915769244	63.1767167563179	0	0	757.025200059766
RN7SKP163	-3.29878670903604	0.0830552983889496	-63.1537928786501	0	0	756.754441668329
NAA35	-1.60320040753015	1.79919067247851	-63.1218430682494	0	0	756.372416636384
RNA5SP307	-4.03689435606473	0.364382873098884	-63.0824060420845	0	0	755.926239472049
ARID1B	-2.49401149161282	1.92770684336137	-63.0727048913491	0	0	755.808729487994
ARID5A	3.85431799829418	6.6919448676754	63.0150839038147	0	0	755.125895614821
RPL26P6	-2.90718209947482	0.37006540582617	-62.9671926168822	0	0	754.564912806793
MAP2K2	2.79057812137528	6.38668307771491	62.8827229253836	0	0	753.578981362174
MFSD4B	-2.13825164255308	0.825470157223969	-62.8488250502734	0	0	753.170730218716
MX2	4.59562769243265	5.78152350932971	62.8186207753371	0	0	752.798609909216
MVP	3.89180356144157	6.81233594994096	62.799527785271	0	0	752.595704752757
EMC3-AS1	-2.38080397938122	0.678926234705138	-62.7408376845717	0	0	751.902292565432
RNU6-1141P	-3.69546552093018	-0.0267539643779907	-62.7275275136791	0	0	751.751763060785
GOLIM4	-2.57384685048401	1.32946844055619	-62.668155004361	0	0	751.052256448423
MIR553	-3.60901746524799	-0.0421252979973691	-62.6051719599058	0	0	750.310446365934
BASP1	6.46611850777165	8.16196836699484	62.6050994875304	0	0	750.305196762843
ACACA	-1.96285796279541	1.2018887030588	-62.5958295848847	0	0	750.192917269405
XPO6	4.23155998202043	8.0819481245647	62.592775158469	0	0	750.177814744043
MSH6	-1.7639952284115	2.08737792243568	-62.5809128781788	0	0	750.019275353676
WIPI1	3.85551958242864	4.73022852561241	62.5477173377629	0	0	749.603302667076
RN7SL182P	-3.47577682692346	0.00382924085781167	-62.4473463992744	0	0	748.448921646707
BORCS6	2.57589042022177	3.4551272531351	62.3701023688475	0	0	747.50562762341
LILRA6	6.80915690248372	6.51938225778583	62.3472249510673	0	0	747.258656905306
MAP2K3	3.31863500968725	7.15545295793646	62.314132379837	0	0	746.887098287553
ZNF69	-2.69363065924039	0.566932558240993	-62.301707108791	0	0	746.726525048173
SNORA71C	-4.13972295629977	0.720073125040276	-62.28151629396	0	0	746.503146706639
RPS27AP7	-3.38675731703077	0.176269331575607	-62.2591461129462	0	0	746.22679167273
KNTC1	-2.56803011141221	1.56329917304647	-62.2440170749813	0	0	746.049860412811
N4BP2	-2.60012851282373	0.888338491266848	-62.144214405637	0	0	744.865046388849
INTS2	-1.94204759564778	0.957857313988814	-62.0373750062914	0	0	743.594011274079
ITPRIP	3.12551434023858	5.47596429985221	62.0207577177764	0	0	743.385781360951
RAC2	3.07532913253157	9.62357834488594	61.9736520397375	0	0	742.861403570142
BTBD3	-2.39608810785378	0.857062984087141	-61.974974164211	0	0	742.857995461585
MIR3679	-3.47743338273553	-0.0631717403614496	-61.9640540902888	0	0	742.732163499649
CSNK1D	2.82899288371308	6.09089135921926	61.9397313563268	0	0	742.441744916962
SACS	-2.46313683587429	0.459300136502542	-61.9226154540642	0	0	742.236193670521
APOBEC3A	6.56296624153949	6.78633293011232	61.9023696859247	0	0	741.986162566317
KRR1	-1.84378378078906	1.13235381838307	-61.8834296613886	0	0	741.767969736785
PKD2	-2.69618475018528	1.6264822685502	-61.8057533410405	0	0	740.859263984008
DNAJB2	3.93665324333597	4.85667593206277	61.7692091890843	0	0	740.389516820885
ZNF618	-2.84436670552764	0.285171472120692	-61.7545777086798	0	0	740.243256881006
RPL36AP15	-3.31563637218041	0.17887750583061	-61.7523786317038	0	0	740.220223340075
EMC6	3.48137038866526	3.85568104933848	61.7521416452851	0	0	740.19185298438
MRPL53P1	-3.3938593930122	0.692243221563839	-61.7086525447181	0	0	739.705688338698
RNU6-118P	-4.26123862964176	0.745531907394362	-61.6978186305922	0	0	739.586318343842
TRIM41	1.91613123937883	3.78912307998825	61.5885147062708	0	0	738.237689612706
FCGR3A	5.20008132439248	6.80322918545769	61.5628771727177	0	0	737.951396332072
RN7SL481P	-3.34539316036015	0.720200787897941	-61.5391274745936	0	0	737.688945246685
RNU6-856P	-3.23082078441088	-0.0273879727004618	-61.5130124730467	0	0	737.370656189802
TRPM7	-2.08750453097947	1.87841859168944	-61.4808557871896	0	0	736.988230912005
RNU6-1095P	-3.28109171658343	0.13288184106238	-61.4592854375059	0	0	736.732115179787
MIR5194	-4.24291052632963	0.570676256471237	-61.3768860310547	0	0	735.763860853811
GBP2	4.02043523936699	6.308012855268	61.2934437621201	0	0	734.741355859596
RNU7-75P	-3.64932739875282	-0.032405317158754	-61.2810167923444	0	0	734.607784941428
NCF1	5.9749287335727	6.79254075013974	61.2651507382204	0	0	734.398783346733
UPP1	5.60378776199012	6.49138146504805	61.2582726772108	0	0	734.314463700298
CCNJ	-2.05059283207285	1.28429600836151	-61.2518915082311	0	0	734.252694031436
MTHFS	4.83641092160249	4.65317881310811	61.1827100471507	0	0	733.418782072208
HTRA2	1.96916047994181	4.3718058287886	61.1255464373883	0	0	732.721518636437
ZBTB12BP	-2.79208782499552	0.141717037991422	-61.1078286186596	0	0	732.532874038355
UBE2V1	2.59984383562928	4.91133742421453	61.0281068911409	9.88131291682493e-324	3.31023982713635e-322	731.558449667228
ICAM3	4.95220711451811	7.2410677494979	60.9490674490172	3.95252516672997e-323	1.3092739614793e-321	730.631112892316
RNU6-645P	-3.72065204064127	0.00930770585588026	-60.9404001855588	3.95252516672997e-323	1.3092739614793e-321	730.535737898386
SNORD70	-3.51992197622974	-0.0197278460185452	-60.9391161389975	3.95252516672997e-323	1.3092739614793e-321	730.518252046644
GTF3C4	-1.59503010476443	1.03770184436079	-60.9343740391271	3.95252516672997e-323	1.3092739614793e-321	730.450005420192
PILRB	3.20160163663395	5.16673360058683	60.9010946926241	5.92878775009496e-323	1.95649995753134e-321	730.035522071925
S100P	6.98196988931348	6.9187008177608	60.8984393976009	5.92878775009496e-323	1.95649995753134e-321	730.017983447291
MFSD13B	-3.07958286343417	0.0535687726865718	-60.8770109255001	7.90505033345994e-323	2.60372595358337e-321	729.771018717048
FKBP8	5.49964200639984	10.203220704341	60.8369879427212	1.18575755001899e-322	3.87841531985379e-321	729.320370980345
NDC1	-2.19559018099094	1.55961784612755	-60.8393032861106	1.18575755001899e-322	3.87841531985379e-321	729.319091952777
TGFBRAP1	-2.05922072561819	2.62717501699193	-60.8362056966843	1.18575755001899e-322	3.87841531985379e-321	729.290991277897
POLR2E	2.26877381166789	5.7380503897733	60.7777871393436	2.47032822920623e-322	8.06315134012914e-321	728.581858717359
VRK3	2.27327921588369	4.18443218026963	60.7747994017058	2.56914135837448e-322	8.3645313840923e-321	728.514202740719
PSMD10P1	-3.01817408404752	0.584902407231244	-60.7654368086717	2.86558074587923e-322	9.30819676764908e-321	728.436245658276
CHML	-2.71314494790943	0.782618401383915	-60.7629674209138	2.96439387504748e-322	9.60957681161225e-321	728.404843762861
KLHL42	-1.76417631703292	1.31936769273958	-60.7482438465769	3.55727265005698e-322	1.15067888916426e-320	728.219869861854
ZHX1	-2.0518569260248	1.32629968591345	-60.6538618869721	1.09682573376757e-321	3.53998035245253e-320	727.090146261935
SRSF9	2.28251041264518	6.17564073115175	60.5978370366247	2.15412621586783e-321	6.93717573325694e-320	726.430319532765
OCLM	-2.63955958971781	0.267205411371028	-60.5685861220242	3.06320700421573e-321	9.84277579644931e-320	726.066393935431
RAB43	4.74479959369173	3.38423394749601	60.5092473789749	6.24498976343336e-321	2.0023492494654e-319	725.381977771607
AS3MT	3.31957344974482	0.355279550863868	60.5039872978604	6.66000490594e-321	2.13075691081954e-319	725.315198244092
BRMS1	2.74961611430524	5.39640435697901	60.4566149555031	1.17785249968553e-320	3.76018541080398e-319	724.706551599567
PSMD6-AS1	3.73257366604808	0.567895931862434	60.4327714247931	1.5691524911918e-320	4.99856095210506e-319	724.459153161633
CBX5	-2.39584546770169	2.10535802323584	-60.3764740940977	3.09087468038284e-320	9.82484121350528e-319	723.765005011465
NDST2	3.61412689948879	4.45241345894846	60.3706921577495	3.31419235230308e-320	1.05120371203059e-318	723.655420692468
CASP8AP2	-2.31121500566311	1.15150243188389	-60.3669328618462	3.46636457122219e-320	1.09711229184216e-318	723.640845617525
LIMK2	3.84585726589859	6.50434589727277	60.3222605155235	5.93965719430347e-320	1.87588820675588e-318	723.098189745343
GDI1	2.51002537164443	6.49237207201442	60.3079237478831	7.05920994777973e-320	2.22470843403272e-318	722.944448813705
NDEL1	3.03710322008189	5.55807560504197	60.2504776084028	1.41144673703927e-319	4.43868576223776e-318	722.22233279515
NDUFA3P2	-3.19987195544942	0.0269594504412506	-60.2396623243274	1.60808486408409e-319	5.04630745611916e-318	722.108145349515
MIR5692A1	-3.9227232599783	0.0110885759756467	-60.2135108422628	2.20471853800198e-319	6.90390535266599e-318	721.799689756964
SLC44A2	3.83929976826155	6.79654405627742	60.1670600534985	3.86220996667019e-319	1.20685859968723e-317	721.232946084248
DIP2A-IT1	-3.17414506863106	0.323730813284855	-60.106649902509	8.01078038166997e-319	2.49790697355709e-317	720.504623386318
MYO9A	-1.99491644167759	0.643270375417254	-60.0826046174481	1.07111455755799e-318	3.33288384381655e-317	720.205585227631
RNVU1-4	-3.78123504700377	0.407519899136361	-60.0715032219569	1.2248776678567e-318	3.80330943663558e-317	720.087854040729
IGLC1	9.93425390033444	5.69945753262189	60.0446107573538	1.69529733188799e-318	5.25292867360384e-317	719.780708001109
RNU6-1165P	-3.31440135279984	0.12642751048022	-60.0431012033429	1.72651239939224e-318	5.33843414460136e-317	719.736557579578
FCF1P7	-3.07032399710604	0.0944458375798646	-60.0191440615197	2.30647629841944e-318	7.11678242935832e-317	719.444534438829
CPT1B	3.55222440357001	4.19669050148966	59.9999436038879	2.90923638634576e-318	8.9578973078286e-317	719.181722436657
CHAMP1	-2.11213547821547	1.96462836682932	-59.9905142055261	3.26063563629389e-318	1.0018982332776e-316	719.100693406905
SOCS7	-1.6171660466267	1.30670016342978	-59.9276970077514	6.97176032846583e-318	2.13776493556641e-316	718.329532121165
RABAC1	4.27818837918239	7.11471871299391	59.9228883867044	7.38950271333752e-318	2.26115718832993e-316	718.282935042612
MIR23A	-4.54168792601264	0.199387073019452	-59.8939657406159	1.04869978733746e-317	3.20233401263517e-316	717.947824128103
RNU6-510P	-3.58104383892124	0.410096662121153	-59.8325098115466	2.20723036774544e-317	6.72612413031287e-316	717.194529504378
ZNF124	-2.31449637890878	0.658883438107392	-59.8291692887612	2.29837757435281e-317	6.98943730558213e-316	717.142264734128
RNU6-101P	-3.43701317608294	0.0169958567058801	-59.8122116404293	2.82253379428837e-317	8.56575122890383e-316	716.943112898583
GPR108	2.56069830133719	6.05557729169035	59.8055184302668	3.06096196992103e-317	9.27025218020253e-316	716.863026148888
C5AR1	6.00235190009186	7.82850794773126	59.7577335226145	5.46214077133532e-317	1.64746655015602e-315	716.27686577726
APBA3	2.41589965658787	3.68733566026437	59.7604071753009	5.28795298723753e-317	1.59819710361059e-315	716.27590208804
SRA1	2.7977265127102	5.52213518657263	59.7236677254174	8.25531323242264e-317	2.48484928295921e-315	715.853740740459
CHMP2A	3.38721663439784	7.00756016375279	59.7004483167293	1.09402764238891e-316	3.28631643734756e-315	715.59895094232
EEF1D	2.04671633180772	5.27179748634241	59.633428448462	2.46703399710602e-316	7.39558626715118e-315	714.76507807326
DNAJC4	3.06294191575074	6.23894527471158	59.6169344892237	3.01385696074149e-316	9.01650635395413e-315	714.572991483857
NDUFS7	2.75091953201094	3.99175144758246	59.6093184851189	3.30578829566732e-316	9.86985254540072e-315	714.44355908662
RNU6-476P	-3.44511350693478	0.149198927115284	-59.5686270248724	5.41821774254126e-316	1.61440996955639e-314	713.9900374159
AC144530-1	-2.74964923532973	0.272288425144139	-59.564248950747	5.71411346020932e-316	1.69914232712536e-314	713.93115622447
HMGN2P28	-3.08799417253194	-0.00335719387387961	-59.5049640973558	1.17421994131236e-315	3.48462171332223e-314	713.212127937339
LILRA5	7.87852074117852	8.26161603851163	59.5028159230428	1.2052778662973e-315	3.56960707844997e-314	713.180473107155
MAPK13	3.37527133387683	4.15000461214528	59.4850737157115	1.4953300423018e-315	4.41976408702209e-314	712.937620875843
RN7SL246P	-3.04851217477511	-0.0470487310554254	-59.4814280040558	1.56308469313159e-315	4.61078722766518e-314	712.925487123997
RN7SL382P	-3.30704051887741	0.214038684962101	-59.4320151671813	2.85035022374013e-315	8.39118072871106e-314	712.329063523448
CBX7	3.43849534359924	4.43928914556982	59.3559646151349	7.18985997547409e-315	2.11241523463097e-313	711.366148421558
ZNF621	-1.88358908600483	1.29160714459668	-59.3367623772204	9.08292749690252e-315	2.66330214017696e-313	711.161040015235
TADA1	-1.82442225976069	1.5580733319638	-59.2876342530776	1.65200558559159e-314	4.83441079005348e-313	710.563043666432
RPL10P12	-3.58176990684705	0.897126389021135	-59.2851352842559	1.70305728502258e-314	4.97393898946103e-313	710.55290712687
TYW3	-1.85091464768026	1.3804422475545	-59.2218191442906	3.6832881008893e-314	1.07361296837969e-312	709.760805695212
KIF20B	-2.54595544051196	0.617051510966737	-59.2092290587646	4.29412945951925e-314	1.24919359760343e-312	709.612184959038
AL133243-3	-3.09728966832325	0.272540305225601	-59.208743635433	4.31961112346184e-314	1.25413276495787e-312	709.609378059409
SBNO2	3.690836438056	6.68327707269834	59.1754303344867	6.48355778829959e-314	1.87870321846e-312	709.202831430643
TAZ	2.35112351659728	5.4302342385753	59.1632766489042	7.51921514870324e-314	2.17452753388444e-312	709.044554733962
ADD1	1.90495696604136	6.02820756127655	59.1552454666278	8.29288099600111e-314	2.39357537788588e-312	708.969600972323
MRPS5	1.78483980017587	4.48292620939469	59.1123094335719	1.40007446334969e-313	4.03314419139678e-312	708.408736364055
PRELID1	3.84186582428873	6.79729234460944	59.0817399491993	2.0330428497514e-313	5.84509726919759e-312	708.060571015768
THOC2	-1.86927532645293	2.59603111134854	-59.0716311083048	2.29999378877066e-313	6.59972925886765e-312	707.941879443296
MIR576	-3.57347303824208	-0.0228716296370555	-59.0077664490936	5.01596592948271e-313	1.43651420376602e-311	707.15994028483
COTL1	3.87723487102259	8.0139471915812	59.0043525743051	5.2295212590984e-313	1.49477149322563e-311	707.140976265753
KAT6B	-2.39244682302193	1.34234094434234	-58.9800972706805	7.03284297412802e-313	2.00633270842214e-311	706.819567043016
ZNF195	-1.90630137984621	1.61450287661252	-58.9603238619402	8.95462527330735e-313	2.54964803389993e-311	706.572066890482
RPAP2	-1.95187819967639	0.73898380709621	-58.9564165189212	9.3925167905793e-313	2.66917591800094e-311	706.522143249319
PTRH1	3.17243178071123	0.673034733515005	58.9463040143226	1.06279222218634e-312	3.014446631736e-311	706.442822516402
IPO4	2.18289370510601	2.40417688968384	58.9016876022819	1.83353463709979e-312	5.19055707535225e-311	705.848338135094
PRKACA	3.22842674475268	5.85209121121674	58.8917814921119	2.06961108997135e-312	5.84764252221964e-311	705.726142071355
RBM41	-2.04369132147605	0.672599622823583	-58.8398905941741	3.90395247661731e-312	1.10094445655122e-310	705.098204613557
RNY1P13	-3.60418877662998	0.199507224702133	-58.8371957613634	4.03479866963765e-312	1.13567262554363e-310	705.077958050242
SNORA71A	-3.74560163929958	0.587444275288145	-58.8334896853949	4.22194395933207e-312	1.18608478964171e-310	705.03941234844
MIR3671	-3.83676855415394	0.178692543835642	-58.7952688526595	6.73944716570372e-312	1.88973586020845e-310	704.567809031132
CHMP4B	2.38581610722233	7.10505110947611	58.7877020508653	7.39340772017951e-312	2.06917211508402e-310	704.494297724852
MUSTN1	5.56834387900235	3.50343118400961	58.7810895762284	8.01668669613271e-312	2.23935818335723e-310	704.424044593996
GRK5	3.37580208482178	3.13895583423379	58.7416362209509	1.29947238644156e-311	3.62304692393695e-310	703.900207362674
TNFRSF6B	4.67370336806083	1.37078045934907	58.7105510432989	1.90153282390408e-311	5.29164294712476e-310	703.56058935255
ATG9A	2.92107020770227	5.23242352323624	58.6945040483428	2.31459522578882e-311	6.42899528910719e-310	703.30182060973
BAHCC1	-4.15139368689623	0.833445099181175	-58.6776980269854	2.84379936515465e-311	7.88405955576426e-310	703.141092785679
TNFRSF1B	4.65907588582763	8.46610841478636	58.6697208191178	3.13581517011241e-311	8.67732419211784e-310	703.047461534432
KPNA5	-2.35579482373043	0.670461961101397	-58.6565583237292	3.68471023067144e-311	1.01771144554631e-309	702.856458438603
RHOT2	2.33772446397298	5.8375513040936	58.6121327387573	6.35200732424733e-311	1.75113562664157e-309	702.317098541563
ALPL	9.41173780071323	7.38676354503785	58.5989761654235	7.46401373270005e-311	2.05385706238047e-309	702.19096819652
KCNJ15	7.22841657167167	4.20189344698279	58.5674468981789	1.09877682290431e-310	3.01785090521707e-309	701.808643726161
RPL7AP10	-2.79276165083119	0.478430863887969	-58.5295273319477	1.74965908851079e-310	4.79660258298247e-309	701.302120253016
GLUD1P3	-2.06652968549351	0.893278516029662	-58.4621959708861	3.99850465936848e-310	1.09413627497265e-308	700.470012479756
RASSF5	2.58738967932316	5.92472867876212	58.4326087260794	5.7504712993171e-310	1.5706240961783e-308	700.111817613677
PSTPIP1	3.55590422243957	6.22856446675436	58.4244069972629	6.35998655318382e-310	1.73388986456392e-308	700.003021817639
CYP4F3	5.78537913301551	4.4838478964969	58.4185686477176	6.83287532228915e-310	1.85937413521112e-308	699.968570627785
RN7SL648P	-3.72957345309447	0.330684777746404	-58.3936617302171	9.27899467544418e-310	2.52036634379606e-308	699.64410855159
TMCC3	5.19567848364189	3.5630132732558	58.3751378505043	1.16509486501179e-309	3.15882061839319e-308	699.443744355278
COX6CP1	-3.2559562181282	0.222347238587158	-58.3452266988562	1.68280169046769e-309	4.55406277664366e-308	699.041542766287
AP003774-1	4.17897951143633	0.999735181233725	58.3153074951867	2.43105632219585e-309	6.56696880880341e-308	698.712604625094
RAF1	2.70877367044212	6.81161670958528	58.2887934709156	3.36832390086989e-309	9.08215890565448e-308	698.364777121109
SKP2	-1.87928776736067	1.85321303407102	-58.2803287586185	3.73795523268193e-309	1.00604200231434e-307	698.23726027242
GLMN	-2.20429075890115	1.3147245771532	-58.2791331720639	3.79333740421853e-309	1.01908803961419e-307	698.223921186953
RNU6-789P	-3.5577385514507	-0.03312945670555	-58.2377154769766	6.31452676987821e-309	1.69332646052607e-307	697.720047255288
EMC4	1.57852018189774	4.38405674168814	58.233060380175	6.6868478789644e-309	1.78991505202987e-307	697.635679769348
TWSG1	-2.47725235015409	1.23411187079887	-58.2055243891909	9.38468622978642e-309	2.50751335512898e-307	697.321976142688
COX6CP14	-3.15688230156032	-7.88386402474494e-05	-58.2011424756306	9.90484606085121e-309	2.64171020888778e-307	697.266248814441
PLPPR2	3.87600962224777	6.35279499338824	58.1940200243043	1.08126017706628e-308	2.87861125479252e-307	697.168302660098
CDC34	4.19882828348541	6.80664158262008	58.1402498349613	2.09660548772284e-308	5.57168186277914e-307	696.51394511291
MCTS2P	-2.64154631846038	1.1781685011861	-58.1280624402258	2.43624845265316e-308	6.46263101226286e-307	696.370292839936
KCTD3	-2.4333380375553	0.98313325412069	-58.1050565227012	3.23466317565654e-308	8.56517902652752e-307	696.082007815121
MTFR1	-1.98094243723359	1.15701888083368	-58.0695018316323	5.01350976528793e-308	1.32516586968157e-306	695.638732910301
RNU6-387P	-3.4083557484094	0.172657329524364	-58.0605300033221	5.59984207418184e-308	1.47749679341875e-306	695.538217387599
PPP4C	2.90679984256535	7.02358685421483	58.0328614361556	7.87655565846344e-308	2.07079000724915e-306	695.215213100239
SLC15A4	3.28664676679322	5.53024171193887	58.0350957741613	7.66249720163275e-308	2.01811020048003e-306	695.198484827619
CEP192	-1.97654632650734	1.86994636699169	-57.9855736876518	1.41139484475339e-307	3.70403248492309e-306	694.608597369454
CEP290	-2.22966715041945	0.389050696976236	-57.9734004584443	1.64012752073743e-307	4.29666799349137e-306	694.454125427729
RNU6-711P	-3.38410301508412	-0.0739249592171609	-57.9708165280553	1.69326282707899e-307	4.42800238237377e-306	694.429197295048
HNRNPA1P14	-2.97376042297456	-0.0791617818577306	-57.9491463635618	2.21240359132803e-307	5.77535231300834e-306	694.158247776157
BCL6	5.71369563386103	7.69151722965939	57.9249957240876	2.98076481594952e-307	7.76736753894691e-306	693.858517227656
TRIM39	2.08764116676698	3.20411917157864	57.9028076363071	3.92010618504794e-307	1.01971157183901e-305	693.549126199819
POLR1B	-1.80612024667295	1.46939293490052	-57.859662228159	6.67903602915476e-307	1.73431518299302e-305	693.048296042194
RNU7-45P	-3.57524700055131	-0.0290634941071002	-57.850552932666	7.47455472631337e-307	1.93747289382067e-305	692.946906407037
ZNF808	-2.02940790092036	1.60396911084703	-57.8318515372473	9.41743204849138e-307	2.43680184707367e-305	692.709287127056
SELENOW	2.78581779948107	4.67904280327842	57.8084904103216	1.25692336481081e-306	3.2466484601742e-305	692.389660215133
SPIN4	-3.14387684033404	0.737069370327109	-57.7924507906767	1.53252753623202e-306	3.95161689368638e-305	692.232287436227
ZDHHC21	-2.29096034000551	0.689260342232858	-57.7808352382603	1.76916466817198e-306	4.55382368077984e-305	692.077365044461
POLR1A	-1.98806715026764	1.32683748384572	-57.7653433189097	2.14264542087973e-306	5.50555353877268e-305	691.884679414973
ZMYND8	-2.07003579674689	2.59030082485104	-57.675981438674	6.47169294710995e-306	1.66001737872912e-304	690.795065668064
MPZL3	4.02087549294856	4.31759383316875	57.6424217425226	9.80429318627634e-306	2.51047778132621e-304	690.341905419169
BCL3	3.75040302757822	6.47892728731797	57.6281596713076	1.16976728946869e-305	2.99010359659856e-304	690.187433698253
RNA5SP465	-3.32050293216573	-0.0362603184168908	-57.6225983362258	1.25315317565133e-305	3.19770868298988e-304	690.125171320263
HACD3	-2.04357635235739	1.58791944437409	-57.6189275449109	1.31142609928435e-305	3.34062582700258e-304	690.07572499246
PSMC5	2.02132904276555	5.76248681160581	57.6030996227495	1.59538911360669e-305	4.0569644890664e-304	689.888518989609
ZBED6	-3.03696960074671	0.453847295982258	-57.5847880959856	2.00153388035394e-305	5.08100227217559e-304	689.658318158494
RAD52	-2.02914939796955	1.8054440356286	-57.5832667759877	2.03960851055179e-305	5.16876046771965e-304	689.635594352569
RNU1-87P	-3.07364713356846	-0.0810985207306295	-57.5751826960454	2.25443030417231e-305	5.70336064429458e-304	689.535342151272
SNORD14A	-4.24737570015006	1.34416962619766	-57.5664828594595	2.5109802383294e-305	6.34151498889046e-304	689.460341276435
SNORA16B	-3.26688458717121	0.632749280326606	-57.563886821127	2.59305165645534e-305	6.53759297112132e-304	689.404641803184
ARHGAP9	3.57902934312977	7.70463489457248	57.5554456176196	2.87893054584734e-305	7.24596358715057e-304	689.319933751315
ADIPOR1	4.17485718624538	8.5332381762881	57.5041951703393	5.43348736063944e-305	1.36522155165368e-303	688.693191292913
RNA5SP394	-4.05227812383493	0.153227105562792	-57.4819446525783	7.15949148571275e-305	1.79583911433295e-303	688.394051841725
MIR6739	-3.01735596764251	-0.128649468771392	-57.4395262252103	1.21157128412532e-304	3.03386500332161e-303	687.853115136086
QPCT	6.68969284383623	5.94829156148975	57.4318052385283	1.33335176341476e-304	3.33315341671259e-303	687.766164991832
SLC2A3	5.74121196730459	9.03678819522345	57.4230571887855	1.48620087953699e-304	3.70896392086143e-303	687.677765286206
CTDNEP1	2.24759395015945	7.19828664230218	57.4202195630594	1.53945486798891e-304	3.83537497431898e-303	687.650665518301
BPTF	-2.10911144705552	2.81754168543678	-57.4079031545831	1.79363528056622e-304	4.46110063289564e-303	687.478410081699
ELL	3.18828157087689	5.53550459526087	57.4071490819306	1.81049668564005e-304	4.49545717449582e-303	687.432353386584
RN7SKP80	-2.83450990665055	0.70092949434334	-57.3692812216577	2.89668701227229e-304	7.18037592336203e-303	686.985949159189
HIGD1AP16	-3.00282771345915	0.0551504238970368	-57.3661179387144	3.01269247360381e-304	7.45540290154071e-303	686.943306663187
DHX33	-1.72149742585698	1.52243330632038	-57.3657841963356	3.02519961077828e-304	7.47381391279209e-303	686.931730898992
GUF1	-1.53049071607184	2.28577972719483	-57.3646454470195	3.06826717819189e-304	7.56753722594518e-303	686.920335803821
ARID3B	2.63322028745145	4.29350833773411	57.3551179570034	3.45350241838712e-304	8.50345695639258e-303	686.769209426612
AC087163-3	-2.81061993942834	-0.140650232492621	-57.3424380361715	4.04231275640532e-304	9.93667847403701e-303	686.64688478797
ERC1	-1.59438103998281	1.36169613636056	-57.3360619234329	4.37535365575858e-304	1.07374527568691e-302	686.560238436336
NUP155	-1.61087821642366	1.58023545913131	-57.3276409978183	4.85765214770346e-304	1.19012477618735e-302	686.456550193124
CPXM1	-4.9944505499143	1.29854434577686	-57.2995041728909	6.88958540507096e-304	1.67957843205606e-302	686.157280705784
HM13-IT1	-2.67953159763023	1.4657396584086	-57.3015581903532	6.71602853598791e-304	1.6426982566714e-302	686.150459110421
NOL9	-1.6499550053131	1.83523514526581	-57.3007761866025	6.7815830654127e-304	1.65598623562536e-302	686.124882658782
RNU5D-1	-4.37693233323343	0.184298695696963	-57.2564918742318	1.17564987918006e-303	2.86133004422883e-302	685.601026874625
MT-TS1	6.88196509623742	3.48160014194343	57.2346929524292	1.54148011509677e-303	3.74551733403002e-302	685.361795411013
TLE3	3.38567361912999	5.81934778576705	57.2298008168409	1.63812399053232e-303	3.97379781848045e-302	685.234061465011
MIR378J	-3.32991861393184	0.534233067091445	-57.1862961969293	2.81352448961625e-303	6.81390356278326e-302	684.718052445654
MRPL38	2.49682021321352	3.79792960236876	57.174219072791	3.26948439812449e-303	7.90518448982593e-302	684.518488166673
CYSTM1	5.93937008057909	6.48519320171174	57.1522893645095	4.29478661873218e-303	1.03672353256433e-301	684.265441405409
TMTC4	-1.79489298934591	1.05337563680949	-57.136125550101	5.25138096292259e-303	1.26556565068865e-301	684.077568388847
GPATCH11	-2.01323149612441	1.77611663863795	-57.1327275812733	5.47815460384752e-303	1.3180636582732e-301	684.042610556461
TARBP1	-3.04560201049326	2.13225614830477	-57.1177811409915	6.59787337011968e-303	1.58488655270188e-301	683.88157043219
PM20D2	-2.83198178530141	1.77955957947743	-57.0607507676902	1.34184551749883e-302	3.21280511973869e-301	683.16326262477
WDR55	1.5802312668884	3.81864133144118	57.0622828140012	1.31649195563746e-302	3.15722599247104e-301	683.13105933321
GPR75	-2.36177058876414	0.245132815740782	-57.0444452859355	1.64391643615899e-302	3.92967966238393e-301	682.940067366331
RNU6-1048P	-3.09292592080742	-0.0334481325442105	-56.9960269484632	3.00470280451019e-302	7.17093230804544e-301	682.341313650901
MFSD14C	-1.84341637929244	2.27960368301328	-56.8734439997723	1.38510235484108e-301	3.30030284839275e-300	680.814750095535
NAPA	2.8568957366193	5.9495627501059	56.8349781995891	2.23823985532577e-301	5.32448381067739e-300	680.330208297848
CYCSP10	-2.85890616187092	0.106766345161258	-56.834562133345	2.24989105600718e-301	5.34358183334137e-300	680.326992971122
MIR548AR	-3.30524232050962	-0.0790365960254202	-56.8231797145673	2.59329501861138e-301	6.1492778504018e-300	680.187792707049
HSPE1P13	-3.05479257902227	-0.0222214841585702	-56.7837990282346	4.23975652364362e-301	1.00372662868732e-299	679.694284699353
AC000123-2	-2.15784572600476	0.431834285607812	-56.771058290694	4.97082274257061e-301	1.17491449727843e-299	679.530043772048
AC093732-1	-3.00920851376826	0.0698744762796479	-56.7560030525586	5.99897917821495e-301	1.41566310239188e-299	679.347458208096
TRADD	2.43881335830481	4.44213331766099	56.7143230147763	1.00968073666438e-300	2.37887878355638e-299	678.791699997706
SAFB	1.95814315733744	5.56272037077085	56.7051575668693	1.13218517925941e-300	2.66325346234402e-299	678.714881872663
RC3H1-IT1	-3.08371800761135	0.0652361678110296	-56.6621716063097	1.93743535119762e-300	4.55019649598943e-299	678.175820265176
LRRC58	-2.33700344858116	1.88965540587354	-56.6485109540648	2.29822343171393e-300	5.38895030116833e-299	678.012199031166
RNA5SP474	-2.99105386941546	-0.0768985764111591	-56.6449641244829	2.40242573759906e-300	5.62434558791247e-299	677.958912833241
RNU4ATAC18P	-3.29031123328157	0.451805219328642	-56.6314938677978	2.84311012787908e-300	6.64548831633733e-299	677.798785763467
MIR3685	-3.28422935775432	-0.0953542271135738	-56.6065140092598	3.88562125865115e-300	9.06788416833004e-299	677.480656982379
MYCBP2	-2.25150413574603	2.5657313636342	-56.582006729566	5.27950458911575e-300	1.23013290971356e-298	677.188786262677
MT-TT	-5.0279042348077	0.652149082349159	-56.5512255189215	7.75985943473547e-300	1.80520767827939e-298	676.824315978447
SEH1L	-1.58090729785268	1.5604930132051	-56.5439903392346	8.49524992209874e-300	1.97317230080369e-298	676.686727990737
MIR4748	-3.15365546376325	-0.0936752378974861	-56.5402481897411	8.9025696649475e-300	2.064528301703e-298	676.650426438446
SPIN1	-2.60657681558057	2.51079856956278	-56.5147016357791	1.22570323048031e-299	2.83797440288134e-298	676.352781851277
SECTM1	6.37177620187641	6.39164735559336	56.5118024150966	1.27100593914595e-299	2.93825495242375e-298	676.27903180703
RNU6-88P	-3.32900029155306	0.107629054042135	-56.5076676123122	1.33853004067885e-299	3.08951166979223e-298	676.246298766029
ANKRD17	-1.84550187996427	2.84093698040372	-56.4687532631856	2.17894770841046e-299	5.0214530861478e-298	675.767606864702
MIR6512	-3.3343477733673	-0.0861922360745074	-56.465641510146	2.26554256596798e-299	5.21286853439342e-298	675.71828972006
AC010240-3	-3.14761758118908	-0.102732676889739	-56.4523171566858	2.67702115660347e-299	6.15005997488233e-298	675.549389525969
NCF2	4.93842465503932	8.73854338457103	56.4371973117002	3.23526407522777e-299	7.39797051868749e-298	675.394044853522
RNU6-198P	-3.35710633039871	-0.0691074388326037	-56.4394702167186	3.1444409982373e-299	7.20145346009346e-298	675.39086185083
NDUFA11	2.38692334057203	3.80813578665953	56.4426026703148	3.02343780403866e-299	6.93509862702429e-298	675.385631390587
UBALD2	3.22287287822506	7.41407052162908	56.4365005035732	3.26363019594591e-299	7.4512820061929e-298	675.381460955608
TMEM220	-2.28130384748702	0.807859972444648	-56.3394513212729	1.10149541217494e-298	2.51096689863496e-297	674.131763051923
CASC3	2.3555359582788	6.32912299809129	56.3188388438029	1.4264306785051e-298	3.246670690937e-297	673.894109908511
HMGB1P14	-2.83981166980792	0.245699715371926	-56.2500162999635	3.3827122502978e-298	7.68746116789556e-297	673.012591449168
MIR548O	-3.28284276839858	0.00109005588253636	-56.2184605851212	5.02686706258712e-298	1.14063480470919e-296	672.619145052013
ATRN	-1.80869735672325	1.86042762291696	-56.1609509970337	1.03504722597258e-297	2.34499409153142e-296	671.890378710165
MIR7854	-3.41312516835374	-0.0745935743685934	-56.1574184664563	1.08201359948598e-297	2.44764088632189e-296	671.853307776942
RNU4-9P	-3.53833619189693	0.0160996728070522	-56.1499908893115	1.18783961801426e-297	2.68291677275533e-296	671.762440952548
MIR5581	-3.35257587436543	-0.0821394418145362	-56.1495296076454	1.1947434846264e-297	2.69438404506953e-296	671.753519983574
MED1	-1.66609984903167	2.38789731519826	-56.1481564423973	1.21553386008941e-297	2.73708532861964e-296	671.733897906764
EFHC1	-2.2468779445581	0.441531326591749	-56.1356925635278	1.42160275831895e-297	3.19622242110461e-296	671.572451226617
IL4R	4.19881485561756	6.7970634179465	56.1311736272628	1.50466090292643e-297	3.37781486411902e-296	671.516773681939
RNU6-190P	-3.18689842364772	-0.0359800420770706	-56.1303949035206	1.51945672800624e-297	3.40584609139271e-296	671.511680158867
RNA5SP282	-3.53023498180865	0.0394860831850531	-56.1126905816355	1.8980789402445e-297	4.24806772225586e-296	671.293949069838
AXIN1	1.88979609983715	4.68163088908339	56.0952342163692	2.36376022049691e-297	5.28228780183468e-296	671.046052303257
LYRM7	-2.03063058849355	1.29092648192657	-56.086603435306	2.63464655652701e-297	5.87872951016897e-296	670.95625753153
AC009970-1	-3.40761559581677	-0.0063674672598765	-56.0771994744649	2.96528859692014e-297	6.60650173957328e-296	670.845950963225
SETP5	-2.92783213531856	0.488293193604515	-56.0706797398902	3.21859848526312e-297	7.16004661525577e-296	670.762856234213
GAK	1.90199855086719	5.17036610442934	56.0701463950986	3.24025460712903e-297	7.19736674707019e-296	670.74487286232
RNU6-60P	-3.46148604088575	-0.0201137535324115	-56.0378597505338	4.86305476679563e-297	1.07857435722509e-295	670.351617105505
MLX	2.52172154785813	5.69632995624196	56.0245102570486	5.75217862666032e-297	1.27385709556476e-295	670.174469361995
CD37	2.75335682153404	8.05601217320429	56.0096982647404	6.93036108413734e-297	1.53247219834995e-295	670.041277416584
GRK6	2.91650402495119	6.90874072809589	55.994955504392	8.3428194044916e-297	1.83928614942969e-295	669.831259580261
INTS7	-1.79773653228281	2.02336160482604	-55.9961865652495	8.2145857354825e-297	1.81372642234478e-295	669.820600085847
MARK2P8	-3.48186798851625	0.574134111795534	-55.9915994426592	8.70267120161698e-297	1.91575667989028e-295	669.777770059943
EP300-AS1	-2.85349380928815	0.702395688153569	-55.9608227810375	1.28193144613583e-296	2.81776555872688e-295	669.382214194494
TYMP	4.86115495127065	7.75222399748844	55.9354236455955	1.76491638083574e-296	3.87362376502177e-295	669.070166823402
HNRNPL	2.04894623410095	6.88959250811044	55.9133564779278	2.33021230494772e-296	5.10673124601396e-295	668.817176211416
TMEM9B-AS1	-2.37004236602736	0.799773568292388	-55.9097790938813	2.43758858212323e-296	5.33412373853644e-295	668.733526380389
CPSF6	-1.92404842783287	3.22129810408441	-55.9034181192988	2.64089198329663e-296	5.77044679431733e-295	668.677524212888
MIR644A	-3.23988948050453	-0.0723762439618211	-55.9030584955426	2.65287997882465e-296	5.78806609581136e-295	668.652197453275
MTCH1	1.84693278705828	6.21538434112627	55.8634821500482	4.36740195419828e-296	9.51474319386565e-295	668.176550101998
SETMAR	-1.81626580434389	1.08563428062758	-55.8527748860387	4.99818816440597e-296	1.08729022473191e-294	668.009395368522
MAP7D3	-1.65908140423594	1.15029828020135	-55.8405906926438	5.82761977385511e-296	1.26585514056832e-294	667.854064402205
ATP8B1	-2.75856236999318	0.0739532420787632	-55.8215499029485	7.40813500816174e-296	1.6068026946379e-294	667.621972641946
TNFSF12	3.55639416561373	4.39843312997856	55.8180481110902	7.74243715404628e-296	1.67684589699014e-294	667.541195707851
MIR645	-3.18483439616806	0.0306694375542891	-55.7456464713589	1.92908824081071e-295	4.17186546388815e-294	666.668720283267
MKNK2	2.64546981276679	6.91326357502811	55.7289213954077	2.38220679591316e-295	5.14424129325376e-294	666.484601155224
ZNF736	-2.06413711973766	0.922164391561229	-55.7241376347941	2.53040354990235e-295	5.45627513998681e-294	666.390572896139
CYTH1	2.34651016932451	6.11216366469036	55.695607141869	3.62689171391374e-295	7.80920085963705e-294	666.047262652773
EIF1AX-AS1	-3.06217546824613	-0.0284289198809101	-55.6675839816389	5.16585187779164e-295	1.1106581537252e-293	665.681983209766
CLN3	2.07783776542392	4.22036090571324	55.664383958055	5.3787999121487e-295	1.15475865945096e-293	665.605149993763
RBM26	-1.93820900205807	2.87270622310931	-55.6357287237247	7.72335747445916e-295	1.65569475858718e-293	665.295575940647
PADI4	4.56312330191875	7.06927677890359	55.6064202104566	1.11829064665873e-294	2.39385613172273e-293	664.907834120451
RNU6-90P	-3.06246991663525	0.0113702850500401	-55.6036564820271	1.15801801983867e-294	2.47530547457979e-293	664.875095945102
ATP6V1E1	2.4435610827141	6.27986064948897	55.5821089194499	1.52030280046402e-294	3.24499942171402e-293	664.617819177229
MIF	-3.29629652284754	1.18840124868007	-55.5282106267163	3.00426259685015e-294	6.4031602660322e-293	663.939661815744
CNTRL	-2.0777892405981	2.96408781802316	-55.5260837300606	3.08612891554843e-294	6.56815517682884e-293	663.915424200553
SYNCRIP	-1.81210733512369	3.38594185509051	-55.5156184732611	3.52264977368437e-294	7.48639214871336e-293	663.78607946583
ARFRP1	1.9980638641377	3.57030446769416	55.5087967955598	3.83993968997954e-294	8.14895978237528e-293	663.632466584107
RNY4P7	-3.22539240404509	-0.0819688180426623	-55.4744591944401	5.92782957484569e-294	1.25617181608332e-292	663.243080008038
LIN37	2.99906142202489	3.07817855626527	55.4699839535463	6.27302487127511e-294	1.32741526293309e-292	663.170112492899
RNF216-IT1	-2.97511165095313	0.501922250913276	-55.4413113477323	9.01557840494517e-294	1.90502529934866e-292	662.826297034126
FKTN	-1.76126694990386	0.795331518462375	-55.4375809095549	9.45127694257179e-294	1.99423295602277e-292	662.766824783951
MIR1296	-3.3444024336775	-0.0821936290853968	-55.4285203274182	1.05992952238553e-293	2.23327150366632e-292	662.663271693442
MTR	-2.2296780756342	1.42294217911832	-55.423666639613	1.12706529159627e-293	2.37133894233286e-292	662.60010932904
ECE1	4.36126209659481	5.47202286416625	55.4197773280597	1.18392071498659e-293	2.48741404919333e-292	662.51704951802
ISCU	2.48299645558476	5.58288955897675	55.410521543991	1.33103864151157e-293	2.79253043010728e-292	662.425751841
CCNDBP1	3.72973867129929	6.45484507033966	55.3978984842839	1.56160816610537e-293	3.2716134718591e-292	662.268437609808
AC008982-2	-2.9197043767868	1.30638293013008	-55.3869230195391	1.79433952439198e-293	3.75386009152586e-292	662.147397531187
FAN1	-2.06402170676692	1.27663085227175	-55.3794284217257	1.97290626236333e-293	4.12158561807319e-292	662.036007010854
OGFR	2.41534948170561	5.65421897972345	55.3790583122334	1.98217146795356e-293	4.13508443859224e-292	662.030716283305
CDA	6.05424082569979	7.78071662783364	55.3256161387686	3.89969362523657e-293	8.12381091505849e-292	661.353457999887
CREB3L2	-1.99955538231929	2.46069986421929	-55.3164407412679	4.38029492158158e-293	9.11212550048049e-292	661.251094914688
VPS4A	1.71586234438349	4.72239344161566	55.2797181884918	6.97518316278136e-293	1.44897149954736e-291	660.757900844191
WDR43	-2.05968121792476	2.31304921703082	-55.249785968741	1.01929629134644e-292	2.11443052054412e-291	660.405935736598
MIR3177	-3.38270919202025	-0.0552468254295174	-55.2366570744529	1.2038606424767e-292	2.49378379436642e-291	660.234321142661
TWISTNB	-2.43438465797846	1.72555978285087	-55.2198666404695	1.48943881085838e-292	3.08102847424267e-291	660.026384421113
DFFA	-1.42092920008351	2.2364616699578	-55.1941038077518	2.06490392270553e-292	4.26544369131427e-291	659.682765710888
LSP1	4.24105446043638	7.84712877765548	55.1615096089809	3.12211624157326e-292	6.44029264992503e-291	659.304695825687
RNA5SP195	-3.36704217100164	0.0686957983190335	-55.1504171270821	3.59390406751113e-292	7.4031412139276e-291	659.141732022962
PCNX4	-1.70356142700698	1.3260130289256	-55.1362338947701	4.30252108304079e-292	8.85047189034429e-291	658.948090114455
NUDT22	2.78788219971532	4.45821882672268	55.1335464501022	4.45177660191668e-292	9.14474277182021e-291	658.883170722514
PIK3R5	2.71861130341667	5.7066624209717	55.1307258942518	4.61400122842371e-292	9.46479890375818e-291	658.878349927419
TRAPPC5	4.31151391664111	3.98712008597987	55.1134409421346	5.74574116587521e-292	1.17699911743741e-290	658.662140511285
DRAP1	2.53203120389999	6.3446641669921	55.076698981601	9.16026362192105e-292	1.87385198557162e-290	658.217696038755
OSBPL2	2.44023379133642	4.21339409579341	55.0691415916161	1.00828109802885e-291	2.05971439263539e-290	658.064763932367
IER3	4.89017135295428	5.15131123544628	55.0656873986717	1.05348918387692e-291	2.14908879294615e-290	658.034307913024
DGAT2	7.39681656759151	5.79766939977667	55.0302456007926	1.65239659198258e-291	3.36154446002085e-290	657.65580200281
TMEM86B	3.54299831975588	4.35398495216033	55.0347211342542	1.56107983072555e-291	3.18016110820043e-290	657.628602441546
PPIB	2.47319958685832	7.53097681593546	55.0206555598683	1.86647070224689e-291	3.78659922798341e-290	657.536167288725
ZNF551	-2.08388189211562	0.82369432610236	-55.0225654261335	1.82173130468515e-291	3.70092493289274e-290	657.508887687555
RNY1P16	-3.4120789755013	0.696878922374894	-54.9904964471879	2.73802302023557e-291	5.53952009951363e-290	657.120479458162
ANKZF1	2.52644791416489	5.14464990550075	54.9929963007396	2.65241335378816e-291	5.37368743887659e-290	657.116414295486
FGD3	3.23222312577092	7.01697672895848	54.985532000802	2.91632071765256e-291	5.89216633762433e-290	657.06577620324
TSC22D4	2.66134069563894	6.91798546224393	54.9761057650344	3.28746563256706e-291	6.63294536453237e-290	656.953703595552
CMTM2	6.97094475681135	5.81470384529453	54.9419758699876	5.07310093883865e-291	1.02217439544988e-289	656.516099483902
FCGR2A	5.62544710292713	7.57240552189733	54.9404575363993	5.17198012175034e-291	1.04067578193309e-289	656.466056779127
ZMYM1	-2.04929582782041	1.04836404827387	-54.9332249755959	5.67012322994449e-291	1.13935487082359e-289	656.373894417031
ZFAND2B	2.41168892198277	5.13359058825321	54.9106324124883	7.55716461186801e-291	1.51647103211485e-289	656.07125774804
VNN3	5.86270419940261	4.39837429844493	54.8925543704111	9.51073130404461e-291	1.90589369569774e-289	655.905519041385
MYB-AS1	-3.26017439525906	0.0450812095119352	-54.8897547184752	9.8555194526945e-291	1.97230741394561e-289	655.828981071303
AC020915-2	-3.17808261049507	-0.102545685222017	-54.8785021642823	1.13721932390184e-290	2.27274360545098e-289	655.683551117674
MT-TF	-5.19011425309393	1.0677519379396	-54.8722643469303	1.23114155194268e-290	2.45379820940576e-289	655.65267842049
TIMM17B	2.43100643248246	4.97871639421319	54.8723176159987	1.23030749680778e-290	2.45379820940576e-289	655.57904609384
SRXN1	6.46448778008451	4.4629124175352	54.824989310529	2.2468268108041e-290	4.46008729913185e-289	655.058577834056
ITGAX	4.40890817572024	7.74882137324824	54.8259534101911	2.21942448239417e-290	4.41162960792879e-289	655.035266330084
CRIP1	4.7305823355846	5.04598325753237	54.8287901926261	2.14071999628609e-290	4.26092837047551e-289	655.020878916054
HMGA1P2	-2.42928820116911	0.316198544798657	-54.8199395088754	2.39598479655367e-290	4.74978222639383e-289	654.933992807598
KXD1	1.58822828857394	5.02926602236707	54.8020853604039	3.00739082301159e-290	5.95382647632188e-289	654.704126832553
CLPP	2.25351595292899	5.03722388308758	54.80186949298	3.01566703376104e-290	5.96220818779379e-289	654.687175709102
SNORA70B	-2.90728087184645	-0.00475362623174613	-54.7984053679201	3.15164053347677e-290	6.22269695157282e-289	654.66238149803
RNU6-288P	-3.03076538839662	-0.0980893139438105	-54.7761261858934	4.18537810784333e-290	8.25269274232371e-289	654.379206685841
RNU6-834P	-3.14946616643354	-0.066382378788785	-54.7662386965491	4.74699221179966e-290	9.34758186005784e-289	654.254682687696
PHACTR4	-1.77991180614313	2.46617707181232	-54.7512042255744	5.7488160257594e-290	1.13052383418567e-288	654.066814644719
RP1-168P16-2	-3.09630526233942	0.456698003932037	-54.7416987490275	6.48876712188932e-290	1.27433856565573e-288	653.946634101037
RNA5SP283	-3.83022118567838	0.927290344673566	-54.7394349320813	6.67861210736434e-290	1.30987832408932e-288	653.93840043775
MCOLN1	3.85463733057605	5.79568674497504	54.7182884718329	8.74354221473739e-290	1.71259633632353e-288	653.618595512151
GNL3L	-2.05620123428158	2.69129078160725	-54.7098837958659	9.73187090652118e-290	1.90365204244404e-288	653.551492040105
RNU6-1280P	-3.58065921330016	0.304080742132446	-54.6463466795811	2.18733430289058e-289	4.26732720017634e-288	652.73720095328
LRWD1	3.33723781168759	4.38549368862053	54.6474765050546	2.15605057837855e-289	4.21186622258347e-288	652.698611691868
TAP1	3.16429067717496	6.48685901587393	54.6343220603484	2.54978615248416e-289	4.96787265032878e-288	652.579892870286
RNU7-84P	-3.45514203497067	-0.0682261484610944	-54.6123762479398	3.37328477884961e-289	6.56366453868771e-288	652.297230499832
PLEKHG3	3.92089466091484	3.93849041503977	54.5725771911029	5.60468090372802e-289	1.0891098636243e-287	651.766451737613
MIR5692C2	-3.45208381726951	-0.0675019434697213	-54.5411227903398	8.3729351054135e-289	1.624900261444e-287	651.388221648057
SHQ1	-1.48136941658142	1.09973954467415	-54.5344715836747	9.11479610794243e-289	1.76654570034222e-287	651.286873266802
AKAP9	-2.33296291693109	1.94474600173572	-54.4947996367421	1.51254334432807e-288	2.92762490623289e-287	650.802044687554
PCBP1	2.41591538124385	8.36779262860516	54.4904979228744	1.59795217638829e-288	3.0888855372937e-287	650.799281559661
DUTP2	-2.94106298575918	-0.0441762260327079	-54.4599791054545	2.35961035332513e-288	4.55522161010372e-287	650.346829854536
CHST15	4.92100680616115	5.54793551989397	54.4591436866237	2.38492518385698e-288	4.59807340349106e-287	650.305851632578
TOX4	1.67833045862963	4.85964952961234	54.4557730101224	2.48985406459903e-288	4.794106736132e-287	650.280132095748
SENP3	1.53457885602987	3.75084747808319	54.4555197147742	2.49792328682707e-288	4.8033729540303e-287	650.251339295903
PPP1R18	3.04942412477952	7.51062645038424	54.4490259425446	2.71397417399843e-288	5.21203191306026e-287	650.247345982938
STARD4-AS1	-2.89634139364419	0.0983714967722174	-54.4008304611483	5.02411343479023e-288	9.63597516901444e-287	649.591719605994
PIK3IP1	3.0559190997774	5.81890575610971	54.3929503982492	5.55649149100283e-288	1.06432068832209e-286	649.478889799047
FAM3A	2.25505659920791	4.20802588718278	54.370504509424	7.40309528246976e-288	1.41619004307583e-286	649.164148140064
OCRL	-1.96711322653199	1.62878980047035	-54.3573541269984	8.75856398180372e-288	1.67331684154952e-286	649.033076133616
NRBP1	1.70453893965041	5.70517816936954	54.2901033634783	2.07014061275441e-287	3.94987113810022e-286	648.190257256385
RPRD2	-1.63733580889282	2.59501834942103	-54.2708953992164	2.64692677961432e-287	5.04386603004285e-286	647.933919169858
MEFV	5.31325807103599	5.69088134653801	54.2669515273158	2.78394852839694e-287	5.29812346391309e-286	647.852843548721
PIM3	3.12267271266539	6.33275193669667	54.1861276988199	7.83519863301792e-287	1.48919258554615e-285	646.848551207304
SSBP3-AS1	-2.2132971565127	0.454043370172243	-54.1698916614324	9.64643323778339e-287	1.83108421909996e-285	646.632193970448
HELLS	-2.70233908747629	0.58671918112629	-54.1267749860001	1.67603358463498e-286	3.17735467092305e-285	646.086120472367
IL32	5.00661100981509	5.32161527522242	54.0847104362158	2.87369996735695e-286	5.44084734512807e-285	645.51726164784
CEP295	-1.84522185349901	0.871634625243616	-54.0341755951097	5.49386739528897e-286	1.03883397709124e-284	644.889593673917
CSF3R	4.63793745189594	10.4213231686264	54.0278006030662	5.96199185248194e-286	1.1259080388253e-284	644.886333048827
UBE2V1P1	-3.0133029280719	0.157817142208349	-54.0090539313385	7.58291771902575e-286	1.43018482657175e-284	644.576765171468
AC020951-1	-3.36063663052573	0.0876667288799306	-53.9856252903175	1.02421980563704e-285	1.92927431843432e-284	644.280002459601
MIR548L	-3.04188997348678	-0.133753032227859	-53.9573398784534	1.47249616888179e-285	2.77013341770887e-284	643.911092557649
GADD45B	4.96187268629491	7.07068978627033	53.9448853036548	1.72778184830296e-285	3.24624897842298e-284	643.744007389642
PBRM1	-1.8816166683944	2.57114361226557	-53.9340930546562	1.98455397663735e-285	3.72394231570283e-284	643.623164013583
UBE2F	2.94775111600225	4.94075029964281	53.8995168613302	3.09379032462141e-285	5.79800679769265e-284	643.135044315785
MIRLET7D	-3.38218056170525	0.37243814537931	-53.8633447859358	4.92366317647817e-285	9.21562286673561e-284	642.713905025937
RNU6-877P	-3.12672761891724	-0.09542184435648	-53.8554416166299	5.44989501451474e-285	1.01876427844205e-283	642.603536770414
SNORA77	-3.01838945134554	-0.08438946843167	-53.8054659885364	1.03593225039566e-284	1.93404617228932e-283	641.960320548496
C20orf194	-2.11466250413031	1.36055088684119	-53.796181659452	1.16725986847795e-284	2.17647481671065e-283	641.839357680745
PSENEN	3.39994174056479	5.5563342895173	53.7731007478437	1.57055448676689e-284	2.92476112693495e-283	641.518900121714
RBL1	-2.11972900406054	1.36049219731221	-53.7621959983641	1.80699088585778e-284	3.36082075353296e-283	641.40251179377
ALOX5AP	5.55422137386615	8.77773063986123	53.753154532941	2.02981931637742e-284	3.76576164745289e-283	641.319407855356
NHLRC2	-1.85523811838428	1.3923099761275	-53.7558370537566	1.96098198983697e-284	3.64263518489993e-283	641.316155425674
MIR25	-3.54622046285526	0.433568864325243	-53.7454063762733	2.24253127959048e-284	4.15516254305025e-283	641.201607738754
MYO1F	3.49942424698637	8.28172742523795	53.7394095747099	2.42236075608324e-284	4.48273510557989e-283	641.163241267737
UBE2V2P4	-2.86438634273417	-0.0706164179609582	-53.7308896379918	2.70294769019738e-284	4.99571121337358e-283	641.000051189196
ALKBH6	2.21195041922	2.76246546583474	53.7161832058394	3.2659398265591e-284	6.02870419298125e-283	640.782286961238
MTCO1P2	-3.18220808259251	0.306881804033937	-53.6971235899869	4.17367961633404e-284	7.69470008266385e-283	640.572420951074
MCCC1	-1.63561928870677	2.08086067780742	-53.6957125442011	4.25015966326355e-284	7.82591821141999e-283	640.543296366509
ANKRD36C	-2.86841583708834	0.544755615027238	-53.6919586178275	4.46052460471014e-284	8.20302710659225e-283	640.504334023964
EIF2AK4	-1.57491555928562	1.93842665780059	-53.6681324332408	6.06133543059712e-284	1.11330804814293e-282	640.18550216467
DIABLO	1.44912723159713	2.44855294783848	53.6519025331476	7.46976645243574e-284	1.37029335083302e-282	639.948074984249
ATP6V0E1P1	-3.22341150758411	0.0226454545774632	-53.6381481199654	8.91696132169895e-284	1.63374239172345e-282	639.810931504345
RPL12P16	5.0531129434132	1.69244325782895	53.6064863853154	1.34059391475502e-283	2.45315380257093e-282	639.476058638249
PIGM	-1.85523817376634	1.41961151766134	-53.5743396039175	2.02836495920906e-283	3.70710716026945e-282	638.979692791577
ZNF629	-1.93256970019334	1.05982451837813	-53.5674793922129	2.21581554799148e-283	4.04468607887702e-282	638.89100415411
UBN2	-1.77331204419923	1.26683343908096	-53.5613445117326	2.39808492555313e-283	4.37198449530075e-282	638.810210406753
MIR4677	-3.15019743231012	-0.0827120013067298	-53.5467008878911	2.89613583299403e-283	5.27347004948506e-282	638.631098742278
DDX39B	1.54341247326215	7.00333096066524	53.5395729863701	3.17479061097167e-283	5.76753761545728e-282	638.591296711499
LEMD2	1.96853308757741	4.57908695756637	53.5395606945397	3.17529360888963e-283	5.76753761545728e-282	638.508946138422
NDUFAF6	-1.82295504585894	0.897263168554241	-53.5187780370172	4.1507250266239e-283	7.53001764055055e-282	638.261772392236
APPL1	-1.9407972819347	2.58687316518865	-53.4864565361033	6.29657525385325e-283	1.14088683561525e-281	637.865612716702
JAML	5.66109135180994	7.26109468359932	53.4863019154236	6.3091421837876e-283	1.14176120329673e-281	637.839259977702
CEP152	-1.87543923226665	0.93914692207944	-53.4742504472278	7.36996987122364e-283	1.33210399057203e-281	637.688403966529
FIP1L1	1.30642804725392	4.05320095288479	53.4116392354173	1.65292338675719e-282	2.98396169293536e-281	636.857657807638
ERMP1	-2.42959761245766	1.87509229061751	-53.400458719997	1.90948100412696e-282	3.44290162956828e-281	636.756062385548
RNY4P10	-3.26567501225047	1.42348004430582	-53.3968788324749	1.99977305045417e-282	3.60130069855294e-281	636.722272849592
ALDOA	3.08751365012438	9.12175894558828	53.38929894802	2.20530403422615e-282	3.966588926927e-281	636.671266990805
RNU6-375P	-2.93072761613314	-0.00210059879528491	-53.366698027863	2.95238257900116e-282	5.30386000702656e-281	636.30772953209
CCDC88A	-2.67232519728556	2.01204424530832	-53.354220707158	3.46844059535985e-282	6.22336135534822e-281	636.167367441743
RNU4-40P	-3.1003287418917	-0.0822391003177228	-53.3108932017316	6.06934374731703e-282	1.08768834664859e-280	635.588130782784
TSEN34	4.01240239184085	5.76171019826042	53.22651548487	1.80583021710408e-281	3.23230459612477e-280	634.468600115707
BECN1	2.28278749052428	4.56975326821436	53.2101858660177	2.23030804513887e-281	3.98725010397008e-280	634.251323191488
SOD2	3.99805523253164	6.16267659286371	53.1995770196997	2.55822901136144e-281	4.56795637876149e-280	634.130211935445
CCDC107	4.31661466161603	3.70821278537914	53.1628534942799	4.1134824847357e-281	7.3361249295486e-280	633.687274177881
HBM	7.51148610351228	7.21155128231279	53.154265314045	4.59683245816343e-281	8.18824660935415e-280	633.554717021973
NAA25	-1.72293397684437	1.51956281240772	-53.1388768134297	5.60947760927663e-281	9.9799982218602e-280	633.355523423942
RNU6-1297P	-3.05529211908349	-0.110456862723635	-53.1327110820724	6.0753258314734e-281	1.07957808058315e-279	633.283988950007
AC104695-4	-3.50628322792956	0.0270660335916819	-53.1271592200438	6.52783211583253e-281	1.15859200813976e-279	633.219044639842
ACAP2-IT1	-2.81485524971012	0.587417508925073	-53.1028805554321	8.93769910429009e-281	1.58440052991796e-279	632.901464221865
EPDR1	-2.78911607762935	1.00688975977744	-53.0253771762627	2.43805276660599e-280	4.31678754557883e-279	631.902247119372
RNASET2	3.65153552686368	6.96848509208461	53.021632710092	2.5592179210038e-280	4.52588790370324e-279	631.859972405786
COX6A1	2.71201501534676	6.60477067597069	53.0025413415998	3.27729807215046e-280	5.78884661870026e-279	631.62185610006
RNU6-522P	-3.58736797157713	-0.0215308548595437	-52.9951668005468	3.60587493721624e-280	6.36160878576582e-279	631.510724055062
TBCB	2.43503043066728	5.20673797132136	52.9612493289876	5.59620920026182e-280	9.86122933030604e-279	631.04387120343
LIMD2	3.0098577318956	7.25385358811571	52.9545398538815	6.104659353558e-280	1.07443461581894e-278	631.013418785948
TBC1D24	-1.83379941321158	0.98113453532209	-52.9481758666345	6.62958656863456e-280	1.16543232778059e-278	630.885896061618
EIF3G	2.5543569541859	7.05154145318395	52.9113443851108	1.06872607486525e-279	1.8765048664509e-278	630.456701291862
SNN	3.33686047528391	5.82715969245388	52.8923881934404	1.36655822914712e-279	2.3965954009145e-278	630.153020678004
RPL10	3.13839673417461	10.1585319424985	52.8831404041872	1.54070327918718e-279	2.69879247799663e-278	630.134186085328
STUB1	2.20997728254944	4.82561688282135	52.8794509592596	1.61622632742228e-279	2.82772504189219e-278	629.976018124348
HIGD1AP17	-2.85771894492673	-0.146552123233852	-52.8706956398424	1.8106107840435e-279	3.16406379785043e-278	629.887543386416
TATDN2	1.6332158790922	4.15822207017643	52.8602830537458	2.07247659173464e-279	3.61739139070937e-278	629.719827647186
FPR2	6.13283190559102	5.57571063005765	52.8489542453758	2.40061689552112e-279	4.1851889588701e-278	629.6096236065
RNVU1-3	-3.37870271845668	0.501910772340877	-52.8442060067406	2.55316760577928e-279	4.44588772345202e-278	629.55769190865
E2F3-IT1	-2.97482251526223	-0.00119590128761489	-52.8400899279454	2.69323683008883e-279	4.68426297252125e-278	629.492444829863
RBM4	2.16623712335079	4.86616172932377	52.8347150855805	2.88778345951642e-279	5.01671592984778e-278	629.39762205377
S100A11	5.37307805478665	11.0696815085483	52.8128585874479	3.83489723903647e-279	6.6464041572913e-278	629.218974432183
KLHL11	-2.14294314370663	0.233906251718444	-52.8155995763557	3.7008659565121e-279	6.42165552854082e-278	629.168998429318
TTC19	-1.9513138619349	2.31044225844388	-52.7965413022481	4.73957362973645e-279	8.20469148650034e-278	628.933883643387
ZBP1	4.54551482682192	3.54276064073722	52.7897742579021	5.17477446269575e-279	8.94756723919104e-278	628.875679722784
MSRB1	5.13799467886606	7.95846212531944	52.7770154200071	6.10705299924068e-279	1.05348449924913e-277	628.689445189459
GTF2I	-1.67817507748988	1.69988485815504	-52.7776324906101	6.0583192357999e-279	1.04630152703528e-277	628.673452529088
GEN1	-1.95727806766176	0.684747037524227	-52.7658661361639	7.05835964852469e-279	1.21616526233751e-277	628.521903343338
IL2RG	3.00778372601783	8.43484058624809	52.7592475544549	7.69183437298628e-279	1.32222453574796e-277	628.507813099802
MSH2	-2.28899052468593	1.70772929708423	-52.7602681326671	7.59056524907854e-279	1.30633893650711e-277	628.46266473844
RNU6-1284P	-3.2041381109144	-0.0958477232631861	-52.752051705147	8.44528527507006e-279	1.45005253227018e-277	628.351231157038
SLC43A2	3.89174055510255	4.98988987581249	52.748119281293	8.88780015263237e-279	1.52425772617645e-277	628.257954865222
MED25	3.07828900214775	6.0762360727526	52.7442784959924	9.34239406353424e-279	1.60035969852574e-277	628.245433440551
TM9SF1	3.05075123715753	3.39454165471644	52.7320550543143	1.09498883091913e-278	1.87354875489864e-277	628.059461052619
INO80D	-1.76633349184023	1.82274144889116	-52.7253891192671	1.19402974646273e-278	2.04064249485271e-277	627.998032621606
LMAN2	2.18012401291823	6.88896874004497	52.7129076441523	1.40421984768178e-278	2.39431659346341e-277	627.88379646431
CEP85	-1.97735717249251	2.15305691641351	-52.7155793922928	1.35631480810361e-278	2.31531100749076e-277	627.880516436429
SCAND1	2.85255573089736	5.51705894816807	52.698541654995	1.69238007190887e-278	2.88232259591038e-277	627.636235045225
STAG3L2	-2.26537963130917	1.84568282395186	-52.6804101430299	2.14202427313422e-278	3.64391188056016e-277	627.42615891412
WDR75	-1.78332027847062	2.26627563075548	-52.6351407394633	3.85818932826484e-278	6.55581041504357e-277	626.832396784174
ZNF846	-1.81686637427221	0.864636494284571	-52.6324295714457	3.9966159375533e-278	6.78320925926049e-277	626.786569478131
SCARNA7	-4.37366699474336	0.582949967708932	-52.6274143701036	4.26591604122961e-278	7.23195352782707e-277	626.763537192362
DARS2	-1.78909469110324	1.93115336130486	-52.6232044624263	4.50594521708876e-278	7.63010172294399e-277	626.671383991347
WDR12	-1.79891074688376	1.07897502877956	-52.6125327339507	5.17671340428846e-278	8.75588830273515e-277	626.527722637496
GTF3C3	-1.48957926152201	1.95325033345276	-52.6104293564956	5.32026914840036e-278	8.98839056927341e-277	626.498729644185
CERS6	-2.12398171198003	1.94830691648372	-52.6059448818429	5.63977630615827e-278	9.51728383747463e-277	626.456006846451
SERF2	3.29630302106139	7.09784601272613	52.5913973639553	6.81449480876811e-278	1.14865124496595e-276	626.289640425176
CAMK1	4.10176128854278	3.99729598183808	52.573746886147	8.57329958839487e-278	1.44346570353009e-276	626.016666571153
BIRC6	-1.98433959604629	2.67037201636515	-52.5477407301487	1.2025347703483e-277	2.02237004878758e-276	625.70956567415
PSME1	2.31446476776462	7.97850163973375	52.531682424072	1.48202187564331e-277	2.48672817336327e-276	625.550438572627
SLC35B1	1.63675669371006	4.05469717898093	52.538695517076	1.35274795311222e-277	2.27240086109933e-276	625.538471428223
MAP7D1	2.29657095031099	6.19095490230994	52.5122733198495	1.90795470182512e-277	3.19777544286576e-276	625.250495376217
DCLRE1C	-1.61281077429175	1.84035575284923	-52.4839756459519	2.75779796516042e-277	4.61688560591953e-276	624.854576007363
PILRA	3.91267951132757	6.70706553566587	52.4579000245356	3.87286137628746e-277	6.47628485701403e-276	624.523467365546
CAAP1	-1.89692583169998	1.5454756618423	-52.3880236981363	9.62491020791873e-277	1.6076761116262e-275	623.609037698283
ASS1P1	-3.29416595984129	1.00835330835156	-52.3603709533714	1.38016504305939e-276	2.30272106562024e-275	623.272504654504
CPQ	3.10562191529561	5.15564426444844	52.3535293114707	1.50891936746424e-276	2.51469511307684e-275	623.13097225959
MRPL28	2.62932186312824	5.4803422925466	52.3431852803551	1.7267727734096e-276	2.87451147122102e-275	623.014195605458
PLBD1	6.4089285610762	7.5261086920607	52.3331129719114	1.96911652536488e-276	3.274238966472e-275	622.884452946008
CYTIP	3.93471523496856	7.20495916862943	52.3287674637809	2.08391656775498e-276	3.46122583984439e-275	622.858116268469
POU5F1P4	-2.46920781785001	-0.018878401376207	-52.2992697065621	3.06164826397748e-276	5.07944322220516e-275	622.452480428042
RNU6-606P	-2.96221375489333	-0.0810599041271047	-52.2563894379601	5.35689400738291e-276	8.87739659717872e-275	621.896438181997
KRIT1	-1.80350739607451	1.85812258182534	-52.2473417155166	6.02823030142415e-276	9.97871702757629e-275	621.775363664405
SNORD11B	-3.04830053802461	-0.0962419872509348	-52.2465019260731	6.09465965376938e-276	1.00773694207897e-274	621.76808521228
GSDMD	2.53638649796743	5.78480852766051	52.2289315390933	7.6655063203993e-276	1.26605322194366e-274	621.53675497475
STK17A	2.21745352075777	5.05054265335991	52.20816957223	1.0051808186795e-275	1.6583234781548e-274	621.246740486945
DEPTOR	-3.08334927768261	0.874655229645297	-52.2042061471345	1.0585618333952e-275	1.74443893639617e-274	621.22857233843
MIR938	-3.11356572085825	-0.118012885500881	-52.2021185225733	1.08781013274765e-275	1.79063746070258e-274	621.189325967126
RBBP6	-1.62242353243683	2.79563917298296	-52.1659379806998	1.7447574760681e-275	2.86883255457396e-274	620.725120740752
SDCCAG8	-1.74161683187779	2.2378099944402	-52.1507356049094	2.12799141430602e-275	3.49507186743869e-274	620.516905262886
SMIM25	5.89792620555424	6.09600310641178	52.1492018243755	2.17105522941227e-275	3.56183465835389e-274	620.474221296497
SNORA66	-3.41485640894775	0.84387610251232	-52.1441919392776	2.31788771927133e-275	3.79850288572587e-274	620.451552338578
RNU4ATAC	-3.51390403378557	0.199158644859109	-52.1325714193951	2.69787541488749e-275	4.41631126461438e-274	620.290222325373
SMC2	-2.61888669212731	1.2985203449341	-52.1163306470888	3.33562240840902e-275	5.45422338155484e-274	620.076950124066
UBL5	3.46729413029	7.17586315846132	52.036206359297	9.50683557572687e-275	1.55278314403539e-273	619.047865169824
S100A6	4.83904641703652	9.8437672914246	52.0036288363419	1.45571308337886e-274	2.37503454278261e-273	618.66711759031
DIS3L	-1.70692881007133	2.32773703710131	-51.996879305097	1.59008459998003e-274	2.59139864807796e-273	618.507387980615
CTSD	3.49787631201477	9.39156813472837	51.9851909526794	1.85279872734298e-274	3.01621726595824e-273	618.432330137386
SERPINA1	6.07730439409535	8.85175387839007	51.9612444305178	2.53457368109104e-274	4.12154655153382e-273	618.066916003053
ABHD5	3.56582287706837	5.52106756574976	51.9596876134966	2.58673923241022e-274	4.20174195361435e-273	617.989666491068
RPL9P30	-2.8724211821987	-0.125529252935155	-51.9535531763322	2.80296239401711e-274	4.54795295372479e-273	617.937912861698
SNORA28	-3.51286992020183	0.651836225589182	-51.944820385893	3.14233853897989e-274	5.09300561663894e-273	617.843210386652
SAP30BP	1.83376967955371	4.34498171422113	51.9313606322271	3.74769339119224e-274	6.06747857592694e-273	617.614772426932
MIR5695	-3.1544191574853	-0.103694303413227	-51.9123447444408	4.8070141897448e-274	7.77397503120023e-273	617.401365701678
ZBED3	-2.59660004124677	0.586029658628201	-51.8824843117538	7.10691493552985e-274	1.1480820195414e-272	617.00953543212
ZNF660	-2.41165267224776	0.128940417369607	-51.8229922245255	1.54930209198046e-273	2.50007183310939e-272	616.225744749895
AC008937-2	-2.9795993382151	-0.0321367212939111	-51.8196299114879	1.61908745310728e-273	2.60982741485019e-272	616.185757528727
SLC35B4	-1.67293153903034	1.27258109678962	-51.8177015406499	1.66052159596126e-273	2.67369356100793e-272	616.15008049839
MIR3680-1	-3.05783088435208	-0.114817425323062	-51.8089151590761	1.86315831459156e-273	2.99669814415605e-272	616.04553490615
RPS2P52	-3.68145920395142	0.0860659439085551	-51.8009728344611	2.06754460857521e-273	3.31819536799518e-272	615.952598953141
HGS	2.01408177417493	5.41459431238916	51.8020331917623	2.03901058850638e-273	3.27596592264495e-272	615.952369813832
ZNF524	2.84833187539201	4.97226993880993	51.7643082172477	3.34335458942811e-273	5.35990617820383e-272	615.426069775612
RNU6-795P	-2.9239020101911	-0.0666126392998893	-51.7580676859197	3.62841007431652e-273	5.81057765321328e-272	615.378073732756
FAM157A	5.93537563393839	3.23400378465781	51.7498335835106	4.04208118012427e-273	6.46601467740269e-272	615.352593581408
NFKBIB	2.01749695387798	4.38634656327167	51.7343063893126	4.95488822564468e-273	7.91762149946191e-272	615.030623001865
SASS6	-1.81589302045115	0.74667156449759	-51.7046449473406	7.31130675258268e-273	1.16703964603725e-271	614.669671523441
RNU6-652P	-2.88110447974103	-0.134750491599954	-51.6819375203887	9.84863784674077e-273	1.57035199569275e-271	614.378727179811
RNA5SP194	-3.08704380515312	-0.0997790363694576	-51.6772850038472	1.04685971722705e-272	1.66740107660711e-271	614.319873741274
ZNF43	-2.22466492922491	0.950529920454557	-51.66876566244	1.17068195620757e-272	1.86260929580426e-271	614.204842922426
CCDC159	2.41615391999842	4.67278580919389	51.6649585705005	1.23065477367968e-272	1.95591888545276e-271	614.121683841938
IPO9	-1.58453765651367	2.47206863425588	-51.6576668942644	1.35423814598128e-272	2.15001705221506e-271	614.062001578396
ARF5	2.68729086666497	6.93105610869474	51.6487712167673	1.52194774546581e-272	2.41108563886952e-271	613.981050636317
GTF2H4	2.20708984403097	2.56905800506695	51.6505258692934	1.48729806295822e-272	2.35872678823342e-271	613.945451388048
MPHOSPH9	-2.40586695365562	1.61512711462706	-51.642248637138	1.65798536855502e-272	2.62377963528091e-271	613.867900477672
SNORD12C	-3.40458300519485	0.720802119145266	-51.5760689469677	3.95328883697593e-272	6.24941661913804e-271	613.007586886359
AC139887-4	-2.59558326830117	0.284872094525198	-51.5729624451352	4.11792724257382e-272	6.50270973241127e-271	612.947805841308
CDKN1B	2.52307423740378	5.75385943025298	51.5711612952416	4.21650905539229e-272	6.65126118267175e-271	612.922720229138
FKBP1AP1	-2.71378949245515	0.0411352362133737	-51.5481555780058	5.70428145790595e-272	8.9885093186597e-271	612.621777951696
CUL5	-1.79904539548345	1.76314596630533	-51.5286029972218	7.37515732666863e-272	1.16089856361831e-270	612.361822136858
CFP	4.2015485957249	7.36180702435621	51.5132572971019	9.0230012138753e-272	1.41876593713696e-270	612.181892339203
RTEL1	2.98838978112773	2.26895390326868	51.4999687189714	1.07448621387719e-271	1.68591459239092e-270	612.030811898463
MIR623	-3.11019403995374	-0.0537236400364581	-51.5009624035829	1.06054393920558e-271	1.66581070919521e-270	612.005047490384
NADK2-AS1	-2.63592351802045	-0.0359562993584624	-51.4958522141453	1.13422542911912e-271	1.77775673263315e-270	611.933543062116
NANOGP5	-2.70524434099907	-0.149321510369712	-51.4955132198731	1.13929063009546e-271	1.78380015958365e-270	611.929146621663
HEIH	3.152806181498	5.891203168102	51.4914807495278	1.20130787900037e-271	1.87890667098372e-270	611.867040183144
ZNF761	-1.71757812385096	1.17617297260587	-51.4239209246537	2.9205085604309e-271	4.56298524976645e-270	610.980986803181
MT-TY	-5.01950870900136	1.72193957820186	-51.415688448895	3.25452384048127e-271	5.07946794955114e-270	610.949356121069
POLR2KP1	-2.85460718980483	-0.0386980113894959	-51.4135213991923	3.34863330894204e-271	5.22082374985054e-270	610.852703456158
RNU6-1099P	-3.00164116699938	-0.0629791712897383	-51.4098031292744	3.51649729253277e-271	5.47097242273901e-270	610.805075319915
TREM1	4.85202152278324	6.39706187871769	51.4098079234797	3.51627552127038e-271	5.47097242273901e-270	610.780820513026
ADAM19	3.9205851846154	4.34024431111397	51.3870726577619	4.7422795079706e-271	7.37027191391553e-270	610.469546310709
NR1H2	2.13352410793704	5.88548937974916	51.3819469074222	5.07315844236587e-271	7.87621198594254e-270	610.450989995044
ZNF37BP	-1.59194656374498	1.41084550182583	-51.3551105943811	7.22202161822794e-271	1.1200588522318e-269	610.073824114308
RN7SL431P	-3.09202315596504	0.80646522367254	-51.3529870228908	7.42672808798271e-271	1.15059677068967e-269	610.069706094086
MTCO1P53	-3.04409006316833	0.319424778285359	-51.3439703768386	8.36259609359667e-271	1.29422801452736e-269	609.942865588397
ZBTB48	2.04623661785053	4.99686784735005	51.340120752959	8.79728814292564e-271	1.36007550125797e-269	609.868909527932
RPL23AP64	-2.9700602739673	1.29089936756496	-51.3264727913668	1.05287923903382e-270	1.62606449178113e-269	609.726640960772
RNU4-39P	-2.78357864726249	-0.035913975327261	-51.321317472446	1.12682324607546e-270	1.73844310213044e-269	609.638616193291
PSMB4	2.18189734386871	7.36425720298308	51.3150434570393	1.22385931639362e-270	1.88420679096968e-269	609.616768858846
PIBF1	-1.9190975097415	1.48134371427412	-51.3167484843595	1.19669010774169e-270	1.84430328099083e-269	609.57555072325
RXRA	3.39212315958025	5.31526385351746	51.3142355381443	1.23694801296833e-270	1.90237187103961e-269	609.513644865721
GABARAPL2	2.82794142067936	6.05715726402867	51.2695840645225	2.22709425161135e-270	3.42160553302248e-269	608.961051543094
ARHGAP35	-1.47291682582061	2.12944544752022	-51.2690972559129	2.2414214780682e-270	3.44003385848365e-269	608.94327647614
ZC3H13	-1.8173418723317	2.50717720222384	-51.2616905793375	2.47113911834012e-270	3.78865185617447e-269	608.863492319929
XRCC2	-2.55784944246227	0.128166833250936	-51.2278564561804	3.85922813004063e-270	5.91067037279015e-269	608.406413401824
LATS1	-1.82026989565577	1.9372641708338	-51.2123554068412	4.73391281071318e-270	7.24278838643243e-269	608.202842110821
UBAP1	2.65870753722982	6.81604763693658	51.2059556416132	5.150541997939e-270	7.87205636555464e-269	608.154805409749
PMS2P9	3.44101960305335	1.29437746174016	51.2012319898333	5.48141715519693e-270	8.36909126521734e-269	608.145311716437
MIR4706	-2.80475818775168	-0.151915697950187	-51.1959494967733	5.87669600969009e-270	8.96332879492442e-269	607.986626603967
TSSK4	-2.03849821521459	1.21159126026121	-51.1857867129038	6.71917219267414e-270	1.02377139121643e-268	607.850724701481
RNA5SP33	-3.32487517267795	-0.0532479021316335	-51.1521960442306	1.04631943096633e-269	1.59258671695793e-268	607.41612423299
MIR640	-3.23357474878507	-0.057692580644696	-51.1503379346148	1.07227474644572e-269	1.63041033353896e-268	607.390395907227
NPIPB14P	2.96641505186706	2.06796147770462	51.1352711294622	1.30798809289818e-269	1.98676790753401e-268	607.24025331166
NUP160	-1.9337545627233	2.23591137242726	-51.0982170739772	2.13250336542669e-269	3.23583252434962e-268	606.70634317265
CAPRIN1	-1.46272227130729	4.44609421781174	-51.069004309655	3.13548558108233e-269	4.75285476211544e-268	606.365086611428
ASH1L	-2.0406932671479	2.68610873104419	-51.0535656137143	3.84415573986741e-269	5.82109373791626e-268	606.129717146388
HEATR1	-1.7862820851806	1.7942209671993	-50.9998912514718	7.80851802052983e-269	1.1812085362543e-267	605.397067833723
MIR4744	-3.11615595594067	-0.117262901600539	-50.9747516089944	1.08836009123212e-268	1.64469497803099e-267	605.070876078953
LUZP1	-2.17873225844226	1.42057456245766	-50.9701484395969	1.15659325835085e-268	1.74601780628625e-267	605.00964286847
FIRRE	-2.75812675399332	0.0744574755263339	-50.964770409185	1.24175376073303e-268	1.87266116738768e-267	604.936783166272
ACYP1	-2.27217407464649	1.30383165290468	-50.96099961704	1.30517937901226e-268	1.96630139540876e-267	604.889327596903
RNF167	2.58522984873999	7.16710743812501	50.9523431128932	1.46332016783685e-268	2.20229685259446e-267	604.820942490432
MAPK3	2.9409752076668	6.01562156646043	50.9484106375102	1.54136111577572e-268	2.31502394058819e-267	604.719302551837
E4F1	1.73774427500432	3.92820761206783	50.9491202897902	1.52697617946701e-268	2.29575654138216e-267	604.687990154841
HCAR3	7.03345731861991	5.23302958411044	50.9354023837507	1.83043110573609e-268	2.74639149323516e-267	604.615222902793
RN7SL285P	-2.86296196729329	0.0623555039303364	-50.931992841496	1.91478872135065e-268	2.87004256617894e-267	604.50465031323
EIF1B	2.71530264422229	6.58601197938322	50.9276248814039	2.02856836071148e-268	3.03749794437905e-267	604.47241646812
CAPN3	3.16937284363722	3.32056185126356	50.9111996943333	2.52038607998577e-268	3.77009881274951e-267	604.207421685749
TMBIM1	2.1114827275276	6.20422334547402	50.9010958829309	2.88050273714761e-268	4.30441082778015e-267	604.122126551159
GNAI2	2.35881332344982	8.26332629158911	50.8968091563003	3.04844276173169e-268	4.55075731708306e-267	604.117613343504
GRINA	3.95111455573567	8.61952766386691	50.8900692346362	3.33252496415494e-268	4.96980896828324e-267	604.013794637964
ZSWIM8-AS1	3.30941377089585	1.88808384993575	50.8783132891473	3.89289575289443e-268	5.79962822822625e-267	603.868552913643
MPP1	3.28677930223691	7.27439762867631	50.8759003551914	4.0190933794547e-268	5.9815951819957e-267	603.800530204379
ALG13	-1.66567238166281	2.07426338921412	-50.8751938691763	4.05681192517641e-268	6.03164506899464e-267	603.749513429938
MIR221	-4.15331776752533	0.731220488852485	-50.8358522628889	6.8255030792347e-268	1.01378997900939e-266	603.269630859236
BRCA2	-2.24213535625205	0.333147550906971	-50.7993470552596	1.1062910908212e-267	1.64151783687343e-266	602.745999595579
SLC45A4	3.54603111106423	4.04575194252273	50.7880053659344	1.28542275912505e-267	1.90539701249602e-266	602.56141418921
OTUD4	-2.15306818936884	2.04925165964558	-50.7580901176228	1.90981615510382e-267	2.82810024815524e-266	602.214114798918
FIGNL1	-2.13773114765613	0.55314981590536	-50.7559715887842	1.96412984176624e-267	2.90561193943934e-266	602.171527511852
IFITM3	5.89840733881729	8.95847513082006	50.7504093489922	2.11420255788457e-267	3.12135871133529e-266	602.139620230779
ANKRD40	-1.59214943308596	2.28184321575018	-50.7530674066884	2.04110642011682e-267	3.01646078059148e-266	602.135520024855
SCML2	-2.88052804110355	0.248015565846621	-50.7465948909265	2.22370030513773e-267	3.27973558004764e-266	602.054422728213
FBXL19-AS1	-2.08472610639149	0.483720930395747	-50.7393591723433	2.44724371449724e-267	3.60583392059138e-266	601.950888535182
GLT1D1	6.90733802817014	5.44662040917269	50.7235081890217	3.0187047396088e-267	4.44340081881139e-266	601.798791947172
DAPK2	4.53900650134534	2.80181439864667	50.7050042825792	3.85687585167575e-267	5.65457872130871e-266	601.576501619879
RNU6-1223P	-2.78546849199973	0.0363760909768945	-50.7098771185723	3.61585016025965e-267	5.31706620275868e-266	601.565409045294
HCK	4.85749392680857	8.52671147004123	50.7054219658053	3.8356006155134e-267	5.6289824356425e-266	601.550995897353
RCN1	-1.89356184611816	1.34019037786111	-50.7081107639496	3.7014266301829e-267	5.43748420005653e-266	601.536801786325
MIR3680-2	-2.8038917168784	-0.162025346754144	-50.7025248005576	3.98562511359368e-267	5.83753572992981e-266	601.467092135368
RNU2-68P	-2.85418789515967	-0.152663048497684	-50.6861964124157	4.94786465536465e-267	7.23968807559259e-266	601.251255153507
MIEN1	2.7630654304586	5.11097421834514	50.6840340409559	5.09163098075202e-267	7.44266257037775e-266	601.193985617427
RHBDD2	2.70020535215904	5.74473137481811	50.6728716918466	5.90299910533092e-267	8.62013205985404e-266	601.069071774877
MRPL42	-1.49446158787546	1.0381463220129	-50.6588232651279	7.11052098283622e-267	1.03732021736747e-265	600.877561885958
PANK4	1.83860594826616	3.45120935070203	50.6491183406141	8.08622291782358e-267	1.17849507722312e-265	600.711289724945
RNU5E-4P	-4.18210257603703	0.253215852014328	-50.6431865592926	8.74744079689834e-267	1.27360320151484e-265	600.708593726322
PPAT	-1.86526602102377	0.863652244302597	-50.6384242116534	9.31725580737731e-267	1.35522885505925e-265	600.612018928089
PSMA6	3.47196275558175	5.18267711808135	50.6354071923967	9.69731292145551e-267	1.40911988451771e-265	600.54177306958
NRIP2	-1.86008304410688	1.1470732352098	-50.5785289592005	2.06104029349312e-266	2.99195701660729e-265	599.818419321046
ITPR1	-2.15754115229362	1.7732724431259	-50.5721651939591	2.24249846805368e-266	3.24897936201608e-265	599.746440654079
BACE1	-1.98612047357124	1.22281076999218	-50.572573222265	2.23039849075908e-266	3.23462609048237e-265	599.741881230954
RNU6-595P	-3.97908046810732	1.15397163400315	-50.563391848418	2.51916708436257e-266	3.64624095458916e-265	599.666584438505
MIR1284	-3.11359901245659	-0.108862797556266	-50.555254351073	2.80623307584294e-266	4.05775800349094e-265	599.518638922097
STK10	2.08780714079159	6.43700903619041	50.5415965212953	3.36350561245871e-266	4.85879963547047e-265	599.371325925084
MIR320B2	-2.61745404820485	-0.151158627004362	-50.5407734239869	3.40042718478304e-266	4.90732882077936e-265	599.322169690987
SLC25A39	5.44876896927464	8.88369122649922	50.5251557595324	4.1831510780146e-266	6.0251264892224e-265	599.163693921265
PDE12	-1.34076966915532	1.5363489629236	-50.5268509723873	4.09013032037144e-266	5.89690440812887e-265	599.124744791472
GNE	-1.58678727235328	1.86112843058703	-50.5226585381049	4.32405035640969e-266	6.22199206894502e-265	599.075750153393
RNU6-135P	-3.25528496804565	-0.0923548277264931	-50.5091720974294	5.17125268440669e-266	7.43380173901699e-265	598.909203407904
AURKAIP1	2.90755050697129	5.73882338770616	50.5032778747842	5.59190371287554e-266	8.03067067781902e-265	598.815410878626
GTF2IP23	-2.48684735572568	0.867280135025045	-50.49220193371	6.47719563119207e-266	9.29301151405173e-265	598.682451919958
IGHJ5	8.20686666168817	4.27479364284011	50.4806875523688	7.54654211827092e-266	1.08062087089687e-264	598.624616252875
KRT18P57	-2.61875494195623	0.22553194636685	-50.4852090378589	7.10703420275979e-266	1.01867490239557e-264	598.586506139698
NFKB2	3.10616425281593	5.40626366115718	50.479481847955	7.66826774805555e-266	1.09698623681931e-264	598.48439470124
BCL11A	-2.80426894325489	1.41361167644696	-50.4635970858589	9.46801578316627e-266	1.35313725567751e-264	598.317133711507
IKBKG	2.31952980381234	2.81362684866462	50.4520097206723	1.10422758844624e-265	1.57659755101584e-264	598.115583655696
RNF10	3.51618081356128	7.79640415400628	50.425280757059	1.57461830677064e-265	2.24603920759769e-264	597.842616447607
VN1R83P	-2.74317585356771	0.386970584239956	-50.4158155765563	1.78550032404152e-265	2.54438108978631e-264	597.668212108102
MIR1537	-3.47533829777577	-0.0640152949374576	-50.400220409838	2.19637309403395e-265	3.12686358724968e-264	597.466451242593
ZNF141	-1.84450122344556	0.991798860291698	-50.3705113876577	3.25905295575905e-265	4.63527213543782e-264	597.056991222818
DNMT3B	-3.19320512418668	0.33146527393933	-50.3539743901986	4.05985693149127e-265	5.76867339909102e-264	596.853215494793
RNA5SP219	-3.07148705886746	0.394623617490731	-50.3488084513393	4.34832001237807e-265	6.17260556906297e-264	596.783183002878
DNAAF2	-1.74050896826402	1.16559764431668	-50.3477852590901	4.40784326320501e-265	6.2510846431741e-264	596.753646346718
EFCAB13	-2.20060755232871	0.168242786739144	-50.3451244109269	4.56648094832877e-265	6.46983933783871e-264	596.722706648669
RNU6-377P	-3.14748438033664	-0.104860807053777	-50.3207963992557	6.30948834719757e-265	8.93077194172908e-264	596.406269807056
DAZAP2	2.27239887566591	7.63405204873967	50.3148206828193	6.83106988831709e-265	9.65977466757323e-264	596.392537509307
MAN1A2	-1.55960566051916	1.89127566732994	-50.2773208346079	1.12460320307906e-264	1.58877132588248e-263	595.817226790292
CALM1	1.7322626986507	6.37879463852429	50.2275336456149	2.18057176953874e-264	3.07468958211538e-263	595.206019889653
SDHA	2.17700039105883	4.81249449159575	50.2288858679927	2.1416976800726e-264	3.02276546252543e-263	595.153620580422
FOXRED2	-2.26403380381744	0.667481055630457	-50.2204320429464	2.39662580509954e-264	3.37610639917986e-263	595.066468495585
BAX	2.08545957588196	6.02441608873709	50.2150050123682	2.57606608747936e-264	3.62541972559476e-263	595.017931008167
DMXL1	-1.75101029608246	1.46075555362312	-50.2122477584771	2.67232154659068e-264	3.75729937947244e-263	594.952576925643
ZNF433	-2.21945658812973	0.498042013842944	-50.1899653102521	3.59463042032245e-264	5.04925753041293e-263	594.659903141356
AKAP11	-2.08718498040322	1.75567652975868	-50.1756236677707	4.35056622448421e-264	6.09947730464997e-263	594.476925208949
FBXO22	-1.50474894362676	1.12024615790772	-50.1759164238299	4.33364773960654e-264	6.08153858339266e-263	594.464478390122
POR	3.87652537124164	5.58898799448201	50.17521937058	4.37403943593406e-264	6.1265629288311e-263	594.434655444544
TBRG1	1.1990291948022	4.24736473744728	50.1709323824189	4.6308722554733e-264	6.48014562580414e-263	594.386161230099
SERTAD1	2.94075476969762	3.71157007503155	50.1674200081521	4.85250670431738e-264	6.78385036795991e-263	594.318398026539
RNU6-1011P	-2.88387045594021	0.0279955872137794	-50.1461010302018	6.44488582617334e-264	9.00147926612032e-263	594.0805820144
RPS7P11	-2.56805963984619	0.421437079841875	-50.1267825111486	8.33528684158072e-264	1.16197680176251e-262	593.822509637308
RFFL	1.93723296108867	3.96654371901347	50.1292085769732	8.07032859235681e-264	1.12610479099972e-262	593.809683772573
DMTN	5.76621829614583	6.33320660141073	50.1253826337532	8.49211439400228e-264	1.18272138996355e-262	593.776601377351
ARFGEF2	-2.13041251186922	1.95247145642433	-50.1156991345903	9.66088697769387e-264	1.34423039654724e-262	593.683116041373
POLE2	-2.52808628379676	0.593227781260252	-50.0636174207319	1.93330653246415e-263	2.6874965171832e-262	592.981967111311
NAA15	-1.6832070712798	1.8520281647492	-50.0600178241492	2.02828599749178e-263	2.81687289802319e-262	592.927284318547
LGALS3	4.4309603480054	6.41538383217235	50.0418728075871	2.58305133018433e-263	3.58395334608548e-262	592.674000192175
CASP4	3.46450155390691	6.67879433805812	50.0159206501352	3.65045681030728e-263	5.06020559165621e-262	592.356772405425
ARAP1	2.62345526629291	6.69471111254508	49.9996577256941	4.53416742145345e-263	6.27928969943821e-262	592.161891687879
AC008280-1	-2.75403271256987	-0.136078685432154	-49.9906317667751	5.11396061205769e-263	7.07559146972222e-262	592.007181711468
EEF1A1P4	-2.2272143731774	0.357237912419398	-49.9878847171012	5.30473297260386e-263	7.3326622879976e-262	591.967808163058
ORM1	7.55111757664209	4.84840962319499	49.9747190128333	6.32269354415869e-263	8.72342442308668e-262	591.887425059597
SLX4IP	-1.63722822234268	1.10152232571683	-49.9799800261499	5.89435205927195e-263	8.14005604140468e-262	591.856110010057
TEC	-2.89180412825903	1.7919065107828	-49.9581625955203	7.8847631979623e-263	1.08684460193221e-261	591.601773478941
TUBGCP5	-1.68630000765926	1.03209012438931	-49.9474401415477	9.09694747967606e-263	1.25276263658023e-261	591.42308176179
TRAPPC4	2.0362814585841	3.73426564268834	49.9435586400932	9.58031551606906e-263	1.31809770099349e-261	591.33125971594
KLHDC1	-1.9601158115695	0.459533380069071	-49.9214459191941	1.28672671338207e-262	1.76867961749041e-261	591.079692158776
RNU6-1306P	-2.84289944869312	-0.133413490125957	-49.9140098614812	1.42092735406094e-262	1.9513275181606e-261	590.985928047427
ATP6V0A2	-1.40673031864982	1.86500728643559	-49.909660615385	1.50582118285625e-262	2.06598666287878e-261	590.915850626425
ALG1L6P	-2.6157586428368	-0.0908746813251426	-49.9087885443767	1.52344473770857e-262	2.08822364651149e-261	590.914798090058
MIR4766	-2.85375933486846	-0.1667352154653	-49.9058619630769	1.58411014175657e-262	2.16936309013627e-261	590.877152235873
SAT2	2.58912789156849	5.21402526716594	49.9047971518399	1.60677754708203e-262	2.19836382578041e-261	590.840167617888
RHOG	3.48541064910025	9.29269878497811	49.8955537889466	1.81769860977229e-262	2.48004040661716e-261	590.829386903379
MIR326	-2.93255547759479	-0.125652284261591	-49.8982437136677	1.75361011451172e-262	2.39703388127279e-261	590.776429976024
C19orf38	4.40163755064558	6.7754472712669	49.8955585425351	1.81758331109931e-262	2.48004040661716e-261	590.733558200134
TIMM9P2	-2.64890293192968	-0.0940549676050571	-49.8900207388805	1.95699002452475e-262	2.6676197663323e-261	590.664544563092
LSM10	2.55765839698097	5.37595249288233	49.8725249802325	2.47170146028139e-262	3.36612417707204e-261	590.416192791697
BIRC6-AS2	-2.54174964079786	0.0943633723736583	-49.8638430379202	2.77538788808175e-262	3.77621733960496e-261	590.315003971067
URB1	-1.80195668520615	1.1509338733697	-49.8490174361904	3.38278578107449e-262	4.5984062198219e-261	590.111518839783
TYROBP	4.24039969160134	10.3889512429259	49.8366678369535	3.98914539903981e-262	5.41767085547312e-261	590.053918948936
PADI2	5.5024167962151	5.75688025565745	49.8156462489248	5.28185035086093e-262	7.16669832795289e-261	589.646631581959
AC011933-2	-2.79607744145408	0.169878662771457	-49.8036967778524	6.19573586646953e-262	8.39126797929835e-261	589.514944582278
WDR36	-1.57609893627329	1.75202522251888	-49.8043919410248	6.13847857388388e-262	8.32136217704167e-261	589.513841455605
GABARAPL1	3.41845864318622	5.36989096130076	49.8003831379457	6.47609690874200e-262	8.76293149605832e-261	589.436706765153
CCDC88B	2.8894201674477	6.05507921621805	49.7869738762566	7.74637499785728e-262	1.04721617638311e-260	589.291738305442
SNHG4	-2.40506798126375	0.6973016571498	-49.7806599780009	8.42806531772173e-262	1.13832907848972e-260	589.206191795751
UHRF1	-2.41268579939969	1.69153200999101	-49.778892193877	8.62946519526716e-262	1.1644646126715e-260	589.194042835943
RFXANK	2.2738247701791	5.29921406348793	49.7755699056485	9.0210886286572e-262	1.21619777133515e-260	589.125594975887
MED11	2.54479030616292	4.31550322362218	49.7738725741675	9.22798041375635e-262	1.24295418376705e-260	589.069535828915
ATP6V0B	3.02120254847468	7.32592032009841	49.7496193723359	1.27596238339455e-261	1.71707748108451e-260	588.838037253178
HNRNPRP1	-2.68055496901647	-0.141230238770492	-49.7465636427504	1.3291416035198e-261	1.78701089428565e-260	588.748889922601
LAMP1	2.01845274266006	6.76094262026219	49.7146089593334	2.03725228729015e-261	2.7365604722443e-260	588.37358025945
RPL35AP32	-2.90990658608736	0.459971228865476	-49.7096170559733	2.17783087404256e-261	2.92273226217049e-260	588.262556280986
SNORD15B	-3.26849042091833	0.854964406601368	-49.7024460278716	2.39693495303988e-261	3.21385396567138e-260	588.180358722365
PINK1	3.63981626191893	4.5049826621914	49.7020880073594	2.40843452478904e-261	3.22633976440631e-260	588.110688061399
NTAN1	2.78756468616948	4.68628743396822	49.6958482503706	2.61795840385748e-261	3.50383561692323e-260	588.031400953103
THAP3	1.89679304641116	2.58032227633479	49.6844241431946	3.04997532119379e-261	4.07833962033429e-260	587.885405754691
EXTL2	-2.02054673433076	0.579137445226486	-49.6670008099635	3.85015087019715e-261	5.14364811454146e-260	587.681471716318
ARF1P2	-2.67726988231999	-0.102936683687517	-49.6570743576262	4.39673559460492e-261	5.86854780858172e-260	587.55265579152
SAT1	3.72636068065718	9.35328551504887	49.6456609522089	5.12183667293956e-261	6.81786724631638e-260	587.490142401596
B4GALT6	-3.32053602886731	0.338830929159176	-49.6491482982197	4.88842033572956e-261	6.51892509327986e-260	587.459860077597
MT-TC	-4.2759234485913	1.02366010846946	-49.6444379784027	5.2063079414048e-261	6.9240609402867e-260	587.432373924517
AATK	4.86675221537618	4.57622441169093	49.6466772518196	5.05268482775713e-261	6.73189236897831e-260	587.407933759581
SIPA1	2.44401591153269	7.12057542580132	49.6383380013796	5.64891691523187e-261	7.50593473718513e-260	587.356561860401
RPL3P6	-2.53588763716864	0.145820232014356	-49.6313765690427	6.20022221667215e-261	8.23106007864064e-260	587.208721033342
KIF21B	2.37569606255679	4.52742402517629	49.6252708616951	6.72791028318455e-261	8.92355654376699e-260	587.088965197934
CARNMT1	-1.90005525906453	1.1064679394444	-49.5813703635698	1.21057762307038e-260	1.60420569296182e-259	586.535509848996
TGFBI	4.98717353945109	4.68041053578178	49.5753934304852	1.31139512582135e-260	1.73624476757083e-259	586.454827855756
SOS1	-1.70571284593874	2.56305335843304	-49.5574498805683	1.66740864857957e-260	2.20363890303765e-259	586.229582415193
SH2B2	3.41052660372383	4.68628203345332	49.5602903302251	1.60519922075339e-260	2.12332585712033e-259	586.213382218364
EIF2S2P3	-2.63014941450293	0.375579759075759	-49.5558335309398	1.70387990696191e-260	2.24781080033821e-259	586.200220060426
LPCAT1	2.72873334341493	5.59101325833014	49.5563586266149	1.69194495713466e-260	2.23406411573671e-259	586.193222186347
APOBEC3G	2.6574180017154	4.61138293587464	49.5221279919116	2.67561864535405e-260	3.52660405722314e-259	585.706398796976
GRAMD1A	3.11713191213022	6.88771760373226	49.5135513137183	3.00126416376451e-260	3.95228974565739e-259	585.662483703166
ANKMY2	-1.55659104190588	2.07097923878446	-49.5052145436309	3.35577466369657e-260	4.41519362309194e-259	585.515087479159
RNU6-430P	-2.92005326936274	-0.0902445049531559	-49.5011963650948	3.54131680862415e-260	4.65515878880549e-259	585.468497574132
SNORD9	-2.61558274178984	0.105446052860585	-49.5003672264435	3.58086235011022e-260	4.70295091734422e-259	585.455639498913
GS1-124K5-12	-1.65295379628585	2.47253970969348	-49.4979667762629	3.6978604804338e-260	4.85229041155855e-259	585.427993462171
RAB11B	1.90531440014664	6.51258297444155	49.4891184086103	4.16315166545266e-260	5.4579843478899e-259	585.351489475067
TFEB	3.86877707732462	4.8304579889117	49.4764752479989	4.93146461041684e-260	6.45951789867122e-259	585.092722526068
CDK11A	2.39726379440656	3.73194848835369	49.4757338074147	4.98069150089569e-260	6.51820931204176e-259	585.075890746128
SNORD121A	-2.82746054590246	-0.156404785229554	-49.4679660302394	5.52693773814322e-260	7.22666708332219e-259	585.022151541195
EEF1A1P19	-2.38424115527637	0.929901442443532	-49.4549856545318	6.57680581217973e-260	8.5917899843967e-259	584.8502019701
RN7SL334P	-3.36739251109512	0.35411684502155	-49.4502278185915	7.00974599859616e-260	9.14117981726744e-259	584.79807789583
MRE11	-1.39516866376031	2.26652132549005	-49.4514225997253	6.89841598796533e-260	9.00395906252218e-259	584.793214727046
NPFF	5.38202901817278	1.93676373996556	49.4401809725336	8.01995413479587e-260	1.04308909642067e-258	584.753642782956
CORO1A	3.39833086418106	9.20395510509088	49.4406313060309	7.97170030732897e-260	1.03772822447304e-258	584.747157392336
SLC25A15	-1.77749711634378	0.890948156319661	-49.4408715039715	7.94608170091787e-260	1.03530705836429e-258	584.651592303081
NDUFV2	1.86875821699499	4.35559660047964	49.4389013458474	8.15866903984764e-260	1.06019567990055e-258	584.597446706561
DNAJC10	-1.51533895445737	1.37423332409432	-49.4296636247859	9.23390723803933e-260	1.19886353744579e-258	584.497449356724
OS9	2.39972051310367	7.3319325212753	49.413563283821	1.14579028984277e-259	1.48630263719358e-258	584.354632463793
CCNJL	6.63252271574904	3.88653550057967	49.3819466674717	1.75059350499579e-259	2.2688491744449e-258	583.965367553303
N4BP2L2-IT2	-1.73053302324776	1.63615792805317	-49.3737578221541	1.95376221210577e-259	2.52994195490325e-258	583.753041425174
C1orf74	1.9418351239851	1.94260420224153	49.3674021161957	2.12757857966913e-259	2.75260144487193e-258	583.683741400565
HADH	-2.02118892989433	2.10544293062986	-49.3622560234912	2.27958952296455e-259	2.94668412569712e-258	583.613103777303
ITGB2-AS1	3.90394979255846	5.69662236019271	49.34395542432	2.91374563187072e-259	3.76312034364809e-258	583.329230597092
CENPC	-1.64761019228901	1.58650429622375	-49.337108951754	3.19399873035228e-259	4.12145995397776e-258	583.259642793773
SDCBP	3.31532323951238	7.95235814442579	49.3293527864132	3.54421598502637e-259	4.56937426251346e-258	583.225850361438
PXN	3.13306245473423	6.38807995269335	49.3251705788438	3.74874588774833e-259	4.82884306536246e-258	583.116429380978
LILRB2	4.83734179010917	6.74114177157804	49.3163441924884	4.21999777507316e-259	5.43112977177609e-258	582.974691947677
VPS28	2.28082124944441	5.99992424742069	49.2685198756936	8.01733126965479e-259	1.03003152348553e-257	582.364592932137
RAVER2	-2.63790532017533	0.803627005975713	-49.2686722311937	8.00095288112555e-259	1.0288234877395e-257	582.355251970753
BSG	3.31487392436041	8.54016542373405	49.2566674615601	9.39992016477777e-259	1.2055601957418e-257	582.267841669968
PNPT1	-1.66332687512827	1.53562484009812	-49.2623581901361	8.70860888313332e-259	1.11787008196113e-257	582.256694437054
CYTH4	4.14886504673182	7.4222058276329	49.2528513480161	9.89400291745008e-259	1.26782492640722e-257	582.161331179845
C5AR2	5.01580636484945	4.06963278524871	49.244875931185	1.10121241613056e-258	1.40987690325605e-257	582.066002388765
PHACTR2-AS1	-2.65243299659117	-0.117540633677104	-49.2401441732791	1.17343837142063e-258	1.50104445273918e-257	581.965530552412
GAPDHP39	-2.58991326123614	-0.117395314212396	-49.2242058431706	1.45344924513948e-258	1.85761897023935e-257	581.751159314105
RNU6-268P	-2.80510703605899	-0.099623238789599	-49.2159357625698	1.62416356419438e-258	2.07400765439852e-257	581.641665513162
CCAR1	-2.25996359032695	2.94117157020813	-49.203784826199	1.91204861451594e-258	2.43951600480066e-257	581.514292815991
VPS16	1.59689862621333	4.73198704962109	49.202002749656	1.95836387760798e-258	2.49644847284703e-257	581.437707833075
NCF1C	5.18493708990997	6.29331512540001	49.1976519934095	2.07620920418024e-258	2.64438769883025e-257	581.367972181542
RNU6ATAC16P	-2.7261462563359	-0.118762074023393	-49.1935978429971	2.19239936587106e-258	2.78996533625818e-257	581.340976189909
RPS15AP29	-2.63525388634356	0.097483211273076	-49.1897823106968	2.30768821984507e-258	2.93414599607716e-257	581.289950247171
PRKD2	2.67303079686191	5.71275219646161	49.1693558709897	3.0363075374852e-258	3.85723513095342e-257	581.009859100442
RNU6-141P	-3.13296076303865	-0.093258428681321	-49.159329265285	3.47415820688557e-258	4.40966948307705e-257	580.884845236763
UBE2A	1.73024290093632	5.07094905868442	49.1339393365585	4.88675431475592e-258	6.197312071224e-257	580.532775770187
ZNF609	-2.09975291043973	2.58025338850313	-49.1296428339152	5.17723092842582e-258	6.56004973911962e-257	580.503732713618
RNU6-1043P	-2.92348081048003	-0.0616274814348771	-49.1244246179756	5.55335700131393e-258	7.03059763196387e-257	580.413630252253
DGKA	2.44481867217092	5.22890718155824	49.121354552531	5.78729815309568e-258	7.32048545969196e-257	580.351473607702
TPD52L2	2.96166694512798	6.82920405012915	49.1062982425287	7.08546453594093e-258	8.95488572755722e-257	580.200052962855
SLC9A3R1	2.26435648143819	7.39356714273713	49.0939489707184	8.36502729847884e-258	1.05629955158617e-256	580.069524959978
MIR6819	-2.97903608409992	-0.0860917216423925	-49.0819104418012	9.83467684768158e-258	1.24081821066258e-256	579.842561753237
SLC26A2	-1.94405395040681	0.774246780947076	-49.0809055780076	9.96845441798514e-258	1.2566216599219e-256	579.821649100724
S100PBP	-1.45214452670807	2.46326718967022	-49.0629009122866	1.26990803274912e-257	1.59947682109451e-256	579.583201774927
ZNF529	-1.69361130085841	1.19286889325318	-49.0612814877865	1.29786736960435e-257	1.63329742613435e-256	579.554571710738
DNAJC7	1.51734744910456	4.67851867499865	49.0610389274623	1.30210788473313e-257	1.63723693025823e-256	579.543159548774
RNF166	2.3417138667621	6.10024574151796	49.0569770719596	1.37521435102594e-257	1.72621586921545e-256	579.523944508215
CLSPN	-2.66302312797024	0.540141113351662	-49.0577757932879	1.36052135252519e-257	1.70922737890921e-256	579.519427002754
TBC1D10B	2.20788327923616	5.64750193492521	49.0353738320412	1.83890762249808e-257	2.30629664321634e-256	579.218385015844
MIR3128	-3.02408192672732	-0.137039483195885	-48.9958886274607	3.12800271087276e-257	3.91970365188295e-256	578.685522731962
MIR637	4.24812378095558	1.02135292826851	48.9738515810717	4.20788061568524e-257	5.26842370125141e-256	578.496953972674
PRR14	2.04455998966752	5.72090512772541	48.9601770434408	5.0582219182652e-257	6.32771120207747e-256	578.214482624137
FAM53C	2.8642247271611	5.97356059794465	48.9576340018826	5.23436896127954e-257	6.54251761100949e-256	578.167896582448
DHRS7	3.22587163372619	6.64441266015916	48.9403718140448	6.60369718122946e-257	8.24707279643974e-256	577.953478913789
EMC1	-1.78277115612411	1.88188455591735	-48.9185350715389	8.86090229873722e-257	1.10566368869776e-255	577.639615770806
MIR579	-2.75059382676619	-0.157326565394853	-48.9110298287591	9.80326943571395e-257	1.22221826633428e-255	577.540655339664
ANKRD28	-2.9069981619818	2.28939954811032	-48.9042742408387	1.07369840989005e-256	1.33749812900915e-255	577.489561077638
DNM1L	-1.68240264894286	2.95299236659388	-48.8920511681747	1.26583638822395e-256	1.57551231138524e-255	577.304490807218
SNORD124	-2.68000109125916	0.288010526108283	-48.8908474265291	1.28652711403909e-256	1.59991470530882e-255	577.270870115875
VN1R81P	-2.83826928133443	0.273415183474173	-48.8823066547916	1.44338106117765e-256	1.79346480802942e-255	577.157866497844
THEMIS2	3.26470365675558	7.25256309935369	48.8746830319243	1.5994888418456e-256	1.98576270440915e-255	577.091972939442
MIR378H	-3.14770649313119	-0.0368004185063525	-48.859103882365	1.97302730674552e-256	2.44744993668543e-255	576.846251399239
NARS2	-1.65155240312398	1.55788123387832	-48.8550597203413	2.08351761747145e-256	2.58233624706608e-255	576.778607970197
MRPL45P2	-2.05440825953773	0.585929766945868	-48.8451220133791	2.38204845373653e-256	2.94986000370782e-255	576.64876169614
TNRC6C-AS1	2.69599810760772	4.29051398619623	48.8220107158641	3.25247301892071e-256	4.02438964396489e-255	576.29381789807
RNU6ATAC24P	-3.02554944952989	0.444929693831425	-48.8053755877365	4.06997402937689e-256	5.03168876439898e-255	576.126368793771
TMEM106A	-2.22500552487685	2.74203222651722	-48.7814202175414	5.62142770179498e-256	6.94392271137137e-255	575.824415439847
WDHD1	-2.19481462507596	0.435079960007546	-48.7795169478832	5.76754914116375e-256	7.1184587684539e-255	575.765681505193
SEC13	1.59081649817157	4.98659975772501	48.7718114205832	6.39901795317607e-256	7.89123041734062e-255	575.658664450745
UBC	2.84584594872393	8.75947142741619	48.7631671170402	7.19012501887021e-256	8.84463335307061e-255	575.641588281462
SMC5	-1.71994081856412	2.58288935523545	-48.7679746335708	6.73879083649263e-256	8.30329373829822e-255	575.623580434739
CTSH	3.23970191150537	5.53328000649919	48.7653354159168	6.98293478608831e-256	8.59693699165413e-255	575.552157780368
DOK2	3.60519503771137	6.41937877828945	48.7479540851955	8.82749267091496e-256	1.08497241169437e-254	575.341487342805
ZNF644	-1.9509542527499	1.47168674902655	-48.7114377636751	1.44464101241539e-255	1.77410576953494e-254	574.848802982475
TREML3P	5.42333290830683	3.73255396604433	48.6986716706302	1.71618505630276e-255	2.10582474171459e-254	574.755286462414
SNORD36C	-2.88011619595366	-0.164430733276182	-48.6683415591038	2.58417267348531e-255	3.16824295604612e-254	574.269705653993
HNRNPA1P76	-2.47927580667098	0.0280452202687573	-48.6509215261184	3.26917728770889e-255	4.00474217744339e-254	574.032256155007
UQCRBP1	-2.61711116881887	-0.0513709399703829	-48.6500763975609	3.3066868329236e-255	4.04732980072947e-254	574.021628318957
RNA5SP464	-2.93986814539226	0.0572556195818079	-48.6447925820644	3.55116190097671e-255	4.34295911090427e-254	573.954170346078
HSPB11	-1.64573646666912	1.76778536952229	-48.6364776554433	3.97302596368543e-255	4.85485997832613e-254	573.831187220165
AUP1	1.85715329608259	6.98345370909912	48.6115608910188	5.56201547792772e-255	6.79090780496324e-254	573.566928422559
RPL21P123	-3.18182804155817	0.570586502876064	-48.6056085630149	6.02755685670594e-255	7.35322051940082e-254	573.435859899731
IL10RA	3.15205138628168	5.89861172920075	48.5989692438163	6.59297972597884e-255	8.03635189904643e-254	573.321048757487
RNF149	3.49751622143761	7.29129843562763	48.5939683645193	7.05365277622078e-255	8.59077826560531e-254	573.301194586756
FGR	4.65198010588453	8.58726863764503	48.5837056201592	8.10240141413919e-255	9.85179871864294e-254	573.182781281366
LRRC25	4.67988319545151	6.88489448996209	48.5842173627961	8.04658897554513e-255	9.79200831685769e-254	573.1254364284
PRIMPOL	-1.74837901916173	1.63148918276193	-48.5784945384755	8.69327313026108e-255	1.05615391596557e-253	573.050121914082
TECPR1	2.01914764716692	3.7468282398992	48.564258722833	1.05366313031973e-254	1.27905164683832e-253	572.813522006573
S100A9	7.26768543696095	13.841421334882	48.5235787080539	1.82567160887912e-254	2.21255797529647e-253	572.442538537488
LENG1	1.99708435466208	3.45483510818269	48.531874240063	1.63205621185008e-254	1.97953923261322e-253	572.37431012773
TCF12	-2.02114112748996	2.24819833115014	-48.514578463992	2.06181852589041e-254	2.49464819018521e-253	572.204534456404
FAM214B	2.69050206645066	4.91132560512106	48.5176490651983	1.97800218564326e-254	2.39520149721285e-253	572.199046923195
MIR1972-1	-2.81975469171084	-0.16794026809151	-48.5085591902111	2.23657546620696e-254	2.7038730779579e-253	572.111065196203
DHX16	1.28052947719962	4.54866854719485	48.5018045541977	2.45039200500124e-254	2.95993707467349e-253	572.004453307006
ZKSCAN8	-1.94629333344434	2.18495191634463	-48.4922114625242	2.78968063524983e-254	3.3670212511702e-253	571.898556241925
PHF14	-1.74501297383381	1.66430154981881	-48.47979300088	3.29964995925384e-254	3.97927532698568e-253	571.716011426821
IQSEC1	2.77973760412124	5.72682769750914	48.4761593949116	3.46580146872234e-254	4.17623413906747e-253	571.664329455191
NRBF2P5	-2.39564286174724	0.321346455204845	-48.4717287243476	3.67976984529838e-254	4.43044289373925e-253	571.611545099472
YWHAZ	1.73096332834715	7.20550529692699	48.4425465716503	5.46015656343531e-254	6.56331288949531e-253	571.292171125755
NUP107	-1.41665219664237	1.85077061710225	-48.447344145913	5.1171269003312e-254	6.15599548556158e-253	571.271285026303
INO80E	1.74656331457139	4.00037761831138	48.4362695700869	5.94395340160844e-254	7.1390365407429e-253	571.090631983215
CSTB	2.81262855657451	5.90804068930467	48.4255894511848	6.86774089803909e-254	8.24184788488028e-253	570.987529314275
C4orf46	-1.83563110734543	1.3448604832363	-48.4108584943195	8.38220731998605e-254	1.00511525010142e-252	570.783770218759
HMOX1	5.06846554715984	6.33905317029613	48.4016143967633	9.49890395459187e-254	1.13809369964481e-252	570.637609408065
MIR3155A	-2.86135459508222	-0.167083600422494	-48.3973139411187	1.00679961121353e-253	1.20529930728801e-252	570.606972303629
AC009961-2	-2.61113121244555	-0.0915725974188897	-48.3736393631468	1.38698890647302e-253	1.65909970653452e-252	570.285037960661
SNORA22	-2.73973290558871	-0.0983927613772547	-48.3546179608132	1.79423406730164e-253	2.14450229000258e-252	570.028521722933
RPS29P14	-2.8828856130135	0.484761670515008	-48.3522890052134	1.85169658644821e-253	2.2113905225526e-252	570.003826535698
TRPM6	3.82714002027386	1.18058584189438	48.3395106783275	2.20136567176942e-253	2.62473260250018e-252	569.934413137352
PSMC1	3.33623447568889	4.40422241739716	48.3472376013717	1.98273841511381e-253	2.36597159259818e-252	569.880636285803
B2M	2.77049622099322	11.3243468389922	48.3211481487549	2.82266147226881e-253	3.36279758113834e-252	569.708324412347
WRAP73	2.30640463717652	3.88888473757578	48.3207830736024	2.8366484728945e-253	3.37673352112357e-252	569.519872631828
LPAR2	3.58736836705439	6.53970266750256	48.3113323784486	3.22389012649142e-253	3.83460931255016e-252	569.446443969589
HCAR2	6.30089895727692	5.47858165845602	48.2979232541818	3.86581140709548e-253	4.59442807761895e-252	569.279781860104
EWSR1	1.40898121718847	6.60762278978311	48.2901475370403	4.29511569928033e-253	5.09643294036087e-252	569.218522532939
COX5BP6	-2.57214910204641	0.169735041232653	-48.2891541926283	4.35329025694595e-253	5.16130852087587e-252	569.14192428262
NPL	4.1288835907457	4.76695380001451	48.2906044119863	4.26862093199077e-253	5.06907327906053e-252	569.120518094146
ITIH4	4.15531314497004	3.18220161808278	48.2695490322167	5.67733010191912e-253	6.72030029479977e-252	568.925165836964
JOSD2	2.80282379440746	4.40071062855673	48.2740320229849	5.34282964480775e-253	6.32942927158791e-252	568.889834559484
RNA5SP159	-2.7105272611711	-0.170689754711014	-48.2682838250217	5.77547065768062e-253	6.83098770891191e-252	568.858962513109
XAB2	1.948041352977	5.19315511634587	48.2641700767308	6.10645590404051e-253	7.21667613210684e-252	568.79594789236
PDZK1IP1	6.70712887089969	4.80110394468823	48.2473575308681	7.66848493460918e-253	9.05544309852288e-252	568.655877331237
ARG1	5.59270122396044	6.33263545006053	48.245093480453	7.90736468984589e-253	9.33005774484296e-252	568.517308765641
SCYL1	2.10038274062904	5.45530332301998	48.2408953948874	8.37018409339279e-253	9.86825301306557e-252	568.487622851103
PREB	1.63811408569596	5.0879243243171	48.212852813379	1.22397677429394e-252	1.44188765527647e-251	568.104931892526
NCBP1	-1.43308296694745	2.72500998273795	-48.2016992578487	1.42372652555409e-252	1.67586133482819e-251	567.962392416418
GUK1	4.15769504078128	7.15657892666145	48.199544357549	1.4659250896891e-252	1.7241570293321e-251	567.944784332936
OSTCP8	-2.58641731052332	-0.152962691290056	-48.1916481496848	1.63153474578637e-252	1.9174108339126e-251	567.819787670041
RNU6-407P	-2.64487619616113	-0.0948307761014833	-48.1902478401553	1.66280079080997e-252	1.95259943181977e-251	567.801261251744
PAICS	-2.133859778364	2.52147166317552	-48.1364622651825	3.44798908453755e-252	4.04569538646335e-251	567.094713967212
CCR6	2.94536506962203	0.538098554476598	48.091983037441	6.30385954202739e-252	7.37901780836206e-251	566.584018747773
MTCYBP18	-3.04187922741711	0.508629696957304	-48.0965719577276	5.92334330892563e-252	6.94462563301623e-251	566.541602986523
KRR1P1	-2.61355728714918	0.674973031325017	-48.0954307790663	6.01576756636038e-252	7.0473833070889e-251	566.520509984202
RBM38	4.34381966498766	7.37598349596985	48.0841083805445	7.0147073805896e-252	8.20459311310991e-251	566.383291017924
GNB1	1.53834358048993	7.22651927868558	48.0755754832874	7.87580859943157e-252	9.20446125459716e-251	566.326230038355
ATR	-1.48428758075906	1.54758233329157	-48.0684838098245	8.6714230137882e-252	1.01262722114301e-250	566.138678071433
RNF113A	1.70036397828881	4.69783459961878	48.062494524256	9.40569077865312e-252	1.09750421910091e-250	566.048112172601
RNU6-1188P	-3.16567347351228	-0.0829153210124495	-48.039081939709	1.29241156257168e-251	1.50685993172883e-250	565.756015982821
TRIO	-2.05826142078779	1.63961651191934	-48.0265935443164	1.53118674223296e-251	1.78384464938341e-250	565.584167092633
PPP2R5B	2.92876675634629	4.33544284227264	48.0250532877776	1.56354205110282e-251	1.82010116114566e-250	565.511734479759
SYTL1	2.64303954380105	6.25037869737145	48.0112316041991	1.88628959799571e-251	2.19407612624911e-250	565.391056389491
MFSD1P1	-2.51288034303066	0.00313402561616949	-48.0107724964507	1.89808496457017e-251	2.20605635480263e-250	565.365650242876
MIB1	-2.13951045824484	1.84602445926891	-48.0095208061688	1.93061958637294e-251	2.24210301412712e-250	565.358562295756
TBCK	-1.4380811559853	1.07734506958718	-48.0092689939036	1.93723194949398e-251	2.24801211826016e-250	565.334251158361
SIAH2-AS1	-2.65764952584751	0.206057308052289	-47.9962964419293	2.31038430841807e-251	2.67891966704859e-250	565.171348123818
PFKFB3	4.03835891209187	6.52379480424169	47.9937222148847	2.3925785276673e-251	2.77204561701218e-250	565.128140299649
CTPS2	-1.76180610466043	1.19003565249292	-47.9902263421963	2.50890557438402e-251	2.90454068419073e-250	565.080280142096
LAMTOR4	2.89978988299001	6.5434370613009	47.942422146643	4.80276815471773e-251	5.55576686383778e-250	564.461977144366
NFKBIL1	2.03944873485772	3.91927830509682	47.9101523049354	7.44607620098728e-251	8.60675375300638e-250	563.951449032841
ZNF850	-2.03081870368393	0.112964711603677	-47.9025579602506	8.25567342250826e-251	9.53507653160332e-250	563.893306062209
RPL31P58	-2.50967395395563	-0.162805663347613	-47.8919183350001	9.540194922143e-251	1.10100418549833e-249	563.750790088013
SPI1	3.72372462326685	9.35927935153014	47.8838645320853	1.06439331625123e-250	1.22646382979605e-249	563.740741928624
ARF1	1.8346916041196	8.00756306984189	47.8777410877779	1.15678767453126e-250	1.33188613674173e-249	563.654923612917
SIGLEC7	4.12617815956867	4.08040340515652	47.8847308360116	1.05193238662097e-250	1.21305322676096e-249	563.635330275308
DENND1C	2.43943791414786	6.04185169287006	47.8634243209467	1.40535038856305e-250	1.61681067713856e-249	563.379537207912
RNU6-32P	-2.72468994291221	-0.0997439836080878	-47.8441062116721	1.82752165157155e-250	2.10086647225478e-249	563.102132788931
TTLL3	2.0115789092169	4.99557928643648	47.8383995669648	1.97499228884803e-250	2.2686262669953e-249	563.006784769012
RNU6-638P	-3.19863134941887	0.622634324870347	-47.8003211253508	3.31510577811462e-250	3.80206027382679e-249	562.52259069709
FOXO4	3.00389196271166	5.01459728861282	47.8030917897902	3.19248064167044e-250	3.66427213883247e-249	562.507542499617
OSER1	2.43048258281668	6.29133031156156	47.7944793688974	3.58931768477389e-250	4.11335248894562e-249	562.453734066635
RAB5C	2.10529636531693	6.66139424806367	47.776828486542	4.56361126270528e-250	5.22583094050001e-249	562.236659146098
TDGF1P6	-2.58975598221073	-0.1052266787965	-47.7589368664202	5.82163330019698e-250	6.66123115163733e-249	561.942544840807
MAST3	2.67185422726247	5.57115255580077	47.7303229922087	8.59375789944199e-250	9.82552986502867e-249	561.542095045224
RBM28	-1.42988912556184	1.37718782271852	-47.7228509419475	9.51388789805902e-250	1.08691194894247e-248	561.438994745889
ANXA3	7.23302213999673	5.82726279539281	47.7171900943854	1.02760701479275e-249	1.17307862702618e-248	561.431666271659
FBXW5	2.12917127338551	6.29690095382739	47.7170369472357	1.02975176911162e-249	1.1746178532581e-248	561.408158778766
RNU7-18P	-3.24272189432263	-0.102756014921167	-47.7109667122482	1.11846906400744e-249	1.27483000193552e-248	561.296167404206
HEATR5B	-1.89852671847942	2.74135444046766	-47.6755860601545	1.81074787002837e-249	2.06229500656744e-248	560.830334448548
TFB2M	-2.02071770292863	1.79701762820046	-47.6683670735873	1.9978266694802e-249	2.27360690958052e-248	560.714276672641
SHPRH	-1.87691229113072	0.209431702185579	-47.6650785367495	2.08934521707135e-249	2.3759254129981e-248	560.661280032103
RARA	3.19319546440096	6.11019315922559	47.6600911007434	2.23621240082827e-249	2.53902207080956e-248	560.594170861062
POLR2J4	2.01855975292307	3.12853224644813	47.6630276756416	2.14853175127028e-249	2.44134782738717e-248	560.587491251932
NUDCD1	-1.87680833680805	0.961148182147327	-47.6479803413063	2.63729656276479e-249	2.98981452761091e-248	560.426882875445
RINL	2.28283393278554	3.71531973210751	47.6488925750427	2.60472586294735e-249	2.95516167327773e-248	560.392758230981
snoMe28S-Am2634	-2.82206510469491	-0.173538807285848	-47.6386498741435	2.99476201382924e-249	3.39245352856892e-248	560.306053778308
HCG18	-1.86650999313092	1.53730980707662	-47.6318880901652	3.28375727878379e-249	3.71697130504851e-248	560.209924671352
BBC3	3.64166129745268	3.73084474533823	47.6163470290178	4.05821485181247e-249	4.5900775191244e-248	559.978440293211
AP2A1	2.03725267273466	5.48294169793506	47.5976707215643	5.2344230805074e-249	5.9159008440156e-248	559.750062262331
ITCH-IT1	-2.60118438125461	-0.0338688649459278	-47.5942500482777	5.48423095391176e-249	6.18874692725666e-248	559.699869475092
STX4	1.73779093741107	4.93967785950955	47.5945485476697	5.46196480609969e-249	6.16833988707231e-248	559.692319388031
BNIP3P27	-2.65110350258522	0.0111352418424706	-47.5679328937865	7.85068264168364e-249	8.85242494512172e-248	559.341760193159
ANKRD36	-2.43930767640099	0.479544635872075	-47.5333212816333	1.2585098226781e-248	1.41801080020468e-247	558.870199984774
MAP4K3	-1.83205442378974	0.801459004479506	-47.5289220581775	1.33632083364656e-248	1.50453404392772e-247	558.803337246845
CNN2	3.39795248841972	8.04687041266841	47.4974104221374	2.05383988607274e-248	2.30884790241515e-247	558.448822735337
RRAGC	2.34911171342529	3.75191425341735	47.5054265135071	1.84110730379553e-248	2.0712808256049e-247	558.436963579927
RPS27AP10	-2.92517848535348	0.0900112633713636	-47.4828687782129	2.50449574300429e-248	2.81331361108685e-247	558.185306881492
CD177	9.99260816429032	6.72074415890712	47.4736724296274	2.83929800593216e-248	3.18454800680558e-247	558.171429063975
MAP2K7	1.62114285123745	4.61833932027746	47.4799651849387	2.60569951711135e-248	2.92476881110162e-247	558.120006717174
PFAS	-2.05234217375438	1.73771587965373	-47.456636225121	3.58233888013063e-248	4.01488724491237e-247	557.827859438059
ACTG1P20	-1.95082744050045	0.609965790694938	-47.4365472233077	4.71229986400968e-248	5.27727491983894e-247	557.544344020566
PBX2	2.02004586330639	6.53750026829489	47.4321388916658	5.00453459627933e-248	5.59604857926641e-247	557.53728579437
ZNF431	-1.60569643716713	1.26860139631854	-47.4350528302662	4.80940056761494e-248	5.38193087797821e-247	557.519141347836
HERC2P10	-2.87490689214934	-0.0193803159624129	-47.3937990433348	8.44637062516464e-248	9.43753942049646e-247	556.968092300538
FCAR	5.12008614517673	6.22735588239902	47.3733645778311	1.11648374067195e-247	1.24655705459278e-246	556.657190755139
HMGA1P4	-2.70147136142293	0.463734994999201	-47.3664798154365	1.22655217530514e-247	1.36841286184383e-246	556.596849517428
ZNF367	-2.28858114665589	0.712218070983525	-47.3656724431158	1.24015145993787e-247	1.38253922015296e-246	556.581432365515
FDX2	2.55681913862196	1.92991235907401	47.3540946430634	1.4526099152494e-247	1.61694668981233e-246	556.475503589017
METRNL	4.01413858124404	5.63649622460229	47.3585319074204	1.36718824671597e-247	1.52301053253881e-246	556.450140828508
SYNGR2	2.13671962084195	6.01730905165191	47.3473070381941	1.59372476112876e-247	1.77268827314389e-246	556.353971472791
MUS81	1.46689760770089	4.20358907903208	47.3376239446933	1.81910604249281e-247	2.02185343034864e-246	556.166018882858
LAPTM5	2.46433559274142	10.190961879231	47.2592185677692	5.31103664468574e-247	5.89409175865087e-246	555.259634400039
FAM50A	2.50136264046818	5.24755057504385	47.2678845179359	4.71772315720863e-247	5.23958575645106e-246	555.225629899808
PSAP	2.71567455775553	10.1359378867447	47.2498628979612	6.03566676670885e-247	6.68820804975122e-246	555.128422727108
RNU7-170P	-2.84659409432402	-0.168472834786094	-47.2560211243984	5.54833219976718e-247	6.1528083920576e-246	555.084396744011
RN7SKP287	-2.56893779404793	0.309523208856771	-47.2413492136959	6.78072699509937e-247	7.50817886266672e-246	554.883964936215
LRP5	-2.83749486848849	0.607910652533224	-47.2395484174293	6.94975016590869e-247	7.68956228034413e-246	554.866822287316
IL1RN	5.24469968983846	5.74885366550825	47.2130525086519	9.98433003984103e-247	1.10388968334045e-245	554.463746595058
TRMT13	-1.97746323437535	1.46409148371739	-47.1947808563357	1.28188612689044e-246	1.41622011127394e-245	554.245463127778
TRNT1	-1.5322483439967	1.50022253497245	-47.1895582686371	1.3768099267186e-246	1.51995281505784e-245	554.16352139651
KLHL20	-1.37849188890497	1.74315141034321	-47.1888788740483	1.38966464027095e-246	1.53299654295859e-245	554.151984922179
ZNF451	-1.71040176202269	1.49208104763002	-47.1826002450404	1.51429348770803e-246	1.66923128925305e-245	554.072009335186
TICAM2	3.80485236384198	1.24687799916516	47.173284201454	1.7201194741823e-246	1.89328672572498e-245	554.067970419048
APOBR	3.53744109812598	7.0361192132865	47.1748767270056	1.68304899956892e-246	1.85386778899493e-245	554.001205759144
SLC12A9	4.18806920021271	6.23305434162157	47.1472782575028	2.4552160250763e-246	2.70037145069727e-245	553.575817276306
LTA4H	3.07507244701633	7.1386130327497	47.1235752987751	3.39599759421886e-246	3.7323076391307e-245	553.316082400238
ZNF91	-2.00078224189497	0.601686475433879	-47.0962768621876	4.93459518853964e-246	5.41923636900753e-245	552.893527534022
PGAM1	2.41969479686831	5.80218615610252	47.0701750453616	7.05438143681855e-246	7.74144879550868e-245	552.545834598515
ACTN1	2.81051239718106	6.6086815585837	47.067048811721	7.36292986707802e-246	8.07404108621068e-245	552.527769834189
AIP	1.98661700017275	6.14925761076459	47.054387926575	8.75689812748602e-246	9.59550449348375e-245	552.358172044346
ETAA1	-1.70870099609662	0.924606418061569	-47.0524051691436	8.9979455894691e-246	9.85231622116405e-245	552.289294639264
BIN3	2.40288750600225	4.43470125357209	47.0394937872061	1.07384823358655e-245	1.1749397327276e-244	552.076622577807
TNFSF13	3.36902991892323	5.31376509254307	47.0271995969073	1.27080663903731e-245	1.38940897844042e-244	551.916955441841
RPL7P52	-2.51746611006552	-0.0828444288756409	-46.9636558204588	3.03543439907998e-245	3.31626829274301e-244	551.080271343958
MTOR	-1.35718957901474	2.41288736436796	-46.9548780489341	3.42352192693504e-245	3.73749259070058e-244	550.956142401636
LRFN1	3.27695123451702	4.3980926550683	46.9514530517834	3.58808333018567e-245	3.91424859740448e-244	550.864417101077
MAP1LC3B	2.62544529561675	6.05743635026159	46.9467924168334	3.82480078644339e-245	4.16940035471201e-244	550.861497711388
ORMDL2	2.81432979140793	4.44356272278189	46.9289761607869	4.88298589065134e-245	5.31899253332471e-244	550.557722471769
MIR624	-2.94962200351111	-0.13183090360106	-46.923923681869	5.23323942985146e-245	5.6963135314302e-244	550.538877850047
SNORD17	-2.89426947267187	0.888968736315326	-46.8987634547701	7.38938038440155e-245	8.03731351692762e-244	550.205399864374
SLC45A3	-3.21435474827149	1.31686455891044	-46.8845293961968	8.9823783276484e-245	9.75560367853359e-244	550.027769645609
KAT5	1.58257791644309	4.59450969755248	46.8875056213219	8.62309080279289e-245	9.3722893331166e-244	550.01517872117
MAEA	2.60400091349952	4.97339625431679	46.8709634357466	1.08194501804827e-244	1.17421685586416e-243	549.777676441378
MIR601	-2.73277944017773	-0.164322763646409	-46.8670288997773	1.14194570240255e-244	1.23842332093642e-243	549.756444890486
MIR548AQ	-3.75778429332693	-0.0153614624944298	-46.8614060315384	1.23351799826138e-244	1.33674922530177e-243	549.695685227178
SNORA11B	-2.80516930015194	-0.0818410000658973	-46.8605646801822	1.24783813590603e-244	1.35127493880162e-243	549.668801809457
GRAP2	3.33018919916695	3.74045186031596	46.8404280438891	1.64491441828429e-244	1.77995911630777e-243	549.354447239545
AL353662-1	-2.69595937933475	-0.0869618292789343	-46.8329069801132	1.82374199945117e-244	1.97202131597547e-243	549.288298162061
PRAF2	2.27515708498119	4.18507174824226	46.8149118615625	2.33460493985791e-244	2.52257056834904e-243	548.993606764428
SGSH	3.59764101733763	4.3200780622348	46.8138357996642	2.36933907501814e-244	2.5582270876605e-243	548.980634329246
RNU4-82P	-2.46652646342461	0.114775521208247	-46.8071803507217	2.59596043176305e-244	2.80086469700609e-243	548.934083625814
MTATP8P2	-3.63639710543565	0.479950577364408	-46.802904337999	2.75287917366418e-244	2.96799816757112e-243	548.90001974949
SELENOI	-1.82224208276946	1.2102259511784	-46.7926400229813	3.16939318939608e-244	3.41456392625295e-243	548.729578583756
ITGB3BP	-1.85023689338415	0.841697284887192	-46.7873312571592	3.40898906890771e-244	3.67001312243211e-243	548.656235898162
TRAF3IP3	1.95518085361026	5.44124152669559	46.7847869904788	3.53016004977056e-244	3.79769004916601e-243	548.630585003387
NARF	2.67864791828809	5.48995265467826	46.7724166934564	4.18360179950493e-244	4.4973719344678e-243	548.442828789383
HP	6.46029051562372	5.06553101941989	46.7609681909686	4.89572967542811e-244	5.25907625512667e-243	548.359756283903
PUS7	-1.85537589551286	0.750652061284215	-46.7507838147446	5.63057028922044e-244	6.0440524887709e-243	548.154627171889
SYTL3	4.09755119211613	5.11835860524934	46.7297963928007	7.51154058332942e-244	8.05728815007459e-243	547.829084003478
TRBC2	4.7755660325923	7.32896272402269	46.6915127113476	1.27094484661388e-243	1.36229400746425e-242	547.353465656084
GNPTG	1.57490420240132	4.72338208774863	46.6866947287954	1.35792541891459e-243	1.4544692813051e-242	547.263473700122
TSSC4	1.99715806957994	4.37672837139544	46.6816706283346	1.45497775670504e-243	1.55729077892907e-242	547.172492133647
ZNF680	-1.99276148479848	0.413821605009908	-46.6739073097425	1.61877023375395e-243	1.73134461041603e-242	547.100232186546
CD55	3.26256181898791	7.24804315689442	46.660143776731	1.95582108483727e-243	2.09031921596123e-242	546.960257429033
BRCA1	-2.1451075128003	1.18633245434993	-46.6588136373449	1.99190319916446e-243	2.12734107780425e-242	546.897458535854
TBC1D17	2.0293519876138	4.89601286145734	46.6310839186248	2.91606905132237e-243	3.11209134862182e-242	546.494076023773
RNU7-113P	-2.75125314171791	-0.18408386623764	-46.6120124190604	3.79023892979874e-243	4.04209934747662e-242	546.254161641236
SNORA30	-2.61581983903587	-0.207270999978069	-46.5700658416506	6.74809693109231e-243	7.19130647663877e-242	545.676479556551
RNU6-828P	-2.62915524907152	-0.102739456095316	-46.5615531667242	7.58633992729274e-243	8.0787673348477e-242	545.559657654856
AL133243-4	-2.33851241174485	-0.119810363773791	-46.5224672007716	1.29886401039579e-242	1.38217498479997e-241	545.020634445973
PTMAP4	-2.61881120968376	-0.207656113156436	-46.5163757408521	1.4124278298637e-242	1.50193929795672e-241	544.937841591194
ZNF714	-2.18906309406684	0.324127847026017	-46.5149278460608	1.44085134731177e-242	1.53106026811969e-241	544.915618448797
S100A12	7.55090113254753	9.96053727537441	46.5032125538555	1.69291899878922e-242	1.79761427740405e-241	544.802873200069
GSK3A	1.89459062626124	5.53736648878645	46.4966509649037	1.852912803867e-242	1.96608711829024e-241	544.677126260524
DCTN2	2.09761045683423	5.7164894935058	46.4942034882827	1.91639133954499e-242	2.03198101128318e-241	544.64486991505
ZFP36L1	4.05524129079121	6.80400364661977	46.4887157595068	2.06674528661634e-242	2.18982947071153e-241	544.561290978998
RNU7-70P	-2.98300203920861	-0.145740372173969	-46.4837886930997	2.2117687462189e-242	2.3418074111976e-241	544.492510497829
COX4I1	1.96478536349564	6.54347817689596	46.4771215618864	2.42435480603546e-242	2.56505086328673e-241	544.449958166516
APMAP	2.95129385680792	7.67416693751154	46.4733243049879	2.55445011908197e-242	2.70075876747957e-241	544.414903003151
SNORD94	-3.12440584978374	0.96264320245061	-46.4555636772889	3.26201798007275e-242	3.4463827498634e-241	544.123482580001
PPARA	-1.4860272309448	0.924225039571766	-46.447329655963	3.65361115139267e-242	3.85734508746532e-241	543.977065144505
PIGT	-2.07529173446538	3.86411004963294	-46.4330222394613	4.44921215547831e-242	4.69059543110433e-241	543.853070374466
RFC3	-2.05201962185849	1.33892128320464	-46.4348842083097	4.33658251868163e-242	4.57512557711269e-241	543.816216525097
MDP1	3.09905044434707	2.44271837183219	46.426503577289	4.86709019315134e-242	5.12747951848494e-241	543.745094534969
RNU6-875P	-2.77081838276279	-0.137745002610355	-46.4186126106182	5.4258280617962e-242	5.71202984178673e-241	543.593144723428
EEF2K	-2.09897078310716	1.709972050257	-46.4100602290258	6.10410986472503e-242	6.42150616225603e-241	543.48019058105
LDAH	-1.51570068870556	1.56867735639253	-46.3776733423952	9.53630769170549e-242	1.00250179718435e-240	543.017216232287
OAZ2	3.2548599836848	6.21374813584295	46.3724993824663	1.0240923258131e-241	1.07580752944568e-240	542.957372675897
ABCF3	1.5402221545175	4.27402053609951	46.3631419784231	1.16502046405893e-241	1.22298126864093e-240	542.795604913118
ZNF511	1.74190802178559	3.29823929028122	46.3593991606165	1.22668133630681e-241	1.28679395655683e-240	542.723054094202
OTUB1	1.91195609043115	5.4366906386785	46.3377461401369	1.65319736476434e-241	1.73297853112361e-240	542.482867423319
MARCKSL1P1	-2.51363272664366	0.673309996996233	-46.3365880006849	1.67979715732582e-241	1.75961138305387e-240	542.46576198256
PHC2	4.02720294716871	7.46156910894443	46.2968893515018	2.90348031439553e-241	3.03927829361389e-240	541.948291979816
USF3	-1.66692393919488	1.62557243569628	-46.2838197254709	3.47680469475805e-241	3.63683634347422e-240	541.726997642746
UIMC1	2.12051371255169	5.04911456209866	46.2809770891125	3.61579079246669e-241	3.77953922027577e-240	541.677094916589
DHRS1	2.06431006146213	3.94004373848408	46.2755844680531	3.89491447708954e-241	4.06842022822901e-240	541.571228127745
EIF3K	1.90020315052515	6.66740343420862	46.2615615980979	4.72588788863496e-241	4.92942860463062e-240	541.486827233342
RP11-136H19-1	-2.37385172612851	-0.133912930663002	-46.2631802514475	4.62155879513725e-241	4.82401774023208e-240	541.448857118522
RNASEH2B	-1.80519854877133	2.32373862923813	-46.2171833398092	8.71647152309138e-241	9.085458550818e-240	540.822892411361
SNORA71D	-2.68153706619631	-0.0656073328818682	-46.2090030298676	9.75793343365283e-241	1.01638248737956e-239	540.703215557501
HK3	5.83207663112307	7.59415678784231	46.2057335423034	1.02082168813375e-240	1.0625334564774e-239	540.653504306462
RN7SL650P	-2.31613501077342	0.0853461962652296	-46.1990230144982	1.11985998684044e-240	1.16479654061422e-239	540.563212743109
TMEM201	-1.84799097546568	0.96253132989585	-46.1972092684627	1.14824159742476e-240	1.19347535732331e-239	540.533967019464
CYBA	3.02115664070036	8.57085988231932	46.1884691931286	1.29542969674321e-240	1.34551356318772e-239	540.516494708054
USF1	2.08533405741116	6.62304300554715	46.1673592344914	1.73358633466571e-240	1.79934305770476e-239	540.180232012434
HCLS1	3.32442266051314	8.24038053072452	46.1644197488984	1.80537073544806e-240	1.8725325581662e-239	540.168583738124
SIPA1L3	-1.77128013474824	1.76764987988559	-46.1519955608375	2.14313208969059e-240	2.22129692135253e-239	539.912903433383
NFIL3	3.81290541355675	7.08065908368324	46.1371843057877	2.62937430992959e-240	2.72335966974379e-239	539.734530349447
RGL4	4.18519789776376	5.19106527025477	46.1083823258961	3.91356548428905e-240	4.05060893528275e-239	539.270679735033
EEF1A1P9	-2.30493403328233	0.897784228183987	-46.07722956244	6.01781550352639e-240	6.22417677850706e-239	538.884977080087
ANXA5	3.81359941850183	6.9032665899636	46.0692902478384	6.71537158678273e-240	6.94078595188917e-239	538.788348418677
ZBTB40-IT1	-2.36590599011665	0.312342002216173	-46.0685159176252	6.78759228488188e-240	7.01051810992457e-239	538.762171773317
AC002400-1	-2.62841656698759	0.10262093951872	-46.0668495311538	6.94566070174926e-240	7.1687578509517e-239	538.740916265261
MSRB3	-2.99188563830501	1.78798657149723	-46.0617539563518	7.4522321951021e-240	7.68622186332593e-239	538.704316678735
MIAT	4.10268166127079	3.9150236921982	46.0475883060397	9.06328521736872e-240	9.34132730055704e-239	538.466571790163
ITGB2	3.31539413017804	8.72743645402417	46.0302541616391	1.15162570813564e-239	1.18529850448657e-238	538.330996005933
ZNF577	-1.6356035054408	0.623667287404191	-46.0318868786459	1.12593265916296e-239	1.15966346298845e-238	538.249357265992
FBXO41	-1.75700291797169	2.05140103707607	-46.0270200334892	1.20426411701488e-239	1.23861167795345e-238	538.190756521663
TMCC1-AS1	-2.23285504997836	0.145685230282664	-46.0249068336346	1.23995212270682e-239	1.27442884026501e-238	538.158181255063
EOGT	-1.56333815472747	1.22786850148836	-46.0238967333599	1.25738275215072e-239	1.29144416514421e-238	538.136115618124
FLII	1.90686799774551	6.49205453914157	46.0144875933066	1.4320010951293e-239	1.46976925205721e-238	538.068795885712
CCNK	1.9115940139465	3.23109164899054	46.0086449167199	1.55243985759087e-239	1.5922764575527e-238	537.882121653138
RANBP3	1.29001445491508	4.30072691717825	45.9908006706528	1.98672728530905e-239	2.0362919201545e-238	537.66365387359
SNORA2C	-2.47839357278346	-0.229380525692839	-45.987806422939	2.070690083243e-239	2.12087555817715e-238	537.646938651242
FOXP1-IT1	-2.44505380458441	-0.127313002119734	-45.9844519004792	2.16897987522936e-239	2.22000584175974e-238	537.600272853812
PUM1	-1.93005769806057	3.24763337167893	-45.9760416670054	2.43642367851559e-239	2.49028501971077e-238	537.525062108443
C1orf122	2.58398892608234	3.96652076525406	45.9774969934369	2.38789033939516e-239	2.44237133257553e-238	537.451988262423
FBXO7	4.24855592360219	7.67207961662984	45.9521093541068	3.39210290448026e-239	3.46469014807336e-238	537.193227294879
PPP1R11	1.78914591933018	5.9174900403667	45.9508916413459	3.44970786594959e-239	3.51865430946684e-238	537.168182646173
RNU6-742P	-2.89768055301128	-0.155306725498024	-45.9516128966072	3.41547112373688e-239	3.48614419404811e-238	537.149212136817
RXFP4	-2.44609409969746	-0.0191375982232656	-45.9376883137964	4.14079193051119e-239	4.22063166434759e-238	536.953613966865
VPS9D1	3.46349415226237	5.56872310286641	45.9311649401369	4.53176195261058e-239	4.61595007175784e-238	536.834954947195
ARHGAP11A	-2.44895202513701	0.919938379842492	-45.919870883884	5.29799912536588e-239	5.39269766045697e-238	536.71309080702
IRF3	1.98124239077959	5.59616761334344	45.9176753999694	5.46136494440329e-239	5.55514976310373e-238	536.688115150918
ZC3H18	1.63320637190983	4.37602899992404	45.908030801791	6.2408517341486e-239	6.34364729338096e-238	536.512749245913
RN7SL328P	-2.61070891361232	0.0823310945431997	-45.8973942225044	7.23022422953846e-239	7.34425462544509e-238	536.397831454693
TMOD4	3.27511400054216	0.201303591230064	45.8493761303571	1.40518315375139e-238	1.42538145355428e-237	535.868626354628
POLH	-1.54905913074953	2.20112825861348	-45.8556921346498	1.28756119476762e-238	1.30696765737286e-237	535.81697303319
ZNF260	-1.62130205208526	0.734395086132102	-45.8281581918325	1.88489726316097e-238	1.91067695768805e-237	535.430700568784
STAT3	2.25785015534819	6.4849611521442	45.8230098085482	2.02414435192615e-238	2.05041930264827e-237	535.409991283799
NOP10	2.96302026863339	7.89735172981428	45.8199243171248	2.11248262717017e-238	2.1369688798445e-237	535.404023549243
MIR558	-2.51139576700184	-0.212705105553848	-45.8217907097839	2.05859688595929e-238	2.08388781544362e-237	535.350213013774
ZNF66	-2.36256598652387	0.22094215395456	-45.7983994607985	2.84594282510389e-238	2.8769575550005e-237	535.025782991007
TRABD	2.26913921924223	6.70948283321695	45.7744286716524	3.96639026367938e-238	4.00686917801419e-237	534.746541872915
ACAD11	3.20403951422618	1.67879168139685	45.7500340892833	5.56088957783838e-238	5.60995625058401e-237	534.459249274115
NR2C1	-1.57064812679932	1.82359154300801	-45.7552767071927	5.17135080198545e-238	5.22055119633699e-237	534.421638956926
SLC26A11	3.10065621844726	2.66034780163997	45.7083866361327	9.90265308042443e-238	9.98320097629391e-237	533.806907125146
SOX12	-2.25762218652793	1.63667166917677	-45.6961016069643	1.17406491363592e-237	1.18280624393554e-236	533.618607384161
IL1R2	9.29773815297899	7.15921519515545	45.6803113930004	1.46130548694157e-237	1.47017698682819e-236	533.485973486809
PLK4	-2.43590274209627	0.593620561690027	-45.6824101955989	1.41940576301798e-237	1.42899765179195e-236	533.421724268327
ZNHIT6	-1.54514324194985	1.25592133801703	-45.6751610840325	1.56944466719562e-237	1.57789634604419e-236	533.308694386898
SLPI	6.36871383307687	6.22596945589263	45.6725174474579	1.62802588179204e-237	1.63567804704024e-236	533.268507412692
TMEM141	2.22126622903837	4.44410347521667	45.6724141910383	1.63035785218307e-237	1.63690591979906e-236	533.239723268276
POFUT1	-1.43447483190568	2.12715220192933	-45.6698388741243	1.68961321925946e-237	1.69524526332366e-236	533.237727694382
RGS14	3.36802593583963	6.56468796867905	45.6519402151976	2.16547591537652e-237	2.17121714995841e-236	533.010036251287
AC104984-4	-2.46385637489264	-0.196706789508609	-45.6467743752959	2.32626649125079e-237	2.3308494890936e-236	532.925199796658
RNU6-761P	-3.00632133827267	0.0171136658524125	-45.6454691232219	2.36875017935059e-237	2.37180559370277e-236	532.912836169041
MIR1273H	-2.93873513781363	0.384162163910278	-45.6407446476218	2.52911877611538e-237	2.53066301417407e-236	532.850628964878
SLA	3.8450021508988	6.68813057734797	45.6054113874849	4.12835167546145e-237	4.12807178721227e-236	532.356866684619
SNORD37	-2.63504456962626	-0.203641140814001	-45.5932254278714	4.88861805412561e-237	4.88497477508799e-236	532.183190721173
DCAF17	-1.4658247803376	1.36761834518405	-45.590507005746	5.07648610101063e-237	5.06926834826037e-236	532.133342282728
SNORA14B	-2.53258768495768	-0.0914979308448368	-45.5770246828868	6.12058486967981e-237	6.10774737773393e-236	531.958026653935
LRRCC1	-2.15993361101567	0.25515105545521	-45.5666333014183	7.06978900414299e-237	7.05019053563928e-236	531.811599694143
VPS13C	-2.40589116343051	2.28122008160834	-45.5575343473532	8.02115718325927e-237	7.99351670918183e-236	531.717506441461
DNAJC21	-1.28140485229987	1.69589197281933	-45.5358147485739	1.08426976509319e-236	1.07980383290746e-235	531.370703740708
RBM42	2.01251427851012	5.70001238210334	45.5257777525997	1.24634098077915e-236	1.24036998147852e-235	531.261709174039
ALMS1	-1.99635022230304	0.818962713196283	-45.5253504547478	1.25375475823322e-236	1.24690687317476e-235	531.237559184123
MIR106B	-2.86173857842015	-0.063736083426044	-45.5148255575561	1.4509714368739e-236	1.44207397051572e-235	531.097791159128
BABAM1	2.33858650760284	5.59082956100855	45.5010884796397	1.75580977348074e-236	1.74386790229411e-235	530.904596572659
MBIP	-1.54628272744859	1.21591332540647	-45.4983278830252	1.82440741296643e-236	1.81077960523835e-235	530.855409166891
ELMO1-AS1	-2.80426384833229	-0.0963433949925944	-45.4928202002821	1.96938344024799e-236	1.95335819503817e-235	530.79144928843
FCHSD1	2.09449229845123	4.37856800091002	45.4714483714139	2.64975755935705e-236	2.62642972062884e-235	530.451578939423
KIAA1586	-2.04667446689838	0.945870909632536	-45.4640944741503	2.93465393021623e-236	2.90686439333506e-235	530.388327906918
MTAP	-1.39674019016545	0.848673558859674	-45.4623207556537	3.00783816147492e-236	2.9773560431942e-235	530.355330111246
LINC00324	2.23098810481077	2.79294967407839	45.4456207982842	3.79299682590307e-236	3.75203958318205e-235	530.098426390029
ZNF138	-1.9299474130941	1.09618535557718	-45.4376235211721	4.23861755371752e-236	4.19003822384582e-235	530.019219853889
PPP4R1L	2.51364015310482	2.5198262333701	45.4251100797523	5.04330647376651e-236	4.98216524993853e-235	529.848268820514
ZFP62	-1.69503712872712	1.54098031467827	-45.4132704551648	5.94496010284096e-236	5.8689569315128e-235	529.678288474958
UBXN2A	-1.32425208351665	1.10757367443192	-45.3985257940706	7.29659114571196e-236	7.19848981994018e-235	529.466287019393
PGLS	2.81789351602886	6.52543634369674	45.390865207341	8.1161367762892e-236	8.00166452630277e-235	529.401340806212
HDAC8	-1.15272972490177	1.33126195754183	-45.3897681493452	8.24081229378005e-236	8.11915434341763e-235	529.340572130343
DNA2	-1.84049731464902	0.784713218981643	-45.3773890187056	9.78771878817683e-236	9.63678667602271e-235	529.180254536031
PPP1R3B	4.30539328297455	4.66290952097504	45.3718086187923	1.0577019957199e-235	1.04069691360059e-234	529.072398465631
ROCK2	-1.61385285758035	1.77823247578959	-45.3638994781239	1.18060221908201e-235	1.16084680861604e-234	528.991448909684
MIR320C1	-2.74120360506531	-0.0919574369812735	-45.3534313781792	1.36551018208397e-235	1.34176613428091e-234	528.854479466955
ZNF782	-1.56802926562587	0.457375008861772	-45.3524588496268	1.38409519364879e-235	1.35912250406964e-234	528.833439882525
ZNF84	-1.68398635963585	1.14288005194831	-45.3312843660331	1.85782775999525e-235	1.82309392096939e-234	528.537209080785
ARNTL	2.70836112535626	3.67656372044223	45.3306362249933	1.87464449224985e-235	1.83837311277879e-234	528.484519968634
WAS	2.82535485340003	8.02954054483238	45.3137713057403	2.37004638804974e-235	2.32264546028875e-234	528.389952356291
SLC15A2	-2.50843179847931	1.91977084092769	-45.312977664074	2.39634626042467e-235	2.34685995982759e-234	528.313664861332
RNA5SP493	-3.00237767481293	-0.00338985096741509	-45.2939942432483	3.12031406971781e-235	3.05384951654068e-234	528.031703201193
RFXAP	-1.65799173293781	1.53123239297974	-45.2793447297051	3.8254762146201e-235	3.74150853378195e-234	527.815336678
CST7	4.66903156026197	9.99710881890721	45.254357016187	5.41556668863905e-235	5.28968166163824e-234	527.587166716336
SH3GLB2	2.47980829288405	4.89294618944886	45.2581481964215	5.13733821398359e-235	5.02124594552975e-234	527.495385802652
PEF1	1.87892994101081	5.64837845477664	45.2411041511364	6.51210784927134e-235	6.35652406809417e-234	527.307831765664
MTND4LP5	-2.90334940278502	-0.150009197200235	-45.2304205004337	7.55582539861968e-235	7.37042783096836e-234	527.144781267202
SNORD83A	-3.19552883069067	0.816842445400072	-45.2251351116882	8.13248392167901e-235	7.92769367883963e-234	527.090800155265
EZH1	1.95435339715696	5.1402894916385	45.2213940936551	8.56706882814626e-235	8.34581890002174e-234	527.006813391046
STX10	2.84653778948044	6.57539649774393	45.2000196074642	1.15351685835181e-234	1.12298482797563e-233	526.748941297162
POLQ	-2.41470917132103	0.154377868125217	-45.192284855732	1.28463616107827e-234	1.24980862399363e-233	526.610976908992
HAUS6	-1.57908445557344	1.52080823589227	-45.1897683002478	1.33043377826413e-234	1.29351139061422e-233	526.566889539365
DEF6	2.01044418194085	6.86426322204566	45.1775349048039	1.57743481465398e-234	1.53264730443554e-233	526.472393880451
TRIM69	2.55435655994145	3.2257609790724	45.169469284811	1.76488785441765e-234	1.71364917477327e-233	526.249819612631
ZNF789	-1.14301076194154	1.60348079214402	-45.1462720775799	2.43774823768899e-234	2.36386250872287e-233	525.952021096346
FBXL15	2.34779527649638	3.71850949042336	45.146468277773	2.43109722387025e-234	2.35896401018831e-233	525.919077769041
MIR1255A	-2.77728184133595	-0.128215222279019	-45.1186151239499	3.58314631628379e-234	3.47226182778381e-233	525.587260133946
TTC3	-2.18222344600973	2.59077988175929	-45.1138261793644	3.83030355003453e-234	3.70933335912405e-233	525.54892106111
SSNA1	2.08918870756833	5.82393580422573	45.1134517586027	3.85033165028232e-234	3.72628225131325e-233	525.53240060528
VAV1	2.43440034053609	6.70728387311908	45.1107965382904	3.99540038016834e-234	3.86414165292477e-233	525.524888198859
TMEM183A	1.45504007256711	4.44357392539809	45.0791518958492	6.20891172008836e-234	6.00099862120467e-233	525.01140903348
HAX1	1.59350882809264	5.35998959066371	45.0613997285324	7.95136159755336e-234	7.6800675967462e-233	524.800731996557
RAD17	-1.22855403174129	2.30864205096755	-45.0526535184763	8.98203100954385e-234	8.6698936753771e-233	524.655773090803
XKR8	3.04130560263036	4.8453773057277	45.0481466666006	9.56427509770781e-234	9.22586614886151e-233	524.560106044341
ESRP2	-2.18347538784827	0.0616597167931458	-45.0262875019122	1.29708499666675e-233	1.25037298142731e-232	524.297303839713
ATAD2	-2.54425508960781	1.7631229632233	-45.0218117555037	1.38058687781286e-233	1.32999842330907e-232	524.259051939278
MIR32	-2.53399189840642	-0.221604815845182	-44.9961131573935	1.97541347434883e-233	1.90178677109471e-232	523.878434386653
YLPM1	-1.61628813118456	2.31339986278242	-44.9607507997335	3.23457883191476e-233	3.11198977116183e-232	523.387254749367
EXOC7	1.55874454911915	4.84416696283142	44.9463465389769	3.95430799082957e-233	3.80196144437714e-232	523.173684544931
MIR613	-3.14065204420481	-0.0979731682136009	-44.939221560566	4.36750550245636e-233	4.19650414695302e-232	523.091140671376
RPL41P1	-5.77943370110575	0.737518526333665	-44.9184308428849	5.83711260858998e-233	5.60127351100154e-232	522.887097138833
RP11-104N10-2	-1.86251641577926	0.785953376889459	-44.924270977778	5.38037119241747e-233	5.16634731230242e-232	522.871097817706
THBD	4.29434140712267	4.07538440993094	44.9180117766632	5.87134085840807e-233	5.63045554750719e-232	522.781034683029
MIR222	-3.08379291480128	-0.114665235486511	-44.9113360042274	6.4444907597567e-233	6.17607499776813e-232	522.701118836143
CSNK1G2	1.84850090305285	6.17428893227484	44.9080234194716	6.74934762354523e-233	6.45983959115306e-232	522.691957410365
RP5-1112D6-4	-2.03444595393416	1.59293634694114	-44.9106950871037	6.50237948592933e-233	6.22750617129686e-232	522.689609295775
SFPQ	-1.32698020622366	5.4444222123835	-44.872759107233	1.10404551320324e-232	1.05463518615509e-231	522.25469535348
AHI1	-1.95598511017272	0.261340456592995	-44.8764635641865	1.04841327083137e-232	1.00279165573877e-231	522.205866705615
HNRNPA3P11	-2.37081787498097	-0.175371535702514	-44.8731473587107	1.09807895469212e-232	1.04961545708063e-231	522.162564258653
ASCC3	-1.60907266458777	1.48080029716393	-44.8676672883905	1.1853648616153e-232	1.13158228763522e-231	522.077766018174
DCAF11	1.71320218607356	5.30462184548774	44.8628846583024	1.267196957165e-232	1.20891901172229e-231	522.026273564249
MIPEPP3	-2.63243648490136	0.199145448639914	-44.8615581100046	1.29087978710833e-232	1.23071661151006e-231	522.003491656963
RNU6-315P	-2.63659833070339	-0.0309300145245439	-44.8563897583768	1.38745135804066e-232	1.32193282168874e-231	521.930048248733
RNU6-613P	-2.76350148673931	-0.166119450197609	-44.8397942242887	1.74917674606503e-232	1.66550082812867e-231	521.698857108195
IBTK	-1.6659646465963	1.91772399894119	-44.8339097983813	1.89894927821807e-232	1.80694212286699e-231	521.612354750727
PLEKHO2	3.21483899104519	6.53786792868521	44.8294394492092	2.02125029421238e-232	1.92207740743639e-231	521.56970622637
C2CD2	-1.77684999496896	1.0022673245733	-44.8148039188558	2.47954679130748e-232	2.35636827480631e-231	521.341905515776
SNORA61	4.69501666173333	1.36595166061367	44.7746951415898	4.34164745595785e-232	4.12330703978895e-231	520.923441411698
SNORA73A	4.12586017479841	0.903089895077972	44.7729278235438	4.45016612929241e-232	4.22364866415275e-231	520.902004340752
IREB2	-1.67393151871362	2.42852871873299	-44.7727110414538	4.46366272811403e-232	4.2337338634697e-231	520.768093957686
PRDX3P2	-2.32886229087129	-0.122015068328688	-44.7674466679174	4.80429198336922e-232	4.55388833307922e-231	520.6863256548
RNU6-539P	-2.45780234002118	-0.155260287302752	-44.7626412306576	5.13788486140436e-232	4.86696620557822e-231	520.619606087641
WDR27	-1.77867528928569	0.976342926299304	-44.7622938296579	5.16288109601692e-232	4.88750534564528e-231	520.60843456749
G6PD	2.68268387011706	6.87749418039243	44.7560761272619	5.631411776672e-232	5.32762618948912e-231	520.577720068104
NADK2	-1.82563913848444	1.49087891117551	-44.7422358765362	6.83279569508103e-232	6.46005792991988e-231	520.330957420593
UPF3B	-1.97621088390108	2.37353074723475	-44.7383176071055	7.21731814550317e-232	6.81923288456286e-231	520.296028959752
COX6CP10	-2.47638918244794	-0.200586404228645	-44.7372490633977	7.32588806827377e-232	6.91738304218757e-231	520.264966128893
RPL9P32	-2.30774951873653	-0.0130486468429656	-44.7344688025748	7.61609742545789e-232	7.18680876059363e-231	520.225164549617
FCER1G	4.69960510106574	9.88573189824313	44.7120724383981	1.04150373835211e-231	9.81542404917271e-231	520.023897928655
RAD18	-1.39700282684328	1.20855161247036	-44.712282818142	1.03844589553911e-231	9.79286349955645e-231	519.903152057859
MEGF8	-1.54276216594791	1.37669861472739	-44.6922923344257	1.37319378895592e-231	1.29331003788702e-230	519.62586091064
STK19	1.75709694965908	3.00237958478513	44.6718660100435	1.82703359656107e-231	1.71965019244921e-230	519.298103656867
DTX2	2.49894107616382	3.94368894852161	44.6616714263328	2.10692488787058e-231	1.98182622265326e-230	519.154552708308
HMGN2P20	-2.31847827114643	-0.128447041586322	-44.6516225097611	2.42477952465361e-231	2.27935457037069e-230	519.06749532986
RN7SL698P	-2.34944211371553	-0.0741587179084019	-44.6444239852741	2.68157094199295e-231	2.51913947920089e-230	518.966717436739
TALDO1	3.53411549712163	9.06760994063539	44.6335882972935	3.12032622786643e-231	2.92945203913444e-230	518.924888837722
KIAA2026	-1.69221247332757	2.38127558712657	-44.6276017527333	3.39282871708309e-231	3.18325895345155e-230	518.739163357055
PSMB6	1.97111551997496	5.98704744558176	44.6228945050991	3.62372118378588e-231	3.39772814619568e-230	518.697098844083
CAPZB	1.98459714590922	7.65008493080467	44.6059873053668	4.59052199253126e-231	4.30149992807139e-230	518.526399117393
CCDC115	1.48067703791461	4.17150917443231	44.6052323175701	4.63926079547907e-231	4.34440999825529e-230	518.383948454836
NELFE	1.64545327172525	5.15324859442966	44.59921925039	5.04638651655244e-231	4.72266210232436e-230	518.336279202535
EHBP1	-1.44434615196959	1.06847360695033	-44.5751094877896	7.07090826695486e-231	6.61311515721732e-230	517.986185648701
GABPB1-AS1	-2.49263654854045	1.7204190918592	-44.5680514231277	7.80488862703161e-231	7.29494945247714e-230	517.919398631081
TMEM140	3.41312671869046	5.97575784264809	44.5667457066118	7.94880352490753e-231	7.42475637674864e-230	517.867453763553
MAPRE3	2.84884696277638	2.54938269387249	44.5524747607392	9.70586587992413e-231	9.05451080727394e-230	517.701103042035
B3GALNT1P1	-2.55365888821212	-0.138291227284719	-44.5533788589796	9.58383365830861e-231	8.94632674850593e-230	517.693945817595
SHKBP1	3.604849506953	8.05369730710155	44.5340655120978	1.25583591735817e-230	1.17007731807427e-229	517.496318071621
DLG1	-1.43028114760937	1.85494892645369	-44.5380912419091	1.187029374418e-230	1.10666853623837e-229	517.468676738303
SCARNA21	-2.66119037224311	-0.18514067911777	-44.527265719992	1.38123971403297e-230	1.28610508473941e-229	517.329011536847
GIMAP4	3.8411489405348	5.92500567843759	44.5266946642011	1.39232503023083e-230	1.29560895084382e-229	517.295322182088
SMYD3-IT1	-2.44021414263468	-0.207038947966148	-44.5248251672827	1.42924219637467e-230	1.32912314970555e-229	517.293960863426
RPS18P12	-2.69336562705802	0.903836114550253	-44.5018406735857	1.97173967607699e-230	1.832463042373e-229	516.983176988608
SNORA12	-3.05219485933426	0.19917554297277	-44.4990284471861	2.05092375212226e-230	1.90485355289995e-229	516.941552303574
IPO7	-2.02465259871837	3.05015699903195	-44.4950066666709	2.1697261885074e-230	2.01392646660137e-229	516.916075304379
VSIR	4.06241048898815	8.89349899970849	44.4901233632841	2.32327250145158e-230	2.15509095118927e-229	516.901159377609
POLA1	-1.95469742771432	1.09786036192774	-44.4885617397432	2.37463351864919e-230	2.20134945107209e-229	516.783232168107
MIR597	-2.48004917084928	-0.218429842891499	-44.4816741564034	2.61506439730826e-230	2.42271261280776e-229	516.68992233303
MIR8055	-2.49493063632879	-0.128114192786178	-44.4790485059777	2.71300452397704e-230	2.51187091802495e-229	516.653091956106
ARPC2	2.33000406331853	7.99276127277891	44.4674017106979	3.19363866277559e-230	2.95131432564394e-229	516.590527410221
SLC20A2	-1.22429736882274	1.61312073288825	-44.4756713238105	2.84439345738582e-230	2.63186694498014e-229	516.588603831598
PELO	2.64752910373867	3.33146565390929	44.4711546663452	3.030119285263e-230	2.80195795224727e-229	516.497336443564
USB1	2.98107905919491	5.49278964369117	44.4621816341674	3.43586643704682e-230	3.17317433187249e-229	516.394106101974
PRRC1	-1.37522389128853	1.87053878953096	-44.4588145036949	3.60177997251823e-230	3.32432120241998e-229	516.357310454117
MARCKS	4.00740521514946	5.33099270266926	44.4583865081676	3.62343558784127e-230	3.34221710350663e-229	516.321711490068
SELPLG	3.59149979956662	8.92650787795737	44.447169869722	4.2398575143733e-230	3.90835365496824e-229	516.310600809357
HERC2	-1.75011598924198	1.51304002796231	-44.4355625420648	4.98844587071437e-230	4.59553954698102e-229	516.0385963551
BCOR	-2.02925154630877	1.67671038975857	-44.4340557359299	5.09486320508943e-230	4.69064528163945e-229	516.027201880819
SART1	2.04370533574587	5.54664310839044	44.4333282270245	5.14705327462232e-230	4.735738536956e-229	516.01980784567
AC006369-2	3.60440596712447	0.57622998833181	44.4175303268201	6.42213000689136e-230	5.90523662541401e-229	515.934027674674
TMEM14EP	-2.91592461309605	0.5700850121797	-44.4147268413422	6.67940669625353e-230	6.13797939956656e-229	515.76346113973
RPS28	3.00496805555103	8.17724810179016	44.4082157550232	7.3174274293859e-230	6.71591394872512e-229	515.753415006047
DCUN1D2-AS	-2.28666671499262	0.293190521043319	-44.4125371321585	6.8875096712324e-230	6.32527273605272e-229	515.720463798919
IGHJ3P	-3.72743218084838	0.0404397148300467	-44.403823039972	7.78197262890278e-230	7.13783049152283e-229	515.619261616104
CSRP1	1.90486099364755	4.42382052641855	44.3894724579978	9.51535624992828e-230	8.7223113318951e-229	515.361532786515
RBCK1	1.85860165725763	5.90084208389799	44.3831317888042	1.03996011094234e-229	9.52693892937177e-229	515.339579887314
MIR3153	-2.77999492063806	-0.14405430976417	-44.3808733262288	1.07340348850197e-229	9.82720549467133e-229	515.279591365301
RNU6-890P	-2.88810701751967	0.35067599532633	-44.3765353451432	1.14068888924044e-229	1.04367372378456e-228	515.224981941951
TMED9	1.55783152492758	6.4770916286654	44.3600311510975	1.43758272210343e-229	1.31287353364108e-228	515.05047489093
RNU6-1316P	-2.6133502612426	-0.194019425267904	-44.3629737448761	1.37949281803584e-229	1.26138497044083e-228	515.027374610644
RELT	2.44810957022483	5.58558186024134	44.3618598763709	1.4012002410436e-229	1.28044004678761e-228	515.006993564897
MIR6769A	-2.51670508304753	-0.199603476823266	-44.3562956401753	1.51486474248874e-229	1.38174026511852e-228	514.933344909706
NSUN4	-1.19068586909394	1.80285524503233	-44.3571392649066	1.49705578599062e-229	1.36634132348859e-228	514.926930096328
SNRPD1	-1.78603626407652	1.67207124578436	-44.3473508012597	1.7172402145733e-229	1.56536315974917e-228	514.803792589173
GK	3.2423101726844	4.42703902128436	44.3357192378829	2.02139594172581e-229	1.84148046599839e-228	514.593164376829
CD63	3.10133396369326	8.15995662320513	44.3137378723474	2.75110145073251e-229	2.50469106770703e-228	514.426473102377
SNORA54	-2.58837918227211	0.154087586838446	-44.3134748149413	2.76126849916836e-229	2.51239661284603e-228	514.334425273231
PSMD4	2.50081817618425	6.53293616877215	44.3099142691543	2.90263803770144e-229	2.6393963266374e-228	514.323210744233
LRP8	-1.6778096277213	1.21553595328008	-44.3091204125219	2.93513223794254e-229	2.667299160654e-228	514.263859526361
CCDC69	2.43792096576583	6.25285974096324	44.303077947012	3.1946911711211e-229	2.90138547308283e-228	514.215117813276
MIR4505	-2.74266582479076	-0.182132481925687	-44.2991478003769	3.37571795645839e-229	3.06390548552645e-228	514.133317980886
ZSCAN29	-1.31907408960515	1.75164340113316	-44.2953568525772	3.56005207921129e-229	3.22922559140758e-228	514.064348752055
VPS37B	2.26857497581346	5.03627967129147	44.287815116324	3.95725743011427e-229	3.58731345032301e-228	513.949769864357
RNU6-1019P	-2.79859426915826	-0.151047073503222	-44.2681413218057	5.21487806461222e-229	4.72446170607897e-228	513.699019219788
COPS6	1.71761613940401	5.30988843699521	44.2602976176523	5.82146521351276e-229	5.27076675470225e-228	513.593133629345
TEPSIN	1.79823617226253	4.62717193775933	44.2600172675687	5.84440644158246e-229	5.28829144827605e-228	513.555997863251
LARP1B	-1.70080373307431	0.71570696026767	-44.2504540529138	6.68357930561811e-229	6.04390626477998e-228	513.441773009266
ZNRF2P2	-2.35662892945114	-0.0496943993830868	-44.2461486485505	7.09975654422907e-229	6.41631797002662e-228	513.387785622784
HECTD1	-1.63555156792166	2.7091359397323	-44.2438818749866	7.32919178446125e-229	6.6196111224139e-228	513.371461707254
CETN3	-2.02319058825817	0.268497496034922	-44.2387401667804	7.87749523888095e-229	7.11047596562149e-228	513.28147237849
LINC01150	-3.3285176172255	1.01340234985117	-44.2261900175786	9.39443558869014e-229	8.4693478299261e-228	513.139575837625
PTER	-1.46215396756312	1.38284098867524	-44.227441394998	9.23090430850416e-229	8.32700964196501e-228	513.113926285745
RNU6-1322P	-2.77311701155144	-0.15560523493515	-44.1970280917302	1.41455128447212e-228	1.27447873516673e-227	512.700879043337
RNU6-130P	-2.56881225236918	-0.200520605255958	-44.1937905033831	1.48031834504218e-228	1.33291912521533e-227	512.654008246177
AC140076-1	-2.36708199468629	-0.16607993107613	-44.1877296411981	1.61177241881515e-228	1.45039849939626e-227	512.568281616909
RN7SL587P	-3.33964650816771	0.826822811409208	-44.146184352537	2.88818207145076e-228	2.59742666901386e-227	512.012084364781
PHF6	-1.68911962155425	1.29346574458825	-44.1333597069945	3.45811918172764e-228	3.10809261494826e-227	511.797740921886
TATDN2P2	-2.1891316666363	0.820240537921012	-44.1266879805112	3.79780788433149e-228	3.41131963982979e-227	511.711546248588
MIR620	-3.0170438006852	-0.133881966493506	-44.1165399754732	4.37958829214116e-228	3.9315001655989e-227	511.57338879773
CCT8P1	-1.81291635977014	0.399601049998117	-44.1071674971174	4.99583024744887e-228	4.48196473963646e-227	511.432594392659
AC130469-1	3.56520304963995	4.87667528762047	44.1009077002673	5.45502085725693e-228	4.89094848776185e-227	511.301585954446
RNF40	1.56138943427095	4.95805284690894	44.0898720262241	6.36980086455498e-228	5.70766664345817e-227	511.188829171107
AC005086-3	-2.48266517639952	-0.17595347893413	-44.088806301947	6.46588893911436e-228	5.79024869234959e-227	511.179359253563
MTATP6P11	-2.70006254185606	0.122540884934103	-44.0847166760671	6.84827386812448e-228	6.12734183074951e-227	511.124603684446
RNA5SP201	-2.43495160415689	-0.058584540590481	-44.0846922448865	6.85062490942161e-228	6.12734183074951e-227	511.121270815818
MIR3164	-2.74942582595334	-0.0415915895520776	-44.0826957646872	7.04550349829727e-228	6.29782612705372e-227	511.095722569946
OTUD5	1.68723210435324	5.83016520115183	44.0718465327862	8.20566685315687e-228	7.33042885628169e-227	510.974230185527
TSR1	-1.37071591667715	2.03858929106172	-44.060962576545	9.56166602378608e-228	8.53145869236666e-227	510.777189753292
KRTCAP2	1.87880395641007	4.06672531006323	44.0611285577911	9.53939033408538e-228	8.51673535335504e-227	510.743917038949
EFHD2	3.11742891819551	8.44773270647398	44.0395891768258	1.29116806888028e-227	1.15135658088967e-226	510.587537003178
RREB1	-1.64825895826954	2.6585184698022	-44.0356469962597	1.36472696292829e-227	1.21621498345796e-226	510.44502105472
SSBP2	-2.05450895027908	1.37130130839009	-44.0308082486267	1.46077209491108e-227	1.30102219974901e-226	510.365238277984
NDUFB11	2.17446690223341	6.44272697222169	44.0233480262497	1.62227126189515e-227	1.44398786009002e-226	510.30572627907
RNA5SP311	-3.17810863576192	-0.0832025764672409	-44.0176382490587	1.75784575647525e-227	1.56371936443025e-226	510.186488464149
AC117490-2	-2.35195348852479	-0.249520244628956	-44.0096062450072	1.96796631154446e-227	1.74958017655029e-226	510.066432190603
BCL2L1	4.38653467130214	7.1603557345523	44.0025047917436	2.17458340390215e-227	1.92977921926311e-226	509.98137712507
ZNF45	-1.39222001628023	1.3025785732347	-44.002957050366	2.16080062912186e-227	1.91870249722567e-226	509.95947066995
PCLAF	-3.28387795015365	0.984924080257732	-43.9982391889481	2.30898556769554e-227	2.04781888983413e-226	509.93579731754
IFI27L2	2.90488428761078	4.3076939565353	44.0034807933282	2.14494852519219e-227	1.90577384325661e-226	509.927431787908
LATS2-AS1	-2.44687683020021	-0.162762684182419	-43.9965648603174	2.36398477411327e-227	2.0953372255647e-226	509.882815116278
STARD10	3.68051263365929	3.35482912024577	43.9827032130159	2.8726939256128e-227	2.54470646900079e-226	509.695493914122
CD14	5.55962277038888	7.73284925360845	43.9558360109309	4.19158785832592e-227	3.71078807457677e-226	509.31674632985
INVS	-1.4760210462313	1.72192450259465	-43.9155146659999	7.39104559892555e-227	6.53932402750768e-226	508.731497212011
EAF2	-3.01389505839953	2.10924934565463	-43.9102008887684	7.96479105497607e-227	7.0385082845921e-226	508.714365894649
DGAT1	1.88683583702369	5.25724885933458	43.9124903527976	7.71231956741643e-227	6.81948449039718e-226	508.698656525098
PRDX5	2.81891778375951	7.80250831393057	43.8793682477682	1.2291290191986e-226	1.08488473394136e-225	508.320306889211
CISD3	2.51059652787734	3.51737569016637	43.8823314651549	1.17892646603696e-226	1.04119679326821e-225	508.222632155174
CTDSPL2	-1.64586204521233	2.01100941993008	-43.8713851233526	1.37528074074125e-226	1.21315883045411e-225	508.119836496536
MIIP	2.49323332354666	5.45315173805575	43.8690706241483	1.42081808704106e-226	1.25257895790607e-225	508.078079562359
RNA5SP437	-2.43297957199391	-0.206379187534251	-43.8631297655714	1.54472983733672e-226	1.3610048011278e-225	508.005795919905
DEDD	1.7942600993489	5.10179763881404	43.8490687811581	1.88281944492692e-226	1.65789277571506e-225	507.801693050748
CAND1	-1.31522975627519	2.27959446496988	-43.8481645078851	1.90693953484249e-226	1.6781295465031e-225	507.786964785916
G3BP1	-1.34881873611919	3.15361138594615	-43.8378985979531	2.20343442533435e-226	1.93789232792226e-225	507.670107151488
SCARNA9	-4.06595525594162	2.06529860575194	-43.795000451649	4.03112040522342e-226	3.54320589133732e-225	507.125108996273
MCM8	-1.70870554186144	1.0776706806675	-43.7927927367692	4.15842255193399e-226	3.65292282420932e-225	507.007824632654
FIBP	2.10323877020402	5.24773644862225	43.764542571792	6.19061889144844e-226	5.43484750178411e-225	506.60823069585
RNU6-1237P	-2.59540493554429	-0.165013861334798	-43.7629880455512	6.32767579628274e-226	5.55186735986758e-225	506.596256433762
RNU5B-2P	-2.52343365507649	0.891456827116309	-43.7582420157472	6.76518741339448e-226	5.93220863021136e-225	506.536310026418
MIR3127	-2.36047983760988	-0.241089103841295	-43.7522181255195	7.36435736922227e-226	6.44993508543107e-225	506.444097373686
GLYCTK	1.84844811536467	3.52368456900923	43.753032385369	7.28036228044456e-226	6.38015824564924e-225	506.400154173544
IDE	-1.25298306697746	1.9923806726931	-43.747797595568	7.837570210393e-226	6.85624691773941e-225	506.366654773772
MTCO1P11	-2.56976268155918	0.0803562439896508	-43.7464646042304	7.98614913031595e-226	6.9820814180812e-225	506.363995456678
NINJ2	3.22893978536324	4.58054405286996	43.7489072548691	7.71599625899171e-226	6.75390082040764e-225	506.346456866123
BRWD1	-1.57442852434188	1.7848403884278	-43.7355702909873	9.31103848871007e-226	8.13557503969104e-225	506.201585460995
MIR4420	-3.69945926707842	0.625555210898057	-43.7279219985985	1.0370517879853e-225	9.05593654292199e-225	506.135318943396
STK40	2.50602113972575	6.09112026826229	43.6959766206138	1.62673161876035e-225	1.41968429852641e-224	505.670169980805
ATRX	-1.75303131612453	2.24933993048165	-43.6933533778921	1.68800301363268e-225	1.47228601112173e-224	505.620933746959
AP2S1	2.53932819976116	6.20547412928249	43.680255532645	2.03026378031551e-225	1.76976125862137e-224	505.454383939342
LCP1	2.44651226328793	9.99317506537675	43.6636704281711	2.56502417841894e-225	2.2332669189788e-224	505.3514982113
RPL7P7	-2.41339710135014	-0.197828900532296	-43.6687219943832	2.38870656437374e-225	2.08098246414343e-224	505.267221833716
RPS16	2.47410580236796	9.331366439251	43.6490789711099	3.15091068811968e-225	2.74014043272861e-224	505.12962834216
PPM1M	3.76591738876254	6.28405014703269	43.6529738262093	2.9825418971505e-225	2.59525135345562e-224	505.035283312513
BCAP31	2.3209914126682	6.90251455040162	43.6443262066987	3.36930194304065e-225	2.92660979728542e-224	504.986223937141
RAB5CP1	-2.26689833397162	-0.135123546653848	-43.6411383264617	3.52420968104011e-225	3.05936248297002e-224	504.877891357816
AMDHD2	2.8662216689807	3.94248849244642	43.6445315009585	3.35956290567948e-225	2.91986996439992e-224	504.872028020061
RNU11	-3.01304853420683	-0.143056949716129	-43.5944473090745	6.80838724949424e-225	5.90687667898767e-224	504.2242338092
PSMG1	-1.75462814355027	2.09173053535662	-43.5777907181545	8.61176457337637e-225	7.46707323296461e-224	503.986166591887
LCN2	8.53101490219652	6.55485719621461	43.5698407142961	9.63392658720877e-225	8.34845964951482e-224	503.966712340903
RNU6-107P	-2.62988410461902	-0.174992974632291	-43.5657527012582	1.02059300918119e-224	8.83894673659036e-224	503.815803973525
BRIP1	-2.20170301804839	0.0827326835682304	-43.5600872225137	1.10552641677517e-224	9.56890206632452e-224	503.733542846214
ANGEL2	-1.46445637436646	1.84947248414494	-43.5262743157583	1.78155298523062e-224	1.54112169965785e-223	503.247953509658
PIK3CD-AS2	-2.13959762036439	0.414354959857102	-43.5254097456634	1.80342543608126e-224	1.558214514163e-223	503.243421089294
SH3BGRL3	2.64906907932624	9.62554753442786	43.5149849150244	2.08930045979102e-224	1.80416232327036e-223	503.243405495906
FUBP3	-1.41516615416133	2.06455403420121	-43.525768397926	1.79431959632856e-224	1.55125555253517e-223	503.2421371837
ULK1	2.31000853574001	5.58265537716424	43.5146037876236	2.10057048127398e-224	1.81283288638443e-223	503.093420506652
TNFRSF12A	3.33783827985739	2.47777395400844	43.5031833615892	2.46802319258004e-224	2.1287060858107e-223	502.995060931737
ZNF320	-1.64216032954122	0.701752241837985	-43.5028172433677	2.48081169868487e-224	2.13848578281141e-223	502.919297864912
RNU1-67P	-2.51419565510809	-0.104637084034431	-43.4975286581023	2.67311305465238e-224	2.30290563335677e-223	502.852351567854
NOC3L	-1.58535387233109	1.15846109158	-43.4781734765488	3.51311925639388e-224	3.0248100357591e-223	502.569274681116
VEZT	-1.62443298269875	1.40901406044419	-43.4658329462123	4.18184658160149e-224	3.59848630291951e-223	502.395889943772
RFX8	-3.86834476352018	0.237830143786843	-43.4578699947206	4.67953723374157e-224	4.02205679839478e-223	502.320351518002
RPS6KC1	-1.59003050746654	1.76194634765552	-43.4600088575009	4.54030974551886e-224	3.90466638114622e-223	502.314493420447
TMEM209	-1.65320082295369	1.3090284587248	-43.4513746059033	5.1290844406077e-224	4.40587457277361e-223	502.192326699195
RPL23AP58	-2.09313722552267	-0.0934012001697029	-43.4496794943791	5.25335198903117e-224	4.50999350909317e-223	502.175972132291
RNU6-126P	-2.47765324123448	-0.21393975362928	-43.4464982862131	5.49475376021154e-224	4.7144923332961e-223	502.131747719835
MICAL1	2.91014986845346	7.01198217165736	43.4415508610163	5.89242337861035e-224	5.05275304715838e-223	502.112399882302
NRSN2-AS1	-1.94241172083081	0.387751807800529	-43.4391117316077	6.09895072249499e-224	5.22681140070184e-223	502.023376247654
ARHGAP4	2.44170434181464	7.39541748537742	43.4199546607314	7.99413358872971e-224	6.84303402786851e-223	501.836900723045
GAS5-AS1	-2.01653118763457	0.536094737610954	-43.4211906474556	7.8557720107212e-224	6.72850066121527e-223	501.770625969237
C8orf44	-1.88266077691594	1.35930015065427	-43.4044077257772	9.95761180384006e-224	8.51884086396967e-223	501.533508226971
COL18A1	4.04845193508846	4.22463972049735	43.4035540140502	1.0078438342719e-223	8.61721084734852e-223	501.494100940171
GRIPAP1	1.26692938075158	5.018572722965	43.3965471147369	1.11272100992128e-223	9.508413774814e-223	501.433504929119
IRF1	2.64816756481014	6.31295831531184	43.3946386631205	1.14313261955153e-223	9.76263057658683e-223	501.423756567516
RNY3P12	-2.5923987599721	-0.19151255781098	-43.3896536428503	1.22655135411143e-223	1.0468984908443e-222	501.329153074232
SEPSECS	-1.33165809728465	1.18916483792142	-43.3698393510382	1.62286541729974e-223	1.38436333370467e-222	501.034710043026
CDIPT	2.32453215726495	5.72925037224529	43.3605694389732	1.8500223372802e-223	1.57722424581189e-222	500.924833920946
CCDC58	-1.77772277310214	1.01456635302534	-43.3585136725439	1.9045610533885e-223	1.62278284092588e-222	500.881787037464
LYRM9	2.30527466060102	1.67609668402679	43.3509985229983	2.11798716226355e-223	1.803590800013e-222	500.850321804483
AC016894-1	-2.25006843432862	-0.0372447368380972	-43.3470950873345	2.23812294982711e-223	1.90479373266013e-222	500.726193634815
SND1-IT1	-2.38206934928389	0.380523471069079	-43.3317411891723	2.78060120292762e-223	2.36511459873007e-222	500.510493799571
YWHAQP6	-2.40764476603956	0.0599280638816539	-43.326984611997	2.97399905587202e-223	2.52815631556521e-222	500.442558294346
MIR6797	-2.55980642698188	-0.204822370276027	-43.3145912361596	3.54350380060969e-223	3.01054939834057e-222	500.268080854237
SNORA19	-2.52628856055105	-0.223129463333946	-43.309211910668	3.82351600689628e-223	3.24657671765764e-222	500.191917386945
AP001429-1	-2.51094277051648	0.00702993265027638	-43.3041267282133	4.10854593411932e-223	3.48659056284959e-222	500.120082326384
SNORD35B	5.36616678848486	1.94778850240342	43.2620755191715	7.44645933744649e-223	6.30831871154499e-222	499.665968080323
AKAP8L	2.07160869870898	5.52964348460652	43.2711053154588	6.5536775784799e-223	5.55837783812536e-222	499.658825464768
MIR766	-2.76785611660423	-0.142977202954895	-43.2671855534037	6.92725827626378e-223	5.8718466848629e-222	499.599259289816
MIR3192	-2.35646689676856	-0.250251407779593	-43.238989091559	1.03222534664073e-222	8.73954743834913e-222	499.19870632884
PTMAP1	-2.19565804110557	-0.0746633474252132	-43.2331648522084	1.12087756820775e-222	9.48469492455315e-222	499.115247210955
GUSBP9	-2.37357222174669	0.222338084215162	-43.2318558796348	1.14182784695413e-222	9.65643286394863e-222	499.097359738867
SLC22A18	3.29695568651283	3.78246296065821	43.2292919190684	1.18400651983303e-222	1.00073995192077e-221	499.018819937665
EMC3	2.6440318213006	5.3948385182933	43.2188765166486	1.37199221801015e-222	1.15896410214385e-221	498.896765780595
LRRC37A16P	-2.01406842391661	0.508756631442413	-43.2169302932172	1.41029781211054e-222	1.19064009334965e-221	498.882922162692
RFNG	2.28857920897768	4.73154962635595	43.1936608209133	1.96025199724384e-222	1.65399065831518e-221	498.521786030089
ISY1	1.90697285160801	3.88339694468896	43.189861228646	2.06854318807269e-222	1.7443649788956e-221	498.451614465774
DLAT	-1.42689260640713	1.87877654582162	-43.1774743504871	2.46490715780587e-222	2.07742375259879e-221	498.316954180261
TNRC6A	-1.23899396269798	2.23616479277079	-43.1734435650834	2.6096209258411e-222	2.19813244061853e-221	498.25932460556
RUNX1	-2.30665681108823	3.40228094380772	-43.1595170957436	3.17825166476065e-222	2.67557270568235e-221	498.135557380062
PAF1	1.90803012380682	5.47533996037447	43.1525212987565	3.50911406144218e-222	2.95242003948721e-221	497.98333271741
RP11-872J21-5	-2.15497106073556	1.15411856317826	-43.1457090847195	3.86438473276324e-222	3.24947607887828e-221	497.87990275578
FAM216A	-1.87403866116997	1.82842124051747	-43.1443857179766	3.93746720357055e-222	3.30904295073858e-221	497.861139427494
HCFC1R1	2.48174718863826	5.01214479757236	43.1257690196039	5.12494297897314e-222	4.3045435077947e-221	497.566302546128
FCGRT	3.79153813212013	7.05612032309181	43.1003718648615	7.34312467871138e-222	6.16062263289614e-221	497.261521538653
C5orf24	-1.77891676190984	1.74935936688788	-43.1013605899222	7.24101879758638e-222	6.07841697470697e-221	497.248602738266
RNASE4	4.86940571614714	1.98993226945214	43.086154589494	8.98112258804204e-222	7.53056151512405e-221	497.171827197583
AC138035-2	3.15629642492351	0.11296495383687	43.0803901340208	9.74519017791162e-222	8.16658010988741e-221	497.108154994129
MRFAP1	1.29626562562752	6.13656790411837	43.0746048860799	1.05774153204289e-221	8.84891086562713e-221	496.931928487789
DSCC1	-2.34056154299986	0.360262655729426	-43.0781363154555	1.00613206317942e-221	8.42671311745219e-221	496.921323639307
ELOCP33	-2.22268669543762	-0.2513669428697	-43.0757262225356	1.04107322801648e-221	8.71440921680765e-221	496.887937736371
LRG1	5.7101386525479	6.41147908585778	43.0635051779805	1.23784560260376e-221	1.03497646217703e-220	496.685573808867
NCF1B	4.75824118250018	5.31334395445569	43.0596216992516	1.30785500239476e-221	1.09289254562721e-220	496.619854980455
HSPE1P8	-2.36937242268884	-0.0647363284885743	-43.0312271295972	1.95559893235275e-221	1.63324624310706e-220	496.25639093974
RNU6-100P	-2.6187750674821	0.196419724071803	-43.010278040741	2.63154669205064e-221	2.196529833676e-220	495.962482251289
PFKFB4	3.97949662591617	4.93066711350692	43.0048863343612	2.84051997982342e-221	2.3696170352045e-220	495.8359253201
ZNF253	-1.75596945366641	0.955795894335464	-42.992379572538	3.39144159271955e-221	2.82760723861055e-220	495.699505400908
DUSP8P5	-1.75177934521437	1.06924751966031	-42.9766886323236	4.23625569210032e-221	3.52997374027049e-220	495.476944935533
TAF2	-1.45008051766892	2.14070254798307	-42.9709884153775	4.59279734137554e-221	3.82491067125623e-220	495.396631843179
RNU6-310P	-2.70595038902713	-0.189136440087459	-42.9494118608687	6.23640476792809e-221	5.19078633872299e-220	495.098449973215
GOLGA4	-1.52011079205676	2.03987234819479	-42.9424228451478	6.88610818053981e-221	5.72832541200122e-220	494.991848747132
SLC25A36	-2.51992174772357	2.16535635689662	-42.9355428267642	7.59179542193477e-221	6.30824736214738e-220	494.933432522795
SNRPGP14	-2.38737555248425	0.397088819517743	-42.9355634516164	7.58957530969364e-221	6.30824736214738e-220	494.90145879342
ZNF559	-1.48497872359845	1.17038467831562	-42.9344979656551	7.70512139659908e-221	6.39880830396621e-220	494.874101008373
IL16	2.45857565637112	5.05280994284129	42.9299737880227	8.21567341045858e-221	6.81896269729058e-220	494.793345722743
CNST	-1.89559475694712	2.60751695392832	-42.9172128948928	9.84556952368326e-221	8.16717125448844e-220	494.662396104501
ZWILCH	-1.74556081889191	1.07583983409794	-42.9063200117525	1.14905086399776e-220	9.52633569033329e-220	494.478972894886
MIR548K	-2.56152342683146	-0.144449731569315	-42.8887507095122	1.47426497245779e-220	1.22156933026854e-219	494.23729362008
TEX30	-2.03956001483573	1.27045420426405	-42.8880785671641	1.48838951738403e-220	1.2325804038123e-219	494.227084976867
COX6B1P3	-2.29405207339267	-0.235469214979625	-42.8657749533948	2.04240200493604e-220	1.69042576716059e-219	493.911106781343
NBR1	1.84049241465146	4.96022410091137	42.8584475380719	2.26618152296174e-220	1.8745884061785e-219	493.792053236708
RNU6-298P	-2.4791104954673	-0.201082191585471	-42.8512064835465	2.51141541452624e-220	2.07628172359011e-219	493.704289466422
ATG101	1.78793356746553	3.07064979691046	42.8434853834354	2.80222867065042e-220	2.31541012120017e-219	493.538862666389
CKAP2	-2.11917092880626	2.21307891430691	-42.826615570249	3.56026295113932e-220	2.93681869498623e-219	493.373543192014
RPS27AP12	-2.188042725668	0.206208650856187	-42.8280280343719	3.48960043351221e-220	2.88175345990323e-219	493.373341373143
METTL16	-1.28046505367848	1.5637940135802	-42.8266892196297	3.55654330157461e-220	2.93539211835053e-219	493.339799898856
RNF31	1.77866266706615	4.6798655746586	42.8178803923978	4.03020858911729e-220	3.32261299501905e-219	493.205970455361
CRYZP1	-1.99437457925628	-0.0792667778643572	-42.8080706143027	4.63235105845229e-220	3.81690199782753e-219	493.091579820545
CCND3	2.43302762403313	6.90490329111018	42.8006624772229	5.14604065420093e-220	4.23543267906303e-219	493.047842356948
PRCC	1.47078612091885	4.98054619747572	42.8022119304149	5.03408438093356e-220	4.14560081152368e-219	493.007265189599
APH1A	1.42029330365473	6.12870055590372	42.7904354853739	5.95014863085279e-220	4.89451991948956e-219	492.898085207681
ECM2	-2.26288569354979	-0.0995528910515262	-42.7738194875871	7.53329094113678e-220	6.19333935846301e-219	492.60501149959
RPS29P21	-2.40484032090356	-0.0973953587233471	-42.7733884235907	7.57954140218947e-220	6.22789170701351e-219	492.599232265763
ARHGAP27	2.96986168253431	6.02449072164765	42.7611753115189	9.01487635690184e-220	7.40314094587668e-219	492.426267932015
RAD51AP1	-2.5816135848822	0.706504924464242	-42.7592855972024	9.2600657790726e-220	7.60026211327444e-219	492.406029997049
RNU6-94P	-2.63987822854863	0.285077366245698	-42.7559662258764	9.70701741314956e-220	7.96266962327825e-219	492.355445572257
LINC00239	3.08395993064091	0.846077722216052	42.737397417286	1.26361886470757e-219	1.03424609520377e-218	492.230918323304
LCP2	1.97189637637214	6.47406896597533	42.7389887477154	1.23537924212002e-219	1.01225602455712e-218	492.166647453605
RPL26P19	-2.76482442135922	1.07530981847218	-42.7408264822984	1.20355171822695e-219	9.86725085721469e-219	492.153524437242
MED15	1.88501179857301	5.53706778686721	42.7388798161466	1.2372920378793e-219	1.01326042569027e-218	492.121846967029
UNC13D	2.36043166203262	6.77018344049223	42.7329664960487	1.34569920118325e-219	1.10020607085652e-218	492.082808126312
RAB20	4.07669297954649	5.24619330981887	42.7358938013342	1.29089514117546e-219	1.05598516013293e-218	492.022074973113
NPRL2	1.5829627350816	4.20674091608324	42.7252901220704	1.50072647192503e-219	1.22627228445553e-218	491.878709228482
PRKAG1	1.72813880271644	4.60267718275257	42.7213907090124	1.58619691907019e-219	1.29539415057399e-218	491.834089727697
HIRA	1.75996956949711	3.73568980130707	42.7061071074679	1.97082958488895e-219	1.60862011884489e-218	491.590919012948
CFL1	2.29010712627463	8.58103345435929	42.6784243563637	2.9205611568938e-219	2.38248653224705e-218	491.377211751634
GTF2H3	-1.46533307893387	1.79603601865813	-42.6634062255925	3.61536112244136e-219	2.94764849059633e-218	491.026624104603
LILRP2	3.00481074585543	0.458908365578566	42.6429668044368	4.8340649881271e-219	3.93692018276569e-218	490.897692234874
RPL7P11	-2.39567423134348	-0.19296433896799	-42.6535448840615	4.15927417123282e-219	3.38923396417198e-218	490.897006419125
AC016747-3	-1.78062834029699	1.19355287629621	-42.6380041743584	5.18736734531865e-219	4.22232234967466e-218	490.669470883733
MIR378E	-2.86259070524521	-0.153441746461336	-42.6355046145295	5.37498604666548e-219	4.37262378390894e-218	490.643483854411
GZMM	5.23807781093419	5.19736412855587	42.6291118275157	5.8863056716607e-219	4.78594941297264e-218	490.528325923647
RNU6-1112P	-2.61365681998696	-0.205583448155636	-42.6145679448535	7.23828925291892e-219	5.88195747610474e-218	490.343696420894
STAT6	1.95330354329676	7.35164466390307	42.5799003719294	1.18498513502581e-218	9.6240890729602e-218	489.94319750384
TRAM2	-1.49752780509537	2.0337019374936	-42.577087490074	1.23334728029228e-218	1.00113588536218e-217	489.803158627369
DHRS13	4.25792093312705	4.28071122703329	42.5764341609569	1.2448597458074e-218	1.00992499399963e-217	489.776835032852
SKIV2L	1.58997956724006	4.89081264049496	42.5619044747454	1.53060432662141e-218	1.2410600996888e-217	489.584309805829
RPS6KA1	3.02763714004269	7.24081932762214	42.5555429430927	1.67555276452456e-218	1.35635168627732e-217	489.562341561102
CD2BP2	1.79693794198553	5.03589315761683	42.5601648830796	1.5689467270846e-218	1.27145028998741e-217	489.559485486643
COL24A1	-2.83398891812021	0.00206046858545998	-42.5578153939024	1.62226186282416e-218	1.31393411393704e-217	489.539730387003
PIKFYVE	-2.06975893619786	2.6390667186614	-42.5445991083019	1.95777481643081e-218	1.58307131400976e-217	489.37797829008
ZNF276	1.54743793051166	4.61185334931413	42.5448084976765	1.95195228827558e-218	1.57922897969152e-217	489.329623286349
MTCO3P11	-2.45077368255198	0.0840784986971331	-42.5429906587418	2.00308458554059e-218	1.61882161929524e-217	489.325167512543
RNA5SP123	-2.54562106837896	-0.19648438815897	-42.5298840648456	2.41364178887455e-218	1.9495510812766e-217	489.139040570305
NADK	3.00613992484967	6.56926650850289	42.5173850078115	2.88337191652839e-218	2.32768759698288e-217	488.987360719396
STARD5	2.58301224568294	1.59811962171621	42.5109038553941	3.16190407979657e-218	2.55114459917503e-217	488.962781761845
RNU6-553P	-2.63166753546158	-0.175616791067358	-42.5057217654591	3.40385515914921e-218	2.74485837847412e-217	488.795737855556
ZKSCAN3	-1.49497813713067	0.799020437572029	-42.5003702647375	3.67317547050771e-218	2.96041885325236e-217	488.709049402645
TRUB1	-1.62942203948514	0.994786661289121	-42.4761546272697	5.18446594116164e-218	4.17617084468559e-217	488.365377736001
LIMS1-AS1	-2.31359117458585	0.266177626225674	-42.4748357722783	5.28269929915775e-218	4.25297663555009e-217	488.354655442775
FOPNL	-1.87085935845376	2.65678158783707	-42.4723063902224	5.47633841713635e-218	4.40646564726372e-217	488.341580039525
BANP	1.46011949549978	2.71789318712021	42.4710212660319	5.5774269338541e-218	4.48535822504985e-217	488.248099661827
DNAJC2	-1.38296988143095	1.94461190952303	-42.4551499130148	6.99108339256124e-218	5.6191547115469e-217	488.062950672521
CYFIP2	2.11627005247711	5.48768350881308	42.4277799430617	1.03219941249836e-217	8.29188950704703e-217	487.687572488726
RNU6-258P	-3.03916201534688	-0.129061050135305	-42.4151883824481	1.23488073816274e-217	9.91467392877639e-217	487.511379686452
TRMT11	-1.54533510922609	1.03367989374406	-42.4003338717004	1.52577134921106e-217	1.22435264578422e-216	487.284475035455
RPS15AP6	-2.5217387731084	0.0759842937161113	-42.3991749969036	1.55116039268373e-217	1.2440491915004e-216	487.278841803415
IRF7	2.84257773331796	6.20147305167993	42.3922212447286	1.71263448870097e-217	1.37280685183971e-216	487.193115596944
CEACAM1	4.51790830220865	4.4351722168266	42.3882744136182	1.81165841214452e-217	1.45139326022376e-216	487.10440604311
VOPP1	2.64524864051262	3.75556307791889	42.3878364810279	1.82299311023751e-217	1.45968107398985e-216	487.06047382173
EHBP1L1	2.20351047651203	6.47346705563088	42.3745621012977	2.20239114070709e-217	1.76155460598096e-216	486.976722541918
ARL1	-1.23111014355481	1.83297642446606	-42.3784431576049	2.08394898218168e-217	1.66772455443286e-216	486.965793388511
AKAP2	2.41675242447509	0.866269595089133	42.3656609203931	2.5001032866613e-217	1.99750939192674e-216	486.931364897857
PDLIM2	2.48355985089622	3.56591939373194	42.3683247045658	2.40701693129422e-217	1.92417846719016e-216	486.782708631366
ADGRA3	-2.34928515244316	0.0834689588739132	-42.3379986353238	3.70769164138124e-217	2.9591311698448e-216	486.406116315484
NOL12	2.32705734937963	3.44674841662186	42.3388467400769	3.66315980739236e-217	2.92517292903248e-216	486.362525821385
ALS2	-1.90836512120297	1.29917544284413	-42.3257766470031	4.41298400334151e-217	3.52012444917706e-216	486.229605393665
FRYL	-1.32575779460397	2.19683343089786	-42.3254112086555	4.43602278913025e-217	3.53658919550714e-216	486.217386679303
STX8P1	-2.77300636920063	-0.151486648109727	-42.3219454676892	4.66058978042719e-217	3.71361635178394e-216	486.180074112206
FCGR2B	3.91730355704608	3.08465990396907	42.3161775199314	5.05983151381207e-217	4.02956020503317e-216	486.147373517963
MCCC2	-1.42142275136625	2.33736078986249	-42.3130506670815	5.29038620825339e-217	4.21089617838798e-216	486.047364385486
PARPBP	-2.04219370081302	0.250597974893626	-42.3002586273361	6.34832340074005e-217	5.05023850256283e-216	485.866136617625
TRIP11	-1.31842485322043	1.55779704662191	-42.285382454643	7.84764872854223e-217	6.23962108341074e-216	485.641203589821
TET2-AS1	-2.63274833079297	0.0850419244940109	-42.2765550657408	8.8998836282179e-217	7.0724344629626e-216	485.533043224189
RUNX2	-2.20083810544981	2.32135534418754	-42.2505189648134	1.28996840561147e-216	1.02399052822193e-215	485.184824349827
SRFBP1	-1.41984319965167	0.99750444556332	-42.2526248205588	1.25181482357114e-216	9.94238924763101e-216	485.178183598855
HELZ	-1.6212113521532	2.71974830463122	-42.2400364164096	1.49791719151827e-216	1.18842284334067e-215	485.02551368146
SREK1IP1	-1.69647704263628	1.74643980004138	-42.2388044661687	1.5244615653667e-216	1.20883245309642e-215	484.987304218772
HLTF	-1.74894546807648	1.57048825627718	-42.2175074713638	2.06541118602958e-216	1.63690218069588e-215	484.684267430272
PAXIP1-AS2	-1.46017628964594	0.908558735237179	-42.2092180965464	2.32459668177453e-216	1.84132526635299e-215	484.560188300393
SNORD51	-2.51569067240482	-0.199021841743436	-42.2065563280036	2.41453911512573e-216	1.91154253403056e-215	484.533399734277
SLC39A10	-1.72234048395192	1.70930628859363	-42.2027570503452	2.54898359345328e-216	2.01581549704249e-215	484.47516989925
RELB	2.61171571059081	4.42230421379282	42.2051883058394	2.46211151877099e-216	1.94815894798033e-215	484.462930418521
SNORD8	-2.27420286180179	-0.187223328908581	-42.1976811273902	2.7403654005585e-216	2.16600478525388e-215	484.406461516496
REST	-1.78785046517116	2.4651673272508	-42.1862507026001	3.22563828696763e-216	2.5482024153447e-215	484.257201099585
RBP7	5.32861487769231	3.90353149418838	42.1772821514094	3.6658681578608e-216	2.88978564726291e-215	484.19800542388
RNU5F-1	-3.27649680349941	0.130259323755154	-42.1783034264243	3.61284837233397e-216	2.85103802266205e-215	484.142414991284
CHMP1A	2.37094846598787	6.00002951061519	42.1772113002982	3.66957516102716e-216	2.89116260950799e-215	484.133895204842
NCAPD3	-1.86852495755643	1.71402466356786	-42.177733611433	3.64233514633182e-216	2.87277011086888e-215	484.121759921643
MRPL12	2.2722182454461	4.42133001936467	42.1795259288051	3.55038973938593e-216	2.80324937185241e-215	484.101768296186
RNU6-597P	-2.53806385856468	-0.216364556508928	-42.1715888295967	3.97602950906686e-216	3.13093749221715e-215	484.034724886024
AC005776-1	-2.68442302396066	0.105542364422804	-42.153746478755	5.12862827600273e-216	4.03640013035028e-215	483.782390105978
ALDH2	3.49661575786628	3.87157930949375	42.1462571260233	5.70702734449552e-216	4.4892238028781e-215	483.633632535897
NIPSNAP3B	-1.98756770129376	0.372091047104821	-42.138960008828	6.33329978205835e-216	4.97920247790931e-215	483.565217305146
PRR33	3.38729683456849	5.10557560329366	42.1277603683813	7.43085756031611e-216	5.83898338610028e-215	483.365084160409
MIR3136	-2.62838409072533	-0.195300839456128	-42.1187987705281	8.4446575139757e-216	6.63206888570967e-215	483.281909233896
RAB1B	2.20457700045119	7.50216773995798	42.1046306945928	1.03371827156924e-215	8.10973978051849e-215	483.172894954856
KLRK1	6.40868986261177	4.32841233371269	42.1022443362175	1.06953466148034e-215	8.38626619998591e-215	483.160722925729
SH3BP5	3.2372181984653	2.99901281331603	42.1089564216842	9.71825661923431e-216	7.62823666189925e-215	483.149359985829
PKM	2.63767296316737	8.29316780010446	42.0851389241047	1.36532687315548e-215	1.06885382442517e-214	482.913123960467
XRCC3	1.72405830045178	4.03820779944861	42.0924850670883	1.22940196935472e-215	9.63467037513959e-215	482.859239701015
TUT1	1.44242855670813	2.7785016391112	42.0923358960802	1.23202259026958e-215	9.65008028884017e-215	482.848769997903
SDCBP2	2.57477379605702	1.33708517948962	42.0747907017971	1.58268778825713e-215	1.23770213091222e-214	482.766917350602
SNAI3	2.26580158895709	4.16688623930292	42.0763839264994	1.54709500026247e-215	1.2105095044494e-214	482.623789473704
SH3RF1	-1.98804004606931	0.465574730615293	-42.0723195525499	1.63952122462517e-215	1.28146786126108e-214	482.613847108479
KATNAL1	-1.56217998348675	0.750406352093923	-42.0701504466503	1.69108845365256e-215	1.32107328405305e-214	482.577818653842
MTCO2P11	-2.72179513017656	0.216902898858773	-42.0444669839936	2.44022889745355e-215	1.90529041866292e-214	482.224004412119
RNU6-1034P	-2.51981927792201	-0.201931334039142	-42.035691825662	2.76600450038664e-215	2.15850795641284e-214	482.094947932042
SCO1	-1.12994771560988	1.72664011338233	-42.0349713487116	2.79461086506198e-215	2.17967824689577e-214	482.064328541312
WIPI2	1.54732718077568	4.6081396972039	42.03490928439	2.79708891861528e-215	2.18045795246601e-214	482.061781544834
MIR3978	-2.62538775700271	-0.197787188488432	-42.0248938792998	3.22719547053481e-215	2.5144165871589e-214	481.94123721906
RFWD3	-1.26168668154803	2.64005881819184	-42.0219958534021	3.36357190968567e-215	2.61928838943791e-214	481.89761493833
RAPGEF6	1.89068661687894	2.0899130374308	42.0073882732226	4.14393106267579e-215	3.22526856165727e-214	481.685136787293
MYL12A	3.07877430240245	8.2365320286863	41.9952888088971	4.92576836425103e-215	3.82973946253761e-214	481.617694877967
CDC7	-2.00335076735929	1.36943853588091	-42.0010729857971	4.53513074797950e-215	3.5278820359678e-214	481.600255452683
UBE2Q2P1	-1.96757436187756	0.0668110815966413	-41.9921509422597	5.15159255751911e-215	4.00320540731556e-214	481.470862573591
BLVRB	3.74536022767105	7.22353846009754	41.9888770888612	5.39825253561536e-215	4.19046456041005e-214	481.46469837166
SUMO2P8	-2.47777065715273	-0.0620209284684278	-41.988953269708	5.3923807454552e-215	4.1881107748667e-214	481.427130133969
UBTD1	3.50204575723459	4.51331517645967	41.9833065239393	5.84541498242801e-215	4.53519334959657e-214	481.29362219227
CLEC1A	3.28112299848405	1.01225384641105	41.9667338886514	7.40709165585986e-215	5.74078795755528e-214	481.254282400135
CASP6	-1.56342640899751	2.34512740186385	-41.973247730574	6.74882400933702e-215	5.23335464320251e-214	481.203968590951
PIGS	1.27251625653061	4.65552536499172	41.9647177212724	7.62357758568945e-215	5.90546984303223e-214	481.070268192293
SLC26A6	2.76150579016981	4.58146145762469	41.9639874081555	7.70354723965922e-215	5.96428442192829e-214	481.021269913323
LRP10	3.81578324580564	6.9258056259147	41.9495639046768	9.46673758735481e-215	7.3255463103828e-214	480.882955055788
ARL5A	-1.79489109438781	1.96905833604096	-41.9491475797819	9.52322664640252e-215	7.36539432657529e-214	480.860262816055
PI3	8.6921450391083	5.39208158278475	41.9340364358095	1.18187609310202e-214	9.13121555639688e-214	480.787315946776
RNU6ATAC27P	-2.36047562286362	-0.170957045302823	-41.9389580427948	1.10160180721913e-214	8.51547434731389e-214	480.712537793779
FAM209B	3.09469978586896	2.25493827451012	41.9321949430333	1.21339436678183e-214	9.3698185945891e-214	480.684573428009
YIF1B	1.98074800123872	4.92504166681595	41.9188530969877	1.46831333950201e-214	1.13323670561566e-213	480.404595577694
MIR103A2	-2.32364117733294	-0.256669519092828	-41.9027081883214	1.84946541174217e-214	1.426661368085e-213	480.194952771431
TRAFD1	2.00753797553677	5.02232153829921	41.8991807177936	1.945119845677e-214	1.49966401484005e-213	480.126758163086
ALAS2	6.66476454159571	8.40993967397903	41.889365208506	2.23814714100106e-214	1.72468297714862e-213	480.016497537033
ZNF439	-2.23631253929725	1.13778902248794	-41.8889499003975	2.25147582900225e-214	1.73404788521954e-213	480.002145412147
MTMR3	3.04213699798512	3.88908958959771	41.8855480183916	2.36368681115532e-214	1.81952070864978e-213	479.895963846536
MAGOH2P	-2.33094855424155	0.449542934704133	-41.8738271406157	2.79492580155873e-214	2.1503578845691e-213	479.782063824672
PITPNM1	1.9261813181865	5.24910935770172	41.8729462692858	2.83035090675835e-214	2.17647786881016e-213	479.765165569054
PDAP1	1.25375650575025	5.23455966533443	41.8674531187219	3.06162684780496e-214	2.35289809723531e-213	479.710120658959
CD48	2.85776392085531	5.91175308030788	41.867422601375	3.06296314780107e-214	2.35289809723531e-213	479.688433615406
TMEM199	1.85579777522885	2.88648727227472	41.8653454850871	3.15530141950511e-214	2.42256848705263e-213	479.607882319449
FERMT3	2.23319154198736	7.91841478509075	41.8486360112932	4.00696563871802e-214	3.07165988593826e-213	479.531009870157
EEF1A1P12	-2.1168384551874	0.766577417615274	-41.853127471642	3.7576813795346e-214	2.88356101283849e-213	479.483932082784
MANEA	-1.78008946394611	1.01407366092604	-41.8498935234909	3.93554911300769e-214	3.01848226041344e-213	479.43296183386
HMGN1P3	4.59723408287101	1.28853390588875	41.8361736575532	4.78874904436411e-214	3.66714743797125e-213	479.395428193509
ARID2	-1.4705541332999	2.20335683822268	-41.837568095561	4.69418875258273e-214	3.59660207334247e-213	479.257936319225
TRRAP	-1.84152784774177	2.46781647720512	-41.8341710793508	4.92789246119852e-214	3.76978661360047e-213	479.230424930349
CD3E	4.28043963672175	6.35325310943997	41.8359387484311	4.80486535035547e-214	3.67757960832345e-213	479.220720301577
NCF4	3.6766694031148	8.7616800129684	41.8211298514808	5.93843868380768e-214	4.53813638069842e-213	479.133768068535
ABHD18	-1.43781246134521	1.77490200578907	-41.8226212944789	5.81309133839849e-214	4.44464925609328e-213	479.037239905988
SELL	3.93393042138678	9.88033263029086	41.8096455455208	6.9987180725831e-214	5.34562883752088e-213	479.001294647167
TGFB1	2.27416085389393	8.11617288362624	41.8049873204795	7.48099704814666e-214	5.70808202085437e-213	478.912710084145
LST1	3.6527111007561	7.42325048394177	41.8059454201473	7.3791585783315e-214	5.63329243642915e-213	478.859627908975
RNU7-140P	-2.65762552119649	-0.17194737242056	-41.7908220323099	9.161634753391e-214	6.98681235665791e-213	478.595502074858
MRPL46	1.82948360112263	1.75290046807883	41.786904418127	9.68982735336938e-214	7.38580173823489e-213	478.564509692833
CDCA7	-3.30859392012598	1.4352126206036	-41.7788956527251	1.08663261079415e-213	8.2782770540304e-213	478.468484872938
RP11-16P6-1	-1.85105613776994	-0.0339548740159501	-41.7760545940354	1.13171710366769e-213	8.61729249457652e-213	478.383079818266
AL355480-2	-2.54154917226467	-0.217661947068291	-41.7701279992272	1.23188068169596e-213	9.37029818170901e-213	478.298755301939
ZFAND3	1.71461476333827	5.44663398003036	41.7677804127993	1.27396693016734e-213	9.68543208919492e-213	478.279041466184
STK11	2.02899519750581	4.60226648645338	41.7701707321978	1.23112762127342e-213	9.36940210844253e-213	478.263846202323
CAPN10	1.41882139639518	3.21090644335896	41.7671943359431	1.28469631418125e-213	9.76197111687748e-213	478.199668185797
TMEM175	1.88900848733607	4.9340300842167	41.7521395032097	1.59355882469264e-213	1.21026771912419e-212	478.023090861788
FBXW8	-1.52144223034867	1.56423360805813	-41.7497001897106	1.6501739781639e-213	1.2526204839907e-212	477.994800727699
RPS20P15	-2.73220172697808	-0.0179798582816695	-41.7438509998467	1.79426551339498e-213	1.36129743091885e-212	477.924746755275
CLDN20	-2.07775731607811	-0.110965817957134	-41.7341256087504	2.06224690554917e-213	1.5630051187022e-212	477.782813245676
PF4	5.45777422394945	6.15934803648723	41.7357842673631	2.01386320616008e-213	1.5271191993653e-212	477.773886044556
CEP135	-1.5384632693561	1.32149891260161	-41.7300460255501	2.1862562264449e-213	1.65614242854832e-212	477.713657914373
SNORA38	-2.46189330455029	0.0579794816963159	-41.7248260302315	2.35587301970929e-213	1.7837151523456e-212	477.650109917787
NT5C	2.00371153648476	4.70004712287447	41.7230257589303	2.41737379387064e-213	1.82934048670077e-212	477.59307220849
NOL8	-1.31770805207122	2.29105130504303	-41.7189805252178	2.56149070646524e-213	1.9364134510331e-212	477.558363270934
HLX	3.39126958835308	4.9715294347421	41.7190464599095	2.55907412907447e-213	1.93557868357535e-212	477.519933098611
SEC23IP	-1.02829809662809	2.28021862991037	-41.7011593433056	3.3059414181001e-213	2.4979164946495e-212	477.292863873565
AP001052-1	-2.50296820502511	-0.176982365330257	-41.6904334643121	3.85469477787443e-213	2.91105444336252e-212	477.157825916992
ALOX5	4.45481545085091	7.57654113505945	41.6813890378901	4.38766592811355e-213	3.3118569485029e-212	477.058910224578
UBE2M	2.20648636965657	6.16076173366804	41.6781619920144	4.59517599993394e-213	3.46671359708571e-212	477.016921243722
EEA1	-1.57109923243655	1.21268484931771	-41.6644682847671	5.59071101856844e-213	4.2156133339911e-212	476.775407767152
FGD2	3.37063928623922	4.79402435302608	41.6632001348598	5.69317401986673e-213	4.29068081854954e-212	476.71688874154
VPS72	1.85335723746221	4.47753286512236	41.65785341571	6.14624497126529e-213	4.62977359965229e-212	476.655364184617
IGF2R	3.16027912145986	4.8994648587196	41.6525557912733	6.63072835863035e-213	4.99217011543844e-212	476.568305301401
U2AF1L4	2.11025880649765	4.2080068687605	41.6447233506193	7.41791143498987e-213	5.58197835482988e-212	476.453798716963
DBNL	2.06449598798843	5.66011531737448	41.6386540100266	8.0916474815811e-213	6.08275783414065e-212	476.428759277252
ADAP1	3.2520393136856	4.38844203874556	41.6386965255557	8.08672125495141e-213	6.08215460424673e-212	476.362054691531
MIR222HG	-3.11440292689748	1.02718933401639	-41.6326823167749	8.81427340593524e-213	6.6192321010254e-212	476.357598176281
PRR13P2	-2.19894263854817	0.00116898399215023	-41.6335393026005	8.70673156286311e-213	6.54180253798614e-212	476.341563005858
SNORD72	-2.3908490810965	-0.0465594888317753	-41.6234842129529	1.00556619388227e-212	7.54763144710919e-212	476.198357886112
ABCA7	2.85501771765514	6.01478963907062	41.6030431404531	1.34770503739163e-212	1.01053897287693e-211	475.91007509467
CKAP4	4.18928764739366	5.63222490078168	41.6047379337743	1.31537359053335e-212	9.86797817231756e-212	475.890690527711
SCML2P2	-2.64084724237171	0.097852467106057	-41.5917070720624	1.58539032572388e-212	1.1881566013263e-211	475.745696976613
SELENOM	3.8835062235182	1.98895081186482	41.5739127478075	2.04586837929737e-212	1.53092403481771e-211	475.615277181781
C12orf10	1.81743793351371	4.71232237779218	41.5822105962848	1.81649783037524e-212	1.36066665821252e-211	475.582138596115
SMC4	-2.47680191202439	2.16498043258918	-41.5743799726808	2.03221553031195e-212	1.52147953586655e-211	475.527576811982
U2SURP	-1.48732616003465	2.91036315191503	-41.5735673361444	2.05602067226811e-212	1.53774081619079e-211	475.500486509107
RAI2	2.88335594302762	0.12335975891885	41.5610039093456	2.46163708109399e-212	1.83924444321456e-211	475.46567466045
CLASP2	-1.34603851891771	1.87505800978561	-41.5618297981102	2.43267084487672e-212	1.81852317744991e-211	475.301647071703
ANKRD36B	-1.99642375849158	0.0854467933887367	-41.5608888172617	2.46570098603019e-212	1.84134804268148e-211	475.299781098724
WDR4	-1.53320839223846	1.77481496361699	-41.5607513598405	2.47056340862147e-212	1.84382632923156e-211	475.29000131296
MTRF1	-1.1720031368966	1.66308094819151	-41.5607243532448	2.47151986771361e-212	1.84382632923156e-211	475.280255356908
COPE	2.16584021955895	6.8212540829179	41.552395354132	2.78489707504192e-212	2.07551525820077e-211	475.248050087111
PNPLA6	2.28975074209666	5.55910641801334	41.5548964566648	2.6868309306212e-212	2.0034413243545e-211	475.215915083782
POLR2J	2.1310998590861	5.12738515310237	41.5508904181166	2.84562182741191e-212	2.11970082487365e-211	475.142344531596
RPF2	-1.3913665656714	1.51438999809789	-41.5466548865558	3.02373268067831e-212	2.25123843045555e-211	475.082967137993
DYSF	4.59147892462294	6.63152756446347	41.5373458287794	3.45537573516534e-212	2.57130861341845e-211	474.949635598026
C20orf96	-2.0818001648301	2.08066952467764	-41.5265437791397	4.03409933980162e-212	3.00045038642129e-211	474.82267666836
MIR4762	-2.66239743770261	-0.196180989491499	-41.5117500587589	4.98721439331252e-212	3.7074811031737e-211	474.598509804015
PNKP	1.55569148638688	4.68950836065975	41.5014954479488	5.7771443096116e-212	4.29038778562243e-211	474.431819539257
AKTIP	2.47036315504185	2.97455362181245	41.5020413925309	5.73209673266353e-212	4.25907781914632e-211	474.419705755701
TDGF1P5	-2.09335759411391	-0.185090857474049	-41.4920789329424	6.61232072272636e-212	4.90815895015053e-211	474.315959630108
TSPO	4.13335184742226	8.87482493120012	41.4675035646001	9.40621205261706e-212	6.97497343207889e-211	474.062727515599
NAA60	2.25295386234697	4.40081500083351	41.4757002254128	8.36297917111568e-212	6.20450602589462e-211	474.033831611056
ARSG	2.92037722143435	2.27667346482626	41.4632121879793	1.00033461152379e-211	7.41403778159014e-211	473.955396960098
KCTD9P1	-2.42509275390368	-0.120158303358425	-41.4440977793404	1.31588315947185e-211	9.74784566501771e-211	473.62709753201
SOCS3	3.5987693028062	6.73603737851177	41.429050954829	1.63291112306534e-211	1.20902641335797e-210	473.427777463836
MTND5P11	-2.37277520610301	0.406888975054784	-41.421087173704	1.8305559829902e-211	1.35468490683003e-210	473.297512004378
CSTF3	-1.38152718626248	1.98346865022132	-41.4185743355645	1.89775671466787e-211	1.40371182470594e-210	473.248847410476
DPF2	1.58841855377359	4.72403557065213	41.418530649306	1.89894658553208e-211	1.40388787919863e-210	473.242483571603
CEP83	-1.59403294380004	0.575667525766741	-41.4156877894667	1.97800323934431e-211	1.46160169223894e-210	473.212370635944
BTBD6	1.78135464794703	4.48183229935382	41.4054762155999	2.29012828875925e-211	1.69139219483777e-210	473.03919509478
CTSZ	2.67147682632363	7.98700151633277	41.3926637491232	2.75236976686579e-211	2.02973508457518e-210	472.991898220903
PIN1	1.62433828382361	4.30232182491293	41.3980894410028	2.54620328405348e-211	1.87957718901426e-210	472.930731528854
[truncated: 6,562 more rows]
