# Supplementary material for: Identification of hub genes and potential molecular mechanisms related to drug sensitivity in acute myeloid leukemia based on machine learning
Source: Front Pharmacol. 2024 Apr 8;15:1359832. doi: 10.3389/fphar.2024.1359832 (PMC11033397; doi:10.3389/fphar.2024.1359832)
Supplement: Supplementary file 1 [file DataSheet1.zip › Additional files/Supplementary table 3.csv]

	ONTOLOGY	ID	Description	GeneRatio	BgRatio	pvalue	p.adjust	qvalue	geneID	Count
GO:0002443	BP	GO:0002443	leukocyte mediated immunity	230/4471	457/18800	1.24658946566223e-35	7.83606138115275e-32	5.31703212090877e-32	HLA-B/TREX1/HLA-A/HLA-E/ARRB2/HLA-F/LAT/TCIRG1/TRBC1/STXBP2/CD300A/ARID5A/RAC2/FCGR3A/IGLC1/TNFRSF1B/SLC15A4/BCL6/BCL3/IL4R/TREM1/TYROBP/LAMP1/CORO1A/CTSH/FGR/HMOX1/B2M/ARG1/CCR6/SPI1/ANXA3/STX4/CD177/TNFSF13/TRBC2/CD55/ITGB2/WAS/VAV1/FCER1G/UNC13D/GZMM/STAT6/IRF7/CEACAM1/FCGR2B/KLRK1/TGFB1/WDR1/LTA/NCR1/ITGAM/MYO1G/PTPN6/STAT5B/SASH3/RIPK3/NLRP6/CLEC7A/LILRB1/MAD2L2/RNF19B/RABGEF1/PLCG2/FUT7/MYD…	230
GO:0002697	BP	GO:0002697	regulation of immune effector process	187/4471	353/18800	7.06348609665721e-33	2.22005368017936e-29	1.50638135071869e-29	XBP1/HLA-B/TREX1/HLA-A/HLA-E/PGLYRP1/ARRB2/HLA-F/FFAR2/TNFRSF14/STXBP2/CD300A/ARID5A/RAC2/NCF1/TNFRSF1B/SLC15A4/BCL6/IL4R/LGALS3/TYROBP/LAMP1/FGR/HMOX1/B2M/ARG1/SPI1/RARA/STX4/CD177/LAPTM5/TNFSF13/CD55/ITGB2/WAS/VAV1/UNC13D/STAT6/CEACAM1/FCGR2B/KLRK1/TGFB1/HLX/ZC3H12A/FCN1/LTA/NCR1/ITGAM/PTPN6/STAT5B/SASH3/RIPK3/CLEC7A/LILRB1/MAD2L2/RABGEF1/PLCG2/ZBTB7B/FUT7/HLA-G/JAK3/LYN/PKN1/PRKCZ/IL18R1/CR1/B…	187
GO:0001819	BP	GO:0001819	positive regulation of cytokine production	229/4471	475/18800	7.23626168558177e-32	1.51623803185223e-28	1.02881867894657e-28	XBP1/HLA-A/HLA-E/HLA-F/FFAR2/SLC11A1/GPSM3/TNFRSF14/LTB/ADAM8/FLOT1/CEBPB/ARID5A/C5AR1/LILRA5/MAPK13/BCL3/IL4R/MEFV/GSDMD/ORM1/TYROBP/CCDC88B/LILRB2/PRKD2/FGR/HMOX1/B2M/RARA/LAPTM5/CD55/CYBA/IRF3/STAT3/FCER1G/CD14/IRF1/IL16/IRF7/KLRK1/CD3E/TGFB1/PF4/CLEC4E/FCN1/HSPA1A/LAMTOR5/LTA/DDT/STAT5B/SASH3/TNFRSF8/CLEC7A/LILRB1/CASP1/PYCARD/TYK2/CHI3L1/RELA/CD2/NLRP1/LILRA2/PARK7/PLCG2/ZBTB7B/MYD88/IFNGR1/…	229
GO:0007159	BP	GO:0007159	leukocyte cell-cell adhesion	195/4471	381/18800	1.34888003061731e-31	2.1197649681151e-28	1.43833207475298e-28	XBP1/HLA-A/HLA-E/TNFRSF14/ADORA2A/TNIP1/ADAM8/CEBPB/CD300A/RAC2/BCL6/IL4R/STK10/LGALS3/CCDC88B/CORO1A/LILRB2/S100A9/B2M/ARG1/RARA/CD177/LAPTM5/CD55/ITGB2/VAV1/VSIR/SELPLG/SART1/IRF1/CEACAM1/FCGR2B/KLRK1/FERMT3/CD3E/SELL/HLX/ALOX5/ZC3H12A/LCK/SIRPB1/CSK/PTPN6/RHOA/STAT5B/SASH3/LILRB1/PYCARD/TYK2/FCHO1/TNFSF14/EXT1/RELA/AKT1/BAD/F11R/SOCS1/VNN1/ZBTB7B/FUT7/CCL5/CD27/HES1/HLA-G/S100A8/JAK3/LYN/ZAP70…	195
GO:0050863	BP	GO:0050863	regulation of T cell activation	179/4471	342/18800	1.18034356258882e-30	1.48392792688667e-27	1.00689518223367e-27	XBP1/TREX1/HLA-A/HLA-E/LAT/TNFRSF14/ADORA2A/ADAM8/CEBPB/CD300A/RAC2/PRELID1/TNFRSF1B/BCL6/IL4R/LGALS3/CCDC88B/CORO1A/LILRB2/B2M/ARG1/RARA/LAPTM5/CD55/VAV1/VSIR/SART1/IRF1/CEACAM1/FCGR2B/KLRK1/CD3E/HLX/ZC3H12A/LCK/SIRPB1/CSK/PTPN6/RHOA/STAT5B/SASH3/RIPK3/LILRB1/PYCARD/TYK2/FCHO1/TNFSF14/SIT1/AKT1/BAD/CD2/SOCS1/VNN1/ZBTB7B/CCL5/CD27/HES1/HLA-G/JAK3/LYN/ZAP70/PRKCZ/LGALS7B/CR1/PRDM1/SPINK5/PRDX2/CD6…	179
GO:0050900	BP	GO:0050900	leukocyte migration	194/4471	384/18800	1.77109609028308e-30	1.85551833725324e-27	1.25903181716264e-27	CXCR1/MMP9/NINJ1/FFAR2/GPSM3/TNFRSF14/CXCL16/ADAM8/CXCR2/CD300A/RAC2/C5AR1/PPIB/CSF3R/JAML/FPR2/TREM1/MAPK3/MPP1/HCK/DAPK2/STK10/LGALS3/RHOG/PADI2/CORO1A/BSG/C5AR2/S100A9/HMOX1/CCR6/SPI1/CD177/S100A12/ITGB2/VAV1/FCER1G/SELPLG/IL16/KLRK1/SELL/PF4/ALOX5/WDR1/LCK/DDT/MYO1G/RHOA/STAT5B/P2RX4/RIPK3/CXCL1/PYCARD/PREX1/TNFAIP6/CXCR5/CREB3/TNFSF14/EXT1/AKT1/BST1/F11R/PTK2B/RABGEF1/FUT7/CCL5/MYD88/TRPV4/S…	194
GO:0022407	BP	GO:0022407	regulation of cell-cell adhesion	219/4471	456/18800	3.23465588398169e-30	2.90472098381556e-27	1.97095122434493e-27	XBP1/HLA-A/HLA-E/TNFRSF14/ADORA2A/ADAM8/FLOT1/CEBPB/CD300A/BCL6/IL4R/ADAM19/DMTN/LGALS3/CCDC88B/CORO1A/LILRB2/B2M/ARG1/SPI1/RARA/LAPTM5/IL1RN/CD55/ITGB2/VAV1/VSIR/SART1/IRF1/CEACAM1/FCGR2B/KLRK1/FERMT3/CD3E/TGFB1/HLX/ALOX5/ZC3H12A/LCK/SIRPB1/CSK/PTPN6/RHOA/MINK1/STAT5B/SASH3/LILRB1/PYCARD/TYK2/FCHO1/MAD2L2/TNFSF14/RELA/AKT1/BAD/F11R/SOCS1/VNN1/ZBTB7B/FUT7/CCL5/PLAUR/CD27/HES1/TRPV4/HLA-G/CX3CL1/J…	219
GO:0045785	BP	GO:0045785	positive regulation of cell adhesion	214/4471	446/18800	1.76931729066788e-29	1.39024106114228e-26	9.43325481813979e-27	XBP1/ILK/HLA-A/HLA-E/TNFRSF14/ADAM8/TFE3/FLOT1/DNM2/BCL6/IL4R/ADAM19/DMTN/CCDC88B/CORO1A/LILRB2/PRKD2/B2M/RARA/STX4/CD55/ITGB2/VAV1/VSIR/ARPC2/SART1/UNC13D/KLRK1/CD3E/HLX/ALOX5/LCK/LIMS2/FLCN/SIRPB1/RELL2/CSK/PTPN6/RHOA/STAT5B/SASH3/MAP4K4/STX3/LILRB1/PYCARD/PREX1/TYK2/FCHO1/TNFSF14/RELA/NEDD9/AKT1/EFEMP2/BAD/F11R/PTK2B/SOCS1/VNN1/CIB1/ZBTB7B/FUT7/S100A10/CCL5/PLAUR/CD27/HES1/HLA-G/CX3CL1/JAK3/LY…	214
GO:1903037	BP	GO:1903037	regulation of leukocyte cell-cell adhesion	174/4471	344/18800	1.57777497092548e-27	1.1019881630264e-24	7.47736161659654e-25	XBP1/HLA-A/HLA-E/TNFRSF14/ADORA2A/ADAM8/CEBPB/CD300A/BCL6/IL4R/LGALS3/CCDC88B/CORO1A/LILRB2/B2M/ARG1/RARA/LAPTM5/CD55/ITGB2/VAV1/VSIR/SART1/IRF1/CEACAM1/FCGR2B/KLRK1/CD3E/HLX/ALOX5/ZC3H12A/LCK/SIRPB1/CSK/PTPN6/RHOA/STAT5B/SASH3/LILRB1/PYCARD/TYK2/FCHO1/TNFSF14/RELA/AKT1/BAD/SOCS1/VNN1/ZBTB7B/FUT7/CCL5/CD27/HES1/HLA-G/JAK3/LYN/ZAP70/PRKCZ/ADTRP/LGALS7B/CR1/PRDX2/CD6/DHPS/FLOT2/LGALS9C/NOD2/CD81/SE…	174
GO:0002449	BP	GO:0002449	lymphocyte mediated immunity	180/4471	365/18800	9.71156342041072e-27	5.6181859150795e-24	3.81212876197768e-24	HLA-B/TREX1/HLA-A/HLA-E/ARRB2/HLA-F/TCIRG1/TRBC1/ARID5A/FCGR3A/IGLC1/TNFRSF1B/SLC15A4/BCL6/BCL3/IL4R/LAMP1/CORO1A/CTSH/B2M/ARG1/CCR6/TNFSF13/TRBC2/CD55/WAS/VAV1/FCER1G/UNC13D/GZMM/STAT6/IRF7/CEACAM1/FCGR2B/KLRK1/TGFB1/LTA/NCR1/MYO1G/PTPN6/STAT5B/SASH3/RIPK3/LILRB1/MAD2L2/RNF19B/FUT7/MYD88/CD27/HLA-G/BATF/C1R/PRKCZ/GZMB/IL18R1/CR1/IL1R1/INPP5D/NKG7/NOD2/C6/CD81/CD40/NCR3/ICAM1/PTPRC/PRF1/CLU/SERPI…	180
GO:0002683	BP	GO:0002683	negative regulation of immune system process	201/4471	425/18800	9.83137847054956e-27	5.6181859150795e-24	3.81212876197768e-24	CD68/HLA-B/GPS2/TREX1/HLA-A/TBC1D10C/HLA-E/PGLYRP1/ARRB2/HLA-F/LILRB3/TNFRSF14/ADORA2A/CEBPB/CD300A/BCL6/IL4R/FAM3A/NR1H2/PSMB4/HCK/LGALS3/TYROBP/PADI2/LILRB2/C5AR2/FGR/HMOX1/ARG1/SPI1/RARA/LAPTM5/CD55/FBXO7/CST7/VSIR/IRF1/STAT6/CEACAM1/FCGR2B/KLRK1/TRAFD1/LST1/TGFB1/HLX/RHBDF2/ZC3H12A/DDT/PTPN6/NLRP6/LILRB1/TNFAIP6/AKT1/TSC22D3/SOCS1/RABGEF1/ZBTB7B/HLA-G/CX3CL1/JAK3/LYN/PKN1/ADTRP/LGALS7B/CR1/BL…	201
GO:0022409	BP	GO:0022409	positive regulation of cell-cell adhesion	153/4471	291/18800	1.19936266283152e-26	6.28266141546578e-24	4.26299781560818e-24	XBP1/HLA-A/HLA-E/TNFRSF14/ADAM8/FLOT1/BCL6/IL4R/ADAM19/DMTN/CCDC88B/CORO1A/LILRB2/B2M/RARA/CD55/ITGB2/VAV1/VSIR/SART1/KLRK1/CD3E/HLX/ALOX5/LCK/SIRPB1/CSK/PTPN6/RHOA/STAT5B/SASH3/LILRB1/PYCARD/TYK2/FCHO1/TNFSF14/RELA/AKT1/BAD/F11R/SOCS1/VNN1/ZBTB7B/FUT7/CCL5/PLAUR/CD27/HES1/HLA-G/CX3CL1/JAK3/LYN/ZAP70/PRKCZ/CR1/CD6/FOXA1/DHPS/FLOT2/NOD2/CD81/SELENOK/LGALS1/JAK1/FUT3/PTPRC/CD24/SLAMF1/PCK1/HLA-DOB/…	153
GO:0002460	BP	GO:0002460	adaptive immune response based on somatic recombination of immune receptors built from immunoglobulin superfamily domains	180/4471	370/18800	7.51056703177261e-26	3.63164802782482e-23	2.46419575811681e-23	HLA-B/TREX1/HLA-A/HLA-E/HLA-F/SLC11A1/TCIRG1/TRBC1/ARID5A/FCGR3A/IGLC1/TNFRSF1B/SLC15A4/BCL6/BCL3/IL4R/NFKB2/CTSH/B2M/ARG1/CCR6/TNFSF13/TRBC2/CD55/STAT3/WAS/FCER1G/UNC13D/GZMM/STAT6/IRF7/CEACAM1/FCGR2B/RELB/TGFB1/HLX/ZC3H12A/LTA/MYO1G/PTPN6/SASH3/RIPK3/CLEC7A/LILRB1/MAD2L2/SEMA4A/ZBTB7B/FUT7/MYD88/CD27/HLA-G/BATF/JAK3/C1R/PKN1/RORC/PRKCZ/IL18R1/CR1/IL1R1/INPP5D/NOD2/C6/CD81/CD40/ICAM1/IL27/PTPRC/…	180
GO:1903039	BP	GO:1903039	positive regulation of leukocyte cell-cell adhesion	134/4471	245/18800	1.18961650229572e-25	5.34137809530777e-23	3.62430531376108e-23	XBP1/HLA-A/HLA-E/TNFRSF14/ADAM8/BCL6/IL4R/CCDC88B/CORO1A/LILRB2/B2M/RARA/CD55/ITGB2/VAV1/VSIR/SART1/KLRK1/CD3E/HLX/ALOX5/LCK/SIRPB1/CSK/PTPN6/RHOA/STAT5B/SASH3/LILRB1/PYCARD/TYK2/FCHO1/TNFSF14/RELA/AKT1/BAD/SOCS1/VNN1/ZBTB7B/FUT7/CCL5/CD27/HES1/HLA-G/JAK3/LYN/ZAP70/PRKCZ/CR1/CD6/DHPS/FLOT2/NOD2/CD81/SELENOK/LGALS1/PTPRC/CD24/SLAMF1/PCK1/HLA-DOB/LILRB4/RASAL3/CHST2/HLA-DMB/FYN/LGALS9/IL6/DPP4/SIRP…	134
GO:0032103	BP	GO:0032103	positive regulation of response to external stimulus	204/4471	442/18800	2.01989727058926e-25	8.46471616194938e-23	5.74359560731766e-23	HLA-E/HLA-F/TMSB4X/NINJ1/FFAR2/GPSM3/TNIP1/ADAM8/CEBPB/RAC2/TRIM41/NDEL1/C5AR1/LILRA5/MAPK13/SLC15A4/TRADD/ALOX5AP/FPR2/ZBP1/MAPK3/HCK/DAPK2/TYROBP/LAMP1/PRKD2/S100A9/ARG1/CCR6/SPI1/STX4/S100A12/CYBA/USF1/IRF3/VAV1/THBD/IL16/RNF31/IRF7/KLRK1/TGFB1/FCN1/LTA/STK24/DDT/STAT5B/P2RX4/OASL/PAK1/STX3/CLEC7A/CASP1/PYCARD/CREB3/TNFSF14/PTK2B/NLRP1/LILRA2/PARK7/PLCG2/CCL5/TRPV4/HLA-G/S100A8/CX3CL1/OPTN/LYN…	204
GO:0002440	BP	GO:0002440	production of molecular mediator of immune response	158/4471	312/18800	3.53856813612754e-25	1.31872982438408e-22	8.94802694107927e-23	XBP1/TREX1/HLA-A/HLA-E/NHEJ1/HLA-F/FFAR2/TNFRSF14/ARID5A/TNFRSF1B/SLC15A4/BCL6/IL4R/TREM1/HMOX1/B2M/ARG1/CCR6/STX4/LAPTM5/TNFSF13/CD55/STAT6/FCGR2B/TGFB1/SASH3/CLEC7A/LILRB1/TRAV38-2DV8/MAD2L2/PLCG2/HLA-G/BATF/JAK3/PKN1/IGKV1-37/PRKCZ/IL18R1/CR1/SPINK5/TLR9/GPRC5B/IL1R1/NOD2/KLK3/CD81/IGKV2-40/CD40/CD22/PTPRC/FFAR3/SLAMF1/IGKV1-39/IGKV2D-26/HLA-DOB/LILRB4/HLA-DMB/TBX21/IL6/IGKV2-28/HK1/HPX/TMBIM6…	158
GO:0002237	BP	GO:0002237	response to molecule of bacterial origin	173/4471	354/18800	3.56640264310045e-25	1.31872982438408e-22	8.94802694107927e-23	XBP1/CD68/PLSCR3/ADM/SIRT2/SLC11A1/LITAF/TNIP1/CEBPB/ARID5A/MAP2K3/TRIM41/C5AR1/SBNO2/TNFRSF1B/ALPL/SOD2/NFKBIB/MAPK3/HCK/LILRB2/IL10RA/S100A9/B2M/ARG1/NFKBIL1/SPI1/RARA/TICAM2/CD55/IRF3/SLPI/THBD/OTUD5/CD14/PAF1/FCGR2B/KLRK1/TGFB1/PF4/TSPO/ZC3H12A/LTA/CAMP/PPARD/RHOA/PABPN1/LILRB1/CASP1/CXCL1/PYCARD/HSF1/RELA/DEFA3/ACP5/AKT1/LILRA2/PLCG2/CCL5/MYD88/CYP1A1/TNIP2/S100A8/CX3CL1/IL24/LYN/TLR2/CXCL5/…	173
GO:0032496	BP	GO:0032496	response to lipopolysaccharide	165/4471	333/18800	6.75689840180999e-25	2.35965907520987e-22	1.60110832304878e-22	XBP1/CD68/PLSCR3/ADM/SLC11A1/LITAF/TNIP1/CEBPB/ARID5A/MAP2K3/TRIM41/SBNO2/TNFRSF1B/ALPL/SOD2/NFKBIB/MAPK3/HCK/LILRB2/IL10RA/S100A9/ARG1/NFKBIL1/SPI1/RARA/TICAM2/CD55/IRF3/SLPI/THBD/OTUD5/CD14/PAF1/KLRK1/TGFB1/PF4/TSPO/ZC3H12A/LTA/CAMP/PPARD/RHOA/PABPN1/LILRB1/CASP1/CXCL1/PYCARD/HSF1/RELA/DEFA3/ACP5/AKT1/LILRA2/PLCG2/CCL5/MYD88/CYP1A1/TNIP2/S100A8/CX3CL1/IL24/LYN/TLR2/CXCL5/UPF1/CARD16/CLDN1/PRDX2…	165
GO:0002703	BP	GO:0002703	regulation of leukocyte mediated immunity	129/4471	236/18800	1.03783393693916e-24	3.43359164610504e-22	2.32980781854708e-22	HLA-B/HLA-A/HLA-E/ARRB2/HLA-F/STXBP2/CD300A/ARID5A/RAC2/TNFRSF1B/SLC15A4/BCL6/IL4R/TYROBP/LAMP1/FGR/HMOX1/B2M/ARG1/SPI1/STX4/CD177/TNFSF13/CD55/ITGB2/WAS/VAV1/UNC13D/STAT6/CEACAM1/FCGR2B/KLRK1/TGFB1/LTA/NCR1/ITGAM/PTPN6/STAT5B/SASH3/RIPK3/CLEC7A/LILRB1/MAD2L2/RABGEF1/PLCG2/FUT7/HLA-G/JAK3/LYN/PRKCZ/IL18R1/CR1/BLK/IL1R1/CXCL6/NOD2/CD81/CD40/NCR3/ICAM1/PTPRC/SERPINB4/SLAMF1/FOXF1/LILRB4/KLRC1/KLRC2…	129
GO:0002274	BP	GO:0002274	myeloid leukocyte activation	127/4471	232/18800	1.99914003030463e-24	6.28329711524746e-22	4.26342915936546e-22	TREX1/LAT/SLC11A1/CXCR2/STXBP2/CD300A/RAC2/C5AR1/SBNO2/IL4R/FPR2/TYROBP/FGR/HMOX1/SPI1/ANXA3/STX4/CD177/S100A12/ITGB2/CST7/FCER1G/LCP2/UNC13D/FCGR2B/RELB/DYSF/ZC3H12A/ITGAM/CAMP/PTPN6/IFNGR2/JMJD6/PYCARD/PREX1/CD2/LILRA2/LTBR/RABGEF1/PLCG2/CCL5/MYD88/IFNGR1/TNIP2/CX3CL1/BATF/VAMP2/LYN/TLR2/LRRK2/IFI35/BLK/MMP8/SPHK1/PLSCR1/CXCL6/S100A13/DOCK2/DHRS2/PTPRC/CLU/SLAMF1/FOXF1/LILRB4/NDRG1/CLEC4D/LGALS…	127
GO:0019221	BP	GO:0019221	cytokine-mediated signaling pathway	216/4471	486/18800	3.39598608217e-24	1.01653183392955e-21	6.89751158143e-22	ILK/CSNK2B/GPS2/TREX1/CXCR1/IFITM2/TMSB4X/IFITM1/LILRB3/TNFRSF14/CXCR2/ACSL1/IL18RAP/LILRA6/TRIM41/LILRA5/PRKACA/TNFRSF1B/ADIPOR1/TRADD/IL4R/CSF3R/ZBP1/IL2RG/NR1H2/MAPK3/IFITM3/HCK/RFFL/CASP4/PADI2/LILRB2/IL10RA/ARG1/CCR6/RNF113A/SPI1/LAPTM5/IL1RN/TICAM2/IRF3/STAT3/IL1R2/FCER1G/IRF1/STAT6/IRF7/CEACAM1/PF4/CPNE1/HSPA1A/PTPN6/IFNGR2/STAT5B/OASL/LILRB1/CASP1/CXCL1/PYCARD/TYK2/SHARPIN/CXCR5/CDC37/EXT…	216
GO:0050867	BP	GO:0050867	positive regulation of cell activation	199/4471	436/18800	4.34793366809274e-24	1.24232322898323e-21	8.42958240340277e-22	XBP1/HLA-A/HLA-E/HLA-F/TNFRSF14/ADAM8/TRBC1/FCGR3A/IGLC1/LILRA5/BCL6/IL4R/CAPN3/TYROBP/CCDC88B/LAMP1/CORO1A/LILRB2/FGR/B2M/RARA/STX4/CD177/TNFSF13/TRBC2/CD55/ITGB2/VAV1/VSIR/SART1/STAT6/RPS6KA1/KLRK1/CD3E/TGFB1/HLX/LCK/ITGAM/SIRPB1/CSK/PTPN6/RHOA/STAT5B/SASH3/CLEC7A/LILRB1/PYCARD/TYK2/FCHO1/MAD2L2/GP9/TNFSF14/AKT1/BAD/BST1/CD2/LILRA2/SOCS1/VNN1/ZBTB7B/CCL5/MYD88/CD27/HES1/TNIP2/HLA-G/JAK3/LYN/ZAP…	199
GO:0002764	BP	GO:0002764	immune response-regulating signaling pathway	214/4471	482/18800	6.54052476254588e-24	1.78755385466797e-21	1.21291562186892e-21	GPS2/HLA-A/ARRB2/FPR1/SLC15A3/LIME1/NINJ1/FFAR2/SEC14L1/TNIP1/TRBC1/FLOT1/CD300A/FCGR3A/IGLC1/GPR108/C5AR1/SLC15A4/FPR2/HCK/IKBKG/BAX/LGALS3/TYROBP/SH2B2/LILRB2/C5AR2/PRKD2/THEMIS2/CTSH/FGR/NFKBIL1/MAP2K7/LAPTM5/TICAM2/TRBC2/CYBA/IRF3/VAV1/FCER1G/RBCK1/CD14/IRF1/RNF31/LCP2/IRF7/CEACAM1/FCGR2B/KLRK1/STK11/ZC3H12A/LCK/CLEC4E/PLD2/FCN1/HSPA1A/MYO1G/CSK/PTPN6/BMX/OASL/PAK1/NLRP6/CLEC7A/BTNL8/LILRB1/F…	214
GO:0070661	BP	GO:0070661	leukocyte proliferation	160/4471	330/18800	6.41251837244561e-23	1.64467621236792e-20	1.11596831932528e-20	HLA-A/HLA-E/PSMB10/SLC11A1/TNFRSF14/TCIRG1/CEBPB/CD300A/RAC2/FCGR3A/TNFRSF1B/BCL6/MAPK3/BAX/LGALS3/TYROBP/CCDC88B/CORO1A/LILRB2/ARG1/CD55/VSIR/IRF1/CCND3/FCGR2B/CD3E/LST1/PTPN6/LMBR1L/STAT5B/SASH3/RIPK3/LILRB1/PYCARD/TYK2/TNFSF14/BST1/ZBTB7B/CCL5/MYD88/HES1/HLA-G/CX3CL1/JAK3/LYN/PKN1/ZAP70/LGALS7B/CR1/BLK/PRDX2/CD6/TLR9/INPP5D/MNDA/GBA/DHPS/DOCK2/LGALS9C/PLCL2/CD81/SELENOK/CD40/CD22/IL27/PTPRC/CL…	160
GO:0052547	BP	GO:0052547	regulation of peptidase activity	203/4471	456/18800	6.5410285251667e-23	1.64467621236792e-20	1.11596831932528e-20	PSMB9/UBXN1/CDKN2D/ARRB2/MMP9/NDUFA13/TBC1D10A/ADORA2A/HTRA2/PRELID1/RAF1/MTCH1/MEFV/PSENEN/DIABLO/PSME1/CTSD/SERPINA1/BAX/POR/RFFL/PINK1/CTSH/S100A9/CSTB/ITIH4/BBC3/LAPTM5/STAT3/SLPI/CST7/VSIR/PRDX5/BCAP31/MICAL1/APH1A/RPS6KA1/CYFIP2/PI3/LCK/LAMTOR5/CAST/BIN1/RHOA/RENBP/PERP/NLRP6/CLEC7A/RCN3/CASP1/PYCARD/GSN/BID/HSF1/TNFSF14/PSMB8/CTSB/TIMP1/AKT1/BAD/PSME2/NLRP1/PRSS22/PARK7/PI16/SERPINB5/PLAUR…	203
GO:0050870	BP	GO:0050870	positive regulation of T cell activation	121/4471	223/18800	6.84947149686325e-23	1.6559914549724e-20	1.12364609333157e-20	XBP1/HLA-A/HLA-E/TNFRSF14/ADAM8/BCL6/IL4R/CCDC88B/CORO1A/LILRB2/B2M/RARA/CD55/VAV1/VSIR/SART1/KLRK1/CD3E/HLX/LCK/SIRPB1/CSK/PTPN6/RHOA/STAT5B/SASH3/LILRB1/PYCARD/TYK2/FCHO1/TNFSF14/AKT1/BAD/SOCS1/VNN1/ZBTB7B/CCL5/CD27/HES1/HLA-G/JAK3/LYN/ZAP70/PRKCZ/CR1/CD6/DHPS/FLOT2/NOD2/CD81/SELENOK/LGALS1/PTPRC/CD24/SLAMF1/PCK1/HLA-DOB/LILRB4/RASAL3/HLA-DMB/FYN/LGALS9/IL6/DPP4/SIRPG/CCL21/CCR7/CCL19/CD274/NCK…	121
GO:1903131	BP	GO:1903131	mononuclear cell differentiation	195/4471	433/18800	8.95683756523318e-23	2.08528447907614e-20	1.41493589919395e-20	XBP1/HLA-B/GPS2/ADGRG3/NHEJ1/PGLYRP1/TCIRG1/ADAM8/CEBPB/PRELID1/BCL6/BCL3/IL4R/BAX/LILRB2/B2M/CCR6/SPI1/RARA/ZFP36L1/NFIL3/FBXO7/STAT3/VAV1/FCER1G/VSIR/SART1/IRF1/STAT6/IRF7/FCGR2B/RELB/CD3E/STK11/HLX/ZC3H12A/LCK/CLEC4E/PTPN6/LMBR1L/RHOA/STAT5B/SASH3/RIPK3/JMJD6/LILRB1/PREX1/SEMA4A/BAD/CD2/PTK2B/SOCS1/VNN1/LTBR/CMTM7/PLCG2/ZBTB7B/FUT7/CD27/HLA-G/BATF/JAK3/LYN/RORC/ZAP70/PRKCZ/HDAC5/CD79B/LY6D/IL1…	195
GO:0032944	BP	GO:0032944	regulation of mononuclear cell proliferation	124/4471	233/18800	1.91368282341254e-22	4.29621793856115e-20	2.91512887235624e-20	HLA-A/HLA-E/TNFRSF14/CEBPB/CD300A/RAC2/FCGR3A/TNFRSF1B/BCL6/LGALS3/TYROBP/CCDC88B/CORO1A/LILRB2/ARG1/CD55/VSIR/IRF1/FCGR2B/CD3E/LST1/PTPN6/STAT5B/SASH3/RIPK3/LILRB1/PYCARD/TYK2/BST1/ZBTB7B/CCL5/MYD88/HES1/HLA-G/JAK3/LYN/PKN1/ZAP70/LGALS7B/CR1/BLK/CD6/TLR9/INPP5D/MNDA/DHPS/LGALS9C/CD81/SELENOK/CD40/CD22/IL27/PTPRC/CD24/SLAMF1/LILRB4/RASAL3/HLA-DMB/SFTPD/TNFRSF13B/LGALS9/IL6/CTLA4/IDO1/LRRC32/FOXJ1…	124
GO:0002696	BP	GO:0002696	positive regulation of leukocyte activation	190/4471	421/18800	2.37385672896552e-22	5.14553910285422e-20	3.49142194764729e-20	XBP1/HLA-A/HLA-E/HLA-F/TNFRSF14/ADAM8/TRBC1/FCGR3A/IGLC1/BCL6/IL4R/TYROBP/CCDC88B/LAMP1/CORO1A/LILRB2/FGR/B2M/RARA/STX4/CD177/TNFSF13/TRBC2/CD55/ITGB2/VAV1/VSIR/SART1/STAT6/KLRK1/CD3E/TGFB1/HLX/LCK/ITGAM/SIRPB1/CSK/PTPN6/RHOA/STAT5B/SASH3/CLEC7A/LILRB1/PYCARD/TYK2/FCHO1/MAD2L2/TNFSF14/AKT1/BAD/BST1/CD2/SOCS1/VNN1/ZBTB7B/CCL5/MYD88/CD27/HES1/TNIP2/HLA-G/JAK3/LYN/ZAP70/PRKCZ/LRRK2/CR1/CD6/MMP8/TLR9…	190
GO:0071219	BP	GO:0071219	cellular response to molecule of bacterial origin	122/4471	229/18800	3.7166982184642e-22	7.78772166708864e-20	5.28423199340945e-20	XBP1/CD68/PLSCR3/SIRT2/LITAF/TNIP1/CEBPB/ARID5A/MAP2K3/TRIM41/SBNO2/TNFRSF1B/NFKBIB/MAPK3/HCK/LILRB2/ARG1/NFKBIL1/SPI1/RARA/TICAM2/CD55/IRF3/CD14/PAF1/FCGR2B/KLRK1/TGFB1/PF4/TSPO/ZC3H12A/CAMP/PPARD/RHOA/PABPN1/LILRB1/CASP1/CXCL1/PYCARD/HSF1/RELA/DEFA3/AKT1/LILRA2/PLCG2/CCL5/MYD88/TNIP2/CX3CL1/IL24/LYN/TLR2/CXCL5/UPF1/CARD16/PRDX2/CD6/LTF/CXCL6/NR1H4/NOD2/SASH1/PPBP/DEFA4/PF4V1/TNIP3/EDNRB/ANKRD1/…	122
GO:0002699	BP	GO:0002699	positive regulation of immune effector process	129/4471	248/18800	4.00117624575715e-22	8.11335286478369e-20	5.50518375137792e-20	XBP1/HLA-B/HLA-A/HLA-E/HLA-F/FFAR2/TNFRSF14/STXBP2/CD300A/ARID5A/RAC2/IL4R/TYROBP/LAMP1/FGR/HMOX1/B2M/ARG1/SPI1/RARA/STX4/CD177/LAPTM5/TNFSF13/CD55/ITGB2/VAV1/UNC13D/STAT6/KLRK1/TGFB1/HLX/FCN1/LTA/ITGAM/PTPN6/STAT5B/SASH3/CLEC7A/LILRB1/MAD2L2/RABGEF1/PLCG2/HLA-G/LYN/PRKCZ/IL18R1/CR1/BLK/PLA2G5/TLR9/GPRC5B/IL1R1/NOD2/KLK3/CD81/CD40/NCR3/PTPRC/FFAR3/SLAMF1/FOXF1/PTPRJ/PCK1/HLA-DMB/KLRC2/TBX21/LGALS…	129
GO:0001906	BP	GO:0001906	cell killing	105/4471	185/18800	4.72432967443205e-22	9.28035510421246e-20	6.29703415815746e-20	HLA-B/HLA-A/HLA-E/PGLYRP1/ARRB2/HLA-F/STXBP2/FCGR3A/TREM1/TYROBP/LAMP1/CORO1A/CTSH/B2M/ARG1/SPI1/CD55/S100A12/VAV1/BCL2L1/UNC13D/GZMM/CEACAM1/FCGR2B/KLRK1/NCR1/ITGAM/PTPN6/STAT5B/RIPK3/NLRP6/CLEC7A/LILRB1/RNF19B/DEFA3/GNLY/MYD88/HLA-G/DCD/GZMB/CD59/LTF/CXCL6/NKG7/DEFB4A/DEFA4/NCR3/ICAM1/PTPRC/PRF1/SERPINB4/FCGR1A/KLRC1/KLRC2/LGALS9/CD1A/C9/DEFA6/TUSC2/KIR2DL4/KLRC3/AZGP1/DEFA5/MUC7/HAVCR2/CD1B/IL…	105
GO:0070663	BP	GO:0070663	regulation of leukocyte proliferation	131/4471	254/18800	5.18047184730213e-22	9.8680139491337e-20	6.69578051842687e-20	HLA-A/HLA-E/TNFRSF14/CEBPB/CD300A/RAC2/FCGR3A/TNFRSF1B/BCL6/MAPK3/LGALS3/TYROBP/CCDC88B/CORO1A/LILRB2/ARG1/CD55/VSIR/IRF1/FCGR2B/CD3E/LST1/PTPN6/STAT5B/SASH3/RIPK3/LILRB1/PYCARD/TYK2/BST1/ZBTB7B/CCL5/MYD88/HES1/HLA-G/JAK3/LYN/PKN1/ZAP70/LGALS7B/CR1/BLK/CD6/TLR9/INPP5D/MNDA/DHPS/LGALS9C/CD81/SELENOK/CD40/CD22/IL27/PTPRC/CD24/SLAMF1/LILRB4/RASAL3/HLA-DMB/SFTPD/TNFRSF13B/LGALS9/IL6/CTLA4/IDO1/LRRC32…	131
GO:0050670	BP	GO:0050670	regulation of lymphocyte proliferation	122/4471	230/18800	6.08206550913702e-22	1.12446658207163e-19	7.62988527647777e-20	HLA-A/HLA-E/TNFRSF14/CEBPB/CD300A/RAC2/FCGR3A/TNFRSF1B/BCL6/LGALS3/TYROBP/CCDC88B/CORO1A/LILRB2/ARG1/CD55/VSIR/IRF1/FCGR2B/CD3E/LST1/PTPN6/STAT5B/SASH3/RIPK3/LILRB1/PYCARD/TYK2/BST1/ZBTB7B/CCL5/MYD88/HES1/HLA-G/JAK3/LYN/PKN1/ZAP70/LGALS7B/CR1/BLK/CD6/TLR9/INPP5D/MNDA/DHPS/LGALS9C/CD81/SELENOK/CD40/CD22/IL27/PTPRC/CD24/SLAMF1/LILRB4/RASAL3/HLA-DMB/SFTPD/TNFRSF13B/LGALS9/IL6/CTLA4/IDO1/LRRC32/FOXJ1…	122
GO:0071222	BP	GO:0071222	cellular response to lipopolysaccharide	117/4471	217/18800	7.12472659847653e-22	1.27960089708639e-19	8.68252396301561e-20	XBP1/CD68/PLSCR3/LITAF/TNIP1/CEBPB/ARID5A/MAP2K3/TRIM41/SBNO2/TNFRSF1B/NFKBIB/MAPK3/HCK/LILRB2/ARG1/NFKBIL1/SPI1/RARA/TICAM2/CD55/IRF3/CD14/PAF1/KLRK1/TGFB1/PF4/TSPO/ZC3H12A/CAMP/PPARD/RHOA/PABPN1/LILRB1/CASP1/CXCL1/PYCARD/HSF1/RELA/DEFA3/AKT1/LILRA2/PLCG2/CCL5/MYD88/TNIP2/CX3CL1/IL24/LYN/TLR2/CXCL5/UPF1/CARD16/PRDX2/CD6/LTF/CXCL6/NR1H4/NOD2/SASH1/PPBP/DEFA4/PF4V1/TNIP3/EDNRB/ANKRD1/LDOC1/ZFP36/I…	117
GO:0032943	BP	GO:0032943	mononuclear cell proliferation	147/4471	300/18800	1.01504028681836e-21	1.77237312303894e-19	1.2026149830959e-19	HLA-A/HLA-E/PSMB10/SLC11A1/TNFRSF14/CEBPB/CD300A/RAC2/FCGR3A/TNFRSF1B/BCL6/BAX/LGALS3/TYROBP/CCDC88B/CORO1A/LILRB2/ARG1/CD55/VSIR/IRF1/CCND3/FCGR2B/CD3E/LST1/PTPN6/LMBR1L/STAT5B/SASH3/RIPK3/LILRB1/PYCARD/TYK2/TNFSF14/BST1/ZBTB7B/CCL5/MYD88/HES1/HLA-G/JAK3/LYN/PKN1/ZAP70/LGALS7B/CR1/BLK/PRDX2/CD6/TLR9/INPP5D/MNDA/DHPS/DOCK2/LGALS9C/PLCL2/CD81/SELENOK/CD40/CD22/IL27/PTPRC/FKBP1B/CD24/SLAMF1/CD79A/L…	147
GO:0046651	BP	GO:0046651	lymphocyte proliferation	145/4471	296/18800	1.98933866096549e-21	3.3797250872511e-19	2.2932575403221e-19	HLA-A/HLA-E/PSMB10/SLC11A1/TNFRSF14/CEBPB/CD300A/RAC2/FCGR3A/TNFRSF1B/BCL6/BAX/LGALS3/TYROBP/CCDC88B/CORO1A/LILRB2/ARG1/CD55/VSIR/IRF1/CCND3/FCGR2B/CD3E/LST1/PTPN6/LMBR1L/STAT5B/SASH3/RIPK3/LILRB1/PYCARD/TYK2/TNFSF14/BST1/ZBTB7B/CCL5/MYD88/HES1/HLA-G/JAK3/LYN/PKN1/ZAP70/LGALS7B/CR1/BLK/PRDX2/CD6/TLR9/INPP5D/MNDA/DHPS/DOCK2/LGALS9C/PLCL2/CD81/SELENOK/CD40/CD22/IL27/PTPRC/FKBP1B/CD24/SLAMF1/CD79A/L…	145
GO:0002253	BP	GO:0002253	activation of immune response	176/4471	386/18800	2.2140771932239e-21	3.6625497991067e-19	2.48516365289287e-19	GPS2/TREX1/HLA-A/FPR1/LIME1/FFAR2/TRBC1/CD300A/IGLC1/C5AR1/FPR2/ZBP1/CFP/HCK/IKBKG/BAX/LGALS3/TYROBP/SH2B2/C5AR2/PRKD2/THEMIS2/FGR/LAPTM5/TRBC2/CD55/VAV1/FCER1G/RBCK1/RNF31/LCP2/CEACAM1/FCGR2B/KLRK1/STK11/ZC3H12A/LCK/PLD2/FCN1/MYO1G/CSK/PTPN6/BMX/PAK1/CLEC7A/BTNL8/PYCARD/FCHO1/RELA/CD247/LILRA2/RABGEF1/PLCG2/LYN/C1R/ZAP70/LIMK1/CD8B/CD79B/CR1/BLK/CD59/INPP5D/MNDA/PLSCR1/ZNFX1/PLCL2/NOD2/C6/CD81/K…	176
GO:0002263	BP	GO:0002263	cell activation involved in immune response	142/4471	289/18800	3.62275000942118e-21	5.83912988697989e-19	3.96204670396077e-19	XBP1/TREX1/PGLYRP1/HLA-F/LAT/SLC11A1/STXBP2/CD300A/RAC2/SBNO2/SLC15A4/BCL6/BCL3/IL4R/LGALS3/TYROBP/LAMP1/CORO1A/FGR/HMOX1/CCR6/SPI1/ANXA3/RARA/STX4/CD177/TNFSF13/ITGB2/STAT3/FCER1G/LCP1/UNC13D/STAT6/CEACAM1/FCGR2B/RELB/TGFB1/HLX/DYSF/ZC3H12A/CLEC4E/ITGAM/PTPN6/CLEC7A/LILRB1/PYCARD/MAD2L2/SEMA4A/PTK2B/LILRA2/RABGEF1/PLCG2/ZBTB7B/MYD88/BATF/VAMP2/JAK3/LYN/RORC/PRKCZ/IL18R1/IFI35/CR1/BLK/NKG7/S100A1…	142
GO:0050727	BP	GO:0050727	regulation of inflammatory response	178/4471	394/18800	4.4793507099607e-21	7.03929964070324e-19	4.77640238862125e-19	GPS2/TREX1/HLA-E/PGLYRP1/MMP9/TMSB4X/NINJ1/FFAR2/GPSM3/ADORA2A/TNIP1/ADAM8/CEBPB/NCF1/LILRA5/MAPK13/SBNO2/TNFRSF1B/BCL6/TRADD/MEFV/ALOX5AP/FPR2/ZBP1/PSMB4/HCK/PSMA6/CASP4/FGR/S100A9/METRNL/S100A12/IRF3/CST7/IL16/FCGR2B/ALOX5/SOCS3/ZYX/RHBDF2/LTA/DDT/PPARD/STAT5B/NLRP6/CASP1/PYCARD/TNFAIP6/SHARPIN/SIGLEC10/RELA/ACP5/BST1/GGT1/NLRP1/PARK7/MVK/RABGEF1/PLCG2/FUT7/CCL5/MYD88/TRPV4/S100A8/CX3CL1/LYN/TL…	178
GO:0002366	BP	GO:0002366	leukocyte activation involved in immune response	140/4471	285/18800	7.09758221842116e-21	1.08818053231696e-18	7.38367218203916e-19	XBP1/TREX1/PGLYRP1/HLA-F/LAT/SLC11A1/STXBP2/CD300A/RAC2/SBNO2/SLC15A4/BCL6/BCL3/IL4R/LGALS3/TYROBP/LAMP1/CORO1A/FGR/HMOX1/CCR6/SPI1/ANXA3/RARA/STX4/CD177/TNFSF13/ITGB2/STAT3/FCER1G/LCP1/UNC13D/STAT6/CEACAM1/FCGR2B/RELB/TGFB1/HLX/DYSF/ZC3H12A/CLEC4E/ITGAM/PTPN6/CLEC7A/LILRB1/PYCARD/MAD2L2/SEMA4A/PTK2B/LILRA2/RABGEF1/PLCG2/ZBTB7B/MYD88/BATF/VAMP2/JAK3/LYN/RORC/PRKCZ/IL18R1/IFI35/CR1/BLK/NKG7/S100A1…	140
GO:0044403	BP	GO:0044403	biological process involved in symbiotic interaction	140/4471	286/18800	1.06847559724558e-20	1.59915181054422e-18	1.08507847620027e-18	RNASEK/CHMP4A/IFITM2/PGLYRP1/INPP5K/IFITM1/TNFRSF14/CHMP2A/CHMP4B/VPS4A/PPIB/DDX39B/SAP30BP/TREM1/IFITM3/LAMP1/BSG/ARG1/CD55/CCNK/EXOC7/SELPLG/VPS37B/BCL2L1/CFL1/CHMP1A/PF4/IGF2R/ZC3H12A/TRIM34/FCN1/HSPA1A/CAMP/IST1/ANPEP/NLRP6/GSN/SMPD1/GRK2/WWP2/CTSB/F11R/CCL5/MYD88/RPSA/RAB7A/DCD/CLDN1/TMPRSS2/CR1/TRIM31/LTF/PLSCR1/CXCL6/TRIM26/CD81/LGALS1/SERPINB3/HPN/ICAM1/CLDN9/CCL4/PLG/SLAMF1/DYNLT1/KRT6A/…	140
GO:0071674	BP	GO:0071674	mononuclear cell migration	108/4471	199/18800	1.37581902173844e-20	2.01125543503438e-18	1.36470469426785e-18	CXCR1/TNFRSF14/CXCL16/ADAM8/CXCR2/C5AR1/JAML/FPR2/MAPK3/STK10/LGALS3/PADI2/CCR6/SPI1/S100A12/KLRK1/ALOX5/MYO1G/RHOA/RIPK3/PYCARD/CREB3/TNFSF14/EXT1/AKT1/F11R/PTK2B/FUT7/CCL5/TRPV4/CX3CL1/LYN/CDC42/ZAP70/ADTRP/SLAMF8/CCR1/S100A14/S100A7/GBA/CKLF/SELENOK/ICAM1/NLRP12/CCL4/PLG/SLAMF1/ITGAL/NBL1/S1PR1/CMKLR1/CCL7/SLC8B1/C3AR1/TBX21/CALCA/LGALS9/IL6/DUSP1/PLA2G7/CCL21/CCR7/CCL16/MADCAM1/CCL19/CCL17/CH…	108
GO:0071216	BP	GO:0071216	cellular response to biotic stimulus	129/4471	256/18800	1.48678351012799e-20	2.12407298742376e-18	1.44125521125326e-18	XBP1/CD68/PLSCR3/SIRT2/LITAF/TNIP1/CEBPB/ARID5A/MAP2K3/TRIM41/SBNO2/TNFRSF1B/CDA/NFKBIB/MAPK3/HCK/LILRB2/ARG1/NFKBIL1/SPI1/RARA/MUS81/TICAM2/CD55/IRF3/CD14/PAF1/FCGR2B/KLRK1/TGFB1/PF4/TSPO/ZC3H12A/CAMP/PPARD/RHOA/PABPN1/TXNIP/CLEC7A/LILRB1/CASP1/CXCL1/PYCARD/HSF1/RELA/DEFA3/AKT1/LILRA2/PLCG2/CCL5/MYD88/TNIP2/CX3CL1/IL24/LYN/TLR2/CXCL5/UPF1/CARD16/PRDX2/BCL2L11/CD6/LTF/CXCL6/NR1H4/NOD2/SASH1/PPBP/…	129
GO:0006909	BP	GO:0006909	phagocytosis	148/4471	310/18800	1.72686597513158e-20	2.41223989326158e-18	1.6367861827446e-18	TREX1/SLC11A1/ADORA2A/CDC42SE1/TRBC1/DNM2/CD300A/RAC2/ICAM3/IGLC1/NCF2/CLN3/BECN1/FPR2/IL2RG/LMAN2/HCK/RHOG/TYROBP/CORO1A/FGR/ANXA3/RARA/CNN2/TICAM2/TRBC2/CYBA/ITGB2/VAV1/XKR8/FCER1G/CD14/RAB20/UNC13D/FCGR2B/NCF4/TMEM175/ABCA7/DYSF/PLD2/FCN1/ITGAM/SIRPB1/ANXA11/MYO1G/CSK/BIN2/PAK1/CLEC7A/JMJD6/PYCARD/GSN/ARHGAP25/RAB31/PLCG2/MYD88/LYN/TLR2/RAB7A/CDC42/MARCO/LIMK1/PLA2G5/SPHK1/PLSCR1/DOCK2/NOD2/AD…	148
GO:0052548	BP	GO:0052548	regulation of endopeptidase activity	187/4471	426/18800	2.26390901870528e-20	3.09368088947422e-18	2.09916689789332e-18	PSMB9/CDKN2D/ARRB2/MMP9/NDUFA13/TBC1D10A/ADORA2A/HTRA2/PRELID1/RAF1/MTCH1/MEFV/PSENEN/DIABLO/PSME1/CTSD/SERPINA1/BAX/POR/RFFL/CTSH/S100A9/CSTB/ITIH4/BBC3/LAPTM5/STAT3/SLPI/CST7/VSIR/PRDX5/BCAP31/MICAL1/APH1A/RPS6KA1/CYFIP2/PI3/LCK/LAMTOR5/CAST/BIN1/RHOA/RENBP/PERP/NLRP6/CLEC7A/CASP1/PYCARD/GSN/BID/HSF1/TNFSF14/PSMB8/TIMP1/AKT1/BAD/PSME2/NLRP1/PARK7/SERPINB5/PLAUR/CD27/S100A8/MT3/LYN/TIMP3/CARD16/…	187
GO:0030595	BP	GO:0030595	leukocyte chemotaxis	121/4471	236/18800	3.68731127836943e-20	4.93158270124048e-18	3.34624530794019e-18	CXCR1/NINJ1/FFAR2/GPSM3/CXCL16/ADAM8/CXCR2/RAC2/C5AR1/PPIB/CSF3R/JAML/FPR2/TREM1/MAPK3/MPP1/DAPK2/LGALS3/PADI2/CORO1A/BSG/C5AR2/S100A9/CCR6/SPI1/S100A12/ITGB2/VAV1/FCER1G/IL16/KLRK1/PF4/ALOX5/DDT/CXCL1/PREX1/TNFAIP6/CXCR5/CREB3/TNFSF14/BST1/PTK2B/CCL5/TRPV4/S100A8/CX3CL1/LYN/CXCL5/SLAMF8/EDN1/CCR1/S100A14/S100A7/CXCL6/CKLF/NOD2/PPBP/PF4V1/CCL4/EDNRB/SLAMF1/NBL1/S1PR1/CMKLR1/CCL7/SLC8B1/C3AR1/SFTP…	121
GO:0042098	BP	GO:0042098	T cell proliferation	109/4471	204/18800	4.5267181957878e-20	5.92811470390044e-18	4.0224259055553e-18	HLA-A/HLA-E/PSMB10/SLC11A1/TNFRSF14/CEBPB/RAC2/TNFRSF1B/BAX/LGALS3/CCDC88B/CORO1A/LILRB2/ARG1/CD55/VSIR/IRF1/CCND3/CD3E/PTPN6/LMBR1L/STAT5B/SASH3/RIPK3/LILRB1/PYCARD/TYK2/TNFSF14/ZBTB7B/CCL5/HES1/HLA-G/JAK3/ZAP70/LGALS7B/CR1/PRDX2/CD6/DHPS/DOCK2/LGALS9C/CD81/SELENOK/IL27/PTPRC/FKBP1B/CD24/SLAMF1/LILRB4/RASAL3/HLA-DMB/FYN/SFTPD/LGALS9/IL6/CTLA4/IDO1/LRRC32/FOXJ1/BTN3A1/CCL19/PELI1/CD274/NCK2/HAVCR…	109
GO:0051251	BP	GO:0051251	positive regulation of lymphocyte activation	167/4471	371/18800	1.18242205540829e-19	1.51687857965235e-17	1.02925331224799e-17	XBP1/HLA-A/HLA-E/HLA-F/TNFRSF14/ADAM8/TRBC1/FCGR3A/IGLC1/BCL6/IL4R/TYROBP/CCDC88B/LAMP1/CORO1A/LILRB2/B2M/RARA/TNFSF13/TRBC2/CD55/VAV1/VSIR/SART1/STAT6/KLRK1/CD3E/TGFB1/HLX/LCK/SIRPB1/CSK/PTPN6/RHOA/STAT5B/SASH3/CLEC7A/LILRB1/PYCARD/TYK2/FCHO1/MAD2L2/TNFSF14/AKT1/BAD/BST1/SOCS1/VNN1/ZBTB7B/CCL5/MYD88/CD27/HES1/TNIP2/HLA-G/JAK3/LYN/ZAP70/PRKCZ/CR1/CD6/TLR9/INPP5D/DHPS/FLOT2/NOD2/CD81/SELENOK/LGALS…	167
GO:0060326	BP	GO:0060326	cell chemotaxis	147/4471	315/18800	3.30388921525953e-19	4.10817825240919e-17	2.78753759880135e-17	CXCR1/ARRB2/TMSB4X/NINJ1/FFAR2/GPSM3/CXCL16/ADAM8/CXCR2/RAC2/C5AR1/PPIB/CSF3R/JAML/FPR2/TREM1/MAPK3/MPP1/DAPK2/LGALS3/RHOG/PADI2/CORO1A/BSG/C5AR2/PRKD2/S100A9/CCR6/SPI1/S100A12/ITGB2/VAV1/FCER1G/IL16/KLRK1/PF4/ALOX5/DDT/BIN2/P2RX4/CXCL1/PREX1/TNFAIP6/CXCR5/CREB3/TNFSF14/BST1/PTK2B/CCL5/TRPV4/S100A8/CX3CL1/LYN/CXCL5/SLAMF8/EDN1/CCR1/S100A14/S100A7/CXCL6/CKLF/NOD2/PPBP/DEFB4A/PF4V1/PARVA/CCL4/EDNRB…	147
GO:0031349	BP	GO:0031349	positive regulation of defense response	138/4471	289/18800	3.33307494229826e-19	4.10817825240919e-17	2.78753759880135e-17	HLA-E/HLA-F/NINJ1/FFAR2/GPSM3/TNIP1/ADAM8/CEBPB/TRIM41/LILRA5/MAPK13/SLC15A4/TRADD/ALOX5AP/FPR2/ZBP1/MAPK3/HCK/TYROBP/LAMP1/S100A9/ARG1/SPI1/S100A12/CYBA/IRF3/VAV1/IL16/RNF31/IRF7/KLRK1/FCN1/LTA/DDT/STAT5B/PAK1/CLEC7A/CASP1/PYCARD/NPAS2/NLRP1/LILRA2/PARK7/PLCG2/CCL5/TRPV4/HLA-G/S100A8/CX3CL1/OPTN/LYN/TLR2/LRRK2/IFI35/CAMK2N1/PLA2G5/MMP8/TLR9/GPRC5B/NLRC5/MNDA/PLSCR1/NKG7/ZNFX1/NOD2/KLK3/CD81/LGAL…	138
GO:0072593	BP	GO:0072593	reactive oxygen species metabolic process	117/4471	231/18800	5.38543600704559e-19	6.51016360390165e-17	4.41736572885602e-17	HBA1/HBD/HBA2/NDUFA13/SIRT2/HBQ1/HBB/RAC2/NCF1/NCF2/BECN1/SOD2/HBM/FPR2/STK17A/GNAI2/TYROBP/PINK1/NCF1C/CD177/HP/CYBA/ITGB2/VAV1/G6PD/PRDX5/NCF1B/NCF4/TGFB1/ALOX5/TSPO/ZC3H12A/ITGAM/PLIN5/RHOA/RIPK3/CLEC7A/PREX1/AATF/ACP5/BST1/PTK2B/PARK7/PLCG2/CYP1A1/SESN2/MT3/LRRK2/PRDX2/MMP8/EDN1/INS/DCXR/CCS/PAX2/DUOXA2/NFE2L2/DUOX2/PDK3/MAOB/DDIT4/PON3/GPX3/PRCP/FYN/SFTPD/APOA4/HBG2/CRYAB/GPX1/PRKCD/DUOXA1/C…	117
GO:0097529	BP	GO:0097529	myeloid leukocyte migration	116/4471	229/18800	7.53039123520958e-19	8.93132817066556e-17	6.06020760378734e-17	CXCR1/ADAM8/CXCR2/CD300A/RAC2/C5AR1/PPIB/CSF3R/JAML/FPR2/TREM1/MAPK3/MPP1/DAPK2/LGALS3/RHOG/BSG/C5AR2/S100A9/SPI1/CD177/S100A12/ITGB2/VAV1/FCER1G/PF4/WDR1/DDT/STAT5B/P2RX4/CXCL1/PREX1/TNFAIP6/CREB3/BST1/PTK2B/FUT7/CCL5/MYD88/TRPV4/S100A8/CX3CL1/LYN/CXCL5/SLAMF8/EDN1/CCR1/IL1R1/S100A14/S100A7/CXCL6/CKLF/NOD2/PPBP/CD81/PF4V1/CCL4/EDNRB/SLAMF1/NBL1/CMKLR1/CCL7/C3AR1/SFTPD/CALCA/IL6/DUSP1/PLA2G7/DPP4…	116
GO:0050777	BP	GO:0050777	negative regulation of immune response	97/4471	179/18800	1.42173814619482e-18	1.65500851610753e-16	1.12297913613673e-16	HLA-B/TREX1/HLA-A/HLA-E/PGLYRP1/ARRB2/HLA-F/TNFRSF14/CD300A/BCL6/IL4R/FAM3A/NR1H2/PSMB4/HCK/LGALS3/FGR/HMOX1/ARG1/SPI1/CD55/STAT6/CEACAM1/FCGR2B/TRAFD1/HLX/RHBDF2/ZC3H12A/PTPN6/NLRP6/LILRB1/RABGEF1/ZBTB7B/HLA-G/JAK3/LYN/CR1/SPINK5/CD59/SLAMF8/INPP5D/NLRC5/FURIN/INS/NOD2/PTPRC/SERPINB4/SLAMF1/FOXF1/LILRB4/KLRC1/FYN/TBX21/LGALS9/GPX1/CTLA4/FOXJ1/KIR2DL4/ISG15/HAVCR2/SAMSN1/SMAD7/CR2/C4BPB/IL7R/KLRD…	97
GO:0042129	BP	GO:0042129	regulation of T cell proliferation	95/4471	174/18800	1.62926472193717e-18	1.86210146219946e-16	1.26349868962477e-16	HLA-A/HLA-E/TNFRSF14/CEBPB/RAC2/TNFRSF1B/LGALS3/CCDC88B/CORO1A/LILRB2/ARG1/CD55/VSIR/IRF1/CD3E/PTPN6/STAT5B/SASH3/RIPK3/LILRB1/PYCARD/TYK2/ZBTB7B/CCL5/HES1/HLA-G/JAK3/ZAP70/LGALS7B/CR1/CD6/DHPS/LGALS9C/CD81/SELENOK/IL27/PTPRC/CD24/SLAMF1/LILRB4/RASAL3/HLA-DMB/SFTPD/LGALS9/IL6/CTLA4/IDO1/LRRC32/FOXJ1/CCL19/PELI1/CD274/NCK2/HAVCR2/EPO/IL12RB1/EBI3/FADD/IL10/LGALS9B/ERBB2/CD40LG/CRTAM/LMO1/FOXP3/TNF…	95
GO:1902105	BP	GO:1902105	regulation of leukocyte differentiation	134/4471	283/18800	2.70901009492933e-18	3.01979594489877e-16	2.04903346931859e-16	XBP1/HLA-B/PGLYRP1/LILRB3/ADAM8/TFE3/CEBPB/PRELID1/BCL6/IL4R/TYROBP/LILRB2/RARA/ZFP36L1/HCLS1/FBXO7/HAX1/VSIR/SART1/IRF1/IRF7/CEACAM1/FCGR2B/TGFB1/PF4/HLX/ZC3H12A/PTPN6/RHOA/STAT5B/SASH3/LILRB1/TNFAIP6/HSF1/TESC/EVI2B/BAD/CD2/SOCS1/VNN1/ZBTB7B/CD27/HLA-G/JAK3/LYN/ZAP70/PRKCZ/CR1/PRDM1/SPINK5/PRDX2/TLR9/SLAMF8/LTF/CCR1/INPP5D/CLPTM1/ADIPOQ/ESRRA/IL27/PTPRC/SLC46A2/GPR137/PCK1/LILRB4/TBX21/LGALS9/C…	134
GO:0002706	BP	GO:0002706	regulation of lymphocyte mediated immunity	95/4471	175/18800	2.73828140087862e-18	3.01979594489877e-16	2.04903346931859e-16	HLA-B/HLA-A/HLA-E/ARRB2/HLA-F/ARID5A/TNFRSF1B/SLC15A4/BCL6/LAMP1/B2M/ARG1/TNFSF13/CD55/WAS/VAV1/STAT6/CEACAM1/FCGR2B/KLRK1/TGFB1/LTA/NCR1/PTPN6/STAT5B/SASH3/RIPK3/LILRB1/MAD2L2/FUT7/HLA-G/PRKCZ/IL18R1/CR1/IL1R1/NOD2/CD81/CD40/NCR3/PTPRC/SERPINB4/SLAMF1/LILRB4/KLRC1/KLRC2/TBX21/LGALS9/IL6/CD1A/HPX/FOXJ1/KIR2DL4/KLRC3/AZGP1/HAVCR2/CD1B/IL12RB1/SMAD7/CR2/C4BPB/IL7R/KLRD1/SLAMF6/C3/FADD/IL10/C4BPA/CA…	95
GO:0030098	BP	GO:0030098	lymphocyte differentiation	167/4471	382/18800	4.08680044361121e-18	4.42924613595519e-16	3.00539299410393e-16	XBP1/GPS2/ADGRG3/NHEJ1/PGLYRP1/TCIRG1/ADAM8/PRELID1/BCL6/BCL3/IL4R/BAX/LILRB2/B2M/CCR6/SPI1/RARA/ZFP36L1/NFIL3/FBXO7/STAT3/VAV1/FCER1G/VSIR/SART1/IRF1/STAT6/FCGR2B/RELB/CD3E/STK11/HLX/ZC3H12A/LCK/CLEC4E/PTPN6/LMBR1L/RHOA/STAT5B/SASH3/RIPK3/JMJD6/PREX1/SEMA4A/BAD/CD2/PTK2B/SOCS1/VNN1/CMTM7/PLCG2/ZBTB7B/FUT7/CD27/HLA-G/BATF/JAK3/RORC/ZAP70/PRKCZ/HDAC5/CD79B/LY6D/IL18R1/CR1/PRDM1/SPINK5/PRDX2/TLR9/S…	167
GO:0002819	BP	GO:0002819	regulation of adaptive immune response	99/4471	188/18800	8.82457119314095e-18	9.40190754577695e-16	6.37951159225819e-16	HLA-B/HLA-A/HLA-E/HLA-F/SLC11A1/TNFRSF14/ARID5A/TNFRSF1B/SLC15A4/BCL6/IL4R/B2M/ARG1/TNFSF13/CD55/WAS/IRF1/STAT6/IRF7/CEACAM1/FCGR2B/CD48/TGFB1/HLX/ZC3H12A/LTA/PTPN6/SASH3/RIPK3/CLEC7A/LILRB1/PYCARD/MAD2L2/ZBTB7B/FUT7/HLA-G/JAK3/PKN1/PRKCZ/IL18R1/CR1/IL1R1/NOD2/CD81/CD40/IL27/PTPRC/SLAMF1/LILRB4/KLRC1/TBX21/IL6/CD1A/HPX/FOXJ1/SKAP1/CCL19/AZGP1/CD274/HAVCR2/SAMSN1/CD1B/IL12RB1/SMAD7/CR2/C4BPB/IL7R/…	99
GO:0001909	BP	GO:0001909	leukocyte mediated cytotoxicity	77/4471	131/18800	9.45918931608962e-18	9.91007734015656e-16	6.72432194891143e-16	HLA-B/HLA-A/HLA-E/ARRB2/HLA-F/STXBP2/FCGR3A/TREM1/TYROBP/LAMP1/CORO1A/CTSH/B2M/ARG1/SPI1/VAV1/UNC13D/GZMM/CEACAM1/FCGR2B/KLRK1/NCR1/ITGAM/PTPN6/STAT5B/RIPK3/NLRP6/LILRB1/RNF19B/MYD88/HLA-G/GZMB/CXCL6/NKG7/NCR3/ICAM1/PTPRC/PRF1/SERPINB4/FCGR1A/KLRC1/KLRC2/LGALS9/CD1A/TUSC2/KIR2DL4/KLRC3/AZGP1/HAVCR2/CD1B/IL12RB1/IL7R/KIR3DL1/KLRD1/SLAMF6/FADD/SCNN1B/CADM1/CRTAM/CLEC2A/EMP2/SLAMF7/AGER/SERPINB9/LEP…	77
GO:0097530	BP	GO:0097530	granulocyte migration	86/4471	154/18800	1.03044541134206e-17	1.06186555011413e-15	7.20511614626059e-16	CXCR1/ADAM8/CXCR2/CD300A/RAC2/C5AR1/PPIB/CSF3R/JAML/TREM1/MAPK3/MPP1/DAPK2/LGALS3/RHOG/BSG/C5AR2/S100A9/CD177/S100A12/ITGB2/VAV1/FCER1G/PF4/WDR1/CXCL1/PREX1/TNFAIP6/BST1/FUT7/CCL5/MYD88/TRPV4/S100A8/CX3CL1/CXCL5/SLAMF8/EDN1/IL1R1/S100A14/S100A7/CXCL6/CKLF/NOD2/PPBP/PF4V1/CCL4/SLAMF1/CMKLR1/CCL7/C3AR1/DPP4/CCL21/CCR7/CCL16/GP2/CCL19/CCL17/RAC1/PIK3CD/CCL20/CCL14/CXCL9/THBS1/PECAM1/CCL2/MCOLN2/XCL1…	86
GO:0030217	BP	GO:0030217	T cell differentiation	125/4471	263/18800	2.54875763603636e-17	2.58411137098783e-15	1.75340678119174e-15	XBP1/NHEJ1/TCIRG1/ADAM8/PRELID1/BCL6/BCL3/IL4R/LILRB2/B2M/CCR6/SPI1/RARA/ZFP36L1/STAT3/VAV1/FCER1G/VSIR/SART1/IRF1/STAT6/RELB/CD3E/STK11/HLX/ZC3H12A/LCK/CLEC4E/LMBR1L/RHOA/STAT5B/SASH3/RIPK3/JMJD6/PREX1/SEMA4A/BAD/CD2/SOCS1/VNN1/ZBTB7B/FUT7/CD27/HLA-G/BATF/JAK3/RORC/ZAP70/PRKCZ/IL18R1/CR1/PRDM1/SPINK5/PRDX2/GBA/DOCK2/CLPTM1/IL27/PTPRC/LFNG/SLC46A2/PCK1/LILRB4/KLRC1/ITK/TBX21/CD8A/CLEC4D/LGALS9/IL…	125
GO:0050878	BP	GO:0050878	regulation of body fluid levels	165/4471	382/18800	2.63363868933518e-17	2.62778615891444e-15	1.78304159886151e-15	XBP1/ILK/USF2/INPP5K/ADM/VKORC1/HBB/ADORA2A/PRKACA/SERPINA1/NR1H2/GNAI2/DMTN/DGKA/CYBA/USF1/ANXA5/WAS/VAV1/THBD/FCER1G/CSRP1/FIBP/CEACAM1/MYL12A/FERMT3/PF4/LCK/APRT/PTPN6/STAT5B/TREML1/NLRP6/F5/GP9/CLIC1/EXT1/CYP4F12/F11R/GNAS/ACTB/MYL9/PLCG2/ZBTB7B/ITPK1/PLAUR/TRPV4/HPSE/TSPAN8/LYN/CLDN1/DGKK/ENTPD1/ADTRP/KRT16/BLK/PRDX2/AKR1B1/CD59/PLEK/EDN1/PLSCR1/KLKB1/GBA/MTX1/AQP5/VDR/KRT1/PF4V1/CD40/SFN/F1…	165
GO:0002768	BP	GO:0002768	immune response-regulating cell surface receptor signaling pathway	147/4471	328/18800	2.99004338790839e-17	2.93678324006127e-15	1.99270654733632e-15	GPS2/HLA-A/FPR1/LIME1/FFAR2/TRBC1/CD300A/FCGR3A/IGLC1/C5AR1/FPR2/HCK/IKBKG/BAX/LGALS3/TYROBP/SH2B2/LILRB2/C5AR2/PRKD2/THEMIS2/FGR/MAP2K7/LAPTM5/TRBC2/VAV1/FCER1G/RBCK1/RNF31/LCP2/CEACAM1/FCGR2B/KLRK1/STK11/ZC3H12A/LCK/CLEC4E/PLD2/FCN1/MYO1G/CSK/PTPN6/BMX/PAK1/CLEC7A/BTNL8/LILRB1/FCHO1/RELA/CD247/LILRA4/LILRA2/RABGEF1/PLCG2/HLA-G/LYN/ZAP70/LIMK1/CD8B/CD79B/CR1/BLK/INPP5D/MNDA/PLSCR1/PLCL2/CD81/RAB…	147
GO:0006959	BP	GO:0006959	humoral immune response	143/4471	317/18800	4.06245195088413e-17	3.92870353280886e-15	2.66575794412672e-15	HLA-A/HLA-E/PGLYRP1/PSMB10/SLC11A1/TRBC1/TFE3/IGLC1/BCL3/FAM3A/CFP/TREM1/TFEB/S100A9/CCR6/TRBC2/CD55/S100A12/SLPI/FCGR2B/PI3/PF4/ALOX5/FCN1/LTA/CAMP/PTPN6/CXCL1/DEFA3/GNLY/BST1/ANG/C1R/CXCL5/CR1/SPINK5/CD59/LTF/S100A7/CXCL6/NOD2/PPBP/C6/KLK3/CD81/DEFB4A/DEFA4/KRT1/PF4V1/PTPRC/CLU/C8A/REG3A/KRT6A/SFTPD/C8B/IL6/C1QB/BPIFA1/C9/HPX/C1QA/CCR7/FOXJ1/CFHR1/DEFA6/CXCL14/FCN3/DEFA5/MUC7/CR2/C4BPB/REG1B/EB…	143
GO:0045862	BP	GO:0045862	positive regulation of proteolysis	160/4471	369/18800	5.2237186228694e-17	4.9751962520238e-15	3.37583857414144e-15	GABARAP/NDUFA13/SIRT2/TBC1D10A/TNIP1/ADAM8/CSNK1D/DNAJB2/HTRA2/PRELID1/TNFRSF1B/PSMC5/AXIN1/MTCH1/MEFV/PSENEN/DIABLO/STUB1/PSME1/CTSD/CAPN3/AURKAIP1/BAX/PINK1/CTSH/S100A9/PSMC1/BBC3/LAPTM5/GSK3A/STAT3/VSIR/RNF40/BCAP31/APH1A/CYFIP2/PSMC4/ZC3H12A/LCK/HSPA1A/HERPUD1/TMEM259/IST1/RHOA/SIRT6/PERP/NLRP6/CLEC7A/RCN3/CASP1/PYCARD/ELOB/GSN/BID/HSF1/RNF19B/AKT1/BAD/PSME2/PTK2B/NLRP1/PRSS22/S100A10/S100A8/…	160
GO:0019882	BP	GO:0019882	antigen processing and presentation	66/4471	107/18800	6.48539427501857e-17	6.08465498698011e-15	4.12864377099375e-15	CD68/IFI30/HLA-B/TREX1/HLA-A/HLA-C/HLA-E/HLA-F/SLC11A1/DNM2/TAP1/PSME1/CTSD/LILRB2/CTSH/B2M/WAS/FCER1G/FCGR2B/RELB/PYCARD/EXT1/PSMB8/CLEC4A/CTSS/HLA-G/RAB35/RAB33A/TAP2/RAB8B/GBA/NOD2/ICAM1/HLA-DOB/HLA-DMB/CD8A/CD1A/CCL21/TAPBP/CCR7/CCL19/AZGP1/CTSV/CD1B/CTSL/TAPBPL/RAB5B/THBS1/CD209/RAB27A/CD1D/HLA-DPA1/CD1C/FGL2/HLA-DQB1/TREM2/HLA-DRB1/HLA-DQA1/LGMN/CTSE/CD1E/RAB32/CD74/HLA-DQB2/HLA-DQA2/KDM5D	66
GO:0042060	BP	GO:0042060	wound healing	179/4471	429/18800	7.74921828217998e-17	7.16346854732108e-15	4.86065518256862e-15	XBP1/CHMP4A/ILK/VKORC1/HBB/SLC11A1/ADORA2A/CHMP2A/CHMP4B/RAF1/JAML/SERPINA1/DMTN/DGKA/HMOX1/CNN2/USF1/ANXA5/WAS/VAV1/THBD/FCER1G/CSRP1/FIBP/TNFRSF12A/CEACAM1/CHMP1A/MYL12A/FERMT3/TGFB1/PF4/ALOX5/DYSF/LCK/PPARD/PTPN6/RHOA/TREML1/PAK1/NLRP6/CLEC7A/F5/SMPD1/GP9/CLIC1/EXT1/TIMP1/F11R/GNAS/ACTB/MYL9/RAB3A/RHOC/PLCG2/ITPK1/PLAUR/ANXA6/S100A8/CX3CL1/HPSE/IL24/TSPAN8/LYN/CLDN1/DGKK/ENTPD1/ADTRP/BLK/PRDX2…	179
GO:1903706	BP	GO:1903706	regulation of hemopoiesis	159/4471	371/18800	2.37919523965567e-16	2.16748134441675e-14	1.4707092465423e-14	XBP1/HLA-B/PGLYRP1/LILRB3/ADAM8/TFE3/CEBPB/PRELID1/BCL6/IL4R/CSF3R/TYROBP/LILRB2/B2M/SPI1/RARA/ZFP36L1/HCLS1/FBXO7/STAT3/HAX1/VSIR/SART1/IRF1/PAF1/IRF7/CEACAM1/FCGR2B/TGFB1/PF4/HLX/ZC3H12A/HSPA1A/PTPN6/RHOA/STAT5B/SASH3/LILRB1/TNFAIP6/HSF1/TESC/EVI2B/BAD/CD2/PTK2B/SOCS1/VNN1/CIB1/ZBTB7B/CD27/HLA-G/JAK3/LYN/ZAP70/PRKCZ/CR1/PRDM1/SPINK5/PRDX2/TLR9/SLAMF8/LTF/CCR1/INPP5D/WDR61/CLPTM1/ADIPOQ/ESRRA/IL…	159
GO:0002377	BP	GO:0002377	immunoglobulin production	107/4471	218/18800	3.0089258033992e-16	2.70201537145248e-14	1.8334086248682e-14	XBP1/TREX1/HLA-E/NHEJ1/SLC15A4/BCL6/IL4R/B2M/CCR6/STX4/TNFSF13/STAT6/FCGR2B/TGFB1/SASH3/TRAV38-2DV8/MAD2L2/BATF/PKN1/IGKV1-37/CR1/TLR9/IGKV2-40/CD40/CD22/PTPRC/IGKV1-39/IGKV2D-26/HLA-DOB/HLA-DMB/TBX21/IL6/IGKV2-28/HPX/TMBIM6/TRAV9-2/VPREB3/IGKV6D-41/TRAV14DV4/IGKV1D-33/IL10/TRAV2/TRAV19/POLL/IGKV2-30/CD40LG/IGLV3-22/TRDV3/FOXP3/FCRL3/IGKV2D-30/IGKV1D-39/IGKV2D-28/IGLV2-33/IGKV3D-7/IGKC/CD28/IGKV1…	107
GO:0002698	BP	GO:0002698	negative regulation of immune effector process	67/4471	112/18800	3.57215986549715e-16	3.16261928373452e-14	2.1459439251289e-14	HLA-B/HLA-A/HLA-E/PGLYRP1/ARRB2/HLA-F/CD300A/BCL6/IL4R/LGALS3/HMOX1/ARG1/SPI1/CD55/CEACAM1/FCGR2B/TGFB1/HLX/ZC3H12A/PTPN6/LILRB1/RABGEF1/ZBTB7B/HLA-G/JAK3/CR1/SPINK5/CD59/SLAMF8/INS/NOD2/CD22/PTPRC/SERPINB4/SLAMF1/FOXF1/LILRB4/KLRC1/TBX21/LGALS9/TMBIM6/FOXJ1/KIR2DL4/HAVCR2/SMAD7/CR2/C4BPB/IL7R/KLRD1/IL10/C4BPA/FOXP3/FCRL3/SERPINB9/BST2/CLEC4G/GRN/RPS19/XCL1/CR1L/VSIG4/TNF/APOA1/FGL2/IL4I1/CCR2/AP…	67
GO:0031341	BP	GO:0031341	regulation of cell killing	62/4471	100/18800	3.94714977708623e-16	3.446081041495e-14	2.33828229484699e-14	HLA-B/HLA-A/HLA-E/ARRB2/HLA-F/TYROBP/LAMP1/B2M/ARG1/SPI1/CD55/VAV1/BCL2L1/CEACAM1/FCGR2B/KLRK1/NCR1/ITGAM/STAT5B/RIPK3/CLEC7A/LILRB1/HLA-G/CD59/CXCL6/NCR3/ICAM1/PTPRC/PRF1/SERPINB4/KLRC1/KLRC2/LGALS9/CD1A/KIR2DL4/KLRC3/AZGP1/HAVCR2/CD1B/IL12RB1/IL7R/KLRD1/SLAMF6/FADD/CADM1/CRTAM/AGER/SERPINB9/LEP/FCER2/XCL1/CR1L/CD1D/KLRC4/CD1C/LAG3/HLA-DRB1/DNASE1L3/CD1E/F2RL1/CD5L/IFNG	62
GO:0071621	BP	GO:0071621	granulocyte chemotaxis	73/4471	128/18800	6.45054864015115e-16	5.47947956107975e-14	3.71801181933037e-14	CXCR1/CXCR2/RAC2/C5AR1/PPIB/CSF3R/JAML/TREM1/MAPK3/MPP1/DAPK2/LGALS3/BSG/C5AR2/S100A9/S100A12/ITGB2/VAV1/FCER1G/PF4/CXCL1/PREX1/TNFAIP6/BST1/CCL5/TRPV4/S100A8/CX3CL1/CXCL5/EDN1/S100A14/S100A7/CXCL6/CKLF/NOD2/PPBP/PF4V1/CCL4/SLAMF1/CMKLR1/CCL7/C3AR1/DPP4/CCL21/CCR7/CCL16/CCL19/CCL17/RAC1/PIK3CD/CCL20/CCL14/CXCL9/THBS1/CCL2/XCL1/IL17RA/SAA1/XCL2/CCL3/CCL18/MOSPD2/CAMK1D/CSF1/CCL24/PLA2G1B/RARRES2/A…	73
GO:1990266	BP	GO:1990266	neutrophil migration	73/4471	128/18800	6.45054864015115e-16	5.47947956107975e-14	3.71801181933037e-14	CXCR1/ADAM8/CXCR2/RAC2/C5AR1/PPIB/CSF3R/JAML/TREM1/MPP1/DAPK2/LGALS3/RHOG/BSG/C5AR2/S100A9/CD177/S100A12/ITGB2/VAV1/FCER1G/PF4/WDR1/CXCL1/PREX1/TNFAIP6/BST1/FUT7/CCL5/MYD88/S100A8/CX3CL1/CXCL5/SLAMF8/EDN1/IL1R1/CXCL6/CKLF/NOD2/PPBP/PF4V1/CCL4/CCL7/C3AR1/DPP4/CCL21/CCR7/CCL16/GP2/CCL19/CCL17/RAC1/PIK3CD/CCL20/CCL14/CXCL9/PECAM1/CCL2/MCOLN2/XCL1/SAA1/XCL2/CCL3/CCL18/MOSPD2/CAMK1D/CCL24/PLA2G1B/CCL3…	73
GO:0002822	BP	GO:0002822	regulation of adaptive immune response based on somatic recombination of immune receptors built from immunoglobulin superfamily domains	90/4471	173/18800	7.30432421296473e-16	6.1219976003595e-14	4.15398199451692e-14	HLA-B/HLA-A/HLA-E/HLA-F/SLC11A1/ARID5A/TNFRSF1B/SLC15A4/BCL6/IL4R/B2M/ARG1/TNFSF13/CD55/WAS/STAT6/CEACAM1/FCGR2B/TGFB1/HLX/ZC3H12A/LTA/PTPN6/SASH3/RIPK3/CLEC7A/LILRB1/MAD2L2/ZBTB7B/FUT7/HLA-G/JAK3/PKN1/PRKCZ/IL18R1/CR1/IL1R1/NOD2/CD81/CD40/IL27/PTPRC/SLAMF1/LILRB4/KLRC1/TBX21/IL6/CD1A/HPX/FOXJ1/CCL19/AZGP1/CD274/HAVCR2/CD1B/IL12RB1/SMAD7/CR2/C4BPB/IL7R/KLRD1/C3/FADD/IL10/C4BPA/FOXP3/AGER/CD28/GAT…	90
GO:0071706	BP	GO:0071706	tumor necrosis factor superfamily cytokine production	95/4471	187/18800	8.50239491075363e-16	6.94104602714251e-14	4.70973399567652e-14	TREX1/HLA-E/ARRB2/ADAM8/ARID5A/LILRA5/BCL3/ORM1/TYROBP/C5AR2/NFKBIL1/RARA/CYBA/STAT3/VSIR/CD14/PF4/TSPO/ZC3H12A/DDT/PTPN6/SASH3/TNFRSF8/CLEC7A/LILRB1/PYCARD/ACP5/CD2/CLEC4A/LILRA4/LILRA2/PLCG2/MYD88/IFNGR1/CX3CL1/TLR2/LRRK2/CIDEA/MMP8/TLR9/LTF/NR1H4/NOD2/SELENOK/ADIPOQ/PTPRC/CLU/SLAMF1/PTPRJ/LILRB4/ZFP36/LGALS9/IL6/MAPKAPK2/CCL19/CD274/HAVCR2/FADD/IL10/SIRPA/BPI/MC1R/IL33/TLR1/POMC/FOXP3/GSTP1/AK…	95
GO:1903555	BP	GO:1903555	regulation of tumor necrosis factor superfamily cytokine production	95/4471	187/18800	8.50239491075363e-16	6.94104602714251e-14	4.70973399567652e-14	TREX1/HLA-E/ARRB2/ADAM8/ARID5A/LILRA5/BCL3/ORM1/TYROBP/C5AR2/NFKBIL1/RARA/CYBA/STAT3/VSIR/CD14/PF4/TSPO/ZC3H12A/DDT/PTPN6/SASH3/TNFRSF8/CLEC7A/LILRB1/PYCARD/ACP5/CD2/CLEC4A/LILRA4/LILRA2/PLCG2/MYD88/IFNGR1/CX3CL1/TLR2/LRRK2/CIDEA/MMP8/TLR9/LTF/NR1H4/NOD2/SELENOK/ADIPOQ/PTPRC/CLU/SLAMF1/PTPRJ/LILRB4/ZFP36/LGALS9/IL6/MAPKAPK2/CCL19/CD274/HAVCR2/FADD/IL10/SIRPA/BPI/MC1R/IL33/TLR1/POMC/FOXP3/GSTP1/AK…	95
GO:0002685	BP	GO:0002685	regulation of leukocyte migration	106/4471	218/18800	9.44297071190485e-16	7.6100658839787e-14	5.1636865485342e-14	GPSM3/TNFRSF14/ADAM8/CD300A/RAC2/C5AR1/FPR2/MAPK3/MPP1/DAPK2/STK10/LGALS3/RHOG/PADI2/C5AR2/HMOX1/CCR6/SPI1/KLRK1/DDT/RHOA/P2RX4/RIPK3/PYCARD/TNFAIP6/CREB3/TNFSF14/AKT1/BST1/PTK2B/RABGEF1/FUT7/CCL5/MYD88/TRPV4/CX3CL1/LYN/ADTRP/SLAMF8/EDN1/CCR1/IL1R1/S100A14/S100A7/BDKRB1/NOD2/CD81/SELENOK/ICAM1/CCL4/SLAMF1/NBL1/CMKLR1/CCL7/SLC8B1/CHST2/C3AR1/LGALS9/IL6/DUSP1/PLA2G7/DPP4/CCL21/CCR7/MADCAM1/CCL19/AP…	106
GO:0052126	BP	GO:0052126	movement in host environment	91/4471	177/18800	1.31736646886476e-15	1.04822349661821e-13	7.11255020898067e-14	RNASEK/CHMP4A/IFITM2/IFITM1/TNFRSF14/CHMP2A/CHMP4B/VPS4A/IFITM3/LAMP1/BSG/CD55/EXOC7/SELPLG/VPS37B/CHMP1A/TRIM34/FCN1/HSPA1A/IST1/ANPEP/GSN/SMPD1/GRK2/WWP2/CTSB/F11R/RPSA/RAB7A/CLDN1/TMPRSS2/CR1/TRIM31/PLSCR1/TRIM26/CD81/LGALS1/SERPINB3/ICAM1/CLDN9/SLAMF1/DYNLT1/KRT6A/TMPRSS4/LGALS9/ITGB5/TRIM25/FCN3/CH25H/TSG101/P4HB/CDHR3/CR2/CXCR4/VAPA/CTSL/CHMP2B/HSPA1B/TRIM21/VPS18/APCS/PC/AVP/CHMP1B/NECTIN4…	91
GO:0051701	BP	GO:0051701	biological process involved in interaction with host	96/4471	191/18800	1.46012987528929e-15	1.14729704950856e-13	7.78479770351607e-14	RNASEK/CHMP4A/IFITM2/PGLYRP1/IFITM1/TNFRSF14/CHMP2A/CHMP4B/VPS4A/DDX39B/IFITM3/LAMP1/BSG/CD55/EXOC7/SELPLG/VPS37B/BCL2L1/CHMP1A/TRIM34/FCN1/HSPA1A/IST1/ANPEP/GSN/SMPD1/GRK2/WWP2/CTSB/F11R/RPSA/RAB7A/CLDN1/TMPRSS2/CR1/TRIM31/PLSCR1/TRIM26/CD81/LGALS1/SERPINB3/ICAM1/CLDN9/SLAMF1/DYNLT1/KRT6A/TMPRSS4/LGALS9/ITGB5/TRIM25/FCN3/CH25H/TSG101/P4HB/CDHR3/CR2/CXCR4/VAPA/CTSL/CHMP2B/HSPA1B/TRIM21/VPS18/APCS…	96
GO:0002831	BP	GO:0002831	regulation of response to biotic stimulus	150/4471	351/18800	2.25772793268443e-15	1.75210836850053e-13	1.18886466318873e-13	HLA-B/TREX1/HLA-A/HLA-E/ARRB2/HLA-F/SIRT2/FFAR2/SEC14L1/ADAM8/PCBP2/TRIM41/NCF1/SLC15A4/FAM3A/FPR2/ZBP1/NR1H2/MAPK3/HCK/TYROBP/LAMP1/APOBEC3G/FGR/ARG1/NFKBIL1/SPI1/CD55/CYBA/IRF3/VAV1/IRF1/RNF31/IRF7/CEACAM1/FCGR2B/KLRK1/TRAFD1/ZC3H12A/FCN1/NCR1/PTPN6/STAT5B/OASL/PAK1/CLEC7A/LILRB1/PYCARD/CDC37/CALM2/LILRA2/SOCS1/PLCG2/CCL5/HLA-G/CX3CL1/OPTN/LYN/CARD16/N4BP1/IFI35/CR1/SPINK5/PRDX2/PLA2G5/SLAMF8/L…	150
GO:0002429	BP	GO:0002429	immune response-activating cell surface receptor signaling pathway	133/4471	300/18800	2.79314392431546e-15	2.11538586846349e-13	1.43536070784099e-13	GPS2/HLA-A/FPR1/LIME1/FFAR2/TRBC1/CD300A/IGLC1/C5AR1/FPR2/HCK/IKBKG/BAX/LGALS3/TYROBP/SH2B2/C5AR2/PRKD2/THEMIS2/FGR/LAPTM5/TRBC2/VAV1/FCER1G/RBCK1/RNF31/LCP2/CEACAM1/FCGR2B/KLRK1/STK11/ZC3H12A/LCK/PLD2/FCN1/MYO1G/CSK/PTPN6/BMX/PAK1/CLEC7A/BTNL8/FCHO1/RELA/CD247/LILRA2/RABGEF1/PLCG2/LYN/ZAP70/LIMK1/CD8B/CD79B/CR1/BLK/INPP5D/MNDA/PLSCR1/PLCL2/CD81/RAB29/NCR3/CD22/PTPRC/CD79A/SPG21/PTPRJ/LILRB4/CMKL…	133
GO:0002757	BP	GO:0002757	immune response-activating signal transduction	133/4471	300/18800	2.79314392431546e-15	2.11538586846349e-13	1.43536070784099e-13	GPS2/HLA-A/FPR1/LIME1/FFAR2/TRBC1/CD300A/IGLC1/C5AR1/FPR2/HCK/IKBKG/BAX/LGALS3/TYROBP/SH2B2/C5AR2/PRKD2/THEMIS2/FGR/LAPTM5/TRBC2/VAV1/FCER1G/RBCK1/RNF31/LCP2/CEACAM1/FCGR2B/KLRK1/STK11/ZC3H12A/LCK/PLD2/FCN1/MYO1G/CSK/PTPN6/BMX/PAK1/CLEC7A/BTNL8/FCHO1/RELA/CD247/LILRA2/RABGEF1/PLCG2/LYN/ZAP70/LIMK1/CD8B/CD79B/CR1/BLK/INPP5D/MNDA/PLSCR1/PLCL2/CD81/RAB29/NCR3/CD22/PTPRC/CD79A/SPG21/PTPRJ/LILRB4/CMKL…	133
GO:0007599	BP	GO:0007599	hemostasis	108/4471	227/18800	3.40964296004619e-15	2.5515494817679e-13	1.73131244036431e-13	ILK/VKORC1/HBB/ADORA2A/SERPINA1/DMTN/DGKA/USF1/ANXA5/WAS/VAV1/THBD/FCER1G/CSRP1/FIBP/CEACAM1/MYL12A/FERMT3/PF4/LCK/PTPN6/TREML1/F5/GP9/CLIC1/F11R/GNAS/ACTB/MYL9/PLCG2/ITPK1/PLAUR/HPSE/TSPAN8/LYN/DGKK/ENTPD1/ADTRP/BLK/PRDX2/CD59/PLEK/EDN1/PLSCR1/KLKB1/KRT1/PF4V1/CD40/F12/PLG/NFE2L2/HNF4A/ENTPD2/F9/IL6/PRKCD/GP5/BLOC1S3/SLC4A1/GATA1/NFE2/F10/C1QTNF1/F2RL3/DGKD/C4BPB/DGKZ/PLAT/CELA2A/ST3GAL4/CD40LG/…	108
GO:0046631	BP	GO:0046631	alpha-beta T cell activation	83/4471	158/18800	4.66200062769597e-15	3.44768658184669e-13	2.33937170816397e-13	HLA-A/HLA-E/TNFRSF14/ADORA2A/TCIRG1/CD300A/BCL6/BCL3/IL4R/RARA/CD55/STAT3/VSIR/IRF1/STAT6/RELB/CD3E/HLX/ZC3H12A/RHOA/SASH3/LILRB1/TYK2/SEMA4A/CLEC4A/SOCS1/ZBTB7B/FUT7/BATF/JAK3/RORC/ZAP70/PRKCZ/IL18R1/LGALS7B/PRDM1/NKG7/INS/DOCK2/LGALS9C/CD81/IL27/PTPRC/LILRB4/RASAL3/ITK/TBX21/LGALS9/IL6/CCL19/CD274/IL12RB1/SMAD7/EBI3/SLAMF6/CTSL/LGALS9B/LY9/CRTAM/FOXP3/LEF1/AGER/CD28/IL15/GATA3/XCL1/TNFSF8/CD86/…	83
GO:0050764	BP	GO:0050764	regulation of phagocytosis	60/4471	99/18800	5.33097112193641e-15	3.89656796191771e-13	2.64395287467397e-13	SLC11A1/DNM2/CD300A/FPR2/IL2RG/LMAN2/HCK/FGR/CNN2/CYBA/FCER1G/FCGR2B/ABCA7/DYSF/FCN1/SIRPB1/CSK/CLEC7A/PYCARD/RAB31/PLCG2/TLR2/PLA2G5/SPHK1/PLSCR1/DOCK2/NOD2/ADIPOQ/ATG3/PTPRC/PTPRJ/SFTPD/SIRPG/FCN3/CD300LF/TGM2/C3/FCN2/SIRPA/AHSG/TUB/IL15/C2/IL2RB/CCL2/SNX3/RAB27A/ALOX15/TNF/APOA1/TREM2/CAMK1D/GAS6/F2RL1/IFNG/IL1B/MFGE8/PTX3/CD36/APOA2	60
GO:0034341	BP	GO:0034341	response to interferon-gamma	76/4471	140/18800	6.44930574492473e-15	4.65980872558584e-13	3.1618374928536e-13	IFITM2/IFITM1/SLC11A1/CXCL16/GBP2/RAB43/MEFV/NR1H2/IFITM3/HCK/ARG1/STX4/WAS/IRF1/RAB20/SLC26A6/ZYX/DAPK3/CASP1/GSN/CDC37/CDC42EP2/SOCS1/CCL5/CX3CL1/SP100/TLR2/VAMP3/CDC42/CLDN1/EDN1/NLRC5/CD40/JAK1/CCL4/RPL13A/CCL7/LGALS9/CCL21/HPX/CCL16/CCL19/CCL17/GBP1/SNCA/IL12RB1/GAPDH/FASLG/CCL20/ACTR3/CDC42EP4/SIRPA/MYO1C/PARP9/TRIM21/CCL14/GBP5/BST2/AIF1/CCL2/PPARG/TLR4/VIM/XCL1/HLA-DPA1/XCL2/TNF/CCL3/CCL1…	76
GO:0002700	BP	GO:0002700	regulation of production of molecular mediator of immune response	86/4471	167/18800	6.9823670393221e-15	4.98763172831576e-13	3.38427646451353e-13	XBP1/TREX1/HLA-A/HLA-E/HLA-F/FFAR2/TNFRSF14/ARID5A/TNFRSF1B/SLC15A4/BCL6/IL4R/HMOX1/B2M/ARG1/STX4/LAPTM5/TNFSF13/CD55/STAT6/FCGR2B/TGFB1/SASH3/CLEC7A/LILRB1/MAD2L2/PLCG2/HLA-G/JAK3/PKN1/PRKCZ/IL18R1/CR1/SPINK5/TLR9/GPRC5B/IL1R1/NOD2/KLK3/CD81/CD40/CD22/PTPRC/FFAR3/SLAMF1/LILRB4/TBX21/IL6/HK1/HPX/TMBIM6/KIR2DL4/SMAD7/IL10/CD40LG/FOXP3/FCRL3/BCL10/CD28/BST2/GATA3/SEMA7A/TLR4/XCL1/SPON2/PGC/RBP4/CD8…	86
GO:0071356	BP	GO:0071356	cellular response to tumor necrosis factor	108/4471	229/18800	7.23728721296003e-15	5.11163903602997e-13	3.46841960815069e-13	ILK/GPS2/INPP5K/TMSB4X/TNFRSF14/GBP2/TNFRSF1B/TRADD/MAPK3/RFFL/CASP4/LAPTM5/ZFP36L1/CYBA/ZC3H12A/CPNE1/HSPA1A/CAMP/CASP1/PYCARD/SHARPIN/CHI3L1/EXT1/RELA/AKT1/PTK2B/CIB1/CCL5/HES1/TRAF1/CX3CL1/CARD16/CLDN1/EDN1/SPHK1/KLF2/GBA/NR1H4/ADIPOQ/CD40/CCL4/NFE2L2/ANKRD1/PCK1/CCL7/YBX3/RRAGA/ZFP36/BIRC7/CALCA/CCL21/CCL16/CCL19/NOL3/CCL17/TNFRSF1A/GPD1/GBP1/CLDN18/TCL1A/CCL20/TNFRSF25/ASAH1/HSPA1B/PELI3/CCL…	108
GO:0002456	BP	GO:0002456	T cell mediated immunity	65/4471	112/18800	7.83088983385816e-15	5.46944149951471e-13	3.71120065576529e-13	HLA-B/TREX1/HLA-A/HLA-E/HLA-F/ARID5A/TNFRSF1B/CTSH/B2M/ARG1/CD55/WAS/GZMM/CEACAM1/FCGR2B/MYO1G/SASH3/RIPK3/LILRB1/FUT7/HLA-G/PRKCZ/IL18R1/IL1R1/NOD2/CD81/ICAM1/PTPRC/PRF1/SLAMF1/LILRB4/KLRC1/TBX21/CD8A/IL6/CD1A/AZGP1/CD1B/IL12RB1/SMAD7/IL7R/KLRD1/FADD/BTN3A2/FOXP3/EMP2/AGER/BTN3A3/GATA3/CLEC4G/XCL1/RAB27A/CD1D/CTSC/TRPM4/CD1C/CLC/NLRP3/IL4I1/HLA-DRB1/CD70/CD1E/IL1B/CCR2/KDM5D	65
GO:0007596	BP	GO:0007596	blood coagulation	105/4471	221/18800	9.23934024330804e-15	6.38225195268509e-13	4.33057335637758e-13	ILK/VKORC1/HBB/ADORA2A/SERPINA1/DMTN/DGKA/USF1/ANXA5/WAS/VAV1/THBD/FCER1G/CSRP1/FIBP/CEACAM1/MYL12A/FERMT3/PF4/LCK/PTPN6/TREML1/F5/GP9/CLIC1/F11R/GNAS/ACTB/MYL9/PLCG2/ITPK1/PLAUR/HPSE/TSPAN8/LYN/DGKK/ENTPD1/ADTRP/BLK/PRDX2/CD59/PLEK/EDN1/PLSCR1/KLKB1/KRT1/PF4V1/CD40/F12/PLG/NFE2L2/HNF4A/ENTPD2/F9/IL6/PRKCD/GP5/BLOC1S3/SLC4A1/GATA1/F10/C1QTNF1/F2RL3/DGKD/C4BPB/DGKZ/PLAT/CELA2A/ST3GAL4/CD40LG/FUNDC…	105
GO:0032640	BP	GO:0032640	tumor necrosis factor production	91/4471	182/18800	1.19446387610202e-14	8.07354830664227e-13	5.47817501524096e-13	TREX1/HLA-E/ARRB2/ARID5A/LILRA5/BCL3/ORM1/TYROBP/C5AR2/NFKBIL1/RARA/CYBA/STAT3/VSIR/CD14/PF4/TSPO/ZC3H12A/DDT/PTPN6/SASH3/TNFRSF8/CLEC7A/LILRB1/PYCARD/ACP5/CD2/CLEC4A/LILRA4/LILRA2/PLCG2/MYD88/IFNGR1/CX3CL1/TLR2/LRRK2/CIDEA/MMP8/TLR9/LTF/NR1H4/NOD2/SELENOK/ADIPOQ/PTPRC/CLU/SLAMF1/PTPRJ/LILRB4/ZFP36/LGALS9/IL6/MAPKAPK2/CCL19/HAVCR2/FADD/IL10/SIRPA/BPI/MC1R/IL33/TLR1/POMC/FOXP3/GSTP1/AKAP12/AGER/TH…	91
GO:0032680	BP	GO:0032680	regulation of tumor necrosis factor production	91/4471	182/18800	1.19446387610202e-14	8.07354830664227e-13	5.47817501524096e-13	TREX1/HLA-E/ARRB2/ARID5A/LILRA5/BCL3/ORM1/TYROBP/C5AR2/NFKBIL1/RARA/CYBA/STAT3/VSIR/CD14/PF4/TSPO/ZC3H12A/DDT/PTPN6/SASH3/TNFRSF8/CLEC7A/LILRB1/PYCARD/ACP5/CD2/CLEC4A/LILRA4/LILRA2/PLCG2/MYD88/IFNGR1/CX3CL1/TLR2/LRRK2/CIDEA/MMP8/TLR9/LTF/NR1H4/NOD2/SELENOK/ADIPOQ/PTPRC/CLU/SLAMF1/PTPRJ/LILRB4/ZFP36/LGALS9/IL6/MAPKAPK2/CCL19/HAVCR2/FADD/IL10/SIRPA/BPI/MC1R/IL33/TLR1/POMC/FOXP3/GSTP1/AKAP12/AGER/TH…	91
GO:0002275	BP	GO:0002275	myeloid cell activation involved in immune response	57/4471	93/18800	1.26089166293024e-14	8.43187765231861e-13	5.7213135702053e-13	TREX1/LAT/STXBP2/CD300A/RAC2/SBNO2/IL4R/TYROBP/FGR/HMOX1/SPI1/ANXA3/STX4/CD177/ITGB2/FCER1G/UNC13D/DYSF/ITGAM/PTPN6/PYCARD/LILRA2/RABGEF1/PLCG2/MYD88/VAMP2/LYN/IFI35/BLK/S100A13/DOCK2/SLAMF1/FOXF1/LGALS9/GATA1/HAVCR2/PIK3CD/LAT2/SCNN1B/PTGDS/PTGDR/GAB2/GRN/SNAP23/TICAM1/CCL3/PRAM1/PTAFR/TREM2/DNASE1L3/FES/NMI/ADGRE2/F2RL1/IFNG/NR4A3/CCR2	57
GO:0019058	BP	GO:0019058	viral life cycle	137/4471	317/18800	1.27478168420823e-14	8.43502912308731e-13	5.72345194948671e-13	RNASEK/CHMP4A/IFITM2/SPCS1/INPP5K/ISG20/IFITM1/TNFRSF14/TNIP1/PCBP2/APOBEC3A/RAB43/CHMP2A/CHMP4B/VPS4A/PPIB/PCBP1/IFITM3/LAMP1/APOBEC3G/VPS28/BSG/CD55/CCNK/SLPI/SELPLG/VPS37B/CHMP1A/RAB1B/ZC3H12A/TRIM34/FCN1/HSPA1A/LAMTOR5/IST1/VPS37C/OASL/ANPEP/GSN/SMPD1/GRK2/WWP2/CTSB/F11R/CCL5/RPSA/RAB7A/CDC42/PARP10/CLDN1/N4BP1/TMPRSS2/CR1/TRIM31/SNF8/LTF/SRPK1/FURIN/ATG16L2/PLSCR1/ZNFX1/TRIM26/CD81/RAB29/LGA…	137
GO:0034612	BP	GO:0034612	response to tumor necrosis factor	114/4471	249/18800	1.77269274869668e-14	1.16074443940701e-12	7.87604278258656e-13	ILK/GPS2/INPP5K/TMSB4X/TNFRSF14/CXCL16/GBP2/TNFRSF1B/TRADD/MAPK3/RFFL/CASP4/MAP2K7/LAPTM5/ZFP36L1/CYBA/CD14/ZC3H12A/CPNE1/HSPA1A/CAMP/CASP1/PYCARD/SHARPIN/CHI3L1/SMPD1/EXT1/RELA/AKT1/PTK2B/CIB1/CCL5/HES1/TRAF1/CX3CL1/CARD16/CLDN1/EDN1/SPHK1/KLF2/GBA/NR1H4/ADIPOQ/CD40/CCL4/NFE2L2/ANKRD1/PCK1/CCL7/YBX3/RRAGA/ZFP36/BIRC7/CALCA/CCL21/CCL16/CCL19/NOL3/CCL17/TNFRSF1A/GPD1/GBP1/CLDN18/MBP/TCL1A/CCL20/TN…	114
GO:0007249	BP	GO:0007249	I-kappaB kinase/NF-kappaB signaling	127/4471	288/18800	1.92741520772155e-14	1.24904453564306e-12	8.47518873758841e-13	LIME1/LITAF/TNIP1/UBE2V1/SLC44A2/EEF1D/TRIM39/BCL3/TRADD/SECTM1/NFKBIB/CAPN3/IKBKG/PINK1/HMOX1/NFKBIL1/TICAM2/S100A12/IRF3/RBCK1/RNF31/RELB/ZC3H12A/WLS/CPNE1/TRIM34/LAMTOR5/C18orf32/S100A4/RHOA/RIPK3/NLRP6/CLEC7A/SHISA5/CASP1/PYCARD/SHARPIN/SQSTM1/RELA/AKT1/CC2D1A/LTBR/RHOC/PLCG2/MYD88/TRAF1/TNIP2/CX3CL1/OPTN/TLR2/CARD16/MAP3K3/TLR9/EDN1/LTF/GPRC5B/MIB2/S100A13/NR1H4/NOD2/LGALS1/CARD19/ADIPOQ/CD4…	127
GO:0030593	BP	GO:0030593	neutrophil chemotaxis	62/4471	106/18800	1.96986330511054e-14	1.26352660570662e-12	8.57345447079261e-13	CXCR1/CXCR2/RAC2/C5AR1/PPIB/CSF3R/JAML/TREM1/MPP1/DAPK2/LGALS3/BSG/C5AR2/S100A9/S100A12/ITGB2/VAV1/FCER1G/PF4/CXCL1/PREX1/TNFAIP6/BST1/CCL5/S100A8/CX3CL1/CXCL5/EDN1/CXCL6/CKLF/NOD2/PPBP/PF4V1/CCL4/CCL7/C3AR1/DPP4/CCL21/CCR7/CCL16/CCL19/CCL17/RAC1/PIK3CD/CCL20/CCL14/CXCL9/CCL2/XCL1/SAA1/XCL2/CCL3/CCL18/MOSPD2/CAMK1D/CCL24/PLA2G1B/CCL3L3/CD74/CXCL10/IL1B/CXCL8	62
GO:0051235	BP	GO:0051235	maintenance of location	141/4471	331/18800	2.12968489639793e-14	1.35224234936943e-12	9.17542073386966e-13	FTH1/TMSB4X/LIME1/FFAR2/FTL/EHD1/BSCL2/PRKACA/DGAT2/MCOLN1/ABHD5/NFKBIB/NR1H2/CAPN3/CALM1/BAX/PINK1/CORO1A/OS9/AUP1/S100A9/CYBA/DGAT1/LCN2/TSPO/ZC3H12A/LCK/ALKBH7/PNPLA2/PPARD/PTPN6/PLIN5/STAT5B/GSN/GP9/AKT1/CALM3/PTK2B/CALM2/CASQ2/PARK7/PLCG2/SYNE1/ANXA6/S100A8/CX3CL1/ATP1A2/SP100/LYN/GSTO1/TMEM38A/JPH2/TWF2/CIDEA/HEXB/SRI/S100A7/GBA/BDKRB1/ERO1A/CCDC22/RYR2/TRDN/PTPRC/FKBP1B/SKP1/NBL1/SUN2/DHRS…	141
GO:0030099	BP	GO:0030099	myeloid cell differentiation	160/4471	391/18800	2.61192721707721e-14	1.64185744865473e-12	1.11405569301019e-12	MMP9/LILRB3/TCIRG1/TFE3/CEBPB/SBNO2/BCL6/CSF3R/DMTN/TYROBP/B2M/SPI1/RARA/ACTN1/MAEA/ZFP36L1/HCLS1/STAT3/HAX1/G6PD/PAF1/IRF7/CEACAM1/RELB/ALAS2/TGFB1/PF4/WDR1/HSPA1A/PTPN6/STAT5B/JMJD6/LILRB1/TNFAIP6/HSF1/TESC/CDK5RAP3/DNASE2/EVI2B/ATP6AP1/OSCAR/PTK2B/CIB1/LTBR/NBEAL2/RASGRP4/BATF/JAK3/LYN/TLR2/CDC42/JUNB/EPB42/ANXA2/LTF/CCR1/INPP5D/KLF2/WDR61/GBA/CD81/DHRS2/VPS33A/ADIPOQ/ESRRA/KCNQ1/KAT8/FAM210B/…	160
GO:0050866	BP	GO:0050866	negative regulation of cell activation	102/4471	216/18800	3.64209417684555e-14	2.26675287085655e-12	1.53806832773092e-12	TBC1D10C/PGLYRP1/HLA-F/TNFRSF14/ADORA2A/CEBPB/CD300A/BCL6/IL4R/LGALS3/TYROBP/LILRB2/FGR/HMOX1/ARG1/SPI1/LAPTM5/FBXO7/CST7/THBD/VSIR/IRF1/CEACAM1/FCGR2B/LST1/HLX/ZC3H12A/PTPN6/LILRB1/SOCS1/RABGEF1/ZBTB7B/HLA-G/CX3CL1/JAK3/LYN/PKN1/LGALS7B/CR1/BLK/PRDX2/INPP5D/MNDA/LGALS9C/PTPRC/FOXF1/LILRB4/SFTPD/TBX21/TNFRSF13B/LGALS9/PRKCD/CTLA4/IDO1/LRRC32/FOXJ1/PELI1/CD274/HAVCR2/CD300LF/SAMSN1/C1QTNF1/SMAD7/I…	102
GO:0001910	BP	GO:0001910	regulation of leukocyte mediated cytotoxicity	53/4471	85/18800	3.8513559616991e-14	2.37349250737652e-12	1.61049477366406e-12	HLA-B/HLA-A/HLA-E/ARRB2/HLA-F/TYROBP/LAMP1/B2M/ARG1/SPI1/VAV1/CEACAM1/FCGR2B/KLRK1/NCR1/ITGAM/STAT5B/RIPK3/LILRB1/HLA-G/CXCL6/NCR3/ICAM1/PTPRC/SERPINB4/KLRC1/KLRC2/LGALS9/CD1A/KIR2DL4/KLRC3/AZGP1/HAVCR2/CD1B/IL12RB1/IL7R/KLRD1/SLAMF6/FADD/CADM1/CRTAM/AGER/SERPINB9/LEP/XCL1/CD1D/KLRC4/CD1C/LAG3/HLA-DRB1/DNASE1L3/CD1E/F2RL1	53
GO:0002367	BP	GO:0002367	cytokine production involved in immune response	59/4471	100/18800	4.90838016767634e-14	2.99554152757412e-12	2.03257602855642e-12	HLA-A/HLA-E/HLA-F/FFAR2/TNFRSF14/ARID5A/TNFRSF1B/BCL6/TREM1/HMOX1/B2M/ARG1/LAPTM5/CD55/TGFB1/SASH3/CLEC7A/LILRB1/PLCG2/HLA-G/JAK3/PRKCZ/IL18R1/GPRC5B/IL1R1/NOD2/CD81/FFAR3/SLAMF1/LILRB4/TBX21/IL6/HK1/KIR2DL4/SMAD7/IL10/FOXP3/BCL10/BST2/GATA3/SEMA7A/TLR4/XCL1/SPON2/SCIMP/TRPM4/TICAM1/TNF/APOA1/CLC/SLAMF9/NLRP3/F2RL1/CD74/NR4A3/IL1B/CCR2/CD36/APOA2	59
GO:0050817	BP	GO:0050817	coagulation	105/4471	226/18800	5.84717924265554e-14	3.53417006916661e-12	2.39805367320246e-12	ILK/VKORC1/HBB/ADORA2A/SERPINA1/DMTN/DGKA/USF1/ANXA5/WAS/VAV1/THBD/FCER1G/CSRP1/FIBP/CEACAM1/MYL12A/FERMT3/PF4/LCK/PTPN6/TREML1/F5/GP9/CLIC1/F11R/GNAS/ACTB/MYL9/PLCG2/ITPK1/PLAUR/HPSE/TSPAN8/LYN/DGKK/ENTPD1/ADTRP/BLK/PRDX2/CD59/PLEK/EDN1/PLSCR1/KLKB1/KRT1/PF4V1/CD40/F12/PLG/NFE2L2/HNF4A/ENTPD2/F9/IL6/PRKCD/GP5/BLOC1S3/SLC4A1/GATA1/F10/C1QTNF1/F2RL3/DGKD/C4BPB/DGKZ/PLAT/CELA2A/ST3GAL4/CD40LG/FUNDC…	105
GO:2000116	BP	GO:2000116	regulation of cysteine-type endopeptidase activity	106/4471	229/18800	6.01528978974589e-14	3.60115348746121e-12	2.44350418326319e-12	PSMB9/CDKN2D/ARRB2/MMP9/NDUFA13/TBC1D10A/ADORA2A/HTRA2/RAF1/MTCH1/MEFV/DIABLO/CTSD/BAX/POR/RFFL/CTSH/S100A9/BBC3/LAPTM5/CST7/PRDX5/BCAP31/MICAL1/RPS6KA1/CYFIP2/LCK/LAMTOR5/CAST/RHOA/PERP/NLRP6/CLEC7A/CASP1/PYCARD/GSN/BID/HSF1/TNFSF14/AKT1/BAD/NLRP1/PARK7/PLAUR/CD27/S100A8/MT3/CARD16/BCL2L11/LTF/SFRP2/PIH1D1/BCL2L12/CARD18/FIS1/SFN/PAX2/NLRP12/BIRC7/FYN/LGALS9/CRYAB/GPX1/ST20/NOL3/SNCA/SOX7/HIP1R/…	106
GO:0002704	BP	GO:0002704	negative regulation of leukocyte mediated immunity	45/4471	67/18800	6.11076901705604e-14	3.61664281025259e-12	2.45401421155508e-12	HLA-B/HLA-A/HLA-E/ARRB2/HLA-F/CD300A/BCL6/HMOX1/ARG1/SPI1/CD55/CEACAM1/FCGR2B/PTPN6/LILRB1/RABGEF1/HLA-G/JAK3/CR1/NOD2/PTPRC/SERPINB4/SLAMF1/FOXF1/LILRB4/KLRC1/TBX21/LGALS9/FOXJ1/KIR2DL4/HAVCR2/SMAD7/CR2/C4BPB/IL7R/KLRD1/C4BPA/FOXP3/SERPINB9/BST2/CLEC4G/XCL1/CR1L/IL4I1/CCR2	45
GO:0002526	BP	GO:0002526	acute inflammatory response	64/4471	113/18800	6.15623259142582e-14	3.61664281025259e-12	2.45401421155508e-12	HLA-E/FFAR2/ADAM8/CEBPB/FCGR3A/ALOX5AP/SERPINA1/TREM1/ORM1/ITIH4/HP/FCGR2B/NLRP6/APOL2/EXT1/PARK7/VNN1/FUT7/S100A8/CD6/PLSCR1/KLKB1/INS/F12/FFAR3/EDNRB/B4GALT1/REG3A/FCGR1A/PRCP/NUPR1/OSM/IL6/SERPINA3/C2CD4B/PTGES/CD163/CCR7/EPO/C3/EIF2AK1/SIGIRR/APCS/AHSG/GSTP1/SAA4/ORM2/CRP/GATA3/SAA2/HPR/SAA1/CREB3L3/TNF/HAMP/NLRP3/DNASE1L3/PTGER3/ASS1/IL6R/IL1B/VCAM1/FN1/APOA2	64
GO:0050729	BP	GO:0050729	positive regulation of inflammatory response	76/4471	145/18800	7.66605486384857e-14	4.46192785871779e-12	3.02756864603454e-12	HLA-E/NINJ1/FFAR2/GPSM3/TNIP1/ADAM8/CEBPB/LILRA5/MAPK13/TRADD/ALOX5AP/ZBP1/S100A9/S100A12/IL16/LTA/DDT/STAT5B/CASP1/PYCARD/NLRP1/PARK7/PLCG2/TRPV4/S100A8/CX3CL1/TLR2/LRRK2/IFI35/CAMK2N1/MMP8/TLR9/GPRC5B/NKG7/CD81/LGALS1/PDE2A/NLRP12/FFAR3/NUPR1/OSM/IL6/PLA2G7/C2CD4B/IDO1/CCR7/TNFRSF1A/SNCA/C3/PLA2G2A/IL33/NFKBIA/CD28/ETS1/IL15/FABP4/TLR4/GRN/RPS19/TLR10/CTSC/IL1RL1/IL17RA/CREB3L3/AGT/TNF/CCL3/TRE…	76
GO:0010817	BP	GO:0010817	regulation of hormone levels	191/4471	496/18800	9.31696041488176e-14	5.373065428252e-12	3.64580623863842e-12	STARD3/PSMD9/ADM/FFAR2/TCIRG1/RAF1/ECE1/DGAT2/PIM3/STUB1/CPQ/POR/RAB11B/DHRS7/HCAR2/STX4/IL1RN/ARNTL/DGAT1/DHRS13/CAPN10/ALOX5/SELENOM/TSPO/CTSZ/C2CD2L/PNPLA2/PPARD/STAT5B/DKK3/MIDN/PCSK7/ENSA/CTSB/BAD/HSD17B7/RETN/PARK7/RDH5/CCL5/CPE/CYP1A1/TRPV4/SCPEP1/SULT1A1/LYN/CYP21A2/CPLX1/SDR16C5/PFKL/BLK/AKR1B1/CYP11A1/SRI/GABBR1/EDN1/SIDT2/GRP/RAB8B/FOXA1/FURIN/FAM3D/TG/CRABP2/INS/HSD3B2/SERPINA7/ERO1A/…	191
GO:0002573	BP	GO:0002573	myeloid leukocyte differentiation	99/4471	210/18800	9.84031053120236e-14	5.62329018173982e-12	3.81559217918009e-12	MMP9/LILRB3/TCIRG1/TFE3/CEBPB/SBNO2/TYROBP/SPI1/RARA/ZFP36L1/HCLS1/HAX1/IRF7/CEACAM1/RELB/TGFB1/PF4/LILRB1/TNFAIP6/HSF1/TESC/EVI2B/ATP6AP1/OSCAR/LTBR/BATF/LYN/TLR2/CDC42/JUNB/ANXA2/LTF/CCR1/INPP5D/GBA/CD81/DHRS2/ADIPOQ/ESRRA/GPR137/LILRB4/CCR7/CCL19/GATA1/CAMK4/CLDN18/PIK3CD/MAFB/TSPAN2/BATF2/IFI16/FADD/GPR137B/EIF2AK1/ID2/PDE1B/APCS/C1QC/CSF3/LEF1/RASSF2/GPR68/CEBPE/VEGFA/IL15/GATA3/THOC5/PPARG/…	99
GO:0002705	BP	GO:0002705	positive regulation of leukocyte mediated immunity	73/4471	138/18800	1.28148335401272e-13	7.25712104803959e-12	4.9242015651584e-12	HLA-B/HLA-A/HLA-E/HLA-F/ARID5A/TYROBP/LAMP1/B2M/ARG1/SPI1/STX4/CD177/TNFSF13/CD55/ITGB2/VAV1/STAT6/KLRK1/TGFB1/LTA/ITGAM/STAT5B/SASH3/CLEC7A/MAD2L2/PLCG2/HLA-G/PRKCZ/IL18R1/IL1R1/NOD2/CD81/CD40/NCR3/PTPRC/SLAMF1/KLRC2/TBX21/IL6/CD1A/HPX/KIR2DL4/KLRC3/AZGP1/CD1B/IL12RB1/KLRD1/SLAMF6/C3/FADD/CADM1/CRTAM/SH2D1B/FOXP3/CD28/GATA3/FCER2/XCL1/CD1D/SCIMP/KLRC4/CD1C/TICAM1/TNF/LAG3/PTAFR/TREM2/C17orf99/NL…	73
GO:0007204	BP	GO:0007204	positive regulation of cytosolic calcium ion concentration	137/4471	325/18800	1.31644207217154e-13	7.38853113006278e-12	5.01336774101418e-12	CXCR1/ADM/FPR1/LIME1/CXCR2/C5AR1/PRKACA/MCOLN1/FPR2/CAPN3/CALM1/BAX/CORO1A/C5AR2/LPAR2/CCR6/CD55/CYBA/BCAP31/PROK2/LCK/PTPN6/P2RX4/CACNA1E/CXCR5/GP9/CALM3/PTK2B/CALM2/CASQ2/P2RX5/PLCG2/TRPV4/CX3CL1/ATP1A2/JAK3/LYN/GSTO1/TMEM38A/JPH2/SRI/EDN1/S1PR4/CCR1/BDKRB1/ERO1A/FIS1/RYR2/CACNA1S/TRDN/PTPRC/FKBP1B/EDNRB/CD24/SLC8A2/GPR65/S1PR1/KISS1/DHRS7C/CMKLR1/SLC8B1/C3AR1/FYN/CALCA/CDK5/CCR3/TRPV2/HRC/SPIN…	137
GO:0032609	BP	GO:0032609	interferon-gamma production	65/4471	117/18800	1.35580849212566e-13	7.47597559780866e-12	5.07270176370559e-12	HLA-A/PGLYRP1/SLC11A1/ARID5A/BCL3/RARA/LAPTM5/VSIR/CD14/KLRK1/CD3E/ZC3H12A/LTA/SASH3/RIPK3/NLRP6/CLEC7A/LILRB1/PYCARD/TYK2/CD2/IL18R1/LGALS7B/CR1/TLR9/IL1R1/NR1H4/LGALS9C/NOD2/IL27/SLAMF1/LILRB4/LGALS9/CCR7/BTN3A1/CD274/ISG15/HAVCR2/IL12RB1/EBI3/SLAMF6/FADD/IL10/LGALS9B/SIRPA/BTN3A2/CRTAM/DDIT3/TLR8/FOXP3/GATA3/TRIM27/TLR4/XCL1/HLA-DPA1/IL1RL1/TNF/IL12RB2/HLA-DRB1/GAS6/F2RL1/INHBA/IL1B/CCR2/SCGB1…	65
GO:0032649	BP	GO:0032649	regulation of interferon-gamma production	65/4471	117/18800	1.35580849212566e-13	7.47597559780866e-12	5.07270176370559e-12	HLA-A/PGLYRP1/SLC11A1/ARID5A/BCL3/RARA/LAPTM5/VSIR/CD14/KLRK1/CD3E/ZC3H12A/LTA/SASH3/RIPK3/NLRP6/CLEC7A/LILRB1/PYCARD/TYK2/CD2/IL18R1/LGALS7B/CR1/TLR9/IL1R1/NR1H4/LGALS9C/NOD2/IL27/SLAMF1/LILRB4/LGALS9/CCR7/BTN3A1/CD274/ISG15/HAVCR2/IL12RB1/EBI3/SLAMF6/FADD/IL10/LGALS9B/SIRPA/BTN3A2/CRTAM/DDIT3/TLR8/FOXP3/GATA3/TRIM27/TLR4/XCL1/HLA-DPA1/IL1RL1/TNF/IL12RB2/HLA-DRB1/GAS6/F2RL1/INHBA/IL1B/CCR2/SCGB1…	65
GO:0002687	BP	GO:0002687	positive regulation of leukocyte migration	74/4471	141/18800	1.4887692995266e-13	8.13774244941234e-12	5.52173290771787e-12	GPSM3/TNFRSF14/ADAM8/RAC2/C5AR1/FPR2/MAPK3/DAPK2/LGALS3/CCR6/SPI1/RHOA/P2RX4/PYCARD/CREB3/TNFSF14/PTK2B/FUT7/CCL5/TRPV4/CX3CL1/EDN1/CCR1/IL1R1/S100A14/S100A7/BDKRB1/SELENOK/ICAM1/CCL4/SLAMF1/CMKLR1/CCL7/C3AR1/LGALS9/IL6/PLA2G7/CCL21/CCR7/MADCAM1/CCL19/RAC1/CCL20/FADD/PLVAP/TNFRSF18/LYVE1/AGER/THBS1/VEGFA/SELP/AIF1/XCL1/XCL2/TNF/CCL3/PTAFR/TREM2/MOSPD2/CAMK1D/CSF1/CCL24/P2RY12/LGMN/GAS6/RARRES2/IL…	74
GO:2000377	BP	GO:2000377	regulation of reactive oxygen species metabolic process	76/4471	147/18800	1.95556113149219e-13	1.05971183384137e-11	7.19050245445222e-12	SIRT2/RAC2/BECN1/SOD2/FPR2/STK17A/GNAI2/TYROBP/PINK1/CD177/HP/CYBA/ITGB2/G6PD/TGFB1/ALOX5/TSPO/ZC3H12A/ITGAM/PLIN5/RHOA/RIPK3/CLEC7A/AATF/ACP5/BST1/PTK2B/PARK7/PLCG2/MT3/PRDX2/MMP8/INS/DCXR/PAX2/DUOXA2/NFE2L2/PDK3/PON3/PRCP/FYN/CRYAB/PRKCD/DUOXA1/TUSC2/GADD45A/RAC1/SNCA/FBLN5/EIF6/GRB2/CFLAR/PID1/H19/GSTP1/THBS1/LEP/GNAI3/CRP/TLR4/AKR1C1/ROMO1/RAB27A/TLR6/FOXO3/CYP1B1/TGFBR2/AGT/TNF/HIF1A/HK2/MAP…	76
GO:0031638	BP	GO:0031638	zymogen activation	43/4471	64/18800	2.17048125152025e-13	1.16612351684242e-11	7.91254163847059e-12	TBC1D10A/CTSH/HP/VSIR/CYFIP2/CTSZ/PERP/NLRP6/PYCARD/BAD/GGT1/PGK1/S100A10/C1R/ANXA2/KLK2/FURIN/KLKB1/ENO1/KLK3/HPN/F12/F9/PLAT/IFI16/FADD/CTSL/KLK1/NLRC4/FGA/THBS1/FGB/FGG/BAK1/PRSS3/C1RL/HPR/PLGRKT/APOH/CLEC3B/SERPINE2/LGMN/CD5L	43
GO:0050766	BP	GO:0050766	positive regulation of phagocytosis	46/4471	71/18800	2.40905858020595e-13	1.27254976766173e-11	8.63467967005265e-12	SLC11A1/DNM2/FPR2/IL2RG/LMAN2/CYBA/FCER1G/FCGR2B/ABCA7/FCN1/SIRPB1/CLEC7A/PYCARD/RAB31/PLCG2/PLA2G5/DOCK2/NOD2/PTPRC/PTPRJ/SFTPD/SIRPG/FCN3/CD300LF/C3/FCN2/SIRPA/AHSG/TUB/IL15/C2/IL2RB/CCL2/RAB27A/TNF/APOA1/TREM2/CAMK1D/GAS6/F2RL1/IFNG/IL1B/MFGE8/PTX3/CD36/APOA2	46
GO:2000379	BP	GO:2000379	positive regulation of reactive oxygen species metabolic process	46/4471	71/18800	2.40905858020595e-13	1.27254976766173e-11	8.63467967005265e-12	SOD2/FPR2/GNAI2/TYROBP/CD177/CYBA/ITGB2/TGFB1/TSPO/ZC3H12A/ITGAM/RIPK3/CLEC7A/PTK2B/PARK7/PLCG2/MMP8/DCXR/DUOXA2/NFE2L2/PRKCD/DUOXA1/GADD45A/SNCA/GRB2/PID1/H19/GSTP1/THBS1/LEP/GNAI3/CRP/TLR4/AKR1C1/ROMO1/RAB27A/TLR6/FOXO3/CYP1B1/TGFBR2/AGT/MAPK14/CDKN1A/F2RL1/PDGFRB/CD36	46
GO:0044409	BP	GO:0044409	entry into host	78/4471	153/18800	2.48624871364151e-13	1.30237995116254e-11	8.83708753304858e-12	RNASEK/IFITM2/IFITM1/TNFRSF14/IFITM3/LAMP1/BSG/CD55/EXOC7/SELPLG/TRIM34/FCN1/HSPA1A/ANPEP/GSN/SMPD1/GRK2/WWP2/CTSB/F11R/RPSA/CLDN1/TMPRSS2/CR1/TRIM31/PLSCR1/TRIM26/CD81/LGALS1/SERPINB3/ICAM1/CLDN9/SLAMF1/DYNLT1/KRT6A/TMPRSS4/LGALS9/ITGB5/TRIM25/FCN3/CH25H/P4HB/CDHR3/CR2/CXCR4/CTSL/HSPA1B/TRIM21/VPS18/APCS/AVP/NECTIN4/SLC3A2/ITGB3/CD209/ITGA5/TRIM27/CLEC4G/EPHA2/SNX3/CD86/TNFRSF4/TRIM22/ITGB7/GPR1…	78
GO:0043122	BP	GO:0043122	regulation of I-kappaB kinase/NF-kappaB signaling	113/4471	254/18800	2.56111369000734e-13	1.33050914507323e-11	9.02795360757698e-12	LIME1/LITAF/TNIP1/UBE2V1/SLC44A2/EEF1D/TRIM39/TRADD/SECTM1/NFKBIB/CAPN3/IKBKG/PINK1/HMOX1/TICAM2/S100A12/IRF3/RBCK1/RNF31/ZC3H12A/WLS/CPNE1/TRIM34/LAMTOR5/C18orf32/S100A4/RHOA/NLRP6/CLEC7A/SHISA5/CASP1/PYCARD/SHARPIN/SQSTM1/RELA/CC2D1A/LTBR/RHOC/PLCG2/MYD88/TRAF1/TNIP2/CX3CL1/OPTN/CARD16/MAP3K3/TLR9/LTF/GPRC5B/MIB2/S100A13/NR1H4/NOD2/LGALS1/CARD19/ADIPOQ/CD40/CCDC22/NLRP12/TNIP3/LILRB4/FYN/CLEC4D…	113
GO:0031663	BP	GO:0031663	lipopolysaccharide-mediated signaling pathway	42/4471	62/18800	2.68131455000241e-13	1.38153633289468e-11	9.37419029905931e-12	MAPK3/HCK/NFKBIL1/SPI1/CD55/IRF3/CD14/TGFB1/AKT1/LILRA2/PLCG2/CCL5/MYD88/CX3CL1/LYN/TLR2/CARD16/PRDX2/CD6/LTF/SASH1/BMP6/IRAK1/IRAK2/BPI/SIGIRR/NFKBIA/BCL10/LY96/CCL2/TLR4/SCIMP/TNFAIP3/TICAM1/TNF/CCL3/LY86/PTAFR/TRIB1/MAPK14/IL1B/CD36	42
GO:0032612	BP	GO:0032612	interleukin-1 production	69/4471	129/18800	2.93674091490089e-13	1.48873817669895e-11	1.01015909908136e-11	ARRB2/LILRA5/MEFV/GSDMD/ORM1/TYROBP/STAT3/IL1R2/IL16/CEACAM1/ZC3H12A/CLEC7A/CASP1/PYCARD/ACP5/NLRP1/LILRA2/MYD88/CX3CL1/CARD16/SPHK1/MNDA/S100A13/CARD18/NR1H4/NOD2/PANX2/NLRP12/LILRB4/LGALS9/IL6/HK1/CCR7/CCL19/HAVCR2/CPTP/IFI16/IL10/SIRPA/NLRC4/TLR8/GSTP1/AIM2/AGER/GBP5/ORM2/TLR4/MIR877/TLR6/TNFAIP3/SAA1/ERRFI1/TNF/S1PR3/CCL3/APOA1/NLRP2/TREM2/HSPB1/NLRP3/CARD17/IGHD/GAS6/PYHIN1/F2RL1/IFNG/APP/CD…	69
GO:0032652	BP	GO:0032652	regulation of interleukin-1 production	69/4471	129/18800	2.93674091490089e-13	1.48873817669895e-11	1.01015909908136e-11	ARRB2/LILRA5/MEFV/GSDMD/ORM1/TYROBP/STAT3/IL1R2/IL16/CEACAM1/ZC3H12A/CLEC7A/CASP1/PYCARD/ACP5/NLRP1/LILRA2/MYD88/CX3CL1/CARD16/SPHK1/MNDA/S100A13/CARD18/NR1H4/NOD2/PANX2/NLRP12/LILRB4/LGALS9/IL6/HK1/CCR7/CCL19/HAVCR2/CPTP/IFI16/IL10/SIRPA/NLRC4/TLR8/GSTP1/AIM2/AGER/GBP5/ORM2/TLR4/MIR877/TLR6/TNFAIP3/SAA1/ERRFI1/TNF/S1PR3/CCL3/APOA1/NLRP2/TREM2/HSPB1/NLRP3/CARD17/IGHD/GAS6/PYHIN1/F2RL1/IFNG/APP/CD…	69
GO:0002718	BP	GO:0002718	regulation of cytokine production involved in immune response	57/4471	98/18800	3.07412875104913e-13	1.54591786632759e-11	1.04895744835799e-11	HLA-A/HLA-E/HLA-F/FFAR2/TNFRSF14/ARID5A/TNFRSF1B/BCL6/HMOX1/B2M/ARG1/LAPTM5/CD55/TGFB1/SASH3/CLEC7A/LILRB1/PLCG2/HLA-G/JAK3/PRKCZ/IL18R1/GPRC5B/IL1R1/NOD2/CD81/FFAR3/SLAMF1/LILRB4/TBX21/IL6/HK1/KIR2DL4/SMAD7/IL10/FOXP3/BCL10/BST2/GATA3/SEMA7A/TLR4/XCL1/SPON2/SCIMP/TRPM4/TICAM1/TNF/APOA1/CLC/NLRP3/F2RL1/CD74/NR4A3/IL1B/CCR2/CD36/APOA2	57
GO:0002695	BP	GO:0002695	negative regulation of leukocyte activation	92/4471	193/18800	3.23896078330455e-13	1.61588154633749e-11	1.09643016657895e-11	TBC1D10C/PGLYRP1/HLA-F/TNFRSF14/ADORA2A/CEBPB/CD300A/BCL6/IL4R/LGALS3/TYROBP/LILRB2/FGR/HMOX1/ARG1/SPI1/LAPTM5/FBXO7/CST7/VSIR/IRF1/CEACAM1/FCGR2B/LST1/HLX/ZC3H12A/PTPN6/LILRB1/SOCS1/RABGEF1/ZBTB7B/HLA-G/CX3CL1/JAK3/LYN/PKN1/LGALS7B/CR1/BLK/PRDX2/INPP5D/MNDA/LGALS9C/PTPRC/FOXF1/LILRB4/SFTPD/TBX21/TNFRSF13B/LGALS9/CTLA4/IDO1/LRRC32/FOXJ1/PELI1/CD274/HAVCR2/CD300LF/SAMSN1/SMAD7/IL10/LGALS9B/BPI/ERB…	92
GO:0046718	BP	GO:0046718	viral entry into host cell	75/4471	146/18800	4.31241274321089e-13	2.13447452786013e-11	1.44831300750025e-11	RNASEK/IFITM2/IFITM1/TNFRSF14/IFITM3/LAMP1/BSG/CD55/SELPLG/TRIM34/FCN1/HSPA1A/ANPEP/GSN/SMPD1/GRK2/WWP2/CTSB/F11R/RPSA/CLDN1/TMPRSS2/CR1/TRIM31/PLSCR1/TRIM26/CD81/LGALS1/SERPINB3/ICAM1/CLDN9/SLAMF1/DYNLT1/TMPRSS4/LGALS9/ITGB5/TRIM25/FCN3/CH25H/P4HB/CDHR3/CR2/CXCR4/CTSL/HSPA1B/TRIM21/VPS18/APCS/AVP/NECTIN4/SLC3A2/ITGB3/CD209/ITGA5/TRIM27/CLEC4G/EPHA2/SNX3/CD86/TNFRSF4/TRIM22/ITGB7/GPR15/CCR5/NCAM1…	75
GO:0010466	BP	GO:0010466	negative regulation of peptidase activity	115/4471	262/18800	4.80834212797831e-13	2.36134676691185e-11	1.60225347882961e-11	UBXN1/CDKN2D/ARRB2/MMP9/ADORA2A/RAF1/SERPINA1/POR/RFFL/CSTB/ITIH4/SLPI/CST7/PRDX5/MICAL1/RPS6KA1/PI3/LAMTOR5/CAST/BIN1/RENBP/TNFSF14/CTSB/TIMP1/AKT1/PARK7/PI16/SERPINB5/PLAUR/CD27/MT3/TIMP3/CARD16/SERPINB7/PICALM/SPINT2/SERPINA5/ANXA2/CR1/SPINK5/LTF/SFRP2/SERPINA4/FURIN/PIH1D1/BCL2L12/CARD18/SERPINA7/SMR3B/FETUB/SFN/SERPINB3/SPP2/PAX2/SERPINB4/PCSK1N/SPOCK2/SERPINA11/BIRC7/CRYAB/GPX1/SERPINA3/SPI…	115
GO:0010952	BP	GO:0010952	positive regulation of peptidase activity	91/4471	192/18800	6.59485737317157e-13	3.21358708897337e-11	2.18052730119063e-11	NDUFA13/TBC1D10A/HTRA2/PRELID1/MTCH1/MEFV/PSENEN/DIABLO/PSME1/CTSD/BAX/PINK1/CTSH/S100A9/BBC3/LAPTM5/STAT3/VSIR/BCAP31/APH1A/CYFIP2/LCK/RHOA/PERP/NLRP6/CLEC7A/RCN3/CASP1/PYCARD/GSN/BID/HSF1/BAD/PSME2/NLRP1/PRSS22/S100A8/LYN/PICALM/CR1/BCL2L11/SFRP2/PCOLCE/FIS1/ADRM1/SERPINB3/NLRP12/CLDN4/FYN/LGALS9/AKIRIN2/ST20/PCOLCE2/SNCA/MBP/SOX7/HIP1R/BOK/DAP/ATP2A3/FASLG/CFLAR/IFI16/FADD/NLRC4/TNFSF15/NKX3-1…	91
GO:0051250	BP	GO:0051250	negative regulation of lymphocyte activation	80/4471	161/18800	7.21047183556669e-13	3.48654045833632e-11	2.36573537471386e-11	TBC1D10C/PGLYRP1/HLA-F/TNFRSF14/ADORA2A/CEBPB/CD300A/BCL6/IL4R/LGALS3/TYROBP/LILRB2/FGR/ARG1/LAPTM5/FBXO7/VSIR/IRF1/CEACAM1/FCGR2B/LST1/HLX/ZC3H12A/PTPN6/LILRB1/SOCS1/ZBTB7B/HLA-G/JAK3/LYN/PKN1/LGALS7B/CR1/BLK/PRDX2/INPP5D/MNDA/LGALS9C/LILRB4/SFTPD/TBX21/TNFRSF13B/LGALS9/CTLA4/IDO1/LRRC32/FOXJ1/PELI1/CD274/HAVCR2/SAMSN1/SMAD7/IL10/LGALS9B/ERBB2/ID2/CRTAM/FGL1/FOXP3/TIGIT/CLEC4G/GPNMB/XCL1/GAL/CD8…	80
GO:0045088	BP	GO:0045088	regulation of innate immune response	104/4471	231/18800	9.1360550797947e-13	4.35811412184855e-11	2.95712752176605e-11	HLA-B/TREX1/HLA-A/HLA-E/ARRB2/HLA-F/FFAR2/ADAM8/TRIM41/NCF1/SLC15A4/FAM3A/FPR2/ZBP1/NR1H2/HCK/TYROBP/LAMP1/FGR/ARG1/SPI1/IRF3/VAV1/IRF1/IRF7/CEACAM1/FCGR2B/KLRK1/TRAFD1/FCN1/NCR1/PTPN6/STAT5B/PAK1/CLEC7A/LILRB1/PYCARD/CDC37/LILRA2/SOCS1/PLCG2/CCL5/HLA-G/LYN/N4BP1/IFI35/CR1/PLA2G5/SLAMF8/NLRC5/MNDA/PLSCR1/ZNFX1/INS/NOD2/NCR3/SERPINB4/NFE2L2/PTPN1/KLRC1/KLRC2/FYN/LGALS9/PQBP1/AKIRIN2/RNF185/HPX/KIR…	104
GO:0071346	BP	GO:0071346	cellular response to interferon-gamma	64/4471	118/18800	9.15162367298772e-13	4.35811412184855e-11	2.95712752176605e-11	GBP2/RAB43/NR1H2/HCK/ARG1/STX4/WAS/IRF1/RAB20/SLC26A6/ZYX/DAPK3/CASP1/GSN/CDC37/CDC42EP2/SOCS1/CCL5/CX3CL1/SP100/TLR2/VAMP3/CDC42/CLDN1/EDN1/NLRC5/JAK1/CCL4/RPL13A/CCL7/LGALS9/CCL21/HPX/CCL16/CCL19/CCL17/GBP1/IL12RB1/GAPDH/FASLG/CCL20/ACTR3/CDC42EP4/SIRPA/MYO1C/PARP9/CCL14/GBP5/AIF1/CCL2/PPARG/TLR4/VIM/XCL1/HLA-DPA1/XCL2/TNF/CCL3/CCL18/CCL24/NMI/ASS1/IFNG/CCL3L3	64
GO:0032946	BP	GO:0032946	positive regulation of mononuclear cell proliferation	73/4471	143/18800	1.31923232538265e-12	6.2351085694401e-11	4.23073160463039e-11	HLA-A/HLA-E/FCGR3A/BCL6/CCDC88B/CORO1A/LILRB2/CD55/CD3E/STAT5B/SASH3/PYCARD/TYK2/BST1/CCL5/MYD88/HES1/JAK3/ZAP70/CD6/TLR9/DHPS/CD81/SELENOK/CD40/PTPRC/CD24/SLAMF1/RASAL3/HLA-DMB/LGALS9/IL6/CCL19/PELI1/CD274/NCK2/HAVCR2/EPO/IL12RB1/EBI3/FADD/CD40LG/CD320/FOXP3/FCRL3/TNFRSF13C/AGER/CD28/LEP/IL15/CD209/AIF1/CARD11/TLR4/XCL1/CD86/TNFRSF4/CD1D/HLA-DPA1/TGFBR2/TICAM1/FGF10/TMIGD2/CSF1/CD70/PNP/CDKN1A/C…	73
GO:0072676	BP	GO:0072676	lymphocyte migration	64/4471	119/18800	1.52251843556212e-12	7.14220215368919e-11	4.84622521673034e-11	TNFRSF14/CXCL16/ADAM8/STK10/PADI2/CCR6/KLRK1/MYO1G/RHOA/RIPK3/PYCARD/TNFSF14/EXT1/AKT1/F11R/PTK2B/FUT7/CCL5/CX3CL1/ZAP70/ADTRP/S100A7/GBA/CKLF/SELENOK/ICAM1/CCL4/ITGAL/S1PR1/CCL7/SLC8B1/TBX21/CCL21/CCR7/CCL16/MADCAM1/CCL19/CCL17/CH25H/APOD/HSD3B7/PIK3CD/CCL20/FADD/CRTAM/CCL14/GATA3/AIF1/CCL2/XCL1/ITGB7/SAA1/DEFA1/GPR15/XCL2/DEFA1B/CCL3/CCL18/CCL24/GAS6/CCL3L3/CXCL10/APP/CCR2	64
GO:0010951	BP	GO:0010951	negative regulation of endopeptidase activity	110/4471	251/18800	1.73901738507512e-12	8.09738020932016e-11	5.49434576555508e-11	CDKN2D/ARRB2/MMP9/ADORA2A/RAF1/SERPINA1/POR/RFFL/CSTB/ITIH4/SLPI/CST7/PRDX5/MICAL1/RPS6KA1/PI3/LAMTOR5/CAST/BIN1/RENBP/TNFSF14/TIMP1/AKT1/PARK7/SERPINB5/PLAUR/CD27/MT3/TIMP3/CARD16/SERPINB7/PICALM/SPINT2/SERPINA5/ANXA2/CR1/SPINK5/LTF/SFRP2/SERPINA4/FURIN/PIH1D1/BCL2L12/CARD18/SERPINA7/SMR3B/FETUB/SFN/SERPINB3/SPP2/PAX2/SERPINB4/PCSK1N/SPOCK2/SERPINA11/BIRC7/CRYAB/GPX1/SERPINA3/SPINK1/NOL3/SERPINA…	110
GO:0050671	BP	GO:0050671	positive regulation of lymphocyte proliferation	72/4471	141/18800	1.84188880917027e-12	8.51331842238553e-11	5.77657388139159e-11	HLA-A/HLA-E/FCGR3A/BCL6/CCDC88B/CORO1A/LILRB2/CD55/CD3E/STAT5B/SASH3/PYCARD/TYK2/BST1/CCL5/MYD88/HES1/JAK3/ZAP70/CD6/TLR9/DHPS/CD81/SELENOK/CD40/PTPRC/CD24/SLAMF1/RASAL3/HLA-DMB/LGALS9/IL6/CCL19/PELI1/CD274/NCK2/HAVCR2/EPO/IL12RB1/EBI3/FADD/CD40LG/CD320/FOXP3/FCRL3/TNFRSF13C/AGER/CD28/LEP/IL15/CD209/AIF1/CARD11/TLR4/XCL1/CD86/TNFRSF4/CD1D/HLA-DPA1/TGFBR2/TICAM1/FGF10/TMIGD2/CD70/PNP/CDKN1A/CD74/I…	72
GO:0016032	BP	GO:0016032	viral process	163/4471	418/18800	1.87062389843385e-12	8.58302323033226e-11	5.82387094618054e-11	RNASEK/CHMP4A/IFITM2/USF2/SPCS1/INPP5K/ISG20/IFITM1/TNFRSF14/TNIP1/PCBP2/APOBEC3A/RAB43/CHMP2A/CHMP4B/VPS4A/PPIB/PCBP1/EIF3G/IFITM3/LAMP1/APOBEC3G/VPS28/BSG/CD55/GSK3A/USF1/CCNK/SLPI/SELPLG/VPS37B/BCL2L1/CFL1/IRF7/CHMP1A/RAB1B/IGF2R/ZC3H12A/TRIM34/FCN1/HSPA1A/LAMTOR5/IST1/VPS37C/OASL/ANPEP/PARD6A/GSN/SMPD1/GRK2/WWP2/CTSB/F11R/CCL5/RPSA/RAB7A/CDC42/PARP10/CLDN1/N4BP1/TMPRSS2/CR1/TRIM31/MAN1B1/SNF8…	163
GO:0070665	BP	GO:0070665	positive regulation of leukocyte proliferation	78/4471	158/18800	2.13521155950893e-12	9.72604337903852e-11	6.59944869498871e-11	HLA-A/HLA-E/FCGR3A/BCL6/MAPK3/CCDC88B/CORO1A/LILRB2/CD55/CD3E/STAT5B/SASH3/PYCARD/TYK2/BST1/CCL5/MYD88/HES1/JAK3/LYN/ZAP70/CD6/TLR9/DHPS/CD81/SELENOK/CD40/PTPRC/CD24/SLAMF1/RASAL3/HLA-DMB/LGALS9/IL6/CCL19/PELI1/CD274/NCK2/HAVCR2/EPO/IL12RB1/CSF2RA/EBI3/FADD/CD40LG/CD320/FOXP3/FCRL3/TNFRSF13C/AGER/CD28/LEP/IL15/BST2/CD209/CSF2RB/AIF1/CARD11/TLR4/XCL1/CD86/TNFRSF4/CD1D/HLA-DPA1/TGFBR2/TICAM1/FGF10/…	78
GO:0045619	BP	GO:0045619	regulation of lymphocyte differentiation	86/4471	181/18800	2.3729437872103e-12	1.06624992096248e-10	7.23486558222946e-11	XBP1/PGLYRP1/ADAM8/PRELID1/BCL6/IL4R/LILRB2/RARA/ZFP36L1/FBXO7/VSIR/SART1/IRF1/HLX/ZC3H12A/PTPN6/RHOA/STAT5B/SASH3/BAD/CD2/SOCS1/VNN1/ZBTB7B/CD27/HLA-G/JAK3/ZAP70/PRKCZ/CR1/PRDM1/SPINK5/PRDX2/TLR9/SLAMF8/INPP5D/CLPTM1/IL27/PTPRC/SLC46A2/PCK1/LILRB4/TBX21/LGALS9/CTLA4/FOXJ1/NFAM1/TCF7/CCL19/CAMK4/IL12RB1/SMAD7/IL7R/IL10/ERBB2/ID2/CRTAM/FOXP3/FCRL3/LEF1/IKZF3/CD28/IL15/GATA3/CARD11/CD86/FOXO3/TGFBR…	86
GO:0019724	BP	GO:0019724	B cell mediated immunity	99/4471	219/18800	2.37472142753336e-12	1.06624992096248e-10	7.23486558222946e-11	TREX1/HLA-E/TCIRG1/TRBC1/FCGR3A/IGLC1/SLC15A4/BCL6/BCL3/IL4R/B2M/CCR6/TNFSF13/TRBC2/CD55/FCER1G/STAT6/IRF7/FCGR2B/TGFB1/LTA/PTPN6/MAD2L2/MYD88/CD27/HLA-G/BATF/C1R/CR1/INPP5D/NOD2/C6/CD81/CD40/PTPRC/CLU/C8A/HLA-DOB/FCGR1A/HLA-DMB/TBX21/C8B/PRKCD/C1QB/C9/HPX/C1QA/FOXJ1/IL21R/CR2/C4BPB/C3/IL10/C4BPA/CD40LG/APCS/TLR8/IGLC6/FOXP3/CD19/C1QC/BCL10/IGKC/CD28/IGHV1-3/CRP/C2/CSF2RB/FCER2/XCL1/CR1L/C1RL/IGH…	99
GO:0072503	BP	GO:0072503	cellular divalent inorganic cation homeostasis	185/4471	494/18800	4.17304914722292e-12	1.86041042123711e-10	1.26235126125773e-10	CXCR1/ADM/FPR1/LIME1/SLC11A1/TCIRG1/CXCR2/C5AR1/PRKACA/CLN3/MCOLN1/FPR2/CAPN3/GRINA/CALM1/BAX/CORO1A/C5AR2/S100A9/LPAR2/CCR6/CD55/CYBA/BCAP31/PROK2/LCK/HERPUD1/PTPN6/P2RX4/CDH23/CACNA1E/CXCR5/GP9/CTRC/KCTD17/CALM3/PTK2B/CALM2/CASQ2/P2RX5/DMPK/PLCG2/CCL5/SLC39A7/TRPV4/ANXA6/S100A8/CX3CL1/ATP1A2/MT1F/MT3/JAK3/LYN/MICU1/GSTO1/TMEM38A/MT1X/JPH2/HEXB/SRI/EDN1/S1PR4/CCR1/BDKRB1/ERO1A/VDR/FIS1/ATP2C2/SE…	185
GO:0042102	BP	GO:0042102	positive regulation of T cell proliferation	57/4471	103/18800	5.28538160857034e-12	2.33971188672346e-10	1.58757348242602e-10	HLA-A/HLA-E/CCDC88B/CORO1A/LILRB2/CD55/CD3E/STAT5B/SASH3/PYCARD/TYK2/CCL5/HES1/JAK3/ZAP70/CD6/DHPS/CD81/SELENOK/PTPRC/CD24/SLAMF1/RASAL3/HLA-DMB/LGALS9/IL6/CCL19/CD274/NCK2/HAVCR2/EPO/IL12RB1/EBI3/FADD/CD40LG/FOXP3/TNFRSF13C/AGER/CD28/LEP/IL15/CD209/AIF1/CARD11/XCL1/CD86/CD1D/HLA-DPA1/TGFBR2/TMIGD2/CD70/PNP/IL1B/CCR2/IGF2/VCAM1/TNFSF9	57
GO:0051346	BP	GO:0051346	negative regulation of hydrolase activity	147/4471	371/18800	5.63239290295659e-12	2.47588963552344e-10	1.67997468110269e-10	UBXN1/CDKN2D/ARRB2/MMP9/ADORA2A/RAF1/SERPINA1/GNAI2/POR/RFFL/LGALS3/CSTB/ITIH4/AIP/PPP1R11/SLPI/CST7/PRDX5/MICAL1/RPS6KA1/KLRK1/PI3/GMIP/LAMTOR5/CAST/BIN1/PLIN5/RENBP/GCHFR/TNFSF14/CTSB/TIMP1/AKT1/RGS2/F11R/PARK7/PI16/SERPINB5/PLAUR/CD27/MT3/PPP1R35/TIMP3/CARD16/SERPINB7/PICALM/SPINT2/PRKCZ/LRRK2/SERPINA5/ANXA2/CR1/SPINK5/MAPK7/LTF/SFRP2/SERPINA4/FURIN/PIH1D1/BCL2L12/PPP1R1B/CARD18/SERPINA7/SMR3B…	147
GO:0002709	BP	GO:0002709	regulation of T cell mediated immunity	51/4471	88/18800	6.5180460139514e-12	2.84530814192351e-10	1.93063760588677e-10	HLA-B/HLA-A/HLA-E/HLA-F/ARID5A/TNFRSF1B/B2M/ARG1/CD55/WAS/CEACAM1/FCGR2B/SASH3/RIPK3/LILRB1/FUT7/HLA-G/PRKCZ/IL18R1/IL1R1/NOD2/CD81/PTPRC/SLAMF1/LILRB4/KLRC1/TBX21/IL6/CD1A/AZGP1/CD1B/IL12RB1/SMAD7/IL7R/KLRD1/FADD/FOXP3/AGER/GATA3/CLEC4G/XCL1/CD1D/TRPM4/CD1C/CLC/NLRP3/IL4I1/HLA-DRB1/CD1E/IL1B/CCR2	51
GO:0007015	BP	GO:0007015	actin filament organization	171/4471	450/18800	6.81467034055137e-12	2.95427708694524e-10	2.00457671287943e-10	CORO7/INPP5K/TMSB4X/ARPC4/ARHGEF18/VASP/RAC2/ADD1/COTL1/PSTPIP1/MYO1F/ALDOA/MSRB1/HCK/DMTN/ARAP1/RHOG/CORO1A/PXN/ARF1/ACTN1/BIN3/HCLS1/FLII/TMOD4/FCHSD1/WAS/HAX1/CAPZB/ARPC2/MARCKS/LCP1/MICAL1/CFL1/CYFIP2/DBNL/WDR1/ZYX/WIPF1/MYO1G/BIN1/RHOA/PAK1/RHOF/LMOD1/CDC42EP3/PYCARD/PREX1/PFN1/GSN/MAD2L2/ARPC3/ARPC1B/NEDD9/CDC42EP2/F11R/PTK2B/ARPC5/ARHGAP25/MICAL2/ANG/CTTN/BRK1/RHOC/S100A10/TRPV4/CX3CL1/TNN…	171
GO:0051480	BP	GO:0051480	regulation of cytosolic calcium ion concentration	142/4471	356/18800	7.24950115805326e-12	3.12125782736458e-10	2.11787878099725e-10	CXCR1/ADM/FPR1/LIME1/CXCR2/C5AR1/PRKACA/CLN3/MCOLN1/FPR2/CAPN3/CALM1/BAX/CORO1A/C5AR2/LPAR2/CCR6/CD55/CYBA/BCAP31/PROK2/LCK/PTPN6/P2RX4/CDH23/CACNA1E/CXCR5/GP9/CALM3/PTK2B/CALM2/CASQ2/P2RX5/PLCG2/TRPV4/CX3CL1/ATP1A2/JAK3/LYN/GSTO1/TMEM38A/JPH2/SRI/EDN1/S1PR4/CCR1/BDKRB1/ERO1A/FIS1/RYR2/CACNA1S/TRDN/PTPRC/FKBP1B/EDNRB/CD24/SLC8A2/GPR65/S1PR1/KISS1/DHRS7C/CMKLR1/SLC8B1/C3AR1/FYN/CALCA/CDK5/CCR3/TRP…	142
GO:0009636	BP	GO:0009636	response to toxic substance	107/4471	247/18800	8.34414618418109e-12	3.56811584447363e-10	2.42108702744732e-10	HBA1/HBD/HBA2/HBQ1/HBB/HTRA2/SRSF9/SELENOW/SRXN1/ALOX5AP/SOD2/HBM/SNN/BAX/PINK1/S100A9/TRPM6/ARG1/HP/PRDX5/SLC22A18/MPST/ABCB6/PARK7/IPCEF1/GSTK1/PIM1/CCL5/CYP1A1/SESN2/MT1F/MT3/TXNDC2/LYN/GSTO1/TLR2/CLDN1/MT1X/GPX4/PRDX2/EPHX2/SLC6A14/DHRS2/CCS/AQP10/MT1B/CCL4/NFE2L2/DUOX2/MAOB/AKR1B10/PON3/GPX3/CES1/NUPR1/APOA4/HBG2/GPX1/INMT/GSTZ1/PTGES/GLRX/PRDX6/HBG1/MT2A/MBP/INHBB/FBLN5/CPS1/MT1DP/HBE1/PON1…	107
GO:0043299	BP	GO:0043299	leukocyte degranulation	46/4471	76/18800	8.44016784037154e-12	3.58479020571456e-10	2.43240114432329e-10	HLA-F/LAT/STXBP2/CD300A/RAC2/IL4R/HCK/LAMP1/CORO1A/FGR/HMOX1/SPI1/ANXA3/STX4/CD177/ITGB2/UNC13D/CEACAM1/FCGR2B/ITGAM/RABGEF1/VAMP2/LYN/BLK/NKG7/S100A13/FOXF1/KLRC2/LGALS9/GATA1/PIK3CD/LAT2/PTGDS/PTGDR/GAB2/RAB27A/SNAP23/CCL3/PRAM1/PTAFR/FES/KLRF2/ADGRE2/F2RL1/NR4A3/CCR2	46
GO:0002707	BP	GO:0002707	negative regulation of lymphocyte mediated immunity	37/4471	55/18800	9.76214950208023e-12	4.11844776980378e-10	2.79450581295861e-10	HLA-B/HLA-A/HLA-E/ARRB2/HLA-F/BCL6/ARG1/CD55/CEACAM1/FCGR2B/PTPN6/LILRB1/HLA-G/CR1/NOD2/PTPRC/SERPINB4/SLAMF1/LILRB4/KLRC1/TBX21/LGALS9/FOXJ1/KIR2DL4/HAVCR2/SMAD7/CR2/C4BPB/IL7R/KLRD1/C4BPA/FOXP3/SERPINB9/CLEC4G/XCL1/CR1L/IL4I1	37
GO:0032757	BP	GO:0032757	positive regulation of interleukin-8 production	40/4471	62/18800	1.06945166444248e-11	4.4817154417903e-10	3.04099518899715e-10	FFAR2/PRKD2/STAT3/CD14/FCN1/HSPA1A/LAMTOR5/CLEC7A/PYCARD/CHI3L1/RELA/CD2/LILRA2/PARK7/MYD88/TLR2/TLR9/NOD2/ADIPOQ/LGALS9/IL6/RAB1A/FADD/HSPA1B/DDIT3/TLR8/TLR1/BCL10/AFAP1L2/TLR5/LEP/TLR4/TNF/HYAL2/PLA2G1B/PRG3/F2RL1/CD74/IL1B/APOA2	40
GO:1903557	BP	GO:1903557	positive regulation of tumor necrosis factor superfamily cytokine production	58/4471	107/18800	1.0910263842935e-11	4.54184890839003e-10	3.08179777564118e-10	HLA-E/ADAM8/ARID5A/LILRA5/ORM1/TYROBP/CYBA/STAT3/CD14/PF4/DDT/SASH3/TNFRSF8/CLEC7A/PYCARD/CD2/LILRA2/PLCG2/MYD88/IFNGR1/TLR2/LRRK2/MMP8/TLR9/NOD2/SELENOK/PTPRC/CLU/PTPRJ/LGALS9/IL6/MAPKAPK2/CCL19/HAVCR2/FADD/IL33/TLR1/AKAP12/BCL10/AGER/THBS1/LEP/ORM2/LY96/TLR4/OAS1/SPON2/CD86/CYBB/TWIST1/TICAM1/CCL3/PTAFR/HSPB1/IFNG/APP/CCR2/CD36	58
GO:0070098	BP	GO:0070098	chemokine-mediated signaling pathway	51/4471	89/18800	1.17475812532262e-11	4.85824314195918e-10	3.29648194169476e-10	CXCR1/CXCR2/PADI2/CCR6/RNF113A/PF4/CXCL1/CXCR5/PTK2B/CIB1/CCL5/CX3CL1/CXCL5/EDN1/CCR1/CXCL6/PPBP/PF4V1/CCL4/CMKLR1/CCL7/CCR3/CCL21/CCR7/CCL16/CCL19/CCL17/GPR35/CCR4/CXCR4/CCL20/CCL14/ACKR1/CCRL2/CXCL9/CCL2/CXCR3/XCL1/XCL2/HIF1A/CCL3/CCR5/ROBO1/CXCR6/CCL18/TREM2/CCL24/CCL3L3/CXCL10/CCR2/CXCL8	51
GO:0097191	BP	GO:0097191	extrinsic apoptotic signaling pathway	98/4471	221/18800	1.22075738907983e-11	5.01547774363127e-10	3.40317092573202e-10	GABARAP/NDUFA13/DEDD2/TNFRSF10C/ITPRIP/HTRA2/TNFRSF1B/RAF1/TRADD/TNFSF12/MKNK2/DIABLO/TMBIM1/BAX/RFFL/LGALS3/HMOX1/SPI1/STX4/GSK3A/RBCK1/BCL2L1/DEDD/TNFRSF12A/TGFB1/PF4/HSPA1A/DAXX/PYCARD/BCL2A1/BID/RELA/MAL/AKT1/BAD/PARK7/CTTN/CIB1/LTBR/CD27/TRAF1/CX3CL1/SP100/ZDHHC3/TIMP3/PRDX2/BCL2L11/MAPK7/SFRP2/BCL2L12/ICAM1/PTPRC/STRADB/EYA2/G0S2/CTNNA1/GPX1/PPP1CA/NOL3/GATA1/TNFRSF1A/BOK/FASLG/CFLAR/FADD/H…	98
GO:1990868	BP	GO:1990868	response to chemokine	54/4471	97/18800	1.39226727395467e-11	5.64631747359939e-10	3.83121697389767e-10	CXCR1/CXCR2/PADI2/CCR6/RNF113A/PF4/ZC3H12A/RHOA/CXCL1/CXCR5/PTK2B/CIB1/CCL5/CX3CL1/CXCL5/EDN1/CCR1/CXCL6/PPBP/PF4V1/CCL4/CMKLR1/CCL7/DUSP1/CCR3/CCL21/CCR7/CCL16/CCL19/CCL17/GPR35/CCR4/CXCR4/CCL20/CCL14/ACKR1/CCRL2/CXCL9/CCL2/CXCR3/XCL1/XCL2/HIF1A/CCL3/CCR5/ROBO1/CXCR6/CCL18/TREM2/CCL24/CCL3L3/CXCL10/CCR2/CXCL8	54
GO:1990869	BP	GO:1990869	cellular response to chemokine	54/4471	97/18800	1.39226727395467e-11	5.64631747359939e-10	3.83121697389767e-10	CXCR1/CXCR2/PADI2/CCR6/RNF113A/PF4/ZC3H12A/RHOA/CXCL1/CXCR5/PTK2B/CIB1/CCL5/CX3CL1/CXCL5/EDN1/CCR1/CXCL6/PPBP/PF4V1/CCL4/CMKLR1/CCL7/DUSP1/CCR3/CCL21/CCR7/CCL16/CCL19/CCL17/GPR35/CCR4/CXCR4/CCL20/CCL14/ACKR1/CCRL2/CXCL9/CCL2/CXCR3/XCL1/XCL2/HIF1A/CCL3/CCR5/ROBO1/CXCR6/CCL18/TREM2/CCL24/CCL3L3/CXCL10/CCR2/CXCL8	54
GO:0046634	BP	GO:0046634	regulation of alpha-beta T cell activation	57/4471	105/18800	1.5138609956053e-11	6.10008347331726e-10	4.13911251969816e-10	HLA-A/HLA-E/TNFRSF14/ADORA2A/CD300A/BCL6/IL4R/RARA/CD55/VSIR/IRF1/CD3E/HLX/ZC3H12A/RHOA/SASH3/LILRB1/TYK2/SOCS1/ZBTB7B/JAK3/ZAP70/PRKCZ/LGALS7B/PRDM1/LGALS9C/CD81/IL27/PTPRC/LILRB4/RASAL3/TBX21/LGALS9/CCL19/CD274/IL12RB1/SMAD7/EBI3/LGALS9B/CRTAM/FOXP3/AGER/CD28/GATA3/XCL1/CD86/TARM1/TGFBR2/NFKBID/ZNF683/NLRP3/HLA-DRB1/PNP/IRF4/IFNG/RUNX3/CCR2	57
GO:0006898	BP	GO:0006898	receptor-mediated endocytosis	106/4471	246/18800	1.54589237403727e-11	6.18947736509444e-10	4.19976929238955e-10	RNASEK/CXCR1/ARRB2/ADM/UNC119/CXCL16/PDLIM7/CXCR2/FLOT1/DNM2/GAK/CLN3/FPR2/SDCBP/B2M/ARF1/AP2A1/ITGB2/FCER1G/CD63/CD14/AP2S1/ARHGAP27/CEACAM1/FCGR2B/IGF2R/DBNL/CLTB/TNK2/ITGAM/AP2M1/ASGR1/LMBR1L/LILRB1/FCHO1/AP1G2/GRK2/CAP1/ANKRD13D/RAB31/CTTN/RABGEF1/PLCG2/SNX17/NECAB2/ANKRD13A/MARCO/PICALM/LRPAP1/ANXA2/HPCA/CD81/ADIPOQ/APOA5/CLU/SNAP25/HNRNPK/LILRB4/NUMB/SFTPD/DKK1/CCL21/CCL19/FOLR1/SORL1/RAC1/…	106
GO:0016064	BP	GO:0016064	immunoglobulin mediated immune response	96/4471	216/18800	1.68423539817577e-11	6.70069855248919e-10	4.5466501221907e-10	TREX1/HLA-E/TCIRG1/TRBC1/FCGR3A/IGLC1/SLC15A4/BCL6/BCL3/IL4R/B2M/CCR6/TNFSF13/TRBC2/CD55/FCER1G/STAT6/IRF7/FCGR2B/TGFB1/LTA/PTPN6/MAD2L2/MYD88/CD27/BATF/C1R/CR1/INPP5D/NOD2/C6/CD81/CD40/PTPRC/CLU/C8A/HLA-DOB/FCGR1A/HLA-DMB/TBX21/C8B/PRKCD/C1QB/C9/HPX/C1QA/FOXJ1/IL21R/CR2/C4BPB/C3/IL10/C4BPA/CD40LG/APCS/TLR8/IGLC6/FOXP3/CD19/C1QC/BCL10/IGKC/CD28/IGHV1-3/CRP/C2/CSF2RB/FCER2/XCL1/CR1L/C1RL/IGHE/HLA-…	96
GO:0045861	BP	GO:0045861	negative regulation of proteolysis	139/4471	350/18800	1.74601293493324e-11	6.90279076037129e-10	4.68377650602416e-10	UBXN1/CDKN2D/ARRB2/MMP9/ADORA2A/RAF1/TRIM39/CLN3/SERPINA1/NR1H2/GABARAPL2/POR/RFFL/SDCBP/CSTB/ITIH4/IL1R2/SLPI/CST7/PRDX5/MICAL1/RPS6KA1/PI3/CTSZ/LAMTOR5/CAST/BIN1/RENBP/TNFSF14/CTSB/TIMP1/AKT1/PARK7/PI16/SERPINB5/PLAUR/CD27/MT3/TIMP3/GIPC1/CARD16/SERPINB7/PICALM/SPINT2/N4BP1/LRRK2/SERPINA5/ANXA2/CR1/SPINK5/PTPN3/LTF/SFRP2/SERPINA4/FURIN/PIH1D1/BCL2L12/INS/CARD18/SERPINA7/SMR3B/FETUB/SFN/SERPINB3…	139
GO:0036230	BP	GO:0036230	granulocyte activation	33/4471	47/18800	2.12707331263803e-11	8.35673927702667e-10	5.67032964658507e-10	CXCR2/STXBP2/CD300A/TYROBP/SPI1/ANXA3/STX4/CD177/ITGB2/FCER1G/FCGR2B/ITGAM/CAMP/PREX1/LILRA2/CCL5/MYD88/VAMP2/CXCL6/PRKCD/SCNN1B/PLA2G2A/IL15/GRN/TNF/CCL3/PRAM1/PTAFR/DNASE1L3/PRG3/F2RL1/CCR2/CXCL8	33
GO:0032102	BP	GO:0032102	negative regulation of response to external stimulus	163/4471	429/18800	2.14384708441202e-11	8.37032470348693e-10	5.67954781695816e-10	HLA-B/GPS2/TREX1/HLA-A/HLA-E/PGLYRP1/ARRB2/HLA-F/SIRT2/SEC14L1/ADORA2A/PCBP2/TNFRSF1B/FAM3A/MEFV/FPR2/NR1H2/PSMB4/HCK/PADI2/C5AR2/FGR/ARG1/NFKBIL1/METRNL/USF1/CST7/THBD/CEACAM1/FCGR2B/KLRK1/TRAFD1/ALOX5/SOCS3/RHBDF2/DDT/PPARD/NLRP6/LILRB1/SEMA4B/TNFAIP6/SHARPIN/SIGLEC10/SEMA4A/ACP5/LILRA2/MVK/RABGEF1/HLA-G/CX3CL1/TSPAN8/LYN/CARD16/ADTRP/CR1/AOAH/SPINK5/PRDX2/MAPK7/SLAMF8/EDN1/KREMEN1/LTF/NLRC5/FU…	163
GO:0043903	BP	GO:0043903	regulation of biological process involved in symbiotic interaction	37/4471	56/18800	2.21741531414961e-11	8.6041189288546e-10	5.83818508962587e-10	IFITM2/IFITM1/IFITM3/ARG1/EXOC7/TRIM34/FCN1/GSN/TMPRSS2/TRIM31/LTF/CXCL6/TRIM26/LGALS1/KRT6A/TMPRSS4/SFTPD/LGALS9/BPIFA1/TRIM25/FCN3/CH25H/P4HB/TRIM21/APCS/TRIM27/SNX3/TRIM22/TRIM10/TRIM8/HLA-DRB1/F2RL1/CAV1/CD4/CD74/PTX3/CXCL8	37
GO:0022408	BP	GO:0022408	negative regulation of cell-cell adhesion	90/4471	199/18800	2.26083122651434e-11	8.71876385881542e-10	5.91597554396907e-10	TNFRSF14/ADORA2A/CEBPB/CD300A/BCL6/IL4R/LGALS3/LILRB2/ARG1/SPI1/LAPTM5/IL1RN/VSIR/IRF1/CEACAM1/FCGR2B/TGFB1/HLX/ZC3H12A/PTPN6/LILRB1/MAD2L2/AKT1/SOCS1/ZBTB7B/TRPV4/HLA-G/JAK3/AKNA/SPINT2/ADTRP/LGALS7B/CR1/PRDX2/MUC21/MAPK7/LGALS9C/ADIPOQ/PLG/LILRB4/SFTPD/TBX21/LGALS9/PRKCD/CTLA4/CCL21/IDO1/LRRC32/FOXJ1/BMP6/PELI1/CD274/HAVCR2/MBP/C1QTNF1/SMAD7/FXYD5/IL10/LGALS9B/ERBB2/CRTAM/FGL1/FOXP3/TIGIT/VEGFA…	90
GO:0019722	BP	GO:0019722	calcium-mediated signaling	91/4471	202/18800	2.28400281386212e-11	8.75441566337639e-10	5.94016649664269e-10	CXCR1/TBC1D10C/PLA2G4B/LAT/CXCR2/PRKACA/MCOLN1/FPR2/CALM1/DMTN/CCR6/BCAP31/CD3E/P2RX4/CLEC7A/CXCR5/BST1/CALM3/PTK2B/CALM2/CASQ2/P2RX5/CIB1/DMPK/PLCG2/ADGRB2/ATP1A2/GSTO1/ZAP70/TMEM38A/LRRK2/PLEK/MAPK7/EDN1/SPHK1/CCR1/HPCA/PPP3R1/FIS1/SELENOK/CD22/RYR2/CCL4/PTPRC/FKBP1B/EDNRB/SLC8A2/MYOZ2/PTPRJ/CMKLR1/CCR3/HRC/CCR7/GBP1/TNNI3/CCR4/LAT2/CXCR4/CHP1/CCL20/SLC8A1/MCTP2/CCRL2/SLC9A1/POMC/NCALD/ACTN3/FH…	91
GO:0032732	BP	GO:0032732	positive regulation of interleukin-1 production	44/4471	73/18800	2.91879281791217e-11	1.11197161535733e-09	7.54510271016274e-10	LILRA5/MEFV/GSDMD/ORM1/TYROBP/STAT3/IL16/CLEC7A/CASP1/PYCARD/NLRP1/LILRA2/MYD88/MNDA/S100A13/NOD2/PANX2/NLRP12/LGALS9/IL6/HK1/CCL19/HAVCR2/IFI16/NLRC4/TLR8/AIM2/AGER/GBP5/ORM2/TLR4/TLR6/SAA1/TNF/CCL3/NLRP2/HSPB1/NLRP3/IGHD/PYHIN1/F2RL1/IFNG/APP/CD36	44
GO:1901652	BP	GO:1901652	response to peptide	181/4471	491/18800	3.32656701869642e-11	1.25968676382685e-09	8.54739984765879e-10	XBP1/MMP9/INPP5K/ADM/PIK3R2/TRIM41/NDEL1/ADIPOR1/FPR2/CDKN1B/GNAI2/POR/CASP4/SH2B2/PXN/BSG/ARG1/FOXO4/LTA4H/GSK3A/ZFP36L1/CYBA/USF1/STAT3/RNF40/CCND3/STAT6/CEACAM1/FCGR2B/PKM/STK11/CAPN10/SOCS3/APRT/CSK/AKT2/STAT5B/MAX/TYK2/BTG1/HSF1/AGTRAP/RELA/WDTC1/TIMP1/AKT1/RETN/NLRP1/SOCS1/RAB31/ZBTB7B/FUT7/TRPV4/SESN2/VAMP2/JAK3/LYN/TLR2/PIP4K2C/PRKCZ/HDAC5/AP3S1/BCL2L11/CYP11A1/FBP1/EDN1/CYC1/RAB8B/KLF2/I…	181
GO:0002444	BP	GO:0002444	myeloid leukocyte mediated immunity	56/4471	104/18800	3.50065527303423e-11	1.31767179917923e-09	8.94084788297175e-10	HLA-E/LAT/STXBP2/CD300A/RAC2/FCGR3A/IL4R/TREM1/TYROBP/FGR/HMOX1/ARG1/SPI1/ANXA3/STX4/CD177/ITGB2/UNC13D/FCGR2B/WDR1/ITGAM/NLRP6/RABGEF1/MYD88/VAMP2/LYN/BLK/CXCL6/S100A13/FOXF1/FCGR1A/LGALS9/IL6/TUSC2/GATA1/PIK3CD/LAT2/C3/SCNN1B/PTGDS/PTGDR/SERPINB9/GAB2/SPON2/SNAP23/TICAM1/CCL3/PRAM1/PTAFR/PLA2G1B/DNASE1L3/FES/ADGRE2/F2RL1/NR4A3/CCR2	56
GO:0070664	BP	GO:0070664	negative regulation of leukocyte proliferation	51/4471	91/18800	3.65262533899511e-11	1.366690647674e-09	9.27345731429083e-10	TNFRSF14/CEBPB/CD300A/TYROBP/LILRB2/ARG1/VSIR/FCGR2B/LST1/PTPN6/LILRB1/ZBTB7B/HLA-G/LYN/PKN1/LGALS7B/CR1/BLK/INPP5D/MNDA/LGALS9C/LILRB4/SFTPD/TNFRSF13B/LGALS9/CTLA4/IDO1/LRRC32/FOXJ1/PELI1/CD274/HAVCR2/IL10/LGALS9B/ERBB2/IL33/CRTAM/FOXP3/GSTP1/CRP/CLEC4G/GPNMB/XCL1/GAL/CD86/TNFAIP3/VSIG4/IL4I1/HLA-DRB1/SDC4/SCGB1A1	51
GO:0002224	BP	GO:0002224	toll-like receptor signaling pathway	63/4471	123/18800	3.71309984552498e-11	1.38109737449527e-09	9.37121181816706e-10	GPS2/ARRB2/NINJ1/TNIP1/FLOT1/CD300A/GPR108/SLC15A4/NFKBIL1/TICAM2/CYBA/IRF3/CD14/IRF1/IRF7/NLRP6/LILRA4/CTSS/LILRA2/PLCG2/MYD88/UNC93B1/TNIP2/LYN/TLR2/IFI35/TLR9/LTF/S100A14/NR1H4/NOD2/CD40/TNIP3/MAPKAPK2/PELI1/IRAK1/BPIFB1/HAVCR2/CD300LF/IRAK2/TLR8/NFKBIA/TLR1/FCRL3/BCL10/COLEC12/TLR5/LY96/TLR4/OAS1/TREML4/TLR6/TLR10/SCIMP/TNFAIP3/TICAM1/TNF/TREM2/NMI/IRF4/F2RL1/CAV1/CD36	63
GO:0002820	BP	GO:0002820	negative regulation of adaptive immune response	38/4471	59/18800	3.78914730448071e-11	1.40109293858622e-09	9.50688846919867e-10	HLA-F/TNFRSF14/BCL6/IL4R/ARG1/CD55/CEACAM1/FCGR2B/ZC3H12A/PTPN6/LILRB1/ZBTB7B/HLA-G/JAK3/CR1/NOD2/PTPRC/SLAMF1/LILRB4/KLRC1/TBX21/FOXJ1/HAVCR2/SAMSN1/SMAD7/CR2/C4BPB/IL7R/KLRD1/C4BPA/FOXP3/TRIM27/CLEC4G/XCL1/ALOX15/CR1L/IL1RL1/IL4I1	38
GO:1990748	BP	GO:1990748	cellular detoxification	60/4471	115/18800	4.01759637490536e-11	1.47687782530147e-09	1.00211145036113e-09	HBA1/HBD/HBA2/HBQ1/HBB/SELENOW/SRXN1/ALOX5AP/SOD2/HBM/S100A9/HP/PRDX5/ABCB6/PARK7/IPCEF1/GSTK1/PIM1/SESN2/MT3/TXNDC2/GSTO1/GPX4/PRDX2/CCS/NFE2L2/DUOX2/AKR1B10/GPX3/APOA4/HBG2/GPX1/GSTZ1/PTGES/GLRX/PRDX6/HBG1/FBLN5/HBE1/HBZ/NXN/ALDH1A1/H19/GSTP1/GSTA1/FABP1/TPO/GSR/SELENOT/ABCG2/CYGB/TXNDC17/ADH4/GSTM3/ALB/PTGS1/CD36/APOE/GSTM1/EPX	60
GO:0002285	BP	GO:0002285	lymphocyte activation involved in immune response	90/4471	201/18800	4.39619718176478e-11	1.60376322876546e-09	1.08820747910271e-09	XBP1/PGLYRP1/HLA-F/SLC11A1/SLC15A4/BCL6/BCL3/IL4R/LGALS3/LAMP1/CORO1A/CCR6/SPI1/RARA/TNFSF13/STAT3/FCER1G/LCP1/UNC13D/STAT6/CEACAM1/FCGR2B/RELB/TGFB1/HLX/ZC3H12A/CLEC4E/LILRB1/MAD2L2/SEMA4A/PTK2B/PLCG2/ZBTB7B/BATF/JAK3/RORC/PRKCZ/IL18R1/CR1/NKG7/PLCL2/CD81/LGALS1/CD40/ICAM1/IL27/PTPRC/LFNG/ITGAL/PCK1/HLA-DMB/KLRC2/TBX21/CLEC4D/LGALS9/IL6/APBB1IP/CCL19/HAVCR2/IL12RB1/SMAD7/SLAMF6/IL10/LY9/CD40LG/P…	90
GO:0043281	BP	GO:0043281	regulation of cysteine-type endopeptidase activity involved in apoptotic process	91/4471	204/18800	4.41379316857182e-11	1.60376322876546e-09	1.08820747910271e-09	CDKN2D/ARRB2/MMP9/NDUFA13/ADORA2A/HTRA2/RAF1/MTCH1/DIABLO/CTSD/BAX/POR/RFFL/CTSH/S100A9/BBC3/LAPTM5/PRDX5/BCAP31/MICAL1/RPS6KA1/LCK/LAMTOR5/RHOA/CLEC7A/CASP1/PYCARD/GSN/BID/HSF1/TNFSF14/AKT1/BAD/NLRP1/PARK7/PLAUR/CD27/S100A8/MT3/CARD16/BCL2L11/SFRP2/PIH1D1/BCL2L12/FIS1/SFN/PAX2/NLRP12/BIRC7/LGALS9/CRYAB/GPX1/ST20/NOL3/SNCA/SOX7/HIP1R/BOK/DAP/ATP2A3/FASLG/CFLAR/NLRC4/TNFSF15/NKX3-1/BCL10/THBS1/AVP…	91
GO:0006874	BP	GO:0006874	cellular calcium ion homeostasis	170/4471	456/18800	4.7302185503042e-11	1.7088594142076e-09	1.15951878801165e-09	CXCR1/ADM/FPR1/LIME1/TCIRG1/CXCR2/C5AR1/PRKACA/CLN3/MCOLN1/FPR2/CAPN3/GRINA/CALM1/BAX/CORO1A/C5AR2/LPAR2/CCR6/CD55/CYBA/BCAP31/PROK2/LCK/HERPUD1/PTPN6/P2RX4/CDH23/CACNA1E/CXCR5/GP9/CTRC/KCTD17/CALM3/PTK2B/CALM2/CASQ2/P2RX5/DMPK/PLCG2/CCL5/TRPV4/ANXA6/CX3CL1/ATP1A2/JAK3/LYN/MICU1/GSTO1/TMEM38A/JPH2/HEXB/SRI/EDN1/S1PR4/CCR1/BDKRB1/ERO1A/VDR/FIS1/ATP2C2/SELENOK/CD40/RYR2/CACNA1S/TRDN/PTPRC/FKBP1B/ED…	170
GO:0042742	BP	GO:0042742	defense response to bacterium	142/4471	364/18800	4.83308892729716e-11	1.72236785235474e-09	1.16868471921587e-09	HLA-A/HLA-E/PGLYRP1/SIRT2/SLC11A1/TNFRSF14/TRBC1/CEBPB/GBP2/IGLC1/C5AR1/BCL3/FPR2/GSDMD/CFP/TREM1/FGR/S100A9/ANXA3/HP/TRBC2/S100A12/CYBA/PPP1R11/SLPI/FCER1G/RBCK1/LCN2/RNF31/KLRK1/PI3/CLEC4E/LTA/CAMP/NLRP6/PYCARD/SHARPIN/DEFA3/GNLY/ACP5/NLRP1/ANG/MYD88/S100A8/OPTN/TLR2/DCD/SPINK5/TLR9/SLAMF8/LTF/S100A14/S100A7/CXCL6/ZNFX1/BPIFA2/NR1H4/NOD2/PPBP/KLK3/DEFB4A/DEFA4/GSDMB/KRT6A/STATH/SFTPD/CLEC4D/IL6…	142
GO:0032611	BP	GO:0032611	interleukin-1 beta production	58/4471	110/18800	4.84981084738767e-11	1.72236785235474e-09	1.16868471921587e-09	ARRB2/LILRA5/MEFV/GSDMD/ORM1/TYROBP/STAT3/ZC3H12A/CLEC7A/CASP1/PYCARD/ACP5/NLRP1/LILRA2/MYD88/CX3CL1/CARD16/SPHK1/MNDA/CARD18/NOD2/NLRP12/LILRB4/LGALS9/IL6/HK1/CCR7/CCL19/CPTP/IFI16/SIRPA/NLRC4/TLR8/GSTP1/AIM2/AGER/GBP5/ORM2/TLR4/MIR877/TLR6/TNFAIP3/ERRFI1/TNF/S1PR3/CCL3/APOA1/NLRP2/TREM2/HSPB1/NLRP3/CARD17/PYHIN1/F2RL1/IFNG/APP/CD36/SERPINB1	58
GO:0032651	BP	GO:0032651	regulation of interleukin-1 beta production	58/4471	110/18800	4.84981084738767e-11	1.72236785235474e-09	1.16868471921587e-09	ARRB2/LILRA5/MEFV/GSDMD/ORM1/TYROBP/STAT3/ZC3H12A/CLEC7A/CASP1/PYCARD/ACP5/NLRP1/LILRA2/MYD88/CX3CL1/CARD16/SPHK1/MNDA/CARD18/NOD2/NLRP12/LILRB4/LGALS9/IL6/HK1/CCR7/CCL19/CPTP/IFI16/SIRPA/NLRC4/TLR8/GSTP1/AIM2/AGER/GBP5/ORM2/TLR4/MIR877/TLR6/TNFAIP3/ERRFI1/TNF/S1PR3/CCL3/APOA1/NLRP2/TREM2/HSPB1/NLRP3/CARD17/PYHIN1/F2RL1/IFNG/APP/CD36/SERPINB1	58
GO:0002688	BP	GO:0002688	regulation of leukocyte chemotaxis	63/4471	124/18800	5.80502669175922e-11	2.05002234743812e-09	1.39100935275035e-09	GPSM3/RAC2/C5AR1/FPR2/MAPK3/MPP1/DAPK2/PADI2/C5AR2/CCR6/SPI1/KLRK1/DDT/TNFAIP6/CREB3/TNFSF14/BST1/PTK2B/CCL5/TRPV4/LYN/SLAMF8/EDN1/CCR1/S100A14/S100A7/NOD2/CCL4/SLAMF1/NBL1/CMKLR1/CCL7/SLC8B1/C3AR1/LGALS9/IL6/DUSP1/PLA2G7/DPP4/CCL21/CCR7/CCL19/RAC1/CYP19A1/THBS1/VEGFA/AIF1/CCL2/XCL1/XCL2/CCL3/MOSPD2/CAMK1D/CSF1/LGMN/GAS6/RARRES2/IL6R/F2RL1/CD74/CXCL10/CCR2/CXCL8	63
GO:1905952	BP	GO:1905952	regulation of lipid localization	74/4471	155/18800	5.94476009898976e-11	2.08764033420389e-09	1.41653442641026e-09	EHD1/ACSL1/PRELID1/ABHD5/NR1H2/ABCA7/TSPO/ZC3H12A/PNPLA2/PPARD/PLIN5/AKT2/P2RX4/AKT1/RETN/ANXA2/CIDEA/EDN1/FURIN/FIS1/ADIPOQ/APOA5/CYP4A11/FITM1/CES1/APOA4/IL6/PRKCD/CYP8B1/PTGES/BMP6/ABCA2/C1QTNF1/OSBPL6/MAP2K6/CYP19A1/ABCG1/PCSK9/MSR1/FASLG/C3/LDLRAP1/APOC4/NFKBIA/POMC/NKX3-1/LPCAT3/THBS1/LEP/CRP/ITGB3/PLA2G6/PPARG/GAL/PLIN3/AGT/TNF/APOA1/TREM2/PLIN2/ABCA13/OSBPL11/ABCA1/NTSR1/SPP1/LRP1/APOC2/I…	74
GO:0071675	BP	GO:0071675	regulation of mononuclear cell migration	60/4471	116/18800	6.40140295770129e-11	2.23551216622835e-09	1.5168704552401e-09	TNFRSF14/ADAM8/C5AR1/FPR2/MAPK3/STK10/LGALS3/PADI2/CCR6/SPI1/KLRK1/RHOA/RIPK3/PYCARD/CREB3/TNFSF14/AKT1/PTK2B/CCL5/TRPV4/LYN/ADTRP/SLAMF8/CCR1/S100A14/S100A7/SELENOK/CCL4/SLAMF1/NBL1/CMKLR1/CCL7/SLC8B1/C3AR1/LGALS9/DUSP1/PLA2G7/CCL21/CCR7/MADCAM1/APOD/CCL20/FADD/AGER/THBS1/AIF1/CCL2/XCL1/XCL2/TNF/CCL3/MOSPD2/CSF1/LGMN/GAS6/RARRES2/CXCL10/APP/CCR2/PDGFD	60
GO:0055074	BP	GO:0055074	calcium ion homeostasis	173/4471	468/18800	7.02749858939717e-11	2.44059978635086e-09	1.65602932737641e-09	CXCR1/ADM/FPR1/LIME1/TCIRG1/CXCR2/C5AR1/PRKACA/CLN3/MCOLN1/FPR2/CAPN3/GRINA/CALM1/BAX/CORO1A/C5AR2/LPAR2/CCR6/CD55/CYBA/BCAP31/PROK2/LCK/HERPUD1/PTPN6/P2RX4/CDH23/CACNA1E/CXCR5/GP9/CTRC/KCTD17/CALM3/PTK2B/CALM2/CASQ2/P2RX5/DMPK/PLCG2/CCL5/TRPV4/ANXA6/CX3CL1/ATP1A2/JAK3/LYN/MICU1/GSTO1/TMEM38A/JPH2/HEXB/SRI/EDN1/S1PR4/CCR1/S100A14/BDKRB1/ERO1A/VDR/FIS1/ATP2C2/SELENOK/CD40/RYR2/CACNA1S/TRDN/PTPRC/F…	173
GO:0032760	BP	GO:0032760	positive regulation of tumor necrosis factor production	55/4471	103/18800	8.02991496986534e-11	2.7734090934381e-09	1.88185167483484e-09	HLA-E/ARID5A/LILRA5/ORM1/TYROBP/CYBA/STAT3/CD14/PF4/DDT/SASH3/TNFRSF8/CLEC7A/PYCARD/CD2/LILRA2/PLCG2/MYD88/IFNGR1/TLR2/LRRK2/MMP8/TLR9/NOD2/SELENOK/PTPRC/CLU/PTPRJ/LGALS9/IL6/MAPKAPK2/CCL19/HAVCR2/FADD/IL33/TLR1/AKAP12/AGER/THBS1/LEP/ORM2/LY96/TLR4/OAS1/SPON2/CYBB/TWIST1/TICAM1/CCL3/PTAFR/HSPB1/IFNG/APP/CCR2/CD36	55
GO:0019730	BP	GO:0019730	antimicrobial humoral response	62/4471	122/18800	8.10789095117941e-11	2.78503838902261e-09	1.88974254438763e-09	HLA-A/HLA-E/PGLYRP1/SLC11A1/BCL3/FAM3A/S100A9/S100A12/SLPI/PI3/PF4/CAMP/CXCL1/DEFA3/GNLY/ANG/CXCL5/SPINK5/LTF/S100A7/CXCL6/NOD2/PPBP/KLK3/DEFB4A/DEFA4/PF4V1/REG3A/KRT6A/SFTPD/BPIFA1/DEFA6/CXCL14/DEFA5/MUC7/REG1B/GAPDH/FGA/CXCL9/FGB/REG1A/PLA2G6/ROMO1/RPS19/SPON2/WFDC2/PGC/PRSS3/HRG/DEFA1/IGHM/DEFA1B/RNASE6/TF/PLA2G1B/RARRES2/LYZ/CXCL10/PRSS2/IGKV3-20/IGHA2/CXCL8	62
GO:0031343	BP	GO:0031343	positive regulation of cell killing	40/4471	65/18800	9.2868956407108e-11	3.17268619551674e-09	2.15277466454005e-09	HLA-B/HLA-A/HLA-E/HLA-F/TYROBP/LAMP1/B2M/ARG1/SPI1/VAV1/KLRK1/ITGAM/STAT5B/CLEC7A/HLA-G/NCR3/PTPRC/PRF1/KLRC2/CD1A/KLRC3/AZGP1/CD1B/IL12RB1/KLRD1/SLAMF6/FADD/CADM1/CRTAM/FCER2/XCL1/CD1D/KLRC4/CD1C/LAG3/HLA-DRB1/CD1E/F2RL1/CD5L/IFNG	40
GO:0032945	BP	GO:0032945	negative regulation of mononuclear cell proliferation	48/4471	85/18800	9.53599808400682e-11	3.24017751113875e-09	2.19856980007941e-09	TNFRSF14/CEBPB/CD300A/TYROBP/LILRB2/ARG1/VSIR/FCGR2B/LST1/PTPN6/LILRB1/ZBTB7B/HLA-G/LYN/PKN1/LGALS7B/CR1/BLK/INPP5D/MNDA/LGALS9C/LILRB4/SFTPD/TNFRSF13B/LGALS9/CTLA4/IDO1/LRRC32/FOXJ1/PELI1/CD274/HAVCR2/IL10/LGALS9B/ERBB2/CRTAM/FOXP3/CRP/CLEC4G/GPNMB/XCL1/GAL/CD86/VSIG4/IL4I1/HLA-DRB1/SDC4/SCGB1A1	48
GO:0002708	BP	GO:0002708	positive regulation of lymphocyte mediated immunity	60/4471	117/18800	1.0107352956504e-10	3.41585057443999e-09	2.31776990264595e-09	HLA-B/HLA-A/HLA-E/HLA-F/ARID5A/LAMP1/B2M/TNFSF13/CD55/VAV1/STAT6/KLRK1/TGFB1/LTA/STAT5B/SASH3/MAD2L2/HLA-G/PRKCZ/IL18R1/IL1R1/NOD2/CD81/CD40/NCR3/PTPRC/SLAMF1/KLRC2/TBX21/IL6/CD1A/HPX/KIR2DL4/KLRC3/AZGP1/CD1B/IL12RB1/KLRD1/SLAMF6/C3/FADD/CADM1/CRTAM/SH2D1B/FOXP3/CD28/GATA3/FCER2/XCL1/CD1D/KLRC4/CD1C/TNF/LAG3/TREM2/C17orf99/NLRP3/HLA-DRB1/CD1E/IL1B	60
GO:0051651	BP	GO:0051651	maintenance of location in cell	95/4471	219/18800	1.10890077855061e-10	3.72756700212254e-09	2.52928001952551e-09	FTH1/TMSB4X/LIME1/FTL/PRKACA/MCOLN1/CAPN3/CALM1/BAX/PINK1/CORO1A/OS9/S100A9/CYBA/LCN2/TSPO/LCK/PTPN6/GSN/GP9/AKT1/CALM3/PTK2B/CALM2/CASQ2/PARK7/PLCG2/SYNE1/ANXA6/S100A8/CX3CL1/ATP1A2/SP100/LYN/GSTO1/TMEM38A/JPH2/TWF2/SRI/BDKRB1/ERO1A/RYR2/TRDN/PTPRC/FKBP1B/SKP1/SUN2/DHRS7C/SLC8B1/TMSB10/CDK5/HRC/HK1/ARL2/CCL21/GP5/CCR7/CCL19/NOL3/GPAA1/SORL1/GAA/SNCA/FKBP1A/F2RL3/RER1/FASLG/SLC8A1/DDIT3/DBN1/CD19…	95
GO:0002702	BP	GO:0002702	positive regulation of production of molecular mediator of immune response	61/4471	120/18800	1.13246404407008e-10	3.78652605373646e-09	2.56928572596416e-09	XBP1/HLA-A/HLA-E/HLA-F/FFAR2/TNFRSF14/ARID5A/IL4R/B2M/STX4/LAPTM5/TNFSF13/CD55/STAT6/TGFB1/SASH3/CLEC7A/LILRB1/MAD2L2/PLCG2/HLA-G/PRKCZ/IL18R1/TLR9/GPRC5B/IL1R1/NOD2/KLK3/CD81/CD40/PTPRC/FFAR3/SLAMF1/TBX21/IL6/HK1/HPX/KIR2DL4/IL10/BCL10/CD28/GATA3/SEMA7A/TLR4/XCL1/SPON2/PGC/RBP4/CD86/TNFRSF4/SCIMP/DNAJB9/TICAM1/GPI/C17orf99/NLRP3/F2RL1/CD74/NR4A3/IL1B/CD36	61
GO:0045580	BP	GO:0045580	regulation of T cell differentiation	72/4471	151/18800	1.15498573143025e-10	3.84139698823837e-09	2.60651750696483e-09	XBP1/ADAM8/PRELID1/BCL6/IL4R/LILRB2/RARA/VSIR/SART1/IRF1/HLX/ZC3H12A/RHOA/STAT5B/SASH3/BAD/CD2/SOCS1/VNN1/ZBTB7B/CD27/HLA-G/JAK3/ZAP70/PRKCZ/CR1/PRDM1/SPINK5/PRDX2/CLPTM1/IL27/PTPRC/SLC46A2/PCK1/LILRB4/TBX21/LGALS9/CTLA4/FOXJ1/TCF7/CCL19/CAMK4/IL12RB1/SMAD7/IL7R/ERBB2/CRTAM/FOXP3/LEF1/CD28/IL15/GATA3/CARD11/CD86/FOXO3/TGFBR2/NFKBID/RAG2/FGL2/LAG3/ZNF683/NLRP3/IL4I1/HLA-DRB1/PNP/GLI2/IRF4/IFNG/CD7…	72
GO:0097237	BP	GO:0097237	cellular response to toxic substance	62/4471	123/18800	1.25747278126645e-10	4.16024942265312e-09	2.82286964525854e-09	HBA1/HBD/HBA2/HBQ1/HBB/SELENOW/SRXN1/ALOX5AP/SOD2/HBM/PINK1/S100A9/HP/PRDX5/ABCB6/PARK7/IPCEF1/GSTK1/PIM1/SESN2/MT3/TXNDC2/GSTO1/GPX4/PRDX2/CCS/NFE2L2/DUOX2/AKR1B10/GPX3/APOA4/HBG2/GPX1/GSTZ1/PTGES/GLRX/PRDX6/HBG1/FBLN5/HBE1/HBZ/NXN/ALDH1A1/H19/GSTP1/GSTA1/FABP1/TPO/GSR/SELENOT/ABCG2/TNF/CYGB/TXNDC17/ADH4/GSTM3/ALB/PTGS1/CD36/APOE/GSTM1/EPX	62
GO:0032635	BP	GO:0032635	interleukin-6 production	79/4471	172/18800	1.4756534830083e-10	4.83122801780738e-09	3.27815126817414e-09	XBP1/HLA-B/ARRB2/CEBPB/ARID5A/LILRA5/MAPK13/ORM1/TYROBP/LILRB2/C5AR2/CYBA/STAT3/IL16/ZC3H12A/CSK/PTPN6/CLEC7A/PYCARD/LILRA2/RABGEF1/PLCG2/MYD88/TRPV4/CX3CL1/TLR2/MMP8/TLR9/INPP5D/KLF2/GBA/NR1H4/NOD2/SELENOK/NLRP12/SLAMF1/LILRB4/LGALS9/IL6/AKIRIN2/FOXJ1/MAPKAPK2/HAVCR2/MBP/IL10/SIRPA/BPI/IL33/TLR8/POU2AF1/TLR1/FOXP3/BCL10/AFAP1L2/AGER/SIGLEC16/LEP/AIF1/TLR4/SPON2/CAPN2/TWIST1/TLR6/SCIMP/TNFAIP3/IL…	79
GO:0032675	BP	GO:0032675	regulation of interleukin-6 production	79/4471	172/18800	1.4756534830083e-10	4.83122801780738e-09	3.27815126817414e-09	XBP1/HLA-B/ARRB2/CEBPB/ARID5A/LILRA5/MAPK13/ORM1/TYROBP/LILRB2/C5AR2/CYBA/STAT3/IL16/ZC3H12A/CSK/PTPN6/CLEC7A/PYCARD/LILRA2/RABGEF1/PLCG2/MYD88/TRPV4/CX3CL1/TLR2/MMP8/TLR9/INPP5D/KLF2/GBA/NR1H4/NOD2/SELENOK/NLRP12/SLAMF1/LILRB4/LGALS9/IL6/AKIRIN2/FOXJ1/MAPKAPK2/HAVCR2/MBP/IL10/SIRPA/BPI/IL33/TLR8/POU2AF1/TLR1/FOXP3/BCL10/AFAP1L2/AGER/SIGLEC16/LEP/AIF1/TLR4/SPON2/CAPN2/TWIST1/TLR6/SCIMP/TNFAIP3/IL…	79
GO:0006968	BP	GO:0006968	cellular defense response	35/4471	54/18800	1.72992669220299e-10	5.6343622731544e-09	3.82310496689747e-09	ADORA2A/TCIRG1/CXCR2/NCF1/C5AR1/NCF2/LSP1/BECN1/TYROBP/LILRB2/CCR6/NCR1/FCMR/RELA/GNLY/PTK2B/HLA-G/MNDA/PRF1/PNLIPRP2/KLRC2/ITK/CCR3/KIR2DL4/KLRC3/CD300C/KIR3DL2/IL33/CXCL9/BCL10/LY96/CCR5/NCR2/CD5L/CCR2	35
GO:0035710	BP	GO:0035710	CD4-positive, alpha-beta T cell activation	54/4471	102/18800	1.8267492797677e-10	5.91904431578339e-09	4.0162713410845e-09	TCIRG1/BCL6/BCL3/IL4R/RARA/CD55/STAT3/VSIR/STAT6/RELB/HLX/ZC3H12A/SASH3/SEMA4A/SOCS1/ZBTB7B/FUT7/BATF/JAK3/RORC/PRKCZ/IL18R1/LGALS7B/NKG7/LGALS9C/CD81/IL27/TBX21/LGALS9/IL6/CCL19/CD274/IL12RB1/SMAD7/SLAMF6/CTSL/LGALS9B/LY9/FOXP3/LEF1/AGER/GATA3/XCL1/CD86/TARM1/TGFBR2/NFKBID/RORA/NLRP3/HLA-DRB1/IL6R/IRF4/IFNG/RUNX3	54
GO:0042445	BP	GO:0042445	hormone metabolic process	98/4471	230/18800	1.90428039453735e-10	6.13861874874963e-09	4.16526000467765e-09	STARD3/ADM/ECE1/DGAT2/STUB1/CPQ/POR/DHRS7/DGAT1/DHRS13/SELENOM/TSPO/CTSZ/PNPLA2/STAT5B/DKK3/PCSK7/CTSB/HSD17B7/RDH5/CPE/CYP1A1/SCPEP1/SULT1A1/CYP21A2/SDR16C5/AKR1B1/CYP11A1/FOXA1/FURIN/TG/CRABP2/HSD3B2/ERO1A/CGA/DHRS2/HPN/DUOXA2/FFAR3/EDNRB/PCSK1N/DUOX2/ADH1B/AKR1B10/UGT2B15/CYP17A1/UGT2B4/CRYM/PLA2G7/UGT2B7/CYP11B1/DUOXA1/CYP1A2/RDH16/DPP4/CYP2C18/BMP6/AKR1D1/CYP19A1/RBP1/PLB1/CYP2C9/PCSK6/SCNN1…	98
GO:0051282	BP	GO:0051282	regulation of sequestering of calcium ion	62/4471	124/18800	1.93444289335695e-10	6.20403470798052e-09	4.20964694086057e-09	LIME1/PRKACA/MCOLN1/CAPN3/CALM1/BAX/CORO1A/CYBA/LCK/PTPN6/GP9/CALM3/PTK2B/CALM2/CASQ2/PLCG2/ANXA6/CX3CL1/ATP1A2/LYN/GSTO1/TMEM38A/JPH2/SRI/BDKRB1/ERO1A/RYR2/TRDN/PTPRC/FKBP1B/DHRS7C/SLC8B1/HRC/CCL21/GP5/CCR7/CCL19/NOL3/SNCA/FKBP1A/F2RL3/FASLG/SLC8A1/DDIT3/CD19/CXCL9/CAMK2D/MCOLN2/SLC25A23/XCL1/PLCG1/CASQ1/JPH1/RASA3/GPER1/RYR1/CCL3/CCR5/CHD7/ITPR3/NTSR1/CXCL10	62
GO:0002221	BP	GO:0002221	pattern recognition receptor signaling pathway	80/4471	176/18800	2.12212149777926e-10	6.77139885027433e-09	4.59462266043364e-09	GPS2/ARRB2/SLC15A3/NINJ1/FFAR2/SEC14L1/TNIP1/FLOT1/CD300A/GPR108/SLC15A4/NFKBIL1/TICAM2/CYBA/IRF3/CD14/IRF1/IRF7/CLEC4E/FCN1/HSPA1A/OASL/NLRP6/CLEC7A/RELA/LILRA4/CTSS/LILRA2/PLCG2/MYD88/UNC93B1/TNIP2/LYN/TLR2/IFI35/TLR9/LTF/S100A14/NR1H4/NOD2/CD40/TNIP3/SLC46A2/MAPKAPK2/PELI1/IRAK1/BPIFB1/HAVCR2/CD300LF/MAP2K6/IRAK2/HSPA1B/ALPK1/TLR8/NFKBIA/TLR1/FCRL3/BCL10/COLEC12/TLR5/LY96/RIOK3/TLR4/OAS1/TREML…	80
GO:0043123	BP	GO:0043123	positive regulation of I-kappaB kinase/NF-kappaB signaling	84/4471	188/18800	2.20146568778468e-10	6.98909763303764e-09	4.7423386320593e-09	LITAF/UBE2V1/SLC44A2/EEF1D/TRADD/SECTM1/IKBKG/PINK1/HMOX1/TICAM2/S100A12/IRF3/RBCK1/RNF31/WLS/TRIM34/LAMTOR5/C18orf32/S100A4/RHOA/CLEC7A/SHISA5/CASP1/SHARPIN/RELA/CC2D1A/LTBR/RHOC/MYD88/TNIP2/CX3CL1/CARD16/MAP3K3/TLR9/LTF/GPRC5B/MIB2/S100A13/NOD2/LGALS1/ADIPOQ/CD40/CCDC22/FYN/CLEC4D/LGALS9/CCL21/TRIM25/CCR7/CCL19/PELI1/TNFRSF1A/MAP3K14/IRAK1/FKBP1A/VAPA/GAPDH/FASLG/CFLAR/FADD/TRIM21/ALPK1/PIM2/BC…	84
GO:0031348	BP	GO:0031348	negative regulation of defense response	110/4471	268/18800	2.28229972970569e-10	7.20470042195826e-09	4.8886324011211e-09	HLA-B/GPS2/TREX1/HLA-A/HLA-E/PGLYRP1/ARRB2/HLA-F/SIRT2/SEC14L1/ADORA2A/PCBP2/TNFRSF1B/FAM3A/MEFV/FPR2/NR1H2/PSMB4/HCK/FGR/ARG1/METRNL/CST7/CEACAM1/FCGR2B/TRAFD1/ALOX5/SOCS3/RHBDF2/PPARD/NLRP6/LILRB1/TNFAIP6/SHARPIN/SIGLEC10/ACP5/MVK/RABGEF1/HLA-G/CX3CL1/LYN/CR1/AOAH/SPINK5/MAPK7/SLAMF8/NLRC5/FURIN/GBA/INS/NR1H4/NOD2/KRT1/HTRA1/ADIPOQ/NLRP12/PTPRC/SERPINB4/FOXF1/KLRC1/ZFP36/FYN/LGALS9/GPX1/PRKCD/F…	110
GO:0050672	BP	GO:0050672	negative regulation of lymphocyte proliferation	47/4471	84/18800	2.29230048423744e-10	7.20470042195826e-09	4.8886324011211e-09	TNFRSF14/CEBPB/CD300A/TYROBP/LILRB2/ARG1/VSIR/FCGR2B/LST1/PTPN6/LILRB1/ZBTB7B/HLA-G/LYN/PKN1/LGALS7B/CR1/BLK/INPP5D/MNDA/LGALS9C/LILRB4/SFTPD/TNFRSF13B/LGALS9/CTLA4/IDO1/LRRC32/FOXJ1/PELI1/CD274/HAVCR2/IL10/LGALS9B/ERBB2/CRTAM/FOXP3/CLEC4G/GPNMB/XCL1/GAL/CD86/VSIG4/IL4I1/HLA-DRB1/SDC4/SCGB1A1	47
GO:0019932	BP	GO:0019932	second-messenger-mediated signaling	121/4471	303/18800	2.34143699730529e-10	7.31367821345263e-09	4.96257751074402e-09	CXCR1/TBC1D10C/PLA2G4B/ADM/FPR1/LAT/CXCR2/PRKACA/CDC34/MCOLN1/FPR2/CALM1/DMTN/CCR6/BCAP31/CD3E/UBE2B/P2RX4/RUNDC3A/CLEC7A/CXCR5/CAP1/BST1/CALM3/PTK2B/CALM2/CASQ2/CAP2/P2RX5/CIB1/DMPK/PLCG2/RNF157/ADGRB2/ATP1A2/GSTO1/ZAP70/TMEM38A/LRRK2/DDAH2/PLEK/MAPK7/EDN1/SPHK1/CCR1/HPCA/INPP5A/INS/PPP3R1/FIS1/SELENOK/PDE2A/CD22/RYR2/CCL4/PTPRC/NPR1/FKBP1B/EDNRB/SLC8A2/MYOZ2/PTPRJ/CMKLR1/CCR3/HRC/SPINK1/CCR7/IN…	121
GO:0098754	BP	GO:0098754	detoxification	71/4471	150/18800	2.35024339662334e-10	7.31367821345263e-09	4.96257751074402e-09	HBA1/HBD/HBA2/HBQ1/HBB/SELENOW/SRXN1/ALOX5AP/SOD2/HBM/S100A9/HP/PRDX5/SLC22A18/ABCB6/PARK7/IPCEF1/GSTK1/PIM1/SESN2/MT1F/MT3/TXNDC2/GSTO1/MT1X/GPX4/PRDX2/CCS/MT1B/NFE2L2/DUOX2/AKR1B10/GPX3/APOA4/HBG2/GPX1/GSTZ1/PTGES/GLRX/PRDX6/HBG1/MT2A/FBLN5/MT1DP/HBE1/HBZ/NXN/MT1M/ALDH1A1/H19/GSTP1/GSTA1/FABP1/TPO/MT1H/GSR/MT1A/SELENOT/ABCG2/CYGB/TXNDC17/MT1E/ADH4/GSTM3/ALB/MT1G/PTGS1/CD36/APOE/GSTM1/EPX	71
GO:0042119	BP	GO:0042119	neutrophil activation	29/4471	41/18800	2.67571609695196e-10	8.2854932933202e-09	5.62198684202714e-09	CXCR2/STXBP2/CD300A/TYROBP/SPI1/ANXA3/CD177/ITGB2/FCER1G/FCGR2B/ITGAM/CAMP/PREX1/LILRA2/CCL5/MYD88/CXCL6/PRKCD/SCNN1B/PLA2G2A/IL15/GRN/TNF/PRAM1/PTAFR/DNASE1L3/PRG3/F2RL1/CXCL8	29
GO:0051283	BP	GO:0051283	negative regulation of sequestering of calcium ion	61/4471	122/18800	2.70266163250603e-10	8.32790736369259e-09	5.65076622028608e-09	LIME1/PRKACA/MCOLN1/CAPN3/CALM1/BAX/CORO1A/CYBA/LCK/PTPN6/GP9/CALM3/PTK2B/CALM2/CASQ2/PLCG2/ANXA6/CX3CL1/ATP1A2/LYN/GSTO1/TMEM38A/JPH2/SRI/BDKRB1/ERO1A/RYR2/TRDN/PTPRC/FKBP1B/DHRS7C/SLC8B1/HRC/CCL21/GP5/CCR7/CCL19/NOL3/SNCA/FKBP1A/F2RL3/FASLG/SLC8A1/DDIT3/CD19/CXCL9/CAMK2D/MCOLN2/XCL1/PLCG1/CASQ1/JPH1/RASA3/GPER1/RYR1/CCL3/CCR5/CHD7/ITPR3/NTSR1/CXCL10	61
GO:0010950	BP	GO:0010950	positive regulation of endopeptidase activity	79/4471	174/18800	2.93956097464056e-10	9.00890467673648e-09	6.11284588143011e-09	NDUFA13/TBC1D10A/HTRA2/PRELID1/MTCH1/MEFV/PSENEN/DIABLO/PSME1/CTSD/BAX/CTSH/S100A9/BBC3/LAPTM5/STAT3/VSIR/BCAP31/APH1A/CYFIP2/LCK/RHOA/PERP/NLRP6/CLEC7A/CASP1/PYCARD/GSN/BID/HSF1/BAD/PSME2/NLRP1/S100A8/LYN/PICALM/CR1/BCL2L11/SFRP2/FIS1/ADRM1/SERPINB3/NLRP12/FYN/LGALS9/AKIRIN2/ST20/SNCA/MBP/SOX7/HIP1R/BOK/DAP/ATP2A3/FASLG/CFLAR/IFI16/FADD/NLRC4/TNFSF15/NKX3-1/BCL10/AIM2/AGER/TNFSF10/BAK1/PPARG/NGF…	79
GO:0050868	BP	GO:0050868	negative regulation of T cell activation	62/4471	125/18800	2.95232956316849e-10	9.00890467673648e-09	6.11284588143011e-09	TNFRSF14/ADORA2A/CEBPB/CD300A/BCL6/IL4R/LGALS3/LILRB2/ARG1/LAPTM5/VSIR/IRF1/CEACAM1/FCGR2B/HLX/ZC3H12A/PTPN6/LILRB1/SOCS1/ZBTB7B/HLA-G/JAK3/LGALS7B/CR1/PRDX2/LGALS9C/LILRB4/SFTPD/TBX21/LGALS9/CTLA4/IDO1/LRRC32/FOXJ1/PELI1/CD274/HAVCR2/SMAD7/IL10/LGALS9B/ERBB2/CRTAM/FGL1/FOXP3/TIGIT/CLEC4G/GPNMB/XCL1/CD86/TARM1/RAG2/VSIG4/FGL2/LAG3/PAG1/IL4I1/HLA-DRB1/SDC4/TNFAIP8L2/CD74/RUNX3/SCGB1A1	62
GO:0032731	BP	GO:0032731	positive regulation of interleukin-1 beta production	38/4471	62/18800	3.24112471525125e-10	9.84237196138616e-09	6.67838156430107e-09	LILRA5/MEFV/GSDMD/ORM1/TYROBP/STAT3/CLEC7A/CASP1/PYCARD/NLRP1/LILRA2/MYD88/MNDA/NOD2/NLRP12/LGALS9/IL6/HK1/CCL19/IFI16/NLRC4/TLR8/AIM2/AGER/GBP5/ORM2/TLR4/TLR6/TNF/CCL3/NLRP2/HSPB1/NLRP3/PYHIN1/F2RL1/IFNG/APP/CD36	38
GO:0042116	BP	GO:0042116	macrophage activation	55/4471	106/18800	3.38912421305431e-10	1.02423244246439e-08	6.94976280936035e-09	TREX1/SLC11A1/C5AR1/SBNO2/IL4R/FPR2/TYROBP/ITGB2/CST7/FCGR2B/DYSF/ZC3H12A/ITGAM/IFNGR2/JMJD6/PLCG2/IFNGR1/TNIP2/CX3CL1/TLR2/LRRK2/IFI35/MMP8/SPHK1/PTPRC/CLU/IL6/C1QA/HAVCR2/SNCA/GPR137B/IL10/BPI/IL33/TLR1/AGER/THBS1/AIF1/TLR4/GRN/TLR6/CTSC/IL1RL1/TICAM1/VSIG4/TNF/CCL3/CD93/TREM2/HAMP/RORA/NMI/IFNG/CD74/APP	55
GO:0010876	BP	GO:0010876	lipid localization	164/4471	446/18800	3.47778963889793e-10	1.04599931435944e-08	7.09745838167434e-09	PLSCR3/SPNS1/STARD3/AQP9/FFAR2/EHD1/BSCL2/ACSL1/CPT1B/PRELID1/ATG9A/CLN3/VPS4A/OSBPL2/DGAT2/ABHD5/NR1H2/GRAMD1A/AUP1/PSAP/APOBR/XKR8/STARD10/DGAT1/STARD5/CEACAM1/RBP7/LRP10/PITPNM1/ABCA7/SELENOM/TSPO/ZC3H12A/SLC10A3/C2CD2L/ALKBH7/PNPLA2/PPARD/SLCO3A1/PLIN5/AKT2/STAT5B/P2RX4/NPC2/VMP1/APOL2/GLTP/PITPNC1/AKT1/RETN/FABP6/ABCC3/SERPINA5/ANXA2/CIDEA/PLA2G5/HEXB/EDN1/FURIN/PLSCR1/GBA/SLC27A3/CRABP2/FIS…	164
GO:0051092	BP	GO:0051092	positive regulation of NF-kappaB transcription factor activity	72/4471	154/18800	3.53862911955719e-10	1.05922964978745e-08	7.18723067290514e-09	ADAM8/FLOT1/IL18RAP/UBE2V1/TRADD/CAPN3/PSMA6/IKBKG/PRKD2/S100A9/S100A12/STAT3/RBCK1/RNF31/TRIM34/HSPA1A/LAMTOR5/SLCO3A1/RIPK3/CLEC7A/PYCARD/RELA/RNF25/RIPK4/CIB1/PLCG2/MYD88/TRAF1/S100A8/CX3CL1/TLR2/CARD16/PRKCZ/IL18R1/TLR9/LTF/SPHK1/INS/FLOT2/NOD2/CD40/CLU/LGALS9/CRNN/TRIM25/IRAK1/CFLAR/IRAK2/HSPA1B/NLRC4/CD40LG/TRIM21/PRKCH/BCL10/AIM2/AGER/TRIM27/CARD11/TLR4/TLR6/TRIM22/TICAM1/AGT/TNF/TRIM8/NLR…	72
GO:0042743	BP	GO:0042743	hydrogen peroxide metabolic process	35/4471	55/18800	3.66839931176679e-10	1.09287005088939e-08	7.41549214830583e-09	HBA1/HBD/HBA2/HBQ1/HBB/RAC2/SOD2/HBM/PINK1/HP/CYBA/PRDX5/PARK7/CYP1A1/MT3/PRDX2/DUOXA2/DUOX2/MAOB/GPX3/FYN/APOA4/HBG2/GPX1/DUOXA1/CYP1A2/RAC1/HBG1/SNCA/HBE1/HBZ/TPO/CYBB/ACOX1/EPX	35
GO:2001233	BP	GO:2001233	regulation of apoptotic signaling pathway	141/4471	370/18800	3.80167742316009e-10	1.12723322084832e-08	7.64865785434195e-09	XBP1/CDKN2D/ARRB2/MMP9/NDUFA13/DEDD2/ADORA2A/ITPRIP/HTRA2/PRELID1/RAF1/TRIM39/TNFSF12/BECN1/SOD2/TMBIM1/GNAI2/GRINA/DAPK2/BAX/RFFL/LGALS3/PINK1/SLC9A3R1/CTSH/S100A9/HMOX1/BBC3/STX4/RBCK1/BCL2L1/BCAP31/TNFRSF12A/PF4/LCK/HSPA1A/HERPUD1/FLCN/RIPK3/PYCARD/BID/CREB3/AATF/RELA/MAL/AKT1/BAD/ERP29/PARK7/CTTN/VNN1/LTBR/PLAUR/TRAF1/GHITM/S100A8/CX3CL1/SP100/TIMP3/IVNS1ABP/LRRK2/PRDX2/BCL2L11/MAPK7/SFRP2/PI…	141
GO:1901653	BP	GO:1901653	cellular response to peptide	138/4471	361/18800	4.57192527914066e-10	1.34925456829475e-08	9.15514763087618e-09	XBP1/INPP5K/PIK3R2/TRIM41/NDEL1/ADIPOR1/FPR2/GNAI2/POR/CASP4/SH2B2/PXN/ARG1/FOXO4/GSK3A/ZFP36L1/CYBA/USF1/STAT3/CCND3/STAT6/CEACAM1/FCGR2B/PKM/CAPN10/SOCS3/APRT/CSK/AKT2/STAT5B/MAX/TYK2/HSF1/AGTRAP/RELA/WDTC1/AKT1/SOCS1/RAB31/ZBTB7B/FUT7/VAMP2/JAK3/LYN/PIP4K2C/PRKCZ/HDAC5/AP3S1/BCL2L11/CYP11A1/FBP1/EDN1/RAB8B/KLF2/INS/NR1H4/NOD2/IGFBP1/ADIPOQ/ESRRA/JAK1/ICAM1/FOXC2/FFAR3/NFE2L2/FGF21/PCK1/LDOC1/P…	138
GO:0051047	BP	GO:0051047	positive regulation of secretion	119/4471	300/18800	5.35799213324582e-10	1.57384759577492e-08	1.06790871244034e-08	XBP1/HLA-F/PSMD9/ADORA2A/ADAM8/CHMP2A/IL4R/VPS4A/HGS/NR1H2/GNAI2/LAMP1/PINK1/SDCBP/FGR/HCAR2/STX4/CD177/CYBA/ITGB2/UNC13D/TGFB1/CAPN10/WLS/ITGAM/C2CD2L/PPARD/APBB1/APBB3/P2RX4/PARD6A/GRK2/BAD/RETN/ANG/RAB3A/CACNA1I/S100A8/TLR2/RAB7A/BLK/SNF8/SRI/GABBR1/EDN1/GRP/RAB8B/INS/NR1H4/STX1A/NPR1/EDNRB/ANKRD1/KISS1/CYP4A11/KLRC2/CDK5/SPINK1/C1QTNF12/PTGES/BAIAP3/BMP6/GATA1/SNCA/TSG101/INHBB/C1QTNF1/PFKFB2…	119
GO:0019216	BP	GO:0019216	regulation of lipid metabolic process	131/4471	339/18800	5.5714317037635e-10	1.62893114836546e-08	1.10528476199019e-08	GPS2/TREX1/ADM/BSCL2/ADIPOR1/CTDNEP1/DGAT2/PIK3IP1/FAM3A/STUB1/FPR2/ABHD5/NR1H2/POR/LPCAT1/FGR/HCAR2/PSAP/ORMDL2/CEACAM1/MTMR3/TGFB1/ABCA7/TSPO/PNPLA2/PPARD/PLIN5/RUBCNL/AKT2/STAT5B/DKK3/NPC2/WDTC1/EDF1/ORMDL3/AKT1/PTK2B/PLCG2/ACADVL/MBOAT7/LYN/CDC42/RORC/PIP4K2C/CIDEA/SPHK1/EPHX2/INS/NR1H4/CGA/NOD2/CD81/AGAP2/ADIPOQ/APOA5/PDK3/FGF21/HNF4A/WASHC1/PCK1/PIP4K2A/NR0B1/CES1/APOA4/PRKCD/AADAC/SERPINA3…	131
GO:0051209	BP	GO:0051209	release of sequestered calcium ion into cytosol	60/4471	121/18800	5.76242555944465e-10	1.67148878763813e-08	1.13416155659355e-08	LIME1/PRKACA/MCOLN1/CAPN3/CALM1/BAX/CORO1A/CYBA/LCK/PTPN6/GP9/CALM3/PTK2B/CALM2/CASQ2/PLCG2/CX3CL1/ATP1A2/LYN/GSTO1/TMEM38A/JPH2/SRI/BDKRB1/ERO1A/RYR2/TRDN/PTPRC/FKBP1B/DHRS7C/SLC8B1/HRC/CCL21/GP5/CCR7/CCL19/NOL3/SNCA/FKBP1A/F2RL3/FASLG/SLC8A1/DDIT3/CD19/CXCL9/CAMK2D/MCOLN2/XCL1/PLCG1/CASQ1/JPH1/RASA3/GPER1/RYR1/CCL3/CCR5/CHD7/ITPR3/NTSR1/CXCL10	60
GO:0051090	BP	GO:0051090	regulation of DNA-binding transcription factor activity	165/4471	452/18800	5.77017287492006e-10	1.67148878763813e-08	1.13416155659355e-08	ADGRG3/ARRB2/TMSB4X/ADAM8/FLOT1/IL18RAP/TRIM41/UBE2V1/BRMS1/BCL3/TRADD/NFKBIB/MAPK3/CAPN3/HCK/PSMA6/IKBKG/PINK1/PRKD2/S100A9/HMOX1/PPP2R5B/NFKBIL1/SPI1/ANXA3/S100A12/HCLS1/STAT3/RBCK1/RNF31/ZC3H12A/TRIM34/HSPA1A/LAMTOR5/SLCO3A1/CRTC2/RIPK3/CLEC7A/PYCARD/MAD2L2/HSF1/RELA/WWP2/CDK5RAP3/AKT1/RNF25/PARK7/RIPK4/ID3/CIB1/PLCG2/PIM1/MYD88/HES1/TRAF1/S100A8/CX3CL1/SP100/TLR2/PARP10/CARD16/PRKCZ/HDAC5/IL1…	165
GO:0033674	BP	GO:0033674	positive regulation of kinase activity	172/4471	476/18800	6.14342204847727e-10	1.7714472934279e-08	1.20198677645726e-08	MOB2/LAT/SLC11A1/UNC119/ADAM8/ACSL1/CD300A/MAP2K2/MAP2K3/NCF1/PILRB/LILRA5/AXIN1/PIK3R5/FPR2/CAMK1/CDKN1B/DAZAP2/CALM1/PINK1/FGR/MAP2K7/S100A12/CCNK/MAPRE3/CCND3/LCP2/PRKAG1/TGFB1/STK11/FGD2/DAXX/CSK/RHOA/MAP3K11/PAK1/RIPK3/RPLP1/CHI3L1/NEDD9/AKT1/BAD/CALM3/ERP29/PTK2B/CALM2/MOB3A/PARK7/ANG/SOCS1/CIB1/CCL5/JTB/MT3/LYN/CDC42/CAMKK1/PRKCZ/LRRK2/TLR9/EDN1/LTF/GPRC5B/PIH1D1/INS/GPRC5A/NOD2/SASH1/RALB…	172
GO:0002720	BP	GO:0002720	positive regulation of cytokine production involved in immune response	40/4471	68/18800	6.49969879497428e-10	1.86562130708714e-08	1.26588702317884e-08	HLA-A/HLA-E/HLA-F/FFAR2/TNFRSF14/ARID5A/B2M/LAPTM5/CD55/SASH3/CLEC7A/LILRB1/PLCG2/HLA-G/PRKCZ/IL18R1/GPRC5B/IL1R1/NOD2/CD81/FFAR3/SLAMF1/TBX21/IL6/HK1/KIR2DL4/BCL10/GATA3/SEMA7A/TLR4/XCL1/SPON2/SCIMP/TICAM1/NLRP3/F2RL1/CD74/NR4A3/IL1B/CD36	40
GO:0032689	BP	GO:0032689	negative regulation of interferon-gamma production	29/4471	42/18800	6.67459665183911e-10	1.90711429788457e-08	1.29404141785895e-08	PGLYRP1/RARA/LAPTM5/VSIR/ZC3H12A/NLRP6/LILRB1/LGALS7B/CR1/NR1H4/LGALS9C/NOD2/SLAMF1/LILRB4/LGALS9/CD274/HAVCR2/IL10/LGALS9B/DDIT3/FOXP3/GATA3/TLR4/XCL1/IL1RL1/HLA-DRB1/GAS6/INHBA/SCGB1A1	29
GO:0030168	BP	GO:0030168	platelet activation	63/4471	130/18800	7.18262750049909e-10	2.04298626552657e-08	1.38623513369956e-08	ILK/HBB/DMTN/DGKA/VAV1/THBD/FCER1G/CSRP1/FIBP/CEACAM1/MYL12A/FERMT3/PF4/LCK/PTPN6/TREML1/GP9/CLIC1/F11R/GNAS/ACTB/MYL9/PLCG2/LYN/DGKK/BLK/PLEK/PLSCR1/PF4V1/CD40/ENTPD2/IL6/PRKCD/GP5/BLOC1S3/GATA1/C1QTNF1/F2RL3/DGKD/DGKZ/CELA2A/CD40LG/FUNDC2/FGA/FGB/ITGB3/FGG/SELP/DGKQ/TLR4/PDPN/HRG/TLN1/SAA1/ABAT/COL3A1/SERPINE2/HSPB1/P2RY12/MAPK14/CD9/APOE/FN1	63
GO:0070372	BP	GO:0070372	regulation of ERK1 and ERK2 cascade	122/4471	311/18800	7.35575566502279e-10	2.07821954748876e-08	1.41014210466441e-08	TBC1D10C/ARRB2/TNIP1/VRK3/C5AR1/FPR2/MAPK3/GNAI2/C5AR2/PRKD2/SLC9A3R1/YWHAZ/MAP2K7/RGS14/NELFE/CEACAM1/TGFB1/ABCA7/PIN1/FLCN/DDT/CSK/PTPN6/GLIPR2/NLRP6/PYCARD/CHI3L1/PTK2B/CIB1/CCL5/TRPV4/CX3CL1/MT3/LYN/NECAB2/TIMP3/MARCO/PRKCZ/PLA2G5/CCR1/S100A7/NOD2/ARHGAP8/ADIPOQ/ICAM1/NLRP12/CCL4/PTPRC/RRAS/SLAMF1/FGF21/CCL7/PTPN1/LGALS9/GPBAR1/CCL21/CCR7/CCL16/CCL19/CCL17/GBP1/DUSP26/HAVCR2/EPO/RAMP3/CCL20/C…	122
GO:0002286	BP	GO:0002286	T cell activation involved in immune response	58/4471	116/18800	7.37262104820225e-10	2.07821954748876e-08	1.41014210466441e-08	SLC11A1/BCL6/BCL3/IL4R/LGALS3/RARA/STAT3/FCER1G/LCP1/STAT6/CEACAM1/FCGR2B/RELB/HLX/ZC3H12A/CLEC4E/LILRB1/SEMA4A/ZBTB7B/BATF/JAK3/RORC/PRKCZ/IL18R1/CD81/ICAM1/IL27/ITGAL/PCK1/HLA-DMB/TBX21/CLEC4D/LGALS9/IL6/APBB1IP/CCL19/HAVCR2/IL12RB1/SMAD7/SLAMF6/LY9/FOXP3/LEF1/GATA3/RAB27A/CD86/EOMES/CD1C/NFKBID/FGL2/RORA/NLRP3/HLA-DRB1/IL6R/IRF4/F2RL1/IFNG/CD74	58
GO:0002833	BP	GO:0002833	positive regulation of response to biotic stimulus	80/4471	180/18800	7.99428738639373e-10	2.24339689780674e-08	1.52222051173249e-08	HLA-E/HLA-F/FFAR2/ADAM8/TRIM41/SLC15A4/FPR2/ZBP1/HCK/TYROBP/LAMP1/ARG1/SPI1/CYBA/IRF3/VAV1/IRF7/KLRK1/FCN1/STAT5B/OASL/PAK1/CLEC7A/PYCARD/LILRA2/PLCG2/CCL5/HLA-G/LYN/IFI35/PLA2G5/NLRC5/MNDA/PLSCR1/ZNFX1/NOD2/SASH1/KLK3/NCR3/KLRC2/FYN/PQBP1/AKIRIN2/RNF185/HPX/BMP6/KIR2DL4/KLRC3/CD274/HAVCR2/KLRD1/SLAMF6/IFI16/FADD/CADM1/PARP9/NLRC4/CRTAM/TLR8/SH2D1B/AIM2/SIGLEC16/GBP5/LY96/RIOK3/TLR4/GRN/RPS19/PGC…	80
GO:0071677	BP	GO:0071677	positive regulation of mononuclear cell migration	39/4471	66/18800	8.81929768051652e-10	2.46391578754342e-08	1.67185002112061e-08	TNFRSF14/ADAM8/FPR2/LGALS3/CCR6/SPI1/RHOA/PYCARD/CREB3/TNFSF14/PTK2B/CCL5/CCR1/S100A14/S100A7/SELENOK/CCL4/SLAMF1/CCL7/LGALS9/PLA2G7/CCL21/CCR7/MADCAM1/CCL20/FADD/AGER/AIF1/XCL1/XCL2/TNF/CCL3/MOSPD2/LGMN/GAS6/CXCL10/APP/CCR2/PDGFD	39
GO:0098869	BP	GO:0098869	cellular oxidant detoxification	52/4471	100/18800	9.21398982164834e-10	2.5627938061452e-08	1.7389420939599e-08	HBA1/HBD/HBA2/HBQ1/HBB/SELENOW/SRXN1/ALOX5AP/SOD2/HBM/S100A9/HP/PRDX5/PARK7/IPCEF1/GSTK1/SESN2/MT3/TXNDC2/GSTO1/GPX4/PRDX2/CCS/NFE2L2/DUOX2/GPX3/APOA4/HBG2/GPX1/GSTZ1/PTGES/GLRX/PRDX6/HBG1/FBLN5/HBE1/HBZ/NXN/H19/GSTP1/GSTA1/FABP1/TPO/GSR/SELENOT/CYGB/TXNDC17/ALB/PTGS1/CD36/APOE/EPX	52
GO:0071347	BP	GO:0071347	cellular response to interleukin-1	56/4471	111/18800	9.35477685853021e-10	2.59049019086876e-08	1.75773502577159e-08	CEBPB/GBP2/MAPK13/ZBP1/MAPK3/IL1RN/IL1R2/ZC3H12A/CAMP/PYCARD/RELA/CCL5/MYD88/HES1/TNIP2/CX3CL1/UPF1/TOLLIP/EDN1/IL1R1/KLF2/CD40/CCL4/ANKRD1/PCK1/CCL7/IL6/CCL21/CCL16/CCL19/CCL17/IRAK1/GBP1/INHBB/CCL20/IRAK2/SIRPA/CCL14/PTGIS/NKX3-1/AKAP12/FGB/FGG/CCL2/XCL1/XCL2/HIF1A/CCL3/CCL18/HYAL2/RORA/CCL24/USP10/CCL3L3/IL1B/CXCL8	56
GO:0043254	BP	GO:0043254	regulation of protein-containing complex assembly	149/4471	401/18800	9.68527773609074e-10	2.67024806355554e-08	1.81185343428623e-08	TMSB4X/SIRT2/ARPC4/VASP/ADD1/COTL1/RAF1/NAPA/MEFV/STUB1/MED25/CDKN1B/NR1H2/HCK/BAX/DMTN/LGALS3/PINK1/CORO1A/PREB/PPP2R5B/HCLS1/FLII/TMOD4/FCHSD1/HAX1/CAPZB/MAPRE3/ARPC2/LCP1/ULK1/CYFIP2/TGFB1/DBNL/HSPA1A/BIN1/RHOA/PAK1/CLEC7A/LMOD1/CDC42EP3/PYCARD/PFN1/GSN/BID/HSF1/DCTN1/ARPC3/ARPC1B/CDC42EP2/PTK2B/ARPC5/PARK7/CTTN/BRK1/RAB3A/RHOC/PLCG2/MYD88/HES1/CDC42/EML2/PRKCZ/STMN2/TRIOBP/TFIP11/TWF2/BCL2L11…	149
GO:0070371	BP	GO:0070371	ERK1 and ERK2 cascade	129/4471	335/18800	9.7848883333091e-10	2.68593048310834e-08	1.82249448524792e-08	TBC1D10C/ARRB2/TNIP1/MAP2K2/VRK3/C5AR1/FPR2/MAPK3/GNAI2/C5AR2/PRKD2/SLC9A3R1/CTSH/YWHAZ/MAP2K7/ZFP36L1/RGS14/NELFE/CEACAM1/TGFB1/ABCA7/PIN1/FLCN/DDT/CSK/PTPN6/GLIPR2/NLRP6/PYCARD/CHI3L1/PTK2B/CIB1/CCL5/TRPV4/CX3CL1/MT3/LYN/NECAB2/TIMP3/MARCO/PRKCZ/PLA2G5/EDN1/CCR1/S100A7/NOD2/ARHGAP8/ADIPOQ/ICAM1/NLRP12/CCL4/PTPRC/RRAS/SLAMF1/FGF21/CCL7/PTPN1/LGALS9/GPBAR1/CCL21/CCR7/CCL16/CCL19/CCL17/GBP1/DUSP26…	129
GO:0002823	BP	GO:0002823	negative regulation of adaptive immune response based on somatic recombination of immune receptors built from immunoglobulin superfamily domains	34/4471	54/18800	9.91983152121884e-10	2.7078650099967e-08	1.83737780205078e-08	HLA-F/BCL6/IL4R/ARG1/CD55/CEACAM1/FCGR2B/ZC3H12A/PTPN6/LILRB1/ZBTB7B/HLA-G/JAK3/CR1/NOD2/PTPRC/SLAMF1/LILRB4/KLRC1/TBX21/FOXJ1/HAVCR2/SMAD7/CR2/C4BPB/IL7R/KLRD1/C4BPA/FOXP3/CLEC4G/XCL1/CR1L/IL1RL1/IL4I1	34
GO:0051208	BP	GO:0051208	sequestering of calcium ion	62/4471	128/18800	1.00254831884334e-09	2.7078650099967e-08	1.83737780205078e-08	LIME1/PRKACA/MCOLN1/CAPN3/CALM1/BAX/CORO1A/CYBA/LCK/PTPN6/GP9/CALM3/PTK2B/CALM2/CASQ2/PLCG2/ANXA6/CX3CL1/ATP1A2/LYN/GSTO1/TMEM38A/JPH2/SRI/BDKRB1/ERO1A/RYR2/TRDN/PTPRC/FKBP1B/DHRS7C/SLC8B1/HRC/CCL21/GP5/CCR7/CCL19/NOL3/SNCA/FKBP1A/F2RL3/FASLG/SLC8A1/DDIT3/CD19/CXCL9/CAMK2D/MCOLN2/SLC25A23/XCL1/PLCG1/CASQ1/JPH1/RASA3/GPER1/RYR1/CCL3/CCR5/CHD7/ITPR3/NTSR1/CXCL10	62
GO:0019884	BP	GO:0019884	antigen processing and presentation of exogenous antigen	31/4471	47/18800	1.00371070208277e-09	2.7078650099967e-08	1.83737780205078e-08	IFI30/HLA-A/HLA-E/HLA-F/DNM2/TAP1/PSME1/CTSD/B2M/FCER1G/FCGR2B/CLEC4A/CTSS/HLA-DOB/HLA-DMB/CD1A/CTSV/CD1B/CTSL/CD1D/HLA-DPA1/CD1C/HLA-DQB1/HLA-DRB1/HLA-DQA1/LGMN/CTSE/CD1E/CD74/HLA-DQB2/HLA-DQA2	31
GO:0031294	BP	GO:0031294	lymphocyte costimulation	31/4471	47/18800	1.00371070208277e-09	2.7078650099967e-08	1.83737780205078e-08	TNFRSF14/LILRB2/VAV1/KLRK1/CD3E/LCK/CSK/PTPN6/TNFSF14/AKT1/LYN/CD81/LGALS1/CD24/LILRB4/FYN/DPP4/CCL21/CCR7/CCL19/CD274/CD5/ICOS/CD40LG/CD320/TNFRSF13C/CD28/CARD11/CD86/TMIGD2/CAV1	31
GO:0031295	BP	GO:0031295	T cell costimulation	30/4471	45/18800	1.2667254476891e-09	3.40283596759559e-08	2.30893905264787e-08	TNFRSF14/LILRB2/VAV1/KLRK1/CD3E/LCK/CSK/PTPN6/TNFSF14/AKT1/LYN/CD81/LGALS1/CD24/LILRB4/FYN/DPP4/CCL21/CCR7/CCL19/CD274/CD5/ICOS/CD40LG/TNFRSF13C/CD28/CARD11/CD86/TMIGD2/CAV1	30
GO:0000302	BP	GO:0000302	response to reactive oxygen species	87/4471	203/18800	1.38161930247149e-09	3.69568465333438e-08	2.50764676981612e-08	TREX1/HBA1/HBA2/MMP9/HBB/NCF1/MAPK13/ANKZF1/BECN1/SOD2/MAPK3/PINK1/PXN/HMOX1/ARG1/OSER1/HP/PRDX5/STAT6/STK24/KDM6B/RIPK3/TXNIP/HSF1/RELA/AKT1/BAD/PTK2B/PARK7/MAP1LC3A/SESN2/MT3/PLK3/LRRK2/PRDX2/MAPK7/EDN1/SPHK1/KLF2/S100A7/CCS/PAX2/FKBP1B/ERN1/NFE2L2/UCP2/FYN/APOA4/TPM1/IL6/CRYAB/GPX1/PRKCD/APOD/FBLN5/IL10/AGAP3/SIRPA/SLC8A1/H19/GSTP1/RBX1/BAK1/FABP1/CAMKK2/ROMO1/CAPN2/COL1A1/FOXO3/TNFAIP3/CYP1B1…	87
GO:0010959	BP	GO:0010959	regulation of metal ion transport	149/4471	403/18800	1.44117922289889e-09	3.83866635387391e-08	2.60466467938729e-08	ARRB2/INPP5K/LIME1/BEST1/ADORA2A/DNM2/LILRA5/PRKACA/ISCU/CAPN3/GNAI2/CALM1/BAX/LGALS3/CORO1A/LILRB2/SLC9A3R1/B2M/CYBA/G6PD/CD63/IL16/TSPO/BIN1/PTPN6/RHOA/P2RX4/LILRB1/VMP1/TESC/WWP2/AKT1/CALM3/PTK2B/CALM2/CASQ2/LILRA2/P2RX5/DMPK/PLCG2/CCL5/HES1/CX3CL1/ATP1A2/VAMP2/JAK3/LYN/GSTO1/TMEM38A/JPH2/PTPN3/TLR9/SRI/OSR1/CCR1/HPCA/C4orf3/BDKRB1/ATP2C2/RYR2/CCL4/TRDN/KCNQ1/CACNG6/FKBP1B/MRLN/NKAIN4/DHRS7C/S…	149
GO:0042267	BP	GO:0042267	natural killer cell mediated cytotoxicity	41/4471	72/18800	1.56083492139905e-09	4.13983473245335e-08	2.80901758894469e-08	HLA-B/HLA-A/HLA-E/ARRB2/HLA-F/FCGR3A/LAMP1/CORO1A/VAV1/UNC13D/CEACAM1/KLRK1/NCR1/PTPN6/STAT5B/LILRB1/RNF19B/HLA-G/GZMB/NKG7/NCR3/SERPINB4/KLRC1/KLRC2/LGALS9/KIR2DL4/KLRC3/HAVCR2/KIR3DL1/KLRD1/SLAMF6/CADM1/CRTAM/CLEC2A/SLAMF7/SERPINB9/LEP/RAB27A/KLRC4/LAG3/KLRF2	41
GO:0042554	BP	GO:0042554	superoxide anion generation	29/4471	43/18800	1.58303660340383e-09	4.1810790289901e-08	2.83700323617528e-08	NCF1/NCF2/SOD2/FPR2/GNAI2/TYROBP/NCF1C/CD177/CYBA/ITGB2/NCF1B/NCF4/TGFB1/ITGAM/CLEC7A/AATF/ACP5/EDN1/DUOX2/PON3/PRKCD/GSTP1/GNAI3/CRP/CYBB/AGT/SH3PXD2B/PRG3/F2RL1	29
GO:0002228	BP	GO:0002228	natural killer cell mediated immunity	42/4471	75/18800	1.9888569379181e-09	5.230943394039e-08	3.54937164168428e-08	HLA-B/HLA-A/HLA-E/ARRB2/HLA-F/FCGR3A/LAMP1/CORO1A/VAV1/UNC13D/CEACAM1/KLRK1/NCR1/PTPN6/STAT5B/LILRB1/RNF19B/HLA-G/GZMB/NKG7/NCR3/SERPINB4/KLRC1/KLRC2/LGALS9/KIR2DL4/KLRC3/HAVCR2/KIR3DL1/KLRD1/SLAMF6/CADM1/CRTAM/SH2D1B/CLEC2A/SLAMF7/SERPINB9/LEP/RAB27A/KLRC4/LAG3/KLRF2	42
GO:0060402	BP	GO:0060402	calcium ion transport into cytosol	76/4471	171/18800	2.09844607819103e-09	5.49618001979533e-08	3.7293436442237e-08	LIME1/PRKACA/MCOLN1/CAPN3/CALM1/BAX/CORO1A/CYBA/LCK/PTPN6/P2RX4/CACNA1E/GP9/CALM3/PTK2B/CALM2/CASQ2/P2RX5/PLCG2/TRPV4/CX3CL1/ATP1A2/LYN/GSTO1/TMEM38A/JPH2/SRI/BDKRB1/ERO1A/RYR2/CACNA1S/TRDN/PTPRC/FKBP1B/SLC8A2/DHRS7C/SLC8B1/FYN/TRPV2/HRC/CCL21/GP5/CCR7/TMBIM6/CCL19/NOL3/SNCA/EPO/RAMP3/FKBP1A/F2RL3/FASLG/SLC8A1/DDIT3/MS4A1/CD19/CXCL9/BAK1/CAMK2D/MCOLN2/XCL1/PLCG1/SLC24A4/CASQ1/JPH1/RASA3/GPER1/RYR…	76
GO:0051222	BP	GO:0051222	positive regulation of protein transport	115/4471	293/18800	2.16236227195199e-09	5.6400868221951e-08	3.82698926663003e-08	OAZ1/PSMD9/ADORA2A/PIK3R2/ADAM8/HDAC3/RAC2/HTRA2/PRKACA/CLN3/CAMK1/UBL5/NR1H2/PINK1/VPS28/HCAR2/BBC3/STX4/GSK3A/OAZ2/HCLS1/ITGB2/BCAP31/RNF31/TGFB1/CAPN10/ZC3H12A/TCAF2/WLS/UBE2D3/ERGIC3/ITGAM/C2CD2L/PPARD/APBB1/AKT2/APBB3/PARD6A/BAD/ANG/CIB1/HSPA1L/VAMP2/TLR2/CDC42/ABLIM3/PRKCZ/GZMB/PLK3/BLK/SRI/HPCA/INS/NR1H4/FIS1/CD81/RAB29/SFN/ANKRD1/MFF/STOM/FYN/CDK5/PRKCD/B3GAT3/C1QTNF12/BAIAP3/BMP6/CDK5R1/…	115
GO:0051258	BP	GO:0051258	protein polymerization	110/4471	277/18800	2.21171905247419e-09	5.74498593547633e-08	3.89816685542645e-08	CHMP4A/CORO7/TMSB4X/ARPC4/VASP/CSNK1D/NDEL1/CHMP2A/ADD1/COTL1/CHMP4B/PSTPIP1/MSRB1/CDKN1B/HCK/DMTN/PINK1/CORO1A/HCLS1/FLII/TMOD4/FCHSD1/WAS/HAX1/CAPZB/MAPRE3/ARPC2/CYFIP2/DBNL/HSPA1A/BIN1/RHOA/PAK1/LMOD1/CDC42EP3/PYCARD/PREX1/PFN1/GSN/DCTN1/ARPC3/ARPC1B/CDC42EP2/PTK2B/ARPC5/CASQ2/TUBGCP2/ANG/CTTN/TRPV4/EML2/FAM107A/STMN2/TRIOBP/GPX4/TWF2/CAPG/NDE1/CATIP/TMSB10/PRKCD/ARL2/CCL21/CCR7/VILL/CDK5R1/GO…	110
GO:1902106	BP	GO:1902106	negative regulation of leukocyte differentiation	52/4471	102/18800	2.29575485996086e-09	5.93873047313333e-08	4.02962906327113e-08	PGLYRP1/LILRB3/BCL6/IL4R/RARA/FBXO7/IRF1/CEACAM1/FCGR2B/HLX/ZC3H12A/LILRB1/TNFAIP6/SOCS1/ZBTB7B/HLA-G/JAK3/LYN/CR1/PRDX2/LTF/INPP5D/ADIPOQ/GPR137/LILRB4/TBX21/CTLA4/FOXJ1/CLDN18/MAFB/SMAD7/GPR137B/ERBB2/ID2/APCS/FOXP3/C1QC/GPR68/TMEM176A/TLR4/TCTA/GPR55/MIR125B1/TMEM176B/RAG2/CCL3/FGL2/LAG3/TRIB1/INHBA/CD74/RUNX3	52
GO:0034308	BP	GO:0034308	primary alcohol metabolic process	53/4471	105/18800	2.55355466794506e-09	6.57854288635354e-08	4.46376337985909e-08	DGAT2/DHRS7/DGAT1/DHRS13/ALDH2/PNPLA2/DKK3/PECR/GDPD3/PARK7/RDH5/CYP1A1/SULT1A1/SDR16C5/AKR1B1/CYP11A1/EDNRB/ALDH3B2/ADH1B/AKR1B10/CYP11B1/TPK1/CYP1A2/RDH16/CYP2C18/BMP6/ALDH3B1/GPD1/HAO1/GDE1/PLB1/SCNN1B/DHRS3/ALDH1A1/SULT2A1/AKR1C2/PNLIP/ADH1C/DGKQ/AKR1C4/AKR1C1/TKTL1/RBP4/CYP1B1/SULT1B1/CACNA1H/ADH1A/CYP3A4/TTR/DHRS9/ADH6/ADH4/SULT1A2	53
GO:0008154	BP	GO:0008154	actin polymerization or depolymerization	85/4471	199/18800	2.58589735775832e-09	6.63467379219135e-08	4.50185009393629e-08	CORO7/TMSB4X/ARPC4/VASP/ADD1/COTL1/PSTPIP1/MSRB1/HCK/DMTN/CORO1A/HCLS1/FLII/TMOD4/FCHSD1/WAS/HAX1/CAPZB/ARPC2/MICAL1/CFL1/CYFIP2/DBNL/WDR1/WIPF1/BIN1/RHOA/LMOD1/CDC42EP3/PYCARD/PREX1/PFN1/GSN/ARPC3/ARPC1B/CDC42EP2/PTK2B/ARPC5/MICAL2/ANG/CTTN/BRK1/FAM107A/TRIOBP/TWF2/PLEK/CAPG/CATIP/SH3BP1/TMSB10/PRKCD/CCL21/ACTN2/CCR7/VILL/NCK2/RAC1/CDC42EP5/PFN2/HIP1R/PSTPIP2/SVIL/SSH2/GRB2/CDC42EP4/LMOD3/DBN1/T…	85
GO:0045860	BP	GO:0045860	positive regulation of protein kinase activity	146/4471	396/18800	2.62006632576045e-09	6.69501500964641e-08	4.54279364654742e-08	MOB2/LAT/SLC11A1/UNC119/ADAM8/ACSL1/CD300A/MAP2K2/MAP2K3/NCF1/PILRB/LILRA5/AXIN1/PIK3R5/CAMK1/CDKN1B/DAZAP2/CALM1/PINK1/MAP2K7/S100A12/CCNK/MAPRE3/CCND3/LCP2/PRKAG1/TGFB1/STK11/FGD2/DAXX/CSK/RHOA/MAP3K11/PAK1/RIPK3/RPLP1/CHI3L1/NEDD9/AKT1/CALM3/ERP29/PTK2B/CALM2/MOB3A/PARK7/ANG/SOCS1/CIB1/CCL5/JTB/MT3/CAMKK1/PRKCZ/LRRK2/TLR9/EDN1/LTF/GPRC5B/PIH1D1/INS/GPRC5A/NOD2/SASH1/RALB/AGAP2/ADIPOQ/CD40/PTPR…	146
GO:0043410	BP	GO:0043410	positive regulation of MAPK cascade	174/4471	491/18800	2.65139386376041e-09	6.74763636744855e-08	4.57849901383216e-08	ARRB2/ADAM8/MAP2K2/MAP2K3/NCF1/C5AR1/LILRA5/RAF1/AXIN1/PIK3R5/GADD45B/FPR2/MAPK3/GNAI2/SDCBP/C5AR2/PRKD2/SPI1/MAP2K7/LAPTM5/S100A12/NELFE/FCGR2B/TGFB1/FGD2/ABCA7/ZC3H12A/DDT/RELL2/CSK/MINK1/GLIPR2/MAP3K11/PAK1/CLEC7A/PYCARD/CHI3L1/ERP29/PTK2B/CIB1/LTBR/PLCG2/CCL5/MYD88/CD27/TRAF1/TRPV4/CX3CL1/MT3/CDC42/NECAB2/MARCO/PRKCZ/LRRK2/MAP3K3/PRDX2/PLA2G5/MMP8/TLR9/EDN1/SPHK1/CCR1/S100A7/INS/NOD2/SASH1/AR…	174
GO:0001818	BP	GO:0001818	negative regulation of cytokine production	136/4471	363/18800	2.80943750201571e-09	7.12101779744789e-08	4.83185091603042e-08	PGLYRP1/ARRB2/HLA-F/TMSB4X/SLC11A1/LILRA5/BCL6/BCL3/MEFV/ORM1/TYROBP/C5AR2/HMOX1/ARG1/NFKBIL1/RARA/LAPTM5/KAT5/PPP1R11/IL1R2/VSIR/OTUD5/CEACAM1/FCGR2B/RELB/TGFB1/TSPO/ZC3H12A/CSK/PTPN6/HDAC7/NLRP6/LILRB1/PYCARD/ACP5/CLEC4A/LILRA4/RABGEF1/CX3CL1/JAK3/CARD16/N4BP1/LGALS7B/CR1/CIDEA/MMP8/TLR9/LTF/INPP5D/FURIN/KLF2/GBA/CARD18/NR1H4/LGALS9C/NOD2/ADIPOQ/NLRP12/PTPRC/CDH3/CD24/SLAMF1/LILRB4/CMKLR1/ZFP36…	136
GO:0032755	BP	GO:0032755	positive regulation of interleukin-6 production	50/4471	97/18800	2.85226595298981e-09	7.2005396708811e-08	4.88580919108633e-08	XBP1/ARID5A/LILRA5/MAPK13/TYROBP/LILRB2/CYBA/STAT3/IL16/CLEC7A/PYCARD/LILRA2/PLCG2/MYD88/TRPV4/TLR2/MMP8/TLR9/NOD2/SELENOK/LGALS9/IL6/AKIRIN2/MBP/IL33/TLR8/POU2AF1/TLR1/BCL10/AGER/SIGLEC16/LEP/AIF1/TLR4/SPON2/TWIST1/TLR6/SCIMP/IL17RA/TICAM1/TNF/PTAFR/HYAL2/IL6R/F2RL1/IFNG/CD74/IL1B/APP/CD36	50
GO:0030041	BP	GO:0030041	actin filament polymerization	75/4471	169/18800	2.89509181654837e-09	7.27941886352922e-08	4.93933138553852e-08	CORO7/TMSB4X/ARPC4/VASP/ADD1/COTL1/PSTPIP1/MSRB1/HCK/DMTN/CORO1A/HCLS1/FLII/TMOD4/FCHSD1/WAS/HAX1/CAPZB/ARPC2/CYFIP2/DBNL/BIN1/RHOA/LMOD1/CDC42EP3/PYCARD/PREX1/PFN1/GSN/ARPC3/ARPC1B/CDC42EP2/PTK2B/ARPC5/ANG/CTTN/FAM107A/TRIOBP/TWF2/CAPG/CATIP/TMSB10/PRKCD/CCL21/CCR7/VILL/NCK2/RAC1/CDC42EP5/PFN2/HIP1R/PSTPIP2/SVIL/SSH2/GRB2/CDC42EP4/LMOD3/DBN1/TMOD1/CSF3/AIF1/DAAM2/ALOX15/EVL/ARPC1A/TENM1/CAPZA1/S…	75
GO:0001912	BP	GO:0001912	positive regulation of leukocyte mediated cytotoxicity	35/4471	58/18800	2.93192299809534e-09	7.34265656017025e-08	4.98224029703599e-08	HLA-B/HLA-A/HLA-E/HLA-F/TYROBP/LAMP1/B2M/ARG1/SPI1/VAV1/KLRK1/ITGAM/STAT5B/HLA-G/NCR3/PTPRC/KLRC2/CD1A/KLRC3/AZGP1/CD1B/IL12RB1/KLRD1/SLAMF6/FADD/CADM1/CRTAM/XCL1/CD1D/KLRC4/CD1C/LAG3/HLA-DRB1/CD1E/F2RL1	35
GO:0032613	BP	GO:0032613	interleukin-10 production	37/4471	63/18800	3.01716402578343e-09	7.43760512395083e-08	5.04666610215663e-08	LILRA5/BCL3/TYROBP/STAT3/VSIR/FCGR2B/SASH3/CLEC7A/LILRB1/PYCARD/PLCG2/JAK3/TLR2/PRKCZ/MMP8/TLR9/NOD2/LILRB4/LGALS9/IL6/IDO1/TUSC2/CD274/ISG15/CD40LG/FOXP3/TIGIT/AGER/TRIB2/CD28/TLR4/XCL1/TREM2/HLA-DRB1/IRF4/F2RL1/EPX	37
GO:0032615	BP	GO:0032615	interleukin-12 production	37/4471	63/18800	3.01716402578343e-09	7.43760512395083e-08	5.04666610215663e-08	HLA-B/ARRB2/LTB/LILRA5/MEFV/LAPTM5/IRF1/IL16/CLEC7A/LILRB1/RELA/ACP5/PLCG2/HLA-G/JAK3/TLR2/TLR9/NOD2/CD40/SLAMF1/CMKLR1/LGALS9/IDO1/CCR7/CCL19/IL10/CD40LG/TLR8/TIGIT/AGER/THBS1/LEP/TLR4/SCIMP/MAPK14/IFNG/CD36	37
GO:0032653	BP	GO:0032653	regulation of interleukin-10 production	37/4471	63/18800	3.01716402578343e-09	7.43760512395083e-08	5.04666610215663e-08	LILRA5/BCL3/TYROBP/STAT3/VSIR/FCGR2B/SASH3/CLEC7A/LILRB1/PYCARD/PLCG2/JAK3/TLR2/PRKCZ/MMP8/TLR9/NOD2/LILRB4/LGALS9/IL6/IDO1/TUSC2/CD274/ISG15/CD40LG/FOXP3/TIGIT/AGER/TRIB2/CD28/TLR4/XCL1/TREM2/HLA-DRB1/IRF4/F2RL1/EPX	37
GO:0032655	BP	GO:0032655	regulation of interleukin-12 production	37/4471	63/18800	3.01716402578343e-09	7.43760512395083e-08	5.04666610215663e-08	HLA-B/ARRB2/LTB/LILRA5/MEFV/LAPTM5/IRF1/IL16/CLEC7A/LILRB1/RELA/ACP5/PLCG2/HLA-G/JAK3/TLR2/TLR9/NOD2/CD40/SLAMF1/CMKLR1/LGALS9/IDO1/CCR7/CCL19/IL10/CD40LG/TLR8/TIGIT/AGER/THBS1/LEP/TLR4/SCIMP/MAPK14/IFNG/CD36	37
GO:0002292	BP	GO:0002292	T cell differentiation involved in immune response	42/4471	76/18800	3.42557930907066e-09	8.41140294406961e-08	5.70742078961938e-08	BCL6/BCL3/IL4R/RARA/STAT3/FCER1G/STAT6/RELB/HLX/ZC3H12A/CLEC4E/SEMA4A/ZBTB7B/BATF/JAK3/RORC/PRKCZ/IL18R1/IL27/PCK1/TBX21/CLEC4D/LGALS9/IL6/CCL19/IL12RB1/SMAD7/SLAMF6/LY9/FOXP3/LEF1/GATA3/CD86/EOMES/NFKBID/FGL2/RORA/NLRP3/HLA-DRB1/IL6R/IRF4/IFNG	42
GO:0050921	BP	GO:0050921	positive regulation of chemotaxis	65/4471	140/18800	3.55743702505237e-09	8.70118643559502e-08	5.90404866906091e-08	TMSB4X/GPSM3/RAC2/C5AR1/FPR2/MAPK3/DAPK2/PRKD2/CCR6/SPI1/STX4/IL16/TGFB1/P2RX4/STX3/CREB3/TNFSF14/PTK2B/CCL5/TRPV4/EDN1/CCR1/S100A14/S100A7/CCL4/SLAMF1/S1PR1/CMKLR1/CCL7/C3AR1/LGALS9/IL6/PLA2G7/CCL21/CCR7/CCL19/RAC1/CCR4/CXCR4/AGER/THBS1/VEGFA/AIF1/XCL1/XCL2/FGF10/CCL3/TREM2/MOSPD2/CAMK1D/HSPB1/CSF1/P2RY12/LGMN/GAS6/RARRES2/IL6R/F2RL1/PPM1F/CD74/CXCL10/CCR2/PDGFRB/PDGFD/CXCL8	65
GO:0007162	BP	GO:0007162	negative regulation of cell adhesion	118/4471	305/18800	3.63732216179609e-09	8.86209577870164e-08	6.01323108918717e-08	TNFRSF14/ADORA2A/CEBPB/CD300A/BCL6/IL4R/DMTN/LGALS3/SIPA1/TGFBI/LILRB2/ARG1/SPI1/LAPTM5/IL1RN/VSIR/IRF1/CEACAM1/FCGR2B/TGFB1/HLX/ZC3H12A/PTPN6/ARHGDIA/RHOA/MAP4K4/LILRB1/MAD2L2/AKT1/SOCS1/ZBTB7B/TRPV4/HLA-G/CX3CL1/JAK3/AKNA/FAM107A/SPINT2/ADTRP/LGALS7B/CR1/PRDX2/ARHGDIB/MUC21/MAPK7/LGALS9C/ADIPOQ/PTPRC/PLG/PLXNC1/LILRB4/SFTPD/TBX21/LGALS9/DUSP1/PRKCD/CTLA4/CCL21/IDO1/LRRC32/FOXJ1/BMP6/RND1/PELI1/…	118
GO:0050851	BP	GO:0050851	antigen receptor-mediated signaling pathway	99/4471	244/18800	3.6954266078898e-09	8.96890025374335e-08	6.08570153024567e-08	GPS2/HLA-A/LIME1/TRBC1/CD300A/IGLC1/IKBKG/BAX/LGALS3/SH2B2/PRKD2/THEMIS2/LAPTM5/TRBC2/RBCK1/RNF31/LCP2/CEACAM1/FCGR2B/STK11/ZC3H12A/LCK/CSK/PTPN6/BMX/BTNL8/FCHO1/RELA/CD247/PLCG2/LYN/ZAP70/CD8B/CD79B/BLK/INPP5D/MNDA/PLCL2/CD81/RAB29/CD22/PTPRC/CD79A/SPG21/PTPRJ/LILRB4/ITK/FYN/CD8A/CTLA4/CCR7/NFAM1/SKAP1/BTN3A1/BTN2A1/GBP1/PIK3CD/LAT2/DGKZ/PVRIG/BTN3A2/LPXN/UBASH3A/MS4A1/IGLC6/BTNL9/PRKCH/FOXP3/CD…	99
GO:0051924	BP	GO:0051924	regulation of calcium ion transport	101/4471	251/18800	4.35615998838999e-09	1.05318544950075e-07	7.14621873399037e-08	ARRB2/INPP5K/LIME1/BEST1/ADORA2A/LILRA5/PRKACA/CAPN3/GNAI2/CALM1/BAX/LGALS3/CORO1A/LILRB2/CYBA/G6PD/IL16/TSPO/BIN1/PTPN6/RHOA/P2RX4/LILRB1/VMP1/CALM3/PTK2B/CALM2/CASQ2/LILRA2/P2RX5/PLCG2/CCL5/HES1/CX3CL1/ATP1A2/JAK3/LYN/GSTO1/TMEM38A/JPH2/TLR9/SRI/CCR1/HPCA/C4orf3/BDKRB1/ATP2C2/RYR2/CCL4/TRDN/CACNG6/FKBP1B/MRLN/DHRS7C/SLC8B1/FYN/CDK5/TRPV2/HRC/SPINK1/TMBIM6/RRAD/GPR35/SNCA/EPO/RAMP3/FKBP1A/F2RL3/…	101
GO:0009615	BP	GO:0009615	response to virus	144/4471	392/18800	4.43649923503927e-09	1.06849939430869e-07	7.25012901810007e-08	EEF1G/TREX1/IFITM2/TTC4/ISG20/IFITM1/IRF9/SEC14L1/PCBP2/MX2/APOBEC3A/TRIM41/BCL3/ITGAX/BECN1/ZBP1/SAP30BP/IFITM3/IKBKG/BAX/APOBEC3G/AUP1/FGR/ARF1/ABCF3/IRF3/BCL2L1/IRF1/UNC13D/CFL1/IRF7/ZC3H12A/TRIM34/LAMTOR5/MLKL/IFNGR2/OASL/RIPK3/LILRB1/PYCARD/NPC2/SMPD1/EXT1/RELA/PSMA2/DEFA3/NLRP1/IFNAR2/CCL5/MYD88/CYP1A1/IFNGR1/UNC93B1/TLR2/IVNS1ABP/EXOSC4/TLR9/NLRC5/PLSCR1/ZNFX1/TRIM26/ENO1/IRF2/SELENOK/HTRA…	144
GO:0032602	BP	GO:0032602	chemokine production	50/4471	98/18800	4.48375613257061e-09	1.07575920035644e-07	7.29938925238092e-08	FFAR2/IL4R/MEFV/TREM1/HMOX1/CLEC7A/PYCARD/MYD88/TRPV4/TLR2/TLR9/CXCL6/NR1H4/NOD2/SELENOK/ADIPOQ/FFAR3/LILRB4/LGALS9/IL6/APOD/HAVCR2/MBP/IL10/ADCYAP1/SIRPA/SIGIRR/IL33/ACKR1/GSTP1/AGER/AIF1/EPHA2/MCOLN2/TLR4/OAS1/TWIST1/IL1RL1/IL17RA/TICAM1/TNF/HIF1A/ALOX15B/TREM2/IL6R/F2RL1/IFNG/CD74/IL1B/APP	50
GO:0071280	BP	GO:0071280	cellular response to copper ion	21/4471	27/18800	4.89545267699281e-09	1.1700690314668e-07	7.93931328684205e-08	BECN1/DAXX/HSF1/MAP1LC3A/CYP1A1/MT1F/MT3/MT1X/MT1B/NFE2L2/MT2A/SNCA/MT1DP/MT1M/MT1H/MT1A/AQP1/MT1E/MT1G/AOC1/APP	21
GO:0010506	BP	GO:0010506	regulation of autophagy	127/4471	336/18800	5.01886263245811e-09	1.19073713144552e-07	8.07955332085883e-08	CHMP4A/ATP6V0C/ATP6V0D1/SIRT2/PIK3R2/WDR45/WIPI1/HTRA2/PRKACA/CHMP4B/CLN3/ATP6V1E1/MEFV/BECN1/MAPK3/DAPK2/IKBKG/ATP6V0B/PINK1/TFEB/IL10RA/TECPR1/HMOX1/RRAGC/PSAP/KAT5/GSK3A/FBXO7/STAT3/HAX1/EXOC7/ULK1/RNF31/NPRL2/MTMR3/STK11/TSPO/ZC3H12A/TRIM34/DAPK3/FLCN/ATP6V1B2/TBC1D25/NLRP6/PHF23/PYCARD/ATP6V0A1/ORMDL3/AKT1/BAD/CTSA/PARK7/ATP6V0E1/CTTN/CAPNS1/SESN2/OPTN/MT3/HSPB8/CAPN1/PIP4K2C/SUPT5H/PLK3/LRR…	127
GO:1903532	BP	GO:1903532	positive regulation of secretion by cell	108/4471	274/18800	5.0198113241022e-09	1.19073713144552e-07	8.07955332085883e-08	HLA-F/PSMD9/ADORA2A/ADAM8/CHMP2A/IL4R/VPS4A/HGS/NR1H2/LAMP1/PINK1/SDCBP/FGR/HCAR2/STX4/CD177/ITGB2/UNC13D/TGFB1/CAPN10/WLS/ITGAM/C2CD2L/PPARD/APBB1/APBB3/P2RX4/PARD6A/GRK2/BAD/RETN/ANG/RAB3A/CACNA1I/TLR2/RAB7A/BLK/SNF8/SRI/GABBR1/EDN1/GRP/RAB8B/INS/NR1H4/STX1A/ANKRD1/KISS1/KLRC2/CDK5/SPINK1/C1QTNF12/PTGES/BAIAP3/BMP6/GATA1/SNCA/TSG101/INHBB/C1QTNF1/PFKFB2/MAP2K6/CYP19A1/ABCG1/ADCYAP1/NR0B2/GIPR/P…	108
GO:0070555	BP	GO:0070555	response to interleukin-1	65/4471	141/18800	5.07708497749820e-09	1.19979534468247e-07	8.1410163548962e-08	CEBPB/GBP2/MAPK13/ZBP1/MAPK3/IL1RN/CYBA/IL1R2/ZC3H12A/CAMP/PYCARD/CHI3L1/SMPD1/RELA/CCL5/MYD88/HES1/TNIP2/CX3CL1/UPF1/TOLLIP/EDN1/IL1R1/KLF2/CD40/CCL4/ANKRD1/PCK1/CCL7/LGALS9/IL6/CCL21/CCL16/CCL19/CCL17/IRAK1/GBP1/TRIM63/SNCA/INHBB/EPO/CCL20/IRAK2/SIRPA/CCL14/PTGIS/NKX3-1/AKAP12/FGB/FGG/CCL2/XCL1/HDAC4/XCL2/HIF1A/CCL3/CCL18/HYAL2/RORA/CCL24/USP10/CCL3L3/IL1B/APP/CXCL8	65
GO:0018212	BP	GO:0018212	peptidyl-tyrosine modification	139/4471	376/18800	5.14015816052655e-09	1.21015109352322e-07	8.21128360593479e-08	ZGPAT/ARRB2/UNC119/TNFRSF14/CD300A/MAP2K2/MVP/MAP2K3/NCF1/LILRA5/MAPK3/HCK/DMTN/AATK/FGR/SCYL1/PPP2R5B/MAP2K7/HCLS1/ITGB2/HAX1/SH3BP5/CD3E/TGFB1/SOCS3/LCK/STK16/TNK2/CSK/PTPN6/BMX/CLEC7A/TYK2/HSF1/NEDD9/BST1/PTK2B/SH3BP5L/CLK3/SOCS1/PLCG2/CCL5/HES1/IL24/JAK3/LYN/TPST2/ZAP70/PRKCZ/BLK/CADM4/SFRP2/GPRC5B/CBLC/GPRC5A/NOD2/CD81/ADIPOQ/CD40/JAK1/PTPRC/CD24/PTPRJ/EPHA3/FCGR1A/LILRB4/PTPN1/ITK/OSM/FYN/I…	139
GO:1903038	BP	GO:1903038	negative regulation of leukocyte cell-cell adhesion	66/4471	144/18800	5.19135510886695e-09	1.21764396322155e-07	8.26212525574582e-08	TNFRSF14/ADORA2A/CEBPB/CD300A/BCL6/IL4R/LGALS3/LILRB2/ARG1/LAPTM5/VSIR/IRF1/CEACAM1/FCGR2B/HLX/ZC3H12A/PTPN6/LILRB1/AKT1/SOCS1/ZBTB7B/HLA-G/JAK3/ADTRP/LGALS7B/CR1/PRDX2/LGALS9C/LILRB4/SFTPD/TBX21/LGALS9/CTLA4/CCL21/IDO1/LRRC32/FOXJ1/PELI1/CD274/HAVCR2/SMAD7/IL10/LGALS9B/ERBB2/CRTAM/FGL1/FOXP3/TIGIT/CLEC4G/GPNMB/XCL1/CD86/TARM1/RAG2/VSIG4/FGL2/LAG3/PAG1/IL4I1/HLA-DRB1/ASS1/SDC4/TNFAIP8L2/CD74/RUNX…	66
GO:0009620	BP	GO:0009620	response to fungus	37/4471	64/18800	5.51479183682145e-09	1.28869819651523e-07	8.74425221005695e-08	COTL1/FAM3A/ZBP1/S100A9/ARG1/SPI1/S100A12/CLEC4E/CLEC7A/DEFA3/GNLY/CLEC4A/PLCG2/MYD88/S100A8/DCD/PLA2G5/LTF/DEFA4/CLEC4D/DEFA6/DEFA5/GAPDH/BCL10/BAK1/TLR4/SPON2/HRG/SCIMP/IL17RA/DEFA1/USP15/DEFA1B/HAMP/CLEC4C/RARRES2/PTX3	37
GO:0030100	BP	GO:0030100	regulation of endocytosis	87/4471	208/18800	5.76583433484843e-09	1.34237165292064e-07	9.10844472701981e-08	ARRB2/RAB4B/UNC119/FLOT1/DNM2/CD300A/CLN3/NR1H2/LGALS3/SDCBP/VPS28/B2M/ARF1/RAB5C/CD177/CD63/CD14/AP2S1/ABCA7/TNK2/AP2M1/BIN1/LILRB1/SMPD1/ANKRD13D/ARFGAP1/CALM3/RAB31/RABGEF1/PLCG2/PACSIN2/SNX17/CDC42/NECAB2/ANKRD13A/PICALM/LRPAP1/LRRK2/ANXA2/SPHK1/HPCA/ADIPOQ/CD22/APOA5/CLU/HNRNPK/EPHA3/PTPN1/NUMB/DKK1/CCL21/CCL19/EHD4/RAC1/SNCA/TSG101/ABCA2/RAB17/DGKD/HIP1R/PCSK9/C3/PICK1/RAB5B/LDLRAP1/CD151/R…	87
GO:2000117	BP	GO:2000117	negative regulation of cysteine-type endopeptidase activity	45/4471	85/18800	5.88760751753496e-09	1.36566423820018e-07	9.26649277958891e-08	CDKN2D/ARRB2/MMP9/ADORA2A/RAF1/POR/RFFL/CST7/PRDX5/MICAL1/RPS6KA1/LAMTOR5/CAST/TNFSF14/AKT1/PARK7/PLAUR/CD27/MT3/CARD16/LTF/SFRP2/PIH1D1/BCL2L12/CARD18/SFN/PAX2/BIRC7/CRYAB/GPX1/NOL3/SNCA/IFI16/THBS1/AVP/SIAH2/VEGFA/SERPINB9/FABP1/NAIP/AQP1/IFI6/TNF/GPI/GAS6	45
GO:0006816	BP	GO:0006816	calcium ion transport	153/4471	424/18800	6.03034280021762e-09	1.39362995743265e-07	9.45624962325147e-08	ARRB2/INPP5K/LIME1/BEST1/ADORA2A/LILRA5/PRKACA/MCOLN1/CAPN3/GNAI2/CALM1/BAX/LGALS3/CORO1A/LILRB2/TRPM6/CYBA/G6PD/IL16/TSPO/LCK/BIN1/PTPN6/RHOA/P2RX4/CDH23/CACNA1E/LILRB1/VMP1/GP9/CALM3/PTK2B/CALM2/CASQ2/LILRA2/P2RX5/PLCG2/CCL5/CACNA1I/HES1/TRPV4/ANXA6/CX3CL1/ATP1A2/JAK3/LYN/MICU1/GSTO1/TMEM38A/JPH2/ANXA2/TLR9/SRI/EDN1/CCR1/CATSPER1/HPCA/C4orf3/BDKRB1/ERO1A/VDR/ATP2C2/SELENOK/RYR2/CACNA1S/TRPC4AP/…	153
GO:0050852	BP	GO:0050852	T cell receptor signaling pathway	60/4471	127/18800	6.19219671496119e-09	1.4257929871885e-07	9.67448663544352e-08	HLA-A/LIME1/CD300A/IKBKG/LGALS3/PRKD2/THEMIS2/LAPTM5/RBCK1/RNF31/LCP2/CEACAM1/STK11/ZC3H12A/LCK/CSK/PTPN6/BTNL8/FCHO1/RELA/CD247/PLCG2/ZAP70/CD8B/INPP5D/CD81/RAB29/PTPRC/PTPRJ/LILRB4/ITK/FYN/CD8A/CTLA4/CCR7/SKAP1/BTN3A1/BTN2A1/GBP1/PIK3CD/DGKZ/PVRIG/BTN3A2/UBASH3A/BTNL9/FOXP3/BCL10/CD28/BTN3A3/GATA3/CARD11/PLCG1/BTNL3/THEMIS/NFKBID/HLA-DQB1/PRAM1/EZR/SLA2/HLA-DRB1	60
GO:0043434	BP	GO:0043434	response to peptide hormone	147/4471	404/18800	6.37631453596324e-09	1.46282894792208e-07	9.92578812897543e-08	XBP1/INPP5K/ADM/PIK3R2/NDEL1/ADIPOR1/CDKN1B/GNAI2/POR/SH2B2/PXN/BSG/ARG1/FOXO4/LTA4H/GSK3A/ZFP36L1/CYBA/USF1/STAT3/RNF40/CCND3/STAT6/CEACAM1/PKM/STK11/CAPN10/SOCS3/APRT/CSK/AKT2/STAT5B/MAX/TYK2/BTG1/HSF1/AGTRAP/RELA/WDTC1/TIMP1/AKT1/RETN/SOCS1/RAB31/ZBTB7B/FUT7/TRPV4/SESN2/VAMP2/JAK3/LYN/TLR2/PIP4K2C/PRKCZ/HDAC5/AP3S1/CYP11A1/FBP1/EDN1/CYC1/RAB8B/INS/NR1H4/OTC/IGFBP1/ADIPOQ/ESRRA/JAK1/FOXC2/KCNQ1…	147
GO:0006801	BP	GO:0006801	superoxide metabolic process	40/4471	72/18800	6.56112556130752e-09	1.49975401012288e-07	1.01763371385332e-07	NCF1/NCF2/SOD2/FPR2/GNAI2/TYROBP/NCF1C/CD177/CYBA/ITGB2/NCF1B/NCF4/TGFB1/ITGAM/CLEC7A/PREX1/AATF/ACP5/BST1/MT3/PRDX2/EDN1/CCS/NFE2L2/DUOX2/PON3/APOA4/PRKCD/FBLN5/H19/GSTP1/GNAI3/CRP/CYBB/AGT/SH3PXD2B/PRG3/CYB5R4/F2RL1/CD36	40
GO:1903829	BP	GO:1903829	positive regulation of protein localization	159/4471	446/18800	8.01291658881615e-09	1.82497078540936e-07	1.23830427223047e-07	OAZ1/ABHD17A/PSMD9/ADORA2A/PIK3R2/ADAM8/HDAC3/RAC2/HTRA2/LIMK2/PRKACA/CLN3/CAMK1/UBL5/NR1H2/LGALS3/RHOG/TYROBP/PINK1/VPS28/HCAR2/BBC3/STX4/GSK3A/OAZ2/HCLS1/ITGB2/BCAP31/RNF31/TGFB1/STK11/CAPN10/ABCA7/ZC3H12A/TCAF2/WLS/UBE2D3/LAMTOR5/ERGIC3/ITGAM/C2CD2L/PPARD/APBB1/AKT2/APBB3/STX3/PARD6A/TNFAIP6/SQSTM1/CDK5RAP3/CD247/ORMDL3/AKT1/BAD/PARK7/ANG/CIB1/HSPA1L/SESN2/VAMP2/TLR2/CDC42/NECAB2/ABLIM3/PRKCZ/…	159
GO:0071496	BP	GO:0071496	cellular response to external stimulus	118/4471	309/18800	8.79149655924642e-09	1.98789019321666e-07	1.34885058909756e-07	XBP1/CD68/GABARAP/USF2/WDR45/WIPI1/UPP1/CDA/BECN1/GSDMD/RXRA/GABARAPL2/MAPK3/GABARAPL1/SIPA1/TFEB/HMOX1/RRAGC/CNN2/MAP1LC3B/CYBA/USF1/ULK1/IRF1/NPRL2/PRKAG1/WIPI2/MTMR3/ZC3H12A/FLCN/NUAK2/STK24/ASGR1/TNFRSF8/MAX/CASP1/TNFSF14/BAD/F11R/LTBR/PIM1/MYD88/MAP1LC3A/PRKAB1/SESN2/ATP1A2/DCPS/LYN/HABP4/FAM107A/LRRK2/CYP24A1/SFRP2/GBA/VDR/NR1H4/RALB/PDE2A/CD40/PTPRC/SLC1A2/NFE2L2/ANKRD1/PCK1/RRAGA/UCP2/CAS…	118
GO:1904951	BP	GO:1904951	positive regulation of establishment of protein localization	118/4471	309/18800	8.79149655924642e-09	1.98789019321666e-07	1.34885058909756e-07	OAZ1/PSMD9/ADORA2A/PIK3R2/ADAM8/HDAC3/RAC2/HTRA2/PRKACA/CLN3/CAMK1/UBL5/NR1H2/PINK1/VPS28/HCAR2/BBC3/STX4/GSK3A/OAZ2/HCLS1/ITGB2/BCAP31/RNF31/TGFB1/CAPN10/ZC3H12A/TCAF2/WLS/UBE2D3/ERGIC3/ITGAM/C2CD2L/PPARD/APBB1/AKT2/APBB3/PARD6A/BAD/ANG/CIB1/HSPA1L/VAMP2/TLR2/CDC42/ABLIM3/PRKCZ/GZMB/PLK3/BLK/SRI/HPCA/INS/NR1H4/FIS1/CD81/RAB29/SFN/ANKRD1/MFF/STOM/FYN/CDK5/PRKCD/B3GAT3/C1QTNF12/BAIAP3/BMP6/CDK5R1/…	118
GO:0001913	BP	GO:0001913	T cell mediated cytotoxicity	31/4471	50/18800	9.33882962075800e-09	2.09656724986017e-07	1.42259163997411e-07	HLA-B/HLA-A/HLA-E/HLA-F/CTSH/B2M/GZMM/CEACAM1/FCGR2B/RIPK3/LILRB1/HLA-G/PTPRC/PRF1/KLRC1/CD1A/AZGP1/CD1B/IL12RB1/IL7R/KLRD1/FADD/EMP2/AGER/XCL1/RAB27A/CD1D/CTSC/CD1C/HLA-DRB1/CD1E	31
GO:0052372	BP	GO:0052372	modulation by symbiont of entry into host	31/4471	50/18800	9.33882962075800e-09	2.09656724986017e-07	1.42259163997411e-07	IFITM2/IFITM1/IFITM3/EXOC7/TRIM34/FCN1/GSN/TMPRSS2/TRIM31/TRIM26/LGALS1/KRT6A/TMPRSS4/LGALS9/TRIM25/FCN3/CH25H/P4HB/TRIM21/APCS/TRIM27/SNX3/TRIM22/TRIM10/TRIM8/HLA-DRB1/CAV1/CD4/CD74/PTX3/CXCL8	31
GO:0002923	BP	GO:0002923	regulation of humoral immune response mediated by circulating immunoglobulin	16/4471	18/18800	9.47238673103978e-09	2.11898302460199e-07	1.43780149968808e-07	CD55/FCGR2B/LTA/PTPN6/CR1/NOD2/PTPRC/HPX/FOXJ1/CR2/C4BPB/C4BPA/FCER2/CR1L/TNF/TREM2	16
GO:0032642	BP	GO:0032642	regulation of chemokine production	49/4471	97/18800	9.75270937874724e-09	2.17395500548955e-07	1.47510184407181e-07	FFAR2/IL4R/MEFV/HMOX1/CLEC7A/PYCARD/MYD88/TRPV4/TLR2/TLR9/CXCL6/NR1H4/NOD2/SELENOK/ADIPOQ/FFAR3/LILRB4/LGALS9/IL6/APOD/HAVCR2/MBP/IL10/ADCYAP1/SIRPA/SIGIRR/IL33/ACKR1/GSTP1/AGER/AIF1/EPHA2/MCOLN2/TLR4/OAS1/TWIST1/IL1RL1/IL17RA/TICAM1/TNF/HIF1A/ALOX15B/TREM2/IL6R/F2RL1/IFNG/CD74/IL1B/APP	49
GO:0032970	BP	GO:0032970	regulation of actin filament-based process	143/4471	393/18800	1.0203025634765e-08	2.26629749611777e-07	1.53775934060137e-07	INPP5K/TMSB4X/ARPC4/ARHGEF18/VASP/RAC2/ADD1/COTL1/HCK/DMTN/ARAP1/RHOG/CORO1A/PXN/ARF1/CNN2/HCLS1/FLII/TMOD4/FCHSD1/WAS/HAX1/CAPZB/ARPC2/CYFIP2/DBNL/WDR1/DAPK3/BIN1/ARHGDIA/RHOA/PAK1/ABI3/RHOF/LMOD1/CDC42EP3/PYCARD/PFN1/GSN/ARPC3/ARPC1B/CDC42EP2/BST1/F11R/PTK2B/ARPC5/CTTN/BRK1/RHOC/S100A10/CX3CL1/ATP1A2/TNNT2/CDC42/FAM107A/LIMK1/TRIOBP/TWF2/ARHGDIB/MYBPC3/PLEK/SRI/EDN1/CAPG/RYR2/GPR65/S1PR1/SH3BP1…	143
GO:0008202	BP	GO:0008202	steroid metabolic process	122/4471	323/18800	1.04956959254628e-08	2.3230966404035e-07	1.5762994770191e-07	ACAA1/STARD3/ADM/OSBPL2/DGAT2/STUB1/RXRA/POR/APOBR/G6PD/TSPO/PPARD/STAT5B/DKK3/NPC2/SMPD1/APOL2/CYB5R3/CYP27A1/HSD17B7/RDH5/MVK/ACADVL/CYP1A1/MVD/ACOT8/MT3/CYB5R2/SULT1A1/SNX17/AMACR/RORC/CYB5R1/CYP21A2/AKR1B1/CYP24A1/CYP11A1/EPHX2/GBA/HSD3B2/NR1H4/CGA/CYP2C19/DHRS2/APOA5/EDNRB/CYP2B6/FDPS/NR0B1/UGT2B15/CYP17A1/UGT2B4/CES1/APOA4/PBX1/UGT2B7/CYP11B1/CYP1A2/RDH16/CYP8B1/BMP6/APOF/AKR1D1/SERPINA6/CH…	122
GO:0018108	BP	GO:0018108	peptidyl-tyrosine phosphorylation	137/4471	373/18800	1.05894446386635e-08	2.33562277188206e-07	1.58479887999499e-07	ZGPAT/ARRB2/UNC119/TNFRSF14/CD300A/MAP2K2/MVP/MAP2K3/NCF1/LILRA5/MAPK3/HCK/DMTN/AATK/FGR/SCYL1/PPP2R5B/MAP2K7/HCLS1/ITGB2/HAX1/SH3BP5/CD3E/TGFB1/SOCS3/LCK/STK16/TNK2/CSK/PTPN6/BMX/CLEC7A/TYK2/HSF1/NEDD9/BST1/PTK2B/SH3BP5L/CLK3/SOCS1/PLCG2/CCL5/HES1/IL24/JAK3/LYN/ZAP70/PRKCZ/BLK/CADM4/SFRP2/GPRC5B/CBLC/GPRC5A/NOD2/CD81/ADIPOQ/CD40/JAK1/PTPRC/CD24/PTPRJ/EPHA3/FCGR1A/LILRB4/PTPN1/ITK/OSM/FYN/IL6/TGF…	137
GO:0042886	BP	GO:0042886	amide transport	111/4471	287/18800	1.06929386125595e-08	2.35020322092829e-07	1.59469220677553e-07	PSMD9/AQP9/SLC15A3/FFAR2/TCIRG1/RAF1/SLC15A4/TAP1/PIM3/RAB11B/SLC9A3R1/STX4/PSAP/IL1RN/ARNTL/SLC26A6/CAPN10/ALOX5/C2CD2L/PPARD/FOLR3/MIDN/GLTP/ENSA/BAD/PARK7/CCL5/CPE/TRPV4/S100A8/CPLX1/PFKL/BLK/SRI/GABBR1/EDN1/SIDT2/TAP2/GRP/RAB8B/FAM3D/INS/NR1H4/SLC19A1/AQP10/STX1A/FKBP1B/FFAR3/HNF4A/SNAP25/KISS1/SLC8B1/UCP2/IL6/SPINK1/PTPRN2/C1QTNF12/TAPBP/BAIAP3/FOLR1/RAB11FIP5/FOLR2/INHBB/ABCA2/CDK16/PFKFB2/…	111
GO:0006953	BP	GO:0006953	acute-phase response	30/4471	48/18800	1.23604898434822e-08	2.70724875108463e-07	1.83695964957967e-07	CEBPB/SERPINA1/ORM1/ITIH4/HP/APOL2/PLSCR1/INS/EDNRB/REG3A/IL6/SERPINA3/PTGES/CD163/EPO/SIGIRR/APCS/AHSG/SAA4/ORM2/CRP/SAA2/SAA1/TNF/HAMP/PTGER3/ASS1/IL6R/IL1B/FN1	30
GO:1903707	BP	GO:1903707	negative regulation of hemopoiesis	52/4471	106/18800	1.26683442815351e-08	2.76504208867116e-07	1.87617437970687e-07	PGLYRP1/LILRB3/BCL6/IL4R/RARA/FBXO7/IRF1/CEACAM1/FCGR2B/HLX/ZC3H12A/LILRB1/TNFAIP6/SOCS1/ZBTB7B/HLA-G/JAK3/LYN/CR1/PRDX2/LTF/INPP5D/ADIPOQ/GPR137/LILRB4/TBX21/CTLA4/FOXJ1/CLDN18/MAFB/SMAD7/GPR137B/ERBB2/ID2/APCS/FOXP3/C1QC/GPR68/TMEM176A/TLR4/TCTA/GPR55/MIR125B1/TMEM176B/RAG2/CCL3/FGL2/LAG3/TRIB1/INHBA/CD74/RUNX3	52
GO:0001659	BP	GO:0001659	temperature homeostasis	76/4471	177/18800	1.34184785045899e-08	2.91863515155198e-07	1.9803924567692e-07	BSCL2/HDAC3/ACSL1/TFE3/CEBPB/ALPL/ADIPOR1/TLE3/IL4R/NR1H2/STAT3/ARNTL/LCN2/STAT6/STK11/FLCN/KDM6B/SIRT6/HSF1/SQSTM1/GNAS/ZBTB7B/ACADVL/PRKAB1/IL18R1/CIDEA/PLCL2/HOXC10/ADIPOQ/FOXC2/EDNRB/CNOT3/FGF21/G0S2/CMKLR1/WNT10B/UCP2/MFN2/GPX1/TRPV2/PTGES/GADD45G/ARRDC3/MAP2K6/CXCR4/DECR1/NRDC/ADCYAP1/EPAS1/DDIT3/SLN/PCTP/ALDH1A1/ACTN3/IGF1R/ELOVL3/VEGFA/LEP/IL15/FABP4/TLR4/IP6K1/ABAT/SLC25A44/TNF/ACHE/PTGE…	76
GO:0048002	BP	GO:0048002	antigen processing and presentation of peptide antigen	36/4471	63/18800	1.35691487598123e-08	2.93429508874078e-07	1.99101825268812e-07	IFI30/HLA-B/HLA-A/HLA-C/HLA-E/HLA-F/SLC11A1/DNM2/TAP1/CTSD/B2M/FCER1G/FCGR2B/PYCARD/CLEC4A/CTSS/HLA-G/TAP2/HLA-DOB/HLA-DMB/TAPBP/AZGP1/CTSV/CTSL/TAPBPL/CD209/HLA-DPA1/HLA-DQB1/TREM2/HLA-DRB1/HLA-DQA1/LGMN/CTSE/CD74/HLA-DQB2/HLA-DQA2	36
GO:0071887	BP	GO:0071887	leukocyte apoptotic process	53/4471	109/18800	1.35838350433275e-08	2.93429508874078e-07	1.99101825268812e-07	ADAM8/PRELID1/BCL6/BAX/LGALS3/HCAR2/HCLS1/IRF3/PLEKHO2/IRF7/LMBR1L/RIPK3/LILRB1/ORMDL3/AKT1/TSC22D3/CCL5/CD27/JAK3/LYN/PKN1/BLK/BCL2L11/NOD2/PTCRA/SLC46A2/BIRC7/LGALS9/IL6/CCL21/IDO1/CCR7/CCL19/CD274/PIK3CD/PIP/CD3G/IL7R/FASLG/FADD/IL10/CTSL/BCL10/GIMAP8/BAK1/PDCD1/PTEN/HIF1A/CCR5/CLC/GAS6/EFNA1/CD74	53
GO:0050832	BP	GO:0050832	defense response to fungus	32/4471	53/18800	1.36884314755149e-08	2.94676302243448e-07	1.99947816650276e-07	COTL1/FAM3A/ZBP1/S100A9/ARG1/SPI1/S100A12/CLEC4E/CLEC7A/DEFA3/GNLY/CLEC4A/PLCG2/S100A8/DCD/PLA2G5/LTF/DEFA4/CLEC4D/DEFA6/DEFA5/GAPDH/BCL10/SPON2/HRG/IL17RA/DEFA1/USP15/DEFA1B/HAMP/CLEC4C/RARRES2	32
GO:0032703	BP	GO:0032703	negative regulation of interleukin-2 production	21/4471	28/18800	1.51682115543508e-08	3.2541767177696e-07	2.20806873426368e-07	LAPTM5/KAT5/HDAC7/CR1/NR1H4/NOD2/PTPRC/LILRB4/ZFP36/SFTPD/TBX21/GBP1/HAVCR2/FOXP3/GATA3/TRIM27/XCL1/TNFAIP3/VSIG4/LAG3/EZR	21
GO:0022411	BP	GO:0022411	cellular component disassembly	162/4471	460/18800	1.52621570121774e-08	3.25479765663396e-07	2.20849006224037e-07	GABARAP/CHMP4A/MMP9/DEDD2/WDR45/ADAM8/FLOT1/WIPI1/HTRA2/NDEL1/CHMP2A/ADD1/CHMP4B/ATG9A/CTDNEP1/NAPA/GAK/CLN3/VPS4A/MCOLN1/BECN1/GABARAPL2/CALM1/BAX/DMTN/GABARAPL1/PINK1/VPS16/TECPR1/IQSEC1/MAP1LC3B/GSK3A/FLII/FBXO7/TMOD4/HAX1/CAPZB/PELO/LCP1/ULK1/MICAL1/AKAP8L/CFL1/CHMP1A/WIPI2/TGFB1/CAPN10/TSPO/WDR1/ATG4D/ITGAM/TBC1D25/IST1/RUBCNL/MAP4K4/LMOD1/PHF23/SHARPIN/GSN/VMP1/HSF1/SQSTM1/CDC37/CDK5RAP3/DN…	162
GO:0032928	BP	GO:0032928	regulation of superoxide anion generation	18/4471	22/18800	1.52746628811171e-08	3.25479765663396e-07	2.20849006224037e-07	FPR2/GNAI2/TYROBP/CD177/CYBA/ITGB2/TGFB1/ITGAM/CLEC7A/AATF/ACP5/PON3/PRKCD/GSTP1/GNAI3/CRP/AGT/F2RL1	18
GO:0061844	BP	GO:0061844	antimicrobial humoral immune response mediated by antimicrobial peptide	42/4471	79/18800	1.59560895728805e-08	3.38851280591645e-07	2.29922030402958e-07	PGLYRP1/FAM3A/S100A9/S100A12/PF4/CAMP/CXCL1/DEFA3/GNLY/ANG/CXCL5/SPINK5/LTF/S100A7/CXCL6/NOD2/PPBP/KLK3/DEFB4A/DEFA4/PF4V1/REG3A/KRT6A/BPIFA1/DEFA6/CXCL14/DEFA5/MUC7/REG1B/GAPDH/CXCL9/REG1A/ROMO1/RPS19/PGC/HRG/DEFA1/DEFA1B/RNASE6/PLA2G1B/CXCL10/CXCL8	42
GO:0042269	BP	GO:0042269	regulation of natural killer cell mediated cytotoxicity	29/4471	46/18800	1.62824403164295e-08	3.44589941432645e-07	2.33815905468305e-07	HLA-B/HLA-A/HLA-E/ARRB2/HLA-F/LAMP1/VAV1/CEACAM1/KLRK1/NCR1/STAT5B/LILRB1/HLA-G/NCR3/SERPINB4/KLRC1/KLRC2/LGALS9/KIR2DL4/KLRC3/HAVCR2/KLRD1/SLAMF6/CADM1/CRTAM/SERPINB9/LEP/KLRC4/LAG3	29
GO:0060401	BP	GO:0060401	cytosolic calcium ion transport	80/4471	190/18800	1.6335953316406e-08	3.44589941432645e-07	2.33815905468305e-07	LIME1/PRKACA/MCOLN1/CAPN3/CALM1/BAX/CORO1A/CYBA/LCK/PTPN6/P2RX4/CACNA1E/GP9/CALM3/PTK2B/CALM2/CASQ2/P2RX5/PLCG2/TRPV4/CX3CL1/ATP1A2/LYN/MICU1/GSTO1/TMEM38A/JPH2/SRI/BDKRB1/ERO1A/RYR2/CACNA1S/TRDN/PTPRC/FKBP1B/SLC8A2/DHRS7C/SLC8B1/FYN/MCUB/TRPV2/HRC/CCL21/GP5/CCR7/TMBIM6/CCL19/NOL3/SNCA/EPO/RAMP3/FKBP1A/F2RL3/ATP2A3/FASLG/SLC8A1/DDIT3/MS4A1/CD19/CXCL9/BAK1/CAMK2D/MCOLN2/SLC25A23/XCL1/PLCG1/SLC24A4…	80
GO:0006979	BP	GO:0006979	response to oxidative stress	154/4471	433/18800	1.64411784490548e-08	3.45649657962403e-07	2.34534958900088e-07	TREX1/HBA1/HBA2/MMP9/SIRT2/HBB/NCF1/HTRA2/MAPK13/ANKZF1/SRXN1/DIABLO/BECN1/SOD2/MAPK3/PINK1/PXN/HMOX1/ARG1/OSER1/STX4/HP/FBXO7/RGS14/ARNTL/G6PD/PRDX5/STAT6/ALOX5/PNKP/ZC3H12A/HSPA1A/STK24/KDM6B/RIPK3/TXNIP/CYB5B/HMOX2/CHCHD2/BTG1/HSF1/RELA/NAPRT/AKT1/BAD/PTK2B/NDUFS8/PARK7/IPCEF1/PYCR2/VNN1/MAP1LC3A/SESN2/MT3/DGKK/PLK3/GPX4/LRRK2/PRDX2/MAPK7/EDN1/XRCC1/SPHK1/KLF2/MSRA/S100A7/INS/ERO1A/DHRS2/SELEN…	154
GO:0051223	BP	GO:0051223	regulation of protein transport	172/4471	495/18800	1.65323031294624e-08	3.46406858239334e-07	2.35048744844145e-07	OAZ1/PSMD9/INPP5K/SIRT7/ADORA2A/TCIRG1/PIK3R2/ADAM8/HDAC3/RAC2/HTRA2/GDI1/NDEL1/PRKACA/CLN3/PIM3/CAMK1/UBL5/NR1H2/DMTN/PINK1/OS9/VPS28/HCAR2/BBC3/STX4/GSK3A/OAZ2/HCLS1/ITGB2/ARNTL/HAX1/LCP1/BCAP31/GRIPAP1/RNF31/TGFB1/CAPN10/ALOX5/RHBDF2/ZC3H12A/TCAF2/WLS/UBE2D3/ERGIC3/ITGAM/C2CD2L/PPARD/APBB1/CSK/AKT2/APBB3/MIDN/PARD6A/WWP2/ENSA/BAD/ERP29/PARK7/ANG/CIB1/CCL5/HSPA1L/SP100/VAMP2/TLR2/CDC42/ABLIM3/P…	172
GO:0006936	BP	GO:0006936	muscle contraction	129/4471	349/18800	1.83036023636249e-08	3.82247323779887e-07	2.59367710359881e-07	MAP2K3/PRKACA/ALDOA/CALM1/TMOD4/PROK2/ZC3H12A/DAPK3/BIN1/APBB1/RHOA/TNNI2/PABPN1/P2RX4/MYL4/LMOD1/GSN/GRK2/ORMDL3/RGS2/CALM3/CALM2/CASQ2/MYL6/MYH6/MYL9/CTTN/DMPK/TRPV4/ANXA6/ATP1A2/TNNT2/GSTO1/TMEM38A/MYBPC3/SMPX/SRI/EDN1/MYH14/SPHK1/SYNM/ENO1/SLC6A8/CHRNE/TPM3/RYR2/CACNA1S/TRDN/KCNQ1/FKBP1B/EDNRB/SULF1/CALCA/TPM1/CRYAB/HRC/LTB4R/ACTN2/SCN1B/DOCK4/CALD1/TNNC1/DES/ANKRD2/GAA/MYBPC1/SGCA/TNNI3/KCNJ…	129
GO:0034113	BP	GO:0034113	heterotypic cell-cell adhesion	35/4471	61/18800	1.8631188217411e-08	3.87349225532109e-07	2.62829522892327e-07	NINJ1/FLOT1/ITGAX/LILRB2/IL1RN/ITGB2/LCK/PERP/CD2/MAPK7/ADIPOQ/PARVA/PTPRC/ITGAD/SKAP1/MADCAM1/MBP/IL10/SIRPA/FGA/AGER/FGB/ITGB3/ITGA5/FGG/GLDN/CD1D/CEACAM6/ITGB7/DSC2/TNF/APOA1/ITGA7/IL1B/VCAM1	35
GO:0050920	BP	GO:0050920	regulation of chemotaxis	91/4471	225/18800	1.86711446605519e-08	3.87349225532109e-07	2.62829522892327e-07	TMSB4X/GPSM3/RAC2/C5AR1/FPR2/MAPK3/MPP1/DAPK2/PADI2/C5AR2/PRKD2/CCR6/SPI1/STX4/IL16/KLRK1/TGFB1/DDT/P2RX4/STX3/SEMA4B/TNFAIP6/CREB3/TNFSF14/SEMA4A/BST1/PTK2B/CCL5/TRPV4/LYN/SLAMF8/EDN1/CCR1/S100A14/S100A7/NOD2/CCL4/SLAMF1/NBL1/S1PR1/CMKLR1/CCL7/SLC8B1/C3AR1/LGALS9/IL6/DUSP1/PLA2G7/DPP4/CCL21/CCR7/CCL19/RAC1/CORO1B/CCR4/SEMA6B/CXCR4/CYP19A1/SEMA4D/AGER/THBS1/VEGFA/PLXNA4/AIF1/CCL2/SEMA7A/XCL1/HRG/…	91
GO:0120254	BP	GO:0120254	olefinic compound metabolic process	69/4471	157/18800	1.98445303471667e-08	4.07655940399641e-07	2.76608314299001e-07	ACAA1/STARD3/PLA2G4B/ADM/CYP4F3/DGAT2/DHRS7/DGAT1/DHRS13/ALOX5/PNPLA2/STAT5B/DKK3/CYP4F12/RDH5/CYP1A1/ACOT8/SDR16C5/GPX4/AKR1B1/CYP11A1/EPHX2/CYP2C19/EDNRB/CYP2B6/ADH1B/AKR1B10/CYP4A11/CYP17A1/GPX1/CYP11B1/CYP1A2/RDH16/CYP2C18/TBXAS1/BMP6/CYP4A22/CYP19A1/PLB1/CYP2C9/SCNN1B/ELOVL1/DHRS3/ALDH1A1/PTGIS/PTGDS/AKR1C2/GSTP1/PNLIP/GSTA1/ELOVL3/ADH1C/DGKQ/AKR1C4/AKR1C1/ALOX15/RBP4/CYP1B1/FAAH2/ALOX15B/CA…	69
GO:1902107	BP	GO:1902107	positive regulation of leukocyte differentiation	69/4471	157/18800	1.98445303471667e-08	4.07655940399641e-07	2.76608314299001e-07	XBP1/ADAM8/BCL6/IL4R/TYROBP/LILRB2/RARA/ZFP36L1/HCLS1/HAX1/VSIR/SART1/TGFB1/PF4/HLX/RHOA/STAT5B/SASH3/HSF1/TESC/EVI2B/BAD/SOCS1/VNN1/ZBTB7B/CD27/HLA-G/ZAP70/PRKCZ/CR1/CCR1/INPP5D/PTPRC/PCK1/LILRB4/LGALS9/CCL19/IL12RB1/IL7R/FADD/IL10/ID2/FOXP3/LEF1/AGER/GPR68/IL15/GATA3/CD86/FOXO3/TGFBR2/NFKBID/TNF/TREM2/NLRP3/CSF1/IL4I1/HLA-DRB1/FES/PNP/TRIB1/GLI2/GAS6/IFNG/CD4/CD74/RUNX3/LIF/TNFSF9	69
GO:1903708	BP	GO:1903708	positive regulation of hemopoiesis	69/4471	157/18800	1.98445303471667e-08	4.07655940399641e-07	2.76608314299001e-07	XBP1/ADAM8/BCL6/IL4R/TYROBP/LILRB2/RARA/ZFP36L1/HCLS1/HAX1/VSIR/SART1/TGFB1/PF4/HLX/RHOA/STAT5B/SASH3/HSF1/TESC/EVI2B/BAD/SOCS1/VNN1/ZBTB7B/CD27/HLA-G/ZAP70/PRKCZ/CR1/CCR1/INPP5D/PTPRC/PCK1/LILRB4/LGALS9/CCL19/IL12RB1/IL7R/FADD/IL10/ID2/FOXP3/LEF1/AGER/GPR68/IL15/GATA3/CD86/FOXO3/TGFBR2/NFKBID/TNF/TREM2/NLRP3/CSF1/IL4I1/HLA-DRB1/FES/PNP/TRIB1/GLI2/GAS6/IFNG/CD4/CD74/RUNX3/LIF/TNFSF9	69
GO:0097553	BP	GO:0097553	calcium ion transmembrane import into cytosol	68/4471	154/18800	1.99346883432023e-08	4.08174107248762e-07	2.76959907994705e-07	LIME1/PRKACA/MCOLN1/CAPN3/CALM1/BAX/CORO1A/CYBA/LCK/PTPN6/CACNA1E/GP9/CALM3/PTK2B/CALM2/CASQ2/PLCG2/TRPV4/CX3CL1/ATP1A2/LYN/GSTO1/TMEM38A/JPH2/SRI/BDKRB1/ERO1A/RYR2/CACNA1S/TRDN/PTPRC/FKBP1B/SLC8A2/DHRS7C/SLC8B1/FYN/TRPV2/HRC/CCL21/GP5/CCR7/CCL19/NOL3/SNCA/RAMP3/FKBP1A/F2RL3/FASLG/SLC8A1/DDIT3/CD19/CXCL9/CAMK2D/MCOLN2/XCL1/PLCG1/SLC24A4/CASQ1/JPH1/RASA3/GPER1/RYR1/CCL3/CCR5/CHD7/ITPR3/NTSR1/CXCL10	68
GO:0045730	BP	GO:0045730	respiratory burst	25/4471	37/18800	2.03538975025061e-08	4.15404544482965e-07	2.81866003691574e-07	SLC11A1/RAC2/NCF1/NCF2/HCK/NCF1C/PGAM1/CD55/CYBA/NCF1B/CLEC7A/PRDX2/SLAMF8/INS/SELENOK/CD24/RAC1/PIK3CD/CD52/GRN/RPS19/CYBB/TREM2/CAMK1D/IGHA2	25
GO:0031334	BP	GO:0031334	positive regulation of protein-containing complex assembly	81/4471	194/18800	2.09636298948665e-08	4.26464004916282e-07	2.89370220861861e-07	VASP/STUB1/MED25/CDKN1B/NR1H2/HCK/BAX/LGALS3/PINK1/PPP2R5B/FCHSD1/ARPC2/LCP1/TGFB1/HSPA1A/BIN1/RHOA/PAK1/CLEC7A/LMOD1/CDC42EP3/PYCARD/PFN1/BID/DCTN1/CDC42EP2/PTK2B/PARK7/CTTN/BRK1/RHOC/PLCG2/MYD88/BCL2L11/PLEK/PIH1D1/MMP1/CLU/WNT10B/ARL2/CCL21/CCR7/SKAP1/CDK5R1/NCK2/RAC1/TRABD2A/ISG15/SNCA/CDC42EP5/ASAP1/PFN2/HIP1R/TCL1A/GRB2/CDC42EP4/HSPA1B/CSF3/RASIP1/GBP5/VEGFA/BAK1/SH3GLB1/PSRC1/TLR4/ALOX15/E…	81
GO:0015671	BP	GO:0015671	oxygen transport	14/4471	15/18800	2.12861126752574e-08	4.31627433150542e-07	2.9287378118894e-07	HBA1/HBD/HBA2/HBQ1/HBB/HBM/IPCEF1/HBG2/HBG1/HBE1/MB/NGB/HBZ/CYGB	14
GO:0043300	BP	GO:0043300	regulation of leukocyte degranulation	30/4471	49/18800	2.46190685618507e-08	4.9493416447059e-07	3.35829535046106e-07	HLA-F/STXBP2/CD300A/RAC2/IL4R/LAMP1/FGR/HMOX1/SPI1/STX4/CD177/ITGB2/UNC13D/CEACAM1/FCGR2B/ITGAM/RABGEF1/LYN/BLK/FOXF1/KLRC2/LGALS9/GATA1/GAB2/PRAM1/PTAFR/FES/ADGRE2/F2RL1/CCR2	30
GO:0045058	BP	GO:0045058	T cell selection	30/4471	49/18800	2.46190685618507e-08	4.9493416447059e-07	3.35829535046106e-07	STAT3/STAT6/CD3E/STK11/RHOA/BATF/ZAP70/DOCK2/PTPRC/TBX21/IL6/CCR7/CD3D/IL12RB1/CD3G/SLAMF6/CTSL/LY9/FOXP3/CD28/IL15/GATA3/CARD11/BCL11B/CD1D/THEMIS/IL6R/IRF4/CD4/CD74	30
GO:0006091	BP	GO:0006091	generation of precursor metabolites and energy	171/4471	494/18800	2.46443514920927e-08	4.9493416447059e-07	3.35829535046106e-07	TREX1/NDUFA7/INPP5K/NDUFA13/NDUFB8/TKT/NCF1/NDUFS7/PRELID1/NCF2/ISCU/ALDOA/SOD2/COX6A1/SDHA/POR/PINK1/NDUFV2/FDX2/PGAM1/GSK3A/COX4I1/HK3/CYBA/STAT3/PGLS/PPP1R3B/G6PD/TALDO1/STK40/PRKAG1/ALDH2/PKM/ETFB/FLCN/COX8A/PPARD/RHOA/RUBCNL/AKT2/UQCRC1/SIRT6/BLOC1S1/SURF1/SDHAF2/NDUFB10/CHCHD2/STBD1/BID/COX5B/PYGL/AKT1/PGD/NDUFS8/PARK7/PDHB/PHKG2/PGK1/PPP1R2/ACADVL/AOC2/ALDOC/NDUFA9/TRPV4/GHITM/MT3/GYG1/SDH…	171
GO:0051091	BP	GO:0051091	positive regulation of DNA-binding transcription factor activity	103/4471	265/18800	2.65381505798493e-08	5.31270110015708e-07	3.60484700467815e-07	ADAM8/FLOT1/IL18RAP/TRIM41/UBE2V1/TRADD/CAPN3/PSMA6/IKBKG/PINK1/PRKD2/S100A9/PPP2R5B/ANXA3/S100A12/HCLS1/STAT3/RBCK1/RNF31/TRIM34/HSPA1A/LAMTOR5/SLCO3A1/CRTC2/RIPK3/CLEC7A/PYCARD/HSF1/RELA/AKT1/RNF25/PARK7/RIPK4/CIB1/PLCG2/MYD88/TRAF1/S100A8/CX3CL1/TLR2/CARD16/PRKCZ/HDAC5/IL18R1/TRIM31/TLR9/EDN1/LTF/SPHK1/FOXA1/BUD31/INS/TRIM26/FLOT2/NOD2/CD40/CLU/WNT10B/LGALS9/IL6/CRNN/TRIM25/NFAM1/IRAK1/ADGRF1/…	103
GO:0034754	BP	GO:0034754	cellular hormone metabolic process	62/4471	137/18800	2.70153340211715e-08	5.39082664223705e-07	3.6578578217835e-07	STARD3/ADM/ECE1/DGAT2/DHRS7/DGAT1/DHRS13/TSPO/PNPLA2/STAT5B/DKK3/HSD17B7/RDH5/CYP1A1/SCPEP1/SULT1A1/CYP21A2/SDR16C5/AKR1B1/CYP11A1/CRABP2/HSD3B2/DHRS2/EDNRB/ADH1B/AKR1B10/UGT2B15/CYP17A1/UGT2B4/UGT2B7/CYP11B1/CYP1A2/RDH16/CYP2C18/BMP6/AKR1D1/CYP19A1/RBP1/PLB1/CYP2C9/SCNN1B/HSD17B10/DHRS3/ALDH1A1/AKR1C2/PNLIP/ADH1C/DGKQ/AKR1C4/AKR1C1/RBP4/HSD17B6/CYP1B1/CACNA1H/ADH1A/CYP3A4/TTR/DHRS9/ADH6/ADH4/IL4…	62
GO:0008064	BP	GO:0008064	regulation of actin polymerization or depolymerization	69/4471	158/18800	2.70999239412489e-08	5.39082664223705e-07	3.6578578217835e-07	TMSB4X/ARPC4/VASP/ADD1/COTL1/HCK/DMTN/CORO1A/HCLS1/FLII/TMOD4/FCHSD1/WAS/HAX1/CAPZB/ARPC2/CYFIP2/DBNL/WDR1/BIN1/RHOA/LMOD1/CDC42EP3/PYCARD/PFN1/GSN/ARPC3/ARPC1B/CDC42EP2/PTK2B/ARPC5/CTTN/BRK1/TRIOBP/TWF2/PLEK/CAPG/SH3BP1/TMSB10/PRKCD/CCL21/ACTN2/CCR7/VILL/NCK2/CDC42EP5/PFN2/HIP1R/SVIL/SSH2/GRB2/CDC42EP4/LMOD3/DBN1/TMOD1/CSF3/DAAM2/ALOX15/EVL/ARPC1A/TENM1/CAPZA1/SPTB/ESAM/CCL24/CDC42EP1/ELN/F2RL1/…	69
GO:0045089	BP	GO:0045089	positive regulation of innate immune response	63/4471	140/18800	2.72846974787535e-08	5.41046083127585e-07	3.67118028171706e-07	HLA-E/HLA-F/FFAR2/ADAM8/TRIM41/SLC15A4/FPR2/ZBP1/HCK/TYROBP/LAMP1/SPI1/IRF3/VAV1/IRF7/KLRK1/FCN1/STAT5B/PAK1/CLEC7A/PYCARD/LILRA2/PLCG2/CCL5/HLA-G/LYN/IFI35/PLA2G5/NLRC5/MNDA/PLSCR1/ZNFX1/NOD2/NCR3/KLRC2/FYN/PQBP1/AKIRIN2/RNF185/HPX/KIR2DL4/KLRC3/HAVCR2/KLRD1/SLAMF6/IFI16/FADD/CADM1/PARP9/NLRC4/CRTAM/TLR8/SH2D1B/AIM2/GBP5/RIOK3/TLR4/RPS19/CD1D/KLRC4/LAG3/NMI/PYHIN1	63
GO:0016052	BP	GO:0016052	carbohydrate catabolic process	67/4471	152/18800	2.74732987276602e-08	5.41149214536472e-07	3.67188006313409e-07	TREX1/NEU1/ALDOA/PGAM1/GSK3A/HK3/STAT3/PPP1R3B/GK/GLYCTK/PRKAG1/PKM/MGAM/SIRT6/STBD1/PYGL/BAD/PGD/MAN2C1/PHKG2/PGK1/FUT7/ALDOC/PFKL/AOAH/TPI1/HEXB/FBP1/INS/ENO1/GALK1/AMY2A/LDHA/DHDH/PGM1/DDIT4/CHIT1/NUPR1/BPGM/HK1/ARL2/MLXIPL/PPP1CA/GAA/SLC4A1/GALM/GPD1/PFKFB2/SLC2A6/PYGM/EIF6/GAPDH/PFKM/ACTN3/ENO2/TKTL1/HDAC4/PPP1R3D/FUT6/HIF1A/ENO3/GPI/HK2/ALDOB/MIR210/IFNG/APP	67
GO:0106106	BP	GO:0106106	cold-induced thermogenesis	65/4471	146/18800	2.75481623690218e-08	5.41149214536472e-07	3.67188006313409e-07	BSCL2/HDAC3/ACSL1/TFE3/CEBPB/ALPL/ADIPOR1/TLE3/IL4R/NR1H2/ARNTL/LCN2/STAT6/STK11/FLCN/KDM6B/SIRT6/HSF1/GNAS/ZBTB7B/PRKAB1/IL18R1/CIDEA/PLCL2/HOXC10/ADIPOQ/FOXC2/CNOT3/FGF21/G0S2/CMKLR1/WNT10B/UCP2/MFN2/TRPV2/GADD45G/ARRDC3/MAP2K6/CXCR4/DECR1/NRDC/ADCYAP1/EPAS1/DDIT3/SLN/PCTP/ALDH1A1/ACTN3/IGF1R/ELOVL3/VEGFA/LEP/IL15/FABP4/TLR4/IP6K1/SLC25A44/ACHE/GJA1/DHRS7B/IRF4/CAV1/CCR2/CD36/ID1	65
GO:0120161	BP	GO:0120161	regulation of cold-induced thermogenesis	65/4471	146/18800	2.75481623690218e-08	5.41149214536472e-07	3.67188006313409e-07	BSCL2/HDAC3/ACSL1/TFE3/CEBPB/ALPL/ADIPOR1/TLE3/IL4R/NR1H2/ARNTL/LCN2/STAT6/STK11/FLCN/KDM6B/SIRT6/HSF1/GNAS/ZBTB7B/PRKAB1/IL18R1/CIDEA/PLCL2/HOXC10/ADIPOQ/FOXC2/CNOT3/FGF21/G0S2/CMKLR1/WNT10B/UCP2/MFN2/TRPV2/GADD45G/ARRDC3/MAP2K6/CXCR4/DECR1/NRDC/ADCYAP1/EPAS1/DDIT3/SLN/PCTP/ALDH1A1/ACTN3/IGF1R/ELOVL3/VEGFA/LEP/IL15/FABP4/TLR4/IP6K1/SLC25A44/ACHE/GJA1/DHRS7B/IRF4/CAV1/CCR2/CD36/ID1	65
GO:0002690	BP	GO:0002690	positive regulation of leukocyte chemotaxis	47/4471	94/18800	2.93825162177055e-08	5.7538472568379e-07	3.90417956104747e-07	GPSM3/RAC2/C5AR1/FPR2/MAPK3/DAPK2/CCR6/SPI1/CREB3/TNFSF14/PTK2B/CCL5/TRPV4/EDN1/CCR1/S100A14/S100A7/CCL4/SLAMF1/CMKLR1/CCL7/C3AR1/LGALS9/IL6/PLA2G7/CCL21/CCR7/CCL19/RAC1/THBS1/VEGFA/AIF1/XCL1/XCL2/CCL3/MOSPD2/CAMK1D/CSF1/LGMN/GAS6/RARRES2/IL6R/F2RL1/CD74/CXCL10/CCR2/CXCL8	47
GO:0046632	BP	GO:0046632	alpha-beta T cell differentiation	53/4471	111/18800	2.97392528738114e-08	5.80561936536579e-07	3.93930868403674e-07	BCL6/BCL3/IL4R/RARA/STAT3/IRF1/STAT6/RELB/HLX/ZC3H12A/RHOA/SASH3/SEMA4A/SOCS1/ZBTB7B/FUT7/BATF/JAK3/RORC/ZAP70/PRKCZ/IL18R1/PRDM1/IL27/LILRB4/ITK/TBX21/LGALS9/IL6/CCL19/IL12RB1/SMAD7/SLAMF6/CTSL/LY9/FOXP3/LEF1/GATA3/TNFSF8/CD86/BCL11B/EOMES/TGFBR2/NFKBID/ZNF683/RORA/NLRP3/HLA-DRB1/PNP/IL6R/IRF4/IFNG/RUNX3	53
GO:0043405	BP	GO:0043405	regulation of MAP kinase activity	77/4471	183/18800	3.11780883327399e-08	6.06766140122611e-07	4.11711304951156e-07	INPP5K/LIME1/ADAM8/CD300A/AXIN1/PIK3R5/HGS/MAP2K7/S100A12/RGS14/TGFB1/FGD2/CSK/PTPN6/MAP3K11/PAK1/SMPD1/CDK5RAP3/RGS2/ERP29/PTK2B/LYN/LRRK2/DUSP16/TLR9/EDN1/SFRP2/GBA/CBLC/NOD2/SASH1/ADIPOQ/CD40/SERPINB3/PTPRC/CD24/ERN1/PTPRJ/TPD52L1/PTPN1/DUSP1/TGFA/PRKCD/DKK1/MAP3K10/CCL19/SORL1/IRAK1/TSG101/MAP2K6/ERBB2/GSTP1/STK38/AGER/THBS1/TRIB2/VEGFA/UCHL1/PPARG/TLR4/TLR6/TENM1/ADAM9/AGT/TNF/ROBO1/HYAL2/NE…	77
GO:1902903	BP	GO:1902903	regulation of supramolecular fiber organization	136/4471	376/18800	3.53067053333885e-08	6.8499367199284e-07	4.64791325571443e-07	INPP5K/TMSB4X/ARPC4/ARHGEF18/VASP/ADD1/COTL1/CDKN1B/HCK/DMTN/ARAP1/CORO1A/PXN/ARF1/HCLS1/FLII/TMOD4/FCHSD1/WAS/HAX1/CAPZB/MAPRE3/ARPC2/CYFIP2/DBNL/WDR1/DAPK3/HSPA1A/BIN1/RHOA/PAK1/LMOD1/CDC42EP3/PYCARD/PFN1/GSN/DCTN1/ARPC3/ARPC1B/CDC42EP2/EFEMP2/F11R/PTK2B/ARPC5/PARK7/CTTN/CIB1/BRK1/RHOC/S100A10/TRPV4/CX3CL1/CDC42/EML2/LIMK1/STMN2/TRIOBP/TWF2/PLEK/EDN1/CAPG/CLU/KATNB1/GPR65/S1PR1/SH3BP1/FHOD1/TMS…	136
GO:0010563	BP	GO:0010563	negative regulation of phosphorus metabolic process	155/4471	441/18800	3.60861143901562e-08	6.97960969404683e-07	4.73590074522795e-07	ZGPAT/CDKN2D/ARRB2/INPP5K/SIRT2/DBNDD2/ADORA2A/CD300A/MVP/FKBP8/PPP4C/CDA/PIK3IP1/GADD45B/CDKN1B/GNAI2/CALM1/BAX/DMTN/LGALS3/LPCAT1/GSK3A/FBXO7/PPP1R11/STAT3/RGS14/MICAL1/NPRL2/CEACAM1/SH3BP5/TGFB1/SOCS3/ZC3H12A/FLCN/UBE2B/CSK/PTPN6/SIRT6/MIDN/PARD6A/PYCARD/SMPD1/CTDSP1/CDK5RAP3/ENSA/AKT1/RGS2/CALM3/SH3BP5L/CALM2/PARK7/SOCS1/CIB1/RABGEF1/PPP1R35/LYN/PKN1/PIP4K2C/PRKCZ/LRRK2/DUSP16/CAMK2N1/CADM4/P…	155
GO:0002548	BP	GO:0002548	monocyte chemotaxis	38/4471	70/18800	3.63188985363619e-08	7.00308577299298e-07	4.75183005713073e-07	FPR2/LGALS3/S100A12/CREB3/CCL5/CX3CL1/LYN/SLAMF8/CCR1/S100A14/S100A7/CCL4/NBL1/CCL7/CALCA/IL6/DUSP1/PLA2G7/CCL21/CCL16/CCL19/CCL17/CCL20/CCL14/AIF1/CCL2/RPS19/XCL1/XCL2/CCL3/CCL18/MOSPD2/CCL24/LGMN/IL6R/CCL3L3/CXCL10/CCR2	38
GO:0030832	BP	GO:0030832	regulation of actin filament length	69/4471	159/18800	3.68294803522188e-08	7.07981998452744e-07	4.80389680950235e-07	TMSB4X/ARPC4/VASP/ADD1/COTL1/HCK/DMTN/CORO1A/HCLS1/FLII/TMOD4/FCHSD1/WAS/HAX1/CAPZB/ARPC2/CYFIP2/DBNL/WDR1/BIN1/RHOA/LMOD1/CDC42EP3/PYCARD/PFN1/GSN/ARPC3/ARPC1B/CDC42EP2/PTK2B/ARPC5/CTTN/BRK1/TRIOBP/TWF2/PLEK/CAPG/SH3BP1/TMSB10/PRKCD/CCL21/ACTN2/CCR7/VILL/NCK2/CDC42EP5/PFN2/HIP1R/SVIL/SSH2/GRB2/CDC42EP4/LMOD3/DBN1/TMOD1/CSF3/DAAM2/ALOX15/EVL/ARPC1A/TENM1/CAPZA1/SPTB/ESAM/CCL24/CDC42EP1/ELN/F2RL1/…	69
GO:0110053	BP	GO:0110053	regulation of actin filament organization	104/4471	270/18800	3.92795158337497e-08	7.52777550399239e-07	5.10784974834254e-07	INPP5K/TMSB4X/ARPC4/ARHGEF18/VASP/ADD1/COTL1/HCK/DMTN/ARAP1/CORO1A/PXN/ARF1/HCLS1/FLII/TMOD4/FCHSD1/WAS/HAX1/CAPZB/ARPC2/CYFIP2/DBNL/WDR1/BIN1/RHOA/PAK1/LMOD1/CDC42EP3/PYCARD/PFN1/GSN/ARPC3/ARPC1B/CDC42EP2/F11R/PTK2B/ARPC5/CTTN/BRK1/RHOC/S100A10/CX3CL1/CDC42/LIMK1/TRIOBP/TWF2/PLEK/CAPG/GPR65/S1PR1/SH3BP1/FHOD1/TMSB10/TPM1/PRKCD/CCL21/ACTN2/CCR7/VILL/NCK2/GMFG/RAC1/CORO1B/CDC42EP5/PFN2/HIP1R/SVIL/…	104
GO:0046209	BP	GO:0046209	nitric oxide metabolic process	42/4471	81/18800	4.14474360604364e-08	7.91910586856849e-07	5.37338060844307e-07	HBB/DNM2/SOD2/POR/KLRK1/TSPO/ZC3H12A/P2RX4/CLEC7A/CYB5B/GCHFR/ACP5/CYB5R3/AKT1/PTK2B/TLR2/MMP8/DDAH2/EDN1/KLF2/CLU/AGXT2/RAC1/CPS1/IL10/SIRPA/PTGIS/AIF1/TLR4/SPR/TLR6/CYP1B1/TICAM1/AGT/TNF/RORA/ASS1/CAV1/IFNG/IL1B/PTX3/CD36	42
GO:0003012	BP	GO:0003012	muscle system process	157/4471	449/18800	4.34318104592197e-08	8.27310183474711e-07	5.61357881916294e-07	MAP2K3/PRKACA/TNFRSF1B/ALDOA/BECN1/CALM1/HMOX1/GSK3A/CYBA/TMOD4/G6PD/PROK2/ZC3H12A/DAPK3/BIN1/APBB1/RHOA/TNNI2/PABPN1/P2RX4/MYL4/LMOD1/GSN/GRK2/ORMDL3/CAMTA2/RGS2/CALM3/CALM2/CASQ2/MYL6/MYH6/PI16/MYL9/CTTN/DMPK/TRPV4/ANXA6/ATP1A2/TNNT2/GSTO1/TMEM38A/MYBPC3/SMPX/SRI/EDN1/MYH14/SPHK1/SYNM/ENO1/SLC6A8/CHRNE/TPM3/RYR2/CACNA1S/TRDN/KCNQ1/FKBP1B/EDNRB/MYOZ2/FBXO32/SULF1/CALCA/TPM1/CRYAB/HRC/LTB4R/ACTN2…	157
GO:0002369	BP	GO:0002369	T cell cytokine production	25/4471	38/18800	4.60204523203987e-08	8.68722412270348e-07	5.89457476852396e-07	HLA-A/HLA-F/ARID5A/TNFRSF1B/B2M/ARG1/CD55/SASH3/PRKCZ/IL18R1/IL1R1/CD81/SLAMF1/LILRB4/TBX21/IL6/SMAD7/FOXP3/GATA3/XCL1/TRPM4/CLC/NLRP3/IL1B/CCR2	25
GO:0002478	BP	GO:0002478	antigen processing and presentation of exogenous peptide antigen	25/4471	38/18800	4.60204523203987e-08	8.68722412270348e-07	5.89457476852396e-07	IFI30/HLA-A/HLA-E/HLA-F/DNM2/TAP1/CTSD/B2M/FCER1G/FCGR2B/CLEC4A/CTSS/HLA-DOB/HLA-DMB/CTSV/CTSL/HLA-DPA1/HLA-DQB1/HLA-DRB1/HLA-DQA1/LGMN/CTSE/CD74/HLA-DQB2/HLA-DQA2	25
GO:0002724	BP	GO:0002724	regulation of T cell cytokine production	25/4471	38/18800	4.60204523203987e-08	8.68722412270348e-07	5.89457476852396e-07	HLA-A/HLA-F/ARID5A/TNFRSF1B/B2M/ARG1/CD55/SASH3/PRKCZ/IL18R1/IL1R1/CD81/SLAMF1/LILRB4/TBX21/IL6/SMAD7/FOXP3/GATA3/XCL1/TRPM4/CLC/NLRP3/IL1B/CCR2	25
GO:0002269	BP	GO:0002269	leukocyte activation involved in inflammatory response	30/4471	50/18800	4.753942697349e-08	8.92038322254801e-07	6.05278108708819e-07	C5AR1/FPR2/TYROBP/ITGB2/CST7/ITGAM/IFNGR2/MYD88/IFNGR1/CX3CL1/TLR2/LRRK2/MMP8/SPHK1/PTPRC/CLU/IL6/C1QA/SNCA/SCNN1B/AGER/AIF1/GRN/TLR6/CTSC/TNF/CCL3/TREM2/IFNG/APP	30
GO:0002715	BP	GO:0002715	regulation of natural killer cell mediated immunity	30/4471	50/18800	4.753942697349e-08	8.92038322254801e-07	6.05278108708819e-07	HLA-B/HLA-A/HLA-E/ARRB2/HLA-F/LAMP1/VAV1/CEACAM1/KLRK1/NCR1/STAT5B/LILRB1/HLA-G/NCR3/SERPINB4/KLRC1/KLRC2/LGALS9/KIR2DL4/KLRC3/HAVCR2/KLRD1/SLAMF6/CADM1/CRTAM/SH2D1B/SERPINB9/LEP/KLRC4/LAG3	30
GO:0051604	BP	GO:0051604	protein maturation	117/4471	314/18800	4.99481914059353e-08	9.34447414219373e-07	6.34054108950031e-07	SPCS1/NAA10/TBC1D10A/ADAM8/HTRA2/PRKACA/CLN3/ECE1/PSENEN/STUB1/ADAM19/CASP4/CTSH/AIP/HP/IL1R2/CST7/VSIR/CISD3/APH1A/CYFIP2/NAA60/CTSZ/CAST/MME/PERP/NLRP6/TSPAN17/CASP1/PYCARD/GSN/PCSK7/TESC/SEC11A/BAD/GGT1/CTSS/TMEM208/PGK1/S100A10/CPE/RCE1/LMF2/C1R/CARD16/TSPAN14/LRRK2/TMPRSS2/ANXA2/KLK2/TSPAN15/FURIN/KLKB1/DHPS/BCL2L12/CARD18/ENO1/ERO1A/KLK3/ASPRV1/CCS/HPN/DNAJB11/F12/DUOXA2/FKBP1B/PCSK1N/TSPAN…	117
GO:0002287	BP	GO:0002287	alpha-beta T cell activation involved in immune response	37/4471	68/18800	5.05046666536655e-08	9.39267262085625e-07	6.37324538401285e-07	BCL6/BCL3/IL4R/RARA/STAT3/STAT6/RELB/HLX/ZC3H12A/SEMA4A/ZBTB7B/BATF/JAK3/RORC/PRKCZ/IL18R1/IL27/TBX21/LGALS9/IL6/CCL19/IL12RB1/SMAD7/SLAMF6/LY9/FOXP3/LEF1/GATA3/CD86/EOMES/NFKBID/RORA/NLRP3/HLA-DRB1/IL6R/IRF4/IFNG	37
GO:0002293	BP	GO:0002293	alpha-beta T cell differentiation involved in immune response	37/4471	68/18800	5.05046666536655e-08	9.39267262085625e-07	6.37324538401285e-07	BCL6/BCL3/IL4R/RARA/STAT3/STAT6/RELB/HLX/ZC3H12A/SEMA4A/ZBTB7B/BATF/JAK3/RORC/PRKCZ/IL18R1/IL27/TBX21/LGALS9/IL6/CCL19/IL12RB1/SMAD7/SLAMF6/LY9/FOXP3/LEF1/GATA3/CD86/EOMES/NFKBID/RORA/NLRP3/HLA-DRB1/IL6R/IRF4/IFNG	37
GO:0030833	BP	GO:0030833	regulation of actin filament polymerization	62/4471	139/18800	5.2439085442253e-08	9.71863665643316e-07	6.59442298371773e-07	TMSB4X/ARPC4/VASP/ADD1/COTL1/HCK/DMTN/CORO1A/HCLS1/FLII/TMOD4/FCHSD1/HAX1/CAPZB/ARPC2/CYFIP2/DBNL/BIN1/RHOA/LMOD1/CDC42EP3/PYCARD/PFN1/GSN/ARPC3/ARPC1B/CDC42EP2/PTK2B/ARPC5/CTTN/TRIOBP/TWF2/CAPG/TMSB10/PRKCD/CCL21/CCR7/VILL/NCK2/CDC42EP5/PFN2/HIP1R/SVIL/SSH2/GRB2/CDC42EP4/LMOD3/DBN1/TMOD1/CSF3/DAAM2/ALOX15/EVL/ARPC1A/TENM1/CAPZA1/SPTB/ESAM/CCL24/CDC42EP1/ELN/AVIL	62
GO:0035821	BP	GO:0035821	modulation of process of another organism	19/4471	25/18800	5.25665997961704e-08	9.71863665643316e-07	6.59442298371773e-07	GSDMD/S100A9/SLPI/BCL2L1/CLEC7A/DEFA3/LTF/DEFA4/PRF1/REG3A/DEFA6/DEFA5/REG1B/REG1A/FCER2/MPEG1/DEFA1/DEFA1B/IFNG	19
GO:0045936	BP	GO:0045936	negative regulation of phosphate metabolic process	154/4471	440/18800	5.43827001756739e-08	1.00249165191873e-06	6.80224420780462e-07	ZGPAT/CDKN2D/ARRB2/INPP5K/SIRT2/DBNDD2/ADORA2A/CD300A/MVP/FKBP8/PPP4C/CDA/PIK3IP1/GADD45B/CDKN1B/GNAI2/CALM1/BAX/DMTN/LGALS3/LPCAT1/FBXO7/PPP1R11/STAT3/RGS14/MICAL1/NPRL2/CEACAM1/SH3BP5/TGFB1/SOCS3/ZC3H12A/FLCN/UBE2B/CSK/PTPN6/SIRT6/MIDN/PARD6A/PYCARD/SMPD1/CTDSP1/CDK5RAP3/ENSA/AKT1/RGS2/CALM3/SH3BP5L/CALM2/PARK7/SOCS1/CIB1/RABGEF1/PPP1R35/LYN/PKN1/PIP4K2C/PRKCZ/LRRK2/DUSP16/CAMK2N1/CADM4/PLEK/FB…	154
GO:0032623	BP	GO:0032623	interleukin-2 production	35/4471	63/18800	5.73096605141194e-08	1.05028724778937e-06	7.12655345721073e-07	PRKD2/LAPTM5/KAT5/CD3E/HDAC7/STAT5B/SASH3/CLEC7A/PLCG2/CR1/NR1H4/NOD2/PTPRC/LILRB4/ZFP36/SFTPD/TBX21/GBP1/HAVCR2/FOXP3/CD28/GATA3/TRIM27/CARD11/XCL1/CD86/TNFAIP3/VSIG4/LAG3/EZR/PNP/IRF4/CD4/IL1B/CCR2	35
GO:0032663	BP	GO:0032663	regulation of interleukin-2 production	35/4471	63/18800	5.73096605141194e-08	1.05028724778937e-06	7.12655345721073e-07	PRKD2/LAPTM5/KAT5/CD3E/HDAC7/STAT5B/SASH3/CLEC7A/PLCG2/CR1/NR1H4/NOD2/PTPRC/LILRB4/ZFP36/SFTPD/TBX21/GBP1/HAVCR2/FOXP3/CD28/GATA3/TRIM27/CARD11/XCL1/CD86/TNFAIP3/VSIG4/LAG3/EZR/PNP/IRF4/CD4/IL1B/CCR2	35
GO:0046596	BP	GO:0046596	regulation of viral entry into host cell	27/4471	43/18800	5.77058383759412e-08	1.05447354660223e-06	7.15495890756774e-07	IFITM2/IFITM1/IFITM3/TRIM34/FCN1/GSN/TMPRSS2/TRIM31/TRIM26/LGALS1/TMPRSS4/LGALS9/TRIM25/FCN3/CH25H/P4HB/TRIM21/APCS/TRIM27/SNX3/TRIM22/TRIM10/TRIM8/HLA-DRB1/CD4/CD74/PTX3	27
GO:1903556	BP	GO:1903556	negative regulation of tumor necrosis factor superfamily cytokine production	41/4471	79/18800	5.7938493387271e-08	1.05565614328228e-06	7.1629832251784e-07	ARRB2/BCL3/ORM1/C5AR2/NFKBIL1/RARA/VSIR/TSPO/ZC3H12A/PTPN6/LILRB1/ACP5/CLEC4A/LILRA4/CX3CL1/CIDEA/LTF/NR1H4/NOD2/ADIPOQ/SLAMF1/LILRB4/LGALS9/CD274/HAVCR2/IL10/SIRPA/BPI/MC1R/POMC/FOXP3/GSTP1/TRIM27/GPNMB/TLR4/TWIST1/TNFAIP3/MIR125B1/ERRFI1/TREM2/GAS6	41
GO:0032956	BP	GO:0032956	regulation of actin cytoskeleton organization	128/4471	352/18800	6.22096847594867e-08	1.13020253872293e-06	7.66880567829145e-07	INPP5K/TMSB4X/ARPC4/ARHGEF18/VASP/RAC2/ADD1/COTL1/HCK/DMTN/ARAP1/RHOG/CORO1A/PXN/ARF1/HCLS1/FLII/TMOD4/FCHSD1/WAS/HAX1/CAPZB/ARPC2/CYFIP2/DBNL/WDR1/DAPK3/BIN1/ARHGDIA/RHOA/PAK1/ABI3/RHOF/LMOD1/CDC42EP3/PYCARD/PFN1/GSN/ARPC3/ARPC1B/CDC42EP2/BST1/F11R/PTK2B/ARPC5/CTTN/BRK1/RHOC/S100A10/CX3CL1/CDC42/FAM107A/LIMK1/TRIOBP/TWF2/ARHGDIB/PLEK/EDN1/CAPG/GPR65/S1PR1/SH3BP1/EPHA3/FHOD1/TMSB10/TPM1/CDK5/PRKC…	128
GO:2001057	BP	GO:2001057	reactive nitrogen species metabolic process	42/4471	82/18800	6.54965318082798e-08	1.18346398348046e-06	8.030202557166e-07	HBB/DNM2/SOD2/POR/KLRK1/TSPO/ZC3H12A/P2RX4/CLEC7A/CYB5B/GCHFR/ACP5/CYB5R3/AKT1/PTK2B/TLR2/MMP8/DDAH2/EDN1/KLF2/CLU/AGXT2/RAC1/CPS1/IL10/SIRPA/PTGIS/AIF1/TLR4/SPR/TLR6/CYP1B1/TICAM1/AGT/TNF/RORA/ASS1/CAV1/IFNG/IL1B/PTX3/CD36	42
GO:0016485	BP	GO:0016485	protein processing	95/4471	243/18800	6.55178915448933e-08	1.18346398348046e-06	8.030202557166e-07	SPCS1/TBC1D10A/ADAM8/HTRA2/PRKACA/CLN3/ECE1/PSENEN/ADAM19/CASP4/CTSH/HP/IL1R2/CST7/VSIR/APH1A/CYFIP2/CTSZ/CAST/MME/PERP/NLRP6/CASP1/PYCARD/GSN/PCSK7/SEC11A/BAD/GGT1/CTSS/TMEM208/PGK1/S100A10/CPE/RCE1/C1R/CARD16/LRRK2/TMPRSS2/ANXA2/KLK2/FURIN/KLKB1/BCL2L12/CARD18/ENO1/ERO1A/KLK3/ASPRV1/HPN/F12/PCSK1N/F9/KLK13/TMPRSS4/PLA2G7/DPP4/NOL3/PCSK9/PLAT/CPD/IFI16/FADD/PCSK6/CTSL/KLK1/NLRC4/FGA/LPCAT3/ANGPT…	95
GO:0030193	BP	GO:0030193	regulation of blood coagulation	36/4471	66/18800	7.02171518793825e-08	1.26110004775371e-06	8.55698945609799e-07	VKORC1/DMTN/USF1/THBD/CEACAM1/HPSE/TSPAN8/ADTRP/PRDX2/EDN1/KLKB1/KRT1/F12/PLG/NFE2L2/PRKCD/C1QTNF1/PLAT/ST3GAL4/FGA/SERPINC1/THBS1/PROS1/FGB/FGG/HRG/ABAT/APOH/SERPINE2/KNG1/CD9/F2RL1/CAV1/CD36/APOE/SERPINB2	36
GO:2000514	BP	GO:2000514	regulation of CD4-positive, alpha-beta T cell activation	36/4471	66/18800	7.02171518793825e-08	1.26110004775371e-06	8.55698945609799e-07	BCL6/IL4R/RARA/CD55/VSIR/HLX/ZC3H12A/SASH3/SOCS1/ZBTB7B/JAK3/PRKCZ/LGALS7B/LGALS9C/CD81/IL27/TBX21/LGALS9/CCL19/CD274/IL12RB1/SMAD7/LGALS9B/FOXP3/AGER/GATA3/XCL1/CD86/TARM1/TGFBR2/NFKBID/NLRP3/HLA-DRB1/IRF4/IFNG/RUNX3	36
GO:0090322	BP	GO:0090322	regulation of superoxide metabolic process	23/4471	34/18800	7.3244517848263e-08	1.31172375838798e-06	8.90048841868831e-07	FPR2/GNAI2/TYROBP/CD177/CYBA/ITGB2/TGFB1/ITGAM/CLEC7A/AATF/ACP5/BST1/NFE2L2/PON3/PRKCD/FBLN5/H19/GSTP1/GNAI3/CRP/AGT/F2RL1/CD36	23
GO:0032677	BP	GO:0032677	regulation of interleukin-8 production	49/4471	102/18800	7.67245839726422e-08	1.37014413310235e-06	9.29689037850317e-07	TMSB4X/FFAR2/BCL3/C5AR2/PRKD2/STAT3/CD14/FCN1/HSPA1A/LAMTOR5/CLEC7A/PYCARD/CHI3L1/RELA/CD2/LILRA2/PARK7/MYD88/TLR2/TLR9/NOD2/ADIPOQ/PTPRC/LGALS9/IL6/ANXA4/RAB1A/FADD/IL10/BPI/HSPA1B/DDIT3/TLR8/TLR1/BCL10/AFAP1L2/TLR5/LEP/CRP/TLR4/TLR6/TNF/HYAL2/PLA2G1B/PRG3/F2RL1/CD74/IL1B/APOA2	49
GO:0043154	BP	GO:0043154	negative regulation of cysteine-type endopeptidase activity involved in apoptotic process	40/4471	77/18800	8.10002712929966e-08	1.4424014315801e-06	9.78718053613306e-07	CDKN2D/ARRB2/MMP9/ADORA2A/RAF1/POR/RFFL/PRDX5/MICAL1/RPS6KA1/LAMTOR5/TNFSF14/AKT1/PARK7/PLAUR/CD27/MT3/CARD16/SFRP2/PIH1D1/BCL2L12/SFN/PAX2/BIRC7/CRYAB/GPX1/NOL3/SNCA/THBS1/AVP/SIAH2/VEGFA/SERPINB9/FABP1/NAIP/AQP1/IFI6/TNF/GPI/GAS6	40
GO:0006869	BP	GO:0006869	lipid transport	139/4471	391/18800	8.35836181811841e-08	1.48419950250543e-06	1.00707945545691e-06	PLSCR3/SPNS1/STARD3/AQP9/ACSL1/CPT1B/PRELID1/ATG9A/CLN3/VPS4A/OSBPL2/NR1H2/GRAMD1A/PSAP/APOBR/XKR8/STARD10/STARD5/CEACAM1/RBP7/LRP10/PITPNM1/ABCA7/SELENOM/TSPO/SLC10A3/C2CD2L/PPARD/SLCO3A1/AKT2/P2RX4/NPC2/VMP1/APOL2/GLTP/PITPNC1/AKT1/RETN/FABP6/ABCC3/SERPINA5/ANXA2/PLA2G5/EDN1/FURIN/PLSCR1/SLC27A3/CRABP2/FIS1/ADIPOQ/CIDEC/APOA5/CLU/KCNQ1/PITPNA/CYP4A11/PIP4K2A/CES1/APOA4/UGCG/PRKCD/CYP8B1/PTGES/B…	139
GO:0009914	BP	GO:0009914	hormone transport	109/4471	290/18800	8.4252808345371e-08	1.4918680373493e-06	1.0122828151681e-06	PSMD9/ADM/FFAR2/TCIRG1/RAF1/PIM3/RAB11B/HCAR2/STX4/IL1RN/ARNTL/CAPN10/ALOX5/SELENOM/C2CD2L/PPARD/MIDN/ENSA/BAD/RETN/PARK7/CCL5/CPE/TRPV4/LYN/CPLX1/PFKL/BLK/SRI/GABBR1/EDN1/SIDT2/GRP/RAB8B/FAM3D/INS/SERPINA7/NR1H4/CGA/ADIPOQ/KCNQ1/STX1A/FKBP1B/FFAR3/HNF4A/SNAP25/KISS1/SLC8B1/UCP2/OSM/CRYM/IL6/SPINK1/PTPRN2/C1QTNF12/BAIAP3/BMP6/RAB11FIP5/INHBB/CDK16/C1QTNF1/PFKFB2/CYP19A1/RAB1A/CELA2A/PICK1/ADCYAP1…	109
GO:0071622	BP	GO:0071622	regulation of granulocyte chemotaxis	30/4471	51/18800	8.91860820226518e-08	1.57478570672581e-06	1.06854525238257e-06	RAC2/C5AR1/MAPK3/MPP1/DAPK2/C5AR2/TNFAIP6/BST1/CCL5/TRPV4/EDN1/S100A14/S100A7/NOD2/SLAMF1/CMKLR1/C3AR1/DPP4/CCL21/CCR7/CCL19/RAC1/THBS1/XCL1/MOSPD2/CAMK1D/CSF1/RARRES2/CD74/CXCL8	30
GO:1990845	BP	GO:1990845	adaptive thermogenesis	68/4471	159/18800	9.1806295470764e-08	1.61651084966169e-06	1.09685717012394e-06	BSCL2/HDAC3/ACSL1/TFE3/CEBPB/ALPL/ADIPOR1/TLE3/IL4R/NR1H2/ARNTL/LCN2/STAT6/STK11/FLCN/KDM6B/SIRT6/HSF1/GNAS/ZBTB7B/PRKAB1/TRPV4/IL18R1/CIDEA/PLCL2/HOXC10/ADIPOQ/FOXC2/CNOT3/FGF21/G0S2/CMKLR1/WNT10B/UCP2/MFN2/TRPV2/GADD45G/SORL1/SLC25A4/ARRDC3/MAP2K6/CXCR4/DECR1/NRDC/ADCYAP1/EPAS1/DDIT3/SLN/PCTP/ALDH1A1/ACTN3/IGF1R/ELOVL3/VEGFA/LEP/IL15/FABP4/TLR4/IP6K1/SLC25A44/ACHE/GJA1/DHRS7B/IRF4/CAV1/CCR2/CD3…	68
GO:0002761	BP	GO:0002761	regulation of myeloid leukocyte differentiation	54/4471	117/18800	9.32272264966737e-08	1.63694509988294e-06	1.11072249857254e-06	LILRB3/TFE3/CEBPB/TYROBP/RARA/ZFP36L1/HCLS1/HAX1/IRF7/CEACAM1/TGFB1/PF4/LILRB1/TNFAIP6/HSF1/TESC/EVI2B/LYN/LTF/CCR1/INPP5D/ADIPOQ/ESRRA/GPR137/LILRB4/CAMK4/CLDN18/MAFB/FADD/GPR137B/ID2/APCS/C1QC/LEF1/RASSF2/GPR68/BGLAP/TLR4/TCTA/GPR55/MIR125B1/TNF/CCL3/TREM2/TAL1/CSF1/HLA-DRB1/FES/TRIB1/INHBA/IFNG/CD4/CD74/LIF	54
GO:2001236	BP	GO:2001236	regulation of extrinsic apoptotic signaling pathway	66/4471	153/18800	9.51993337549981e-08	1.66691646792178e-06	1.13105908334629e-06	DEDD2/ITPRIP/HTRA2/RAF1/TNFSF12/TMBIM1/RFFL/LGALS3/HMOX1/STX4/RBCK1/BCL2L1/TNFRSF12A/PF4/HSPA1A/PYCARD/BID/RELA/MAL/AKT1/PARK7/CTTN/LTBR/TRAF1/CX3CL1/SP100/TIMP3/PRDX2/MAPK7/SFRP2/BCL2L12/ICAM1/PTPRC/STRADB/EYA2/G0S2/CTNNA1/GPX1/PPP1CA/NOL3/GATA1/CFLAR/FADD/HSPA1B/PELI3/FGA/BCL2L14/GSTP1/BCL10/THBS1/FGB/SIAH2/SRPX/TNFSF10/FGG/PTEN/TNFAIP3/GPER1/AGT/FGF10/IFI6/TNF/HYAL2/CAV1/INHBA/IL1B	66
GO:0048247	BP	GO:0048247	lymphocyte chemotaxis	35/4471	64/18800	9.76017932681243e-08	1.70423575689841e-06	1.15638148047497e-06	CXCL16/ADAM8/PADI2/KLRK1/TNFSF14/PTK2B/CCL5/CX3CL1/S100A7/CKLF/CCL4/CCL7/SLC8B1/CCL21/CCL16/CCL19/CCL17/CH25H/HSD3B7/PIK3CD/CCL20/CCL14/CCL2/XCL1/SAA1/DEFA1/XCL2/DEFA1B/CCL3/CCL18/CCL24/GAS6/CCL3L3/CXCL10/CCR2	35
GO:0019318	BP	GO:0019318	hexose metabolic process	94/4471	242/18800	1.09605032873915e-07	1.90022501109938e-06	1.28936680425586e-06	PMM1/INPP5K/SIRT7/ADIPOR1/DGAT2/CHST15/FAM3A/ALDOA/PFKFB3/GSK3A/HK3/PPP1R3B/G6PD/GLYCTK/PFKFB4/STK11/PPARD/CRTC2/RUBCNL/AKT2/BCKDK/TSTD1/MIDN/WDTC1/AKT1/BAD/MAN2C1/PDHB/PHKG2/PGK1/FUT7/BRAT1/ALDOC/SESN2/RORC/PPP1R3C/PFKL/AKR1B1/TPI1/FBP1/INS/ENO1/GALK1/DCXR/ADIPOQ/GCKR/KCNQ1/PDK3/PGM1/B4GALT1/PCK1/CHST1/FBP2/TFF3/HK1/PPP1CA/C1QTNF12/PGM5/GAA/GALM/APOD/GPD1/C1QTNF1/PFKFB2/GAPDH/PFKM/MAN2B1/POMC/PD…	94
GO:0002886	BP	GO:0002886	regulation of myeloid leukocyte mediated immunity	33/4471	59/18800	1.09822998264923e-07	1.90022501109938e-06	1.28936680425586e-06	HLA-E/STXBP2/CD300A/RAC2/IL4R/TYROBP/FGR/HMOX1/ARG1/SPI1/STX4/CD177/ITGB2/UNC13D/FCGR2B/ITGAM/RABGEF1/LYN/BLK/CXCL6/FOXF1/LGALS9/GATA1/C3/GAB2/TICAM1/PRAM1/PTAFR/DNASE1L3/FES/ADGRE2/F2RL1/CCR2	33
GO:0042744	BP	GO:0042744	hydrogen peroxide catabolic process	21/4471	30/18800	1.10035301310877e-07	1.90022501109938e-06	1.28936680425586e-06	HBA1/HBD/HBA2/HBQ1/HBB/HBM/HP/PRDX5/MT3/PRDX2/DUOX2/GPX3/APOA4/HBG2/GPX1/HBG1/SNCA/HBE1/HBZ/TPO/EPX	21
GO:0051873	BP	GO:0051873	killing by host of symbiont cells	21/4471	30/18800	1.10035301310877e-07	1.90022501109938e-06	1.28936680425586e-06	TREM1/ARG1/PF4/CAMP/NLRP6/MYD88/DCD/CXCL6/KRT6A/CFHR1/TUSC2/CFHR2/DEFA5/GAPDH/SCNN1B/ROMO1/HRG/DEFA1/DEFA1B/APOL1/F2RL1	21
GO:0010522	BP	GO:0010522	regulation of calcium ion transport into cytosol	49/4471	103/18800	1.12734562153795e-07	1.93620070409496e-06	1.31377752616387e-06	LIME1/PRKACA/CAPN3/CALM1/BAX/CORO1A/CYBA/PTPN6/P2RX4/CALM3/PTK2B/CALM2/CASQ2/P2RX5/CX3CL1/ATP1A2/LYN/GSTO1/TMEM38A/JPH2/SRI/BDKRB1/RYR2/TRDN/FKBP1B/DHRS7C/FYN/HRC/TMBIM6/SNCA/EPO/RAMP3/FKBP1A/F2RL3/SLC8A1/CD19/CXCL9/BAK1/CAMK2D/XCL1/PLCG1/CASQ1/JPH1/GPER1/CHD7/PLA2G1B/NTSR1/CAV1/CXCL10	49
GO:0032637	BP	GO:0032637	interleukin-8 production	49/4471	103/18800	1.12734562153795e-07	1.93620070409496e-06	1.31377752616387e-06	TMSB4X/FFAR2/BCL3/C5AR2/PRKD2/STAT3/CD14/FCN1/HSPA1A/LAMTOR5/CLEC7A/PYCARD/CHI3L1/RELA/CD2/LILRA2/PARK7/MYD88/TLR2/TLR9/NOD2/ADIPOQ/PTPRC/LGALS9/IL6/ANXA4/RAB1A/FADD/IL10/BPI/HSPA1B/DDIT3/TLR8/TLR1/BCL10/AFAP1L2/TLR5/LEP/CRP/TLR4/TLR6/TNF/HYAL2/PLA2G1B/PRG3/F2RL1/CD74/IL1B/APOA2	49
GO:0006809	BP	GO:0006809	nitric oxide biosynthetic process	39/4471	75/18800	1.13255358588496e-07	1.93984518824874e-06	1.31625043166668e-06	HBB/DNM2/SOD2/KLRK1/TSPO/ZC3H12A/P2RX4/CLEC7A/CYB5B/GCHFR/ACP5/CYB5R3/AKT1/PTK2B/MMP8/DDAH2/EDN1/KLF2/CLU/AGXT2/RAC1/IL10/SIRPA/PTGIS/AIF1/TLR4/SPR/TLR6/CYP1B1/TICAM1/AGT/TNF/RORA/ASS1/CAV1/IFNG/IL1B/PTX3/CD36	39
GO:0001959	BP	GO:0001959	regulation of cytokine-mediated signaling pathway	70/4471	166/18800	1.16820165683939e-07	1.99476054685309e-06	1.35351235592021e-06	GPS2/TREX1/TRIM41/ZBP1/NR1H2/RFFL/CASP4/PADI2/ARG1/RNF113A/LAPTM5/IL1RN/TICAM2/IRF3/IL1R2/IRF7/CPNE1/HSPA1A/PTPN6/CASP1/PYCARD/SHARPIN/CDC37/SOCS1/RABGEF1/CCL5/CARD16/EDN1/SPHK1/IL1R1/NLRC5/NR1H4/ADIPOQ/PTPRC/CD24/PTPN1/BIRC7/IL6/RNF185/HPX/AGPAT2/NOL3/TNFRSF1A/IRAK1/ISG15/CD300LF/CXCR4/AGPAT1/FADD/IRAK2/PARP9/SIGIRR/HSPA1B/PELI3/ADAR/GSTP1/PPARG/OAS1/TNFAIP3/MIR125B1/NAIP/HIF1A/ROBO1/APOA1/TREM2…	70
GO:0002294	BP	GO:0002294	CD4-positive, alpha-beta T cell differentiation involved in immune response	36/4471	67/18800	1.17096188639642e-07	1.99476054685309e-06	1.35351235592021e-06	BCL6/BCL3/IL4R/RARA/STAT3/STAT6/RELB/HLX/ZC3H12A/SEMA4A/ZBTB7B/BATF/JAK3/RORC/PRKCZ/IL18R1/IL27/TBX21/LGALS9/IL6/CCL19/IL12RB1/SMAD7/SLAMF6/LY9/FOXP3/LEF1/GATA3/CD86/NFKBID/RORA/NLRP3/HLA-DRB1/IL6R/IRF4/IFNG	36
GO:0006090	BP	GO:0006090	pyruvate metabolic process	50/4471	106/18800	1.17791865867655e-07	2.00118829417319e-06	1.35787379941888e-06	TREX1/ALDOA/PGAM1/HK3/STAT3/PRKAG1/PKM/SIRT6/PDHB/PGK1/ALDOC/PFKL/TPI1/FBP1/INS/ENO1/GALK1/LDHA/HOGA1/PDK3/PGM1/DDIT4/PCK1/NUPR1/BPGM/HK1/ARL2/MLXIPL/SLC4A1/GPD1/PFKFB2/SLC2A6/EIF6/GAPDH/PFKM/PDK4/ACTN3/PC/ENO2/HDAC4/HIF1A/ENO3/GPI/HK2/ALDOB/ME1/SDS/IFNG/NR4A3/APP	50
GO:0061900	BP	GO:0061900	glial cell activation	31/4471	54/18800	1.18606202281064e-07	2.00959188015841e-06	1.3635759161381e-06	ADORA2A/C5AR1/FPR2/TYROBP/ITGB2/CST7/ITGAM/IFNGR2/IFNGR1/CX3CL1/TLR2/LRRK2/MMP8/SPHK1/PTPRC/CLU/IL6/C1QA/SNCA/AGER/AIF1/GRN/TLR6/CTSC/TNF/CCL3/TREM2/LRP1/IFNG/IL1B/APP	31
GO:0070374	BP	GO:0070374	positive regulation of ERK1 and ERK2 cascade	87/4471	220/18800	1.26739373403871e-07	2.14162285273316e-06	1.4531633871887e-06	ARRB2/C5AR1/FPR2/MAPK3/GNAI2/C5AR2/PRKD2/MAP2K7/NELFE/TGFB1/ABCA7/DDT/GLIPR2/PYCARD/CHI3L1/PTK2B/CIB1/CCL5/TRPV4/CX3CL1/MT3/NECAB2/MARCO/PRKCZ/PLA2G5/CCR1/S100A7/NOD2/ARHGAP8/ICAM1/CCL4/PTPRC/SLAMF1/FGF21/CCL7/LGALS9/GPBAR1/CCL21/CCR7/CCL16/CCL19/CCL17/HAVCR2/EPO/RAMP3/CCL20/CFLAR/PLA2G2A/ADCYAP1/TNFAIP8L3/CCL14/FGA/AKAP12/AGER/RAP1A/FGB/FGG/CCL2/GPNMB/SEMA7A/PTEN/TLR4/XCL1/ALOX15/GPR55/SCIMP/GPE…	87
GO:0002821	BP	GO:0002821	positive regulation of adaptive immune response	53/4471	115/18800	1.29580907945754e-07	2.18376833068903e-06	1.48176051642781e-06	HLA-B/HLA-A/HLA-E/HLA-F/SLC11A1/ARID5A/B2M/TNFSF13/CD55/STAT6/TGFB1/LTA/SASH3/CLEC7A/PYCARD/MAD2L2/HLA-G/PRKCZ/IL18R1/IL1R1/NOD2/CD81/CD40/PTPRC/SLAMF1/TBX21/IL6/CD1A/HPX/SKAP1/AZGP1/CD274/CD1B/IL12RB1/C3/FADD/FOXP3/CD28/GATA3/FCER2/XCL1/CD1D/CD1C/NFKBID/TNF/TREM2/C17orf99/NLRP3/HLA-DRB1/CD1E/CD4/IL1B/CCR2	53
GO:0032271	BP	GO:0032271	regulation of protein polymerization	81/4471	201/18800	1.32577148928088e-07	2.22828865818706e-06	1.51196906123448e-06	TMSB4X/ARPC4/VASP/ADD1/COTL1/CDKN1B/HCK/DMTN/PINK1/CORO1A/HCLS1/FLII/TMOD4/FCHSD1/HAX1/CAPZB/MAPRE3/ARPC2/CYFIP2/DBNL/HSPA1A/BIN1/RHOA/PAK1/LMOD1/CDC42EP3/PYCARD/PFN1/GSN/DCTN1/ARPC3/ARPC1B/CDC42EP2/PTK2B/ARPC5/CTTN/EML2/STMN2/TRIOBP/TWF2/CAPG/TMSB10/PRKCD/ARL2/CCL21/CCR7/VILL/CDK5R1/NCK2/RAC1/SNCA/CDC42EP5/PFN2/HIP1R/SVIL/SSH2/GRB2/CDC42EP4/LMOD3/HSPA1B/RANGRF/DBN1/TMOD1/CSF3/PSRC1/DAAM2/ALOX15/…	81
GO:0032722	BP	GO:0032722	positive regulation of chemokine production	37/4471	70/18800	1.37477489308425e-07	2.2983603664701e-06	1.55951508028482e-06	FFAR2/IL4R/HMOX1/CLEC7A/PYCARD/MYD88/TRPV4/TLR2/TLR9/NOD2/SELENOK/ADIPOQ/FFAR3/LGALS9/IL6/HAVCR2/MBP/ADCYAP1/IL33/AGER/AIF1/MCOLN2/TLR4/OAS1/TWIST1/IL1RL1/IL17RA/TICAM1/TNF/HIF1A/ALOX15B/IL6R/F2RL1/IFNG/CD74/IL1B/APP	37
GO:0071260	BP	GO:0071260	cellular response to mechanical stimulus	37/4471	70/18800	1.37477489308425e-07	2.2983603664701e-06	1.55951508028482e-06	MAPK3/CNN2/CYBA/IRF1/TNFRSF8/CASP1/TNFSF14/BAD/F11R/LTBR/MYD88/ATP1A2/HABP4/PDE2A/CD40/ANKRD1/CASP5/BMP6/TNFRSF1A/GADD45A/MAP3K14/SLC2A1/FADD/TLR8/SLC9A1/KCNJ2/IGF1R/BCL10/TLR5/BAK1/MAP2K4/TLR4/BAG3/COL1A1/AQP1/AGT/IL1B	37
GO:0042113	BP	GO:0042113	B cell activation	122/4471	336/18800	1.38080879962562e-07	2.30232469879221e-06	1.56220501356499e-06	XBP1/GPS2/TBC1D10C/ADGRG3/NHEJ1/TCIRG1/TRBC1/CD300A/IGLC1/SLC15A4/BCL6/BCL3/BAX/TYROBP/THEMIS2/CCR6/SPI1/LAPTM5/TNFSF13/TRBC2/ZFP36L1/STAT6/FCGR2B/TGFB1/PTPN6/STAT5B/SASH3/CXCR5/MAD2L2/BAD/BST1/AKAP17A/PTK2B/CMTM7/PLCG2/CD27/TNIP2/BATF/JAK3/LYN/PKN1/ZAP70/HDAC5/CD79B/CR1/BLK/TLR9/SLAMF8/INPP5D/MNDA/PLCL2/NOD2/CD81/LGALS1/CD40/CD22/PTPRC/LFNG/CD79A/LYL1/PTPRJ/TBX21/TNFRSF13B/IL6/PRKCD/CTLA4/FOXJ1/…	122
GO:1902905	BP	GO:1902905	positive regulation of supramolecular fiber organization	73/4471	176/18800	1.40604519980451e-07	2.33820109152675e-06	1.58654835689442e-06	VASP/CDKN1B/HCK/PXN/FCHSD1/WAS/ARPC2/WDR1/HSPA1A/BIN1/RHOA/PAK1/LMOD1/CDC42EP3/PYCARD/PFN1/GSN/DCTN1/CDC42EP2/EFEMP2/PTK2B/CTTN/BRK1/RHOC/S100A10/TRPV4/CX3CL1/CDC42/LIMK1/STMN2/PLEK/EDN1/CLU/KATNB1/GPR65/FHOD1/TPM1/GPX1/ARL2/CCL21/ACTN2/CCR7/CDK5R1/NCK2/RAC1/CDC42EP5/PFN2/GRB2/CDC42EP4/SYNPO2/HSPA1B/CSF3/SYNPO/EPHA1/COLGALT1/TRIM27/PSRC1/ALOX15/EVL/TENM1/ARHGEF10L/APOA1/CCL24/TESK1/CDC42EP1/FES/C…	73
GO:0006096	BP	GO:0006096	glycolytic process	41/4471	81/18800	1.43067080147093e-07	2.37287510766392e-06	1.61007584712129e-06	TREX1/ALDOA/PGAM1/HK3/STAT3/PRKAG1/PKM/SIRT6/PGK1/ALDOC/PFKL/TPI1/FBP1/INS/ENO1/GALK1/LDHA/PGM1/DDIT4/NUPR1/BPGM/HK1/ARL2/MLXIPL/SLC4A1/GPD1/PFKFB2/SLC2A6/EIF6/GAPDH/PFKM/ACTN3/ENO2/HDAC4/HIF1A/ENO3/GPI/HK2/ALDOB/IFNG/APP	41
GO:0016236	BP	GO:0016236	macroautophagy	113/4471	306/18800	1.44918556470168e-07	2.39725801571441e-06	1.62662047317762e-06	GABARAP/CHMP4A/ATP6V0C/ATP6V0D1/UBXN6/TCIRG1/WDR45/WIPI1/EMC6/HTRA2/RAB43/CHMP2A/PRKACA/CHMP4B/ATG9A/CLN3/ATP6V1E1/VPS4A/MCOLN1/BECN1/HGS/GABARAPL2/MAPK3/IKBKG/CALM1/GABARAPL1/ATP6V0B/PINK1/VPS28/VPS16/AUP1/TECPR1/HMOX1/MAP1LC3B/EXOC7/VPS37B/ULK1/NBR1/ATG101/RNF31/CHMP1A/RAB1B/WIPI2/MTMR3/ATG4D/ATP6V1B2/TBC1D25/RUBCNL/MTMR14/VPS37C/PHF23/VMP1/STBD1/SQSTM1/CDC37/ATP6V0A1/AKT1/ATP6V0E1/MAP1LC3A/CAP…	113
GO:0001774	BP	GO:0001774	microglial cell activation	28/4471	47/18800	1.64810294456822e-07	2.71203536899367e-06	1.84020753138341e-06	C5AR1/FPR2/TYROBP/ITGB2/CST7/ITGAM/IFNGR2/IFNGR1/CX3CL1/TLR2/LRRK2/MMP8/SPHK1/PTPRC/CLU/IL6/C1QA/SNCA/AGER/AIF1/GRN/TLR6/CTSC/TNF/CCL3/TREM2/IFNG/APP	28
GO:0097028	BP	GO:0097028	dendritic cell differentiation	28/4471	47/18800	1.64810294456822e-07	2.71203536899367e-06	1.84020753138341e-06	HLA-B/CEBPB/LILRB2/SPI1/FCGR2B/RELB/LILRB1/LTBR/HLA-G/BATF/LYN/BLK/DHRS2/LGALS9/CCR7/CCL19/GATA1/CAMK4/BATF2/AGER/TMEM176A/AZI2/TGFBR2/TMEM176B/TREM2/GAS6/IRF4/F2RL1	28
GO:0006066	BP	GO:0006066	alcohol metabolic process	129/4471	361/18800	1.73399584420303e-07	2.84592633855359e-06	1.93105707316495e-06	STARD3/INPP5K/DGAT2/RXRA/POR/DHRS7/APOBR/G6PD/GK/DGAT1/DHRS13/ALDH2/PNPLA2/PPARD/DKK3/NPC2/SMPD1/APOL2/PECR/CYB5R3/CYP27A1/HSD17B7/GDPD3/PTK2B/PARK7/RDH5/MVK/PLCG2/ITPK1/ACADVL/CYP1A1/MVD/MT3/SULT1A1/SNX17/SDR16C5/AKR1B1/TPI1/PLEK/CYP11A1/SPHK1/EPHX2/GBA/INPP5A/DPM2/NR1H4/GALK1/PLPP2/MOGAT2/IP6K3/APOA5/IDH3B/EDNRB/ALDH3B2/ADH1B/FDPS/AKR1B10/PCK1/IDH3G/CES1/APOA4/CYP11B1/TPK1/CYP1A2/RDH16/CYP2C18/…	129
GO:0002824	BP	GO:0002824	positive regulation of adaptive immune response based on somatic recombination of immune receptors built from immunoglobulin superfamily domains	51/4471	110/18800	1.75622037186353e-07	2.87489616081618e-06	1.95071407532648e-06	HLA-B/HLA-A/HLA-E/HLA-F/SLC11A1/ARID5A/B2M/TNFSF13/CD55/STAT6/TGFB1/LTA/SASH3/CLEC7A/MAD2L2/HLA-G/PRKCZ/IL18R1/IL1R1/NOD2/CD81/CD40/PTPRC/SLAMF1/TBX21/IL6/CD1A/HPX/AZGP1/CD274/CD1B/IL12RB1/C3/FADD/FOXP3/CD28/GATA3/FCER2/XCL1/CD1D/CD1C/NFKBID/TNF/TREM2/C17orf99/NLRP3/HLA-DRB1/CD1E/CD4/IL1B/CCR2	51
GO:0002832	BP	GO:0002832	negative regulation of response to biotic stimulus	52/4471	113/18800	1.80092562176309e-07	2.94042037880591e-06	1.99517446873111e-06	HLA-B/TREX1/HLA-A/HLA-E/ARRB2/HLA-F/SIRT2/SEC14L1/PCBP2/FAM3A/NR1H2/ARG1/NFKBIL1/CEACAM1/TRAFD1/LILRB1/LILRA2/HLA-G/CARD16/CR1/SPINK5/PRDX2/SLAMF8/LTF/NLRC5/INS/HTRA1/SERPINB4/KLRC1/LGALS9/KIR2DL4/ISG15/HAVCR2/KLRD1/IFI16/SIGIRR/TRIM21/ADAR/FOXP3/SERPINB9/RIOK3/PPARG/GRN/RPS19/OAS1/TNFAIP3/VSIG4/USP15/FGL2/IL4I1/NMI/TRIB1	52
GO:0002577	BP	GO:0002577	regulation of antigen processing and presentation	16/4471	20/18800	1.81244545877903e-07	2.95156273416709e-06	2.00273493290773e-06	CD68/SLC11A1/LILRB2/WAS/FCGR2B/PYCARD/NOD2/HLA-DOB/CCL21/CCR7/CCL19/TAPBPL/THBS1/FGL2/TREM2/CD74	16
GO:2001056	BP	GO:2001056	positive regulation of cysteine-type endopeptidase activity	62/4471	143/18800	1.84686572832566e-07	2.99984443624162e-06	2.03549569731417e-06	NDUFA13/TBC1D10A/HTRA2/MTCH1/MEFV/DIABLO/CTSD/BAX/CTSH/S100A9/BBC3/LAPTM5/BCAP31/CYFIP2/LCK/RHOA/PERP/NLRP6/CLEC7A/CASP1/PYCARD/GSN/BID/HSF1/BAD/NLRP1/S100A8/BCL2L11/FIS1/NLRP12/FYN/LGALS9/ST20/SNCA/SOX7/HIP1R/BOK/DAP/ATP2A3/FASLG/CFLAR/IFI16/FADD/NLRC4/TNFSF15/NKX3-1/BCL10/AIM2/TNFSF10/BAK1/PPARG/NGFR/PDCD6/GPER1/TNF/ROBO1/NLRP2/NLRP3/BEX3/LGMN/HIP1/PPM1F	62
GO:0042326	BP	GO:0042326	negative regulation of phosphorylation	135/4471	382/18800	1.88763841159676e-07	3.05816882868485e-06	2.07507076608521e-06	ZGPAT/CDKN2D/ARRB2/INPP5K/SIRT2/DBNDD2/ADORA2A/CD300A/MVP/FKBP8/PPP4C/PIK3IP1/GADD45B/CDKN1B/CALM1/BAX/DMTN/FBXO7/STAT3/RGS14/MICAL1/NPRL2/CEACAM1/SH3BP5/TGFB1/SOCS3/ZC3H12A/UBE2B/CSK/PTPN6/SIRT6/MIDN/PARD6A/PYCARD/SMPD1/CTDSP1/CDK5RAP3/AKT1/RGS2/CALM3/SH3BP5L/CALM2/PARK7/SOCS1/CIB1/RABGEF1/LYN/PKN1/PIP4K2C/PRKCZ/LRRK2/DUSP16/CAMK2N1/CADM4/FBP1/SFRP2/GBA/CBLC/BDKRB1/PPP1R1B/GPRC5A/ADIPOQ/SFN/SERP…	135
GO:0071375	BP	GO:0071375	cellular response to peptide hormone stimulus	109/4471	294/18800	1.8979671869275e-07	3.06699787584222e-06	2.0810615725694e-06	XBP1/INPP5K/PIK3R2/NDEL1/ADIPOR1/GNAI2/POR/SH2B2/PXN/ARG1/FOXO4/GSK3A/ZFP36L1/CYBA/USF1/STAT3/CCND3/STAT6/CEACAM1/PKM/CAPN10/SOCS3/APRT/CSK/AKT2/STAT5B/MAX/TYK2/HSF1/AGTRAP/RELA/WDTC1/AKT1/SOCS1/RAB31/ZBTB7B/FUT7/VAMP2/JAK3/LYN/PIP4K2C/PRKCZ/HDAC5/AP3S1/CYP11A1/FBP1/EDN1/RAB8B/INS/NR1H4/IGFBP1/ADIPOQ/ESRRA/JAK1/FOXC2/FFAR3/NFE2L2/FGF21/PCK1/PTPN1/PIP4K2A/DNAI1/UCP2/PRKCD/CYP11B1/SPINK1/C1QTNF12/A…	109
GO:0042130	BP	GO:0042130	negative regulation of T cell proliferation	36/4471	68/18800	1.92011650873865e-07	3.08691876571129e-06	2.09457856869269e-06	TNFRSF14/CEBPB/LILRB2/ARG1/VSIR/PTPN6/LILRB1/ZBTB7B/HLA-G/LGALS7B/CR1/LGALS9C/LILRB4/SFTPD/LGALS9/CTLA4/IDO1/LRRC32/FOXJ1/PELI1/CD274/HAVCR2/IL10/LGALS9B/ERBB2/CRTAM/FOXP3/CLEC4G/GPNMB/XCL1/CD86/VSIG4/IL4I1/HLA-DRB1/SDC4/SCGB1A1	36
GO:1900046	BP	GO:1900046	regulation of hemostasis	36/4471	68/18800	1.92011650873865e-07	3.08691876571129e-06	2.09457856869269e-06	VKORC1/DMTN/USF1/THBD/CEACAM1/HPSE/TSPAN8/ADTRP/PRDX2/EDN1/KLKB1/KRT1/F12/PLG/NFE2L2/PRKCD/C1QTNF1/PLAT/ST3GAL4/FGA/SERPINC1/THBS1/PROS1/FGB/FGG/HRG/ABAT/APOH/SERPINE2/KNG1/CD9/F2RL1/CAV1/CD36/APOE/SERPINB2	36
GO:0005996	BP	GO:0005996	monosaccharide metabolic process	99/4471	261/18800	1.9603450018302e-07	3.13555437188413e-06	2.12757946897441e-06	PMM1/INPP5K/SIRT7/ADIPOR1/SLC2A3/DGAT2/CHST15/FAM3A/ALDOA/PFKFB3/GSK3A/HK3/PPP1R3B/G6PD/GLYCTK/PFKFB4/STK11/PPARD/CRTC2/RUBCNL/AKT2/BCKDK/TSTD1/MIDN/WDTC1/AKT1/BAD/PGD/MAN2C1/PDHB/PHKG2/PGK1/FUT7/BRAT1/ALDOC/SESN2/GSTO1/RORC/PPP1R3C/PFKL/AKR1B1/TPI1/FBP1/INS/ENO1/GALK1/DCXR/ADIPOQ/DHDH/GCKR/KCNQ1/PDK3/PGM1/B4GALT1/PCK1/CHST1/FBP2/TFF3/HK1/PPP1CA/C1QTNF12/PGM5/GAA/GALM/APOD/GPD1/C1QTNF1/SLC2A1/PFK…	99
GO:0050730	BP	GO:0050730	regulation of peptidyl-tyrosine phosphorylation	99/4471	261/18800	1.9603450018302e-07	3.13555437188413e-06	2.12757946897441e-06	ZGPAT/ARRB2/UNC119/TNFRSF14/CD300A/MVP/NCF1/LILRA5/DMTN/PPP2R5B/HCLS1/ITGB2/HAX1/SH3BP5/CD3E/TGFB1/SOCS3/TNK2/PTPN6/CLEC7A/HSF1/NEDD9/BST1/PTK2B/SH3BP5L/SOCS1/PLCG2/CCL5/HES1/IL24/LYN/PRKCZ/CADM4/SFRP2/GPRC5B/CBLC/GPRC5A/NOD2/CD81/ADIPOQ/CD40/PTPRC/CD24/PTPRJ/FCGR1A/LILRB4/PTPN1/OSM/FYN/IL6/TGFA/PRKCD/SPINK1/HPX/BMP6/GATA1/TNFRSF1A/EHD4/NCK2/SAMSN1/TSG101/EPO/PARP9/IL22RA2/CSF3/TNFRSF18/SEMA4D/AF…	99
GO:0046879	BP	GO:0046879	hormone secretion	105/4471	281/18800	2.02358010330488e-07	3.22848338308998e-06	2.19063493951146e-06	PSMD9/ADM/FFAR2/TCIRG1/RAF1/PIM3/RAB11B/HCAR2/STX4/IL1RN/ARNTL/CAPN10/ALOX5/SELENOM/C2CD2L/PPARD/MIDN/ENSA/BAD/RETN/PARK7/CCL5/CPE/TRPV4/LYN/CPLX1/PFKL/BLK/SRI/GABBR1/EDN1/SIDT2/GRP/RAB8B/FAM3D/INS/NR1H4/CGA/ADIPOQ/KCNQ1/STX1A/FKBP1B/FFAR3/HNF4A/SNAP25/KISS1/SLC8B1/UCP2/OSM/IL6/SPINK1/PTPRN2/C1QTNF12/BAIAP3/BMP6/RAB11FIP5/INHBB/CDK16/C1QTNF1/PFKFB2/CYP19A1/RAB1A/CELA2A/PICK1/ADCYAP1/NR0B2/GIPR/PF…	105
GO:0001914	BP	GO:0001914	regulation of T cell mediated cytotoxicity	25/4471	40/18800	2.04634850454775e-07	3.24831987363312e-06	2.20409466784356e-06	HLA-B/HLA-A/HLA-E/HLA-F/B2M/CEACAM1/FCGR2B/RIPK3/LILRB1/HLA-G/PTPRC/KLRC1/CD1A/AZGP1/CD1B/IL12RB1/IL7R/KLRD1/FADD/AGER/XCL1/CD1D/CD1C/HLA-DRB1/CD1E	25
GO:0046633	BP	GO:0046633	alpha-beta T cell proliferation	25/4471	40/18800	2.04634850454775e-07	3.24831987363312e-06	2.20409466784356e-06	HLA-A/HLA-E/TNFRSF14/CD55/VSIR/IRF1/CD3E/TYK2/ZBTB7B/ZAP70/LGALS7B/DOCK2/LGALS9C/CD81/PTPRC/RASAL3/LGALS9/CD274/EBI3/LGALS9B/CD28/IL15/XCL1/TGFBR2/CCR2	25
GO:0036336	BP	GO:0036336	dendritic cell migration	22/4471	33/18800	2.10453237762683e-07	3.33226461606102e-06	2.26105400878799e-06	CXCR1/CXCR2/CCR6/SPI1/ALOX5/EXT1/CCL5/CDC42/SLAMF8/CCR1/NLRP12/SLAMF1/LGALS9/CCL21/CCR7/CCL19/CXCR4/ASB2/TRPM4/CCR5/GAS6/CCR2	22
GO:0044282	BP	GO:0044282	small molecule catabolic process	133/4471	376/18800	2.18782301176368e-07	3.45544106832826e-06	2.34463338896229e-06	BCKDHA/ACAA1/INPP5K/APOBEC3A/UPP1/MTHFS/CPT1B/CYP4F3/CDA/APOBEC3G/NPL/ARG1/GSK3A/HK3/ACAD11/GK/GLYCTK/AMDHD2/ALDH2/ETFB/PPARD/HAGH/MPST/PLIN5/AKT2/BCKDK/RENBP/NAGK/CYP4F12/CYP27A1/AKT1/BAD/PGD/UPB1/PARK7/FUT7/ECH1/ACADVL/CYP1A1/SESN2/ACOT8/MT3/SULT1A1/SNX17/AMACR/PFKL/ADTRP/TPI1/CYP24A1/DDAH2/ACAD8/INPP5A/PRODH2/ENO1/GALK1/OTC/PAH/DAO/ADIPOQ/DHDH/ALDH1L1/MGAT1/HOGA1/ALDH3B2/AGXT2/AKR1B10/PON3/PCK…	133
GO:0006757	BP	GO:0006757	ATP generation from ADP	41/4471	82/18800	2.20637628485902e-07	3.46732033165595e-06	2.35269387006546e-06	TREX1/ALDOA/PGAM1/HK3/STAT3/PRKAG1/PKM/SIRT6/PGK1/ALDOC/PFKL/TPI1/FBP1/INS/ENO1/GALK1/LDHA/PGM1/DDIT4/NUPR1/BPGM/HK1/ARL2/MLXIPL/SLC4A1/GPD1/PFKFB2/SLC2A6/EIF6/GAPDH/PFKM/ACTN3/ENO2/HDAC4/HIF1A/ENO3/GPI/HK2/ALDOB/IFNG/APP	41
GO:0043367	BP	GO:0043367	CD4-positive, alpha-beta T cell differentiation	41/4471	82/18800	2.20637628485902e-07	3.46732033165595e-06	2.35269387006546e-06	BCL6/BCL3/IL4R/RARA/STAT3/STAT6/RELB/HLX/ZC3H12A/SASH3/SEMA4A/SOCS1/ZBTB7B/FUT7/BATF/JAK3/RORC/PRKCZ/IL18R1/IL27/TBX21/LGALS9/IL6/CCL19/IL12RB1/SMAD7/SLAMF6/CTSL/LY9/FOXP3/LEF1/GATA3/CD86/NFKBID/RORA/NLRP3/HLA-DRB1/IL6R/IRF4/IFNG/RUNX3	41
GO:0050818	BP	GO:0050818	regulation of coagulation	37/4471	71/18800	2.21501293375607e-07	3.47221229466102e-06	2.35601323207235e-06	VKORC1/DMTN/USF1/ANXA5/THBD/CEACAM1/HPSE/TSPAN8/ADTRP/PRDX2/EDN1/KLKB1/KRT1/F12/PLG/NFE2L2/PRKCD/C1QTNF1/PLAT/ST3GAL4/FGA/SERPINC1/THBS1/PROS1/FGB/FGG/HRG/ABAT/APOH/SERPINE2/KNG1/CD9/F2RL1/CAV1/CD36/APOE/SERPINB2	37
GO:0045834	BP	GO:0045834	positive regulation of lipid metabolic process	65/4471	153/18800	2.34831993153889e-07	3.67202464916753e-06	2.49159265844346e-06	ADM/CTDNEP1/DGAT2/FPR2/ABHD5/NR1H2/POR/FGR/TGFB1/PNPLA2/PPARD/PLIN5/AKT2/AKT1/PTK2B/LYN/CDC42/INS/NR1H4/CGA/NOD2/CD81/AGAP2/ADIPOQ/APOA5/FGF21/CES1/APOA4/PRKCD/AADAC/MLXIPL/CCL21/CCR7/BMP6/CCL19/ABCG1/DGKZ/CHP1/LDLRAP1/TNFAIP8L3/CD19/SREBF1/IGF1R/AVP/PLA2G6/FABP1/PPARG/CAPN2/TWIST1/EEF1A2/AGT/CNEP1R1/TNF/APOA1/TEK/P2RY12/APOC2/IFNG/CD74/NR4A3/IL1B/PDGFRB/APOC1/APOE/APOA2	65
GO:0060759	BP	GO:0060759	regulation of response to cytokine stimulus	73/4471	178/18800	2.40066315480168e-07	3.73741900688883e-06	2.53596493727306e-06	GPS2/TREX1/TRIM41/ZBP1/NR1H2/RFFL/CASP4/PADI2/ARG1/RNF113A/LAPTM5/IL1RN/TICAM2/IRF3/IL1R2/IRF7/CPNE1/HSPA1A/PTPN6/CASP1/PYCARD/SHARPIN/CDC37/SOCS1/RABGEF1/CCL5/TLR2/CARD16/MAPK7/EDN1/SPHK1/IL1R1/NLRC5/NR1H4/ADIPOQ/PTPRC/CD24/PTPN1/BIRC7/IL6/RNF185/HPX/AGPAT2/NOL3/TNFRSF1A/IRAK1/ISG15/CD300LF/CXCR4/AGPAT1/FADD/IRAK2/PARP9/SIGIRR/HSPA1B/PELI3/ADAR/GSTP1/PPARG/TLR4/OAS1/TNFAIP3/MIR125B1/NAIP/HIF1A/R…	73
GO:2000106	BP	GO:2000106	regulation of leukocyte apoptotic process	42/4471	85/18800	2.40203194206663e-07	3.73741900688883e-06	2.53596493727306e-06	ADAM8/PRELID1/BCL6/BAX/LGALS3/HCAR2/HCLS1/IRF7/RIPK3/LILRB1/ORMDL3/TSC22D3/CCL5/CD27/JAK3/LYN/BLK/NOD2/PTCRA/SLC46A2/BIRC7/LGALS9/CCL21/IDO1/CCR7/CCL19/CD274/PIK3CD/PIP/CD3G/IL7R/FADD/IL10/BCL10/GIMAP8/PDCD1/PTEN/HIF1A/CCR5/GAS6/EFNA1/CD74	42
GO:1905475	BP	GO:1905475	regulation of protein localization to membrane	71/4471	172/18800	2.58713363156096e-07	4.01548691555363e-06	2.72464339833268e-06	INPP5K/GDI1/CLN3/VPS4A/TMBIM1/DMTN/LGALS3/RHOG/BBC3/STX4/ITGB2/BCL2L1/GRIPAP1/TGFB1/TCAF2/ITGAM/AP2M1/CSK/AKT2/ABI3/STX3/TNFAIP6/GSN/SQSTM1/AKT1/ACTB/CIB1/NECAB2/PICALM/PRKCZ/GZMB/ITGA3/HPCA/INS/FIS1/CD81/MFF/EPHA3/STOM/NUMB/FYN/CDK5/PKDCC/CDK5R1/GBP1/CSRP3/ZDHHC7/RAMP3/WNK3/RER1/CHP1/LDLRAP1/MYO1C/ERBB2/RANGRF/PID1/PRKCH/RAP1A/KCNE1/ARHGEF16/EPHA2/GPER1/TNF/GPC4/TREM2/EZR/AGR2/GPC6/CDH2/LRP1/IFNG	71
GO:0002507	BP	GO:0002507	tolerance induction	21/4471	31/18800	2.64379278186777e-07	4.09332054847803e-06	2.7774561452238e-06	HLA-B/HLA-E/LILRB2/XKR8/CD3E/HLA-G/LYN/BLK/LILRB4/LGALS9/IDO1/FOXJ1/CD274/HAVCR2/CCR4/ICOS/FOXP3/PDCD1/TNFAIP3/TGFBR2/CLC	21
GO:0030239	BP	GO:0030239	myofibril assembly	35/4471	66/18800	2.68195482507583e-07	4.13205098784968e-06	2.80373605552303e-06	CAPN3/FLII/TMOD4/CSRP1/WDR1/LMOD1/MYH6/MYL9/TNNT2/MYPN/EDN1/ACTC1/MYOZ2/ANKRD1/TPM1/NRAP/ACTN2/PGM5/LDB3/KRT19/CSRP3/CFLAR/LMOD3/MYL2/KLHL41/TMOD1/FLNC/TNNT1/MYOZ1/CASQ1/TNNT3/ACTA1/TCAP/MYOM2/PDGFRB	35
GO:0050854	BP	GO:0050854	regulation of antigen receptor-mediated signaling pathway	35/4471	66/18800	2.68195482507583e-07	4.13205098784968e-06	2.80373605552303e-06	GPS2/CD300A/IKBKG/LGALS3/PRKD2/LAPTM5/CEACAM1/FCGR2B/LCK/PTPN6/RELA/LYN/BLK/PLCL2/CD81/RAB29/CD22/PTPRC/PTPRJ/LILRB4/CCR7/NFAM1/GBP1/DGKZ/PVRIG/LPXN/UBASH3A/PRKCH/CD19/FCRL3/BCL10/CARD11/CMTM3/EZR/SLA2	35
GO:0002701	BP	GO:0002701	negative regulation of production of molecular mediator of immune response	24/4471	38/18800	2.70293817243334e-07	4.15419788555403e-06	2.81876347309224e-06	HLA-F/BCL6/HMOX1/ARG1/FCGR2B/TGFB1/LILRB1/JAK3/CR1/SPINK5/CD22/SLAMF1/LILRB4/TBX21/TMBIM6/SMAD7/IL10/FOXP3/FCRL3/BST2/XCL1/TNF/APOA1/APOA2	24
GO:0032720	BP	GO:0032720	negative regulation of tumor necrosis factor production	39/4471	77/18800	2.80441817367795e-07	4.29965186335113e-06	2.91745890622415e-06	ARRB2/BCL3/ORM1/C5AR2/NFKBIL1/RARA/VSIR/TSPO/ZC3H12A/PTPN6/LILRB1/ACP5/CLEC4A/LILRA4/CX3CL1/CIDEA/NR1H4/NOD2/ADIPOQ/SLAMF1/LILRB4/LGALS9/HAVCR2/IL10/SIRPA/BPI/MC1R/POMC/FOXP3/GSTP1/TRIM27/GPNMB/TLR4/TWIST1/TNFAIP3/MIR125B1/ERRFI1/TREM2/GAS6	39
GO:0002262	BP	GO:0002262	myeloid cell homeostasis	67/4471	160/18800	2.95462368721958e-07	4.51892080239959e-06	3.0662402818834e-06	SLC15A4/BCL6/BAX/DMTN/HMOX1/B2M/HCAR2/SPI1/MAEA/ZFP36L1/HCLS1/STAT3/XKR8/G6PD/ALAS2/HSPA1A/STAT5B/JMJD6/CDK5RAP3/DNASE2/JAK3/LYN/EPB42/BCL2L11/INPP5D/KLF2/KCNQ1/FAM210B/ZFP36/IL6/BPGM/SLC4A1/GATA1/AHSP/ISG15/PIK3CD/EPO/MAFB/MB/SCNN1B/EPAS1/HSPA1B/ID2/ADAR/FOXP3/ALAS1/KLF1/ETS1/VEGFA/GATA3/BAK1/RPS14/RPS19/FOXO3/HIF1A/TRIM10/GPI/TAL1/HAMP/TGFBR3/ACVR1B/MPIG6B/MAPK14/INHBA/TSPO2/CCR2/TRIM58	67
GO:0051279	BP	GO:0051279	regulation of release of sequestered calcium ion into cytosol	40/4471	80/18800	3.08940421639893e-07	4.71359099618536e-06	3.19833057865316e-06	LIME1/PRKACA/CAPN3/CALM1/BAX/CORO1A/CYBA/PTPN6/CALM3/PTK2B/CALM2/CASQ2/CX3CL1/ATP1A2/LYN/GSTO1/TMEM38A/JPH2/SRI/BDKRB1/RYR2/TRDN/FKBP1B/DHRS7C/HRC/SNCA/FKBP1A/F2RL3/SLC8A1/CD19/CXCL9/CAMK2D/XCL1/PLCG1/CASQ1/JPH1/GPER1/CHD7/NTSR1/CXCL10	40
GO:0045428	BP	GO:0045428	regulation of nitric oxide biosynthetic process	33/4471	61/18800	3.16979951857301e-07	4.82454231809926e-06	3.27361479527408e-06	HBB/DNM2/SOD2/KLRK1/TSPO/ZC3H12A/P2RX4/CLEC7A/ACP5/AKT1/PTK2B/MMP8/DDAH2/EDN1/KLF2/CLU/AGXT2/RAC1/IL10/SIRPA/PTGIS/AIF1/TLR4/TLR6/TICAM1/AGT/TNF/ASS1/CAV1/IFNG/IL1B/PTX3/CD36	33
GO:0046939	BP	GO:0046939	nucleotide phosphorylation	47/4471	100/18800	3.19206257687818e-07	4.84669211552084e-06	3.28864418039929e-06	TREX1/NME2/ALDOA/PGAM1/HK3/STAT3/PRKAG1/PKM/PNKP/AK1/SIRT6/NME3/PGK1/ALDOC/PFKL/TPI1/FBP1/INS/ENO1/GALK1/LDHA/PGM1/DDIT4/NUPR1/BPGM/NME5/HK1/ARL2/MLXIPL/SLC4A1/GPD1/PFKFB2/SLC2A6/EIF6/GAPDH/PFKM/ACTN3/ENO2/AK8/HDAC4/HIF1A/ENO3/GPI/HK2/ALDOB/IFNG/APP	47
GO:0008360	BP	GO:0008360	regulation of cell shape	64/4471	151/18800	3.20834890684966e-07	4.85968222372458e-06	3.29745840724283e-06	ARHGEF18/CDC42SE1/FMNL1/RAC2/FGD3/ALDOA/HCK/DMTN/ARAP1/RHOG/CORO1A/SLC9A3R1/FGR/ITGB2/LST1/FGD2/WDR1/DAPK3/RHOA/RHOF/CDC42EP3/MYL12B/SEMA4A/CDC42EP2/F11R/PTK2B/PLEKHO1/RHOC/EPB42/HEXB/MYH14/PALMD/PARVA/HPN/ARHGAP15/PLXNC1/RHOJ/EPB41L3/CCL7/FYN/TPM1/RND3/RHOD/MARK2/RND1/RAC1/CDC42EP5/ERMN/CDC42EP4/FGD4/SEMA4D/VEGFA/PLXNA4/BAMBI/CCL2/PDPN/CCL3/EZR/ITGA7/CCL24/RHOB/CDC42EP1/FES/FN1	64
GO:0009135	BP	GO:0009135	purine nucleoside diphosphate metabolic process	48/4471	103/18800	3.30383509471344e-07	4.98031352646731e-06	3.37931081756376e-06	TREX1/ALDOA/MPP1/GUK1/PGAM1/HK3/STAT3/PRKAG1/PKM/AK1/SIRT6/BAD/PGK1/ALDOC/PFKL/TPI1/FBP1/INS/ENO1/GALK1/LDHA/PGM1/ENTPD2/DDIT4/NUPR1/BPGM/HK1/ARL2/MLXIPL/SLC4A1/GPD1/PFKFB2/SLC2A6/EIF6/GAPDH/PFKM/ACTN3/ENO2/CARD11/HDAC4/HIF1A/ENO3/GPI/HK2/ALDOB/IFNG/APP/NUDT16	48
GO:0009179	BP	GO:0009179	purine ribonucleoside diphosphate metabolic process	48/4471	103/18800	3.30383509471344e-07	4.98031352646731e-06	3.37931081756376e-06	TREX1/ALDOA/MPP1/GUK1/PGAM1/HK3/STAT3/PRKAG1/PKM/AK1/SIRT6/BAD/PGK1/ALDOC/PFKL/TPI1/FBP1/INS/ENO1/GALK1/LDHA/PGM1/ENTPD2/DDIT4/NUPR1/BPGM/HK1/ARL2/MLXIPL/SLC4A1/GPD1/PFKFB2/SLC2A6/EIF6/GAPDH/PFKM/ACTN3/ENO2/CARD11/HDAC4/HIF1A/ENO3/GPI/HK2/ALDOB/IFNG/APP/NUDT16	48
GO:0055076	BP	GO:0055076	transition metal ion homeostasis	60/4471	139/18800	3.4811221167876e-07	5.23500804452795e-06	3.55212964422648e-06	FTH1/ATP6V0D1/SLC25A37/SLC11A1/FTL/ISCU/SOD2/S100A9/HMOX1/B2M/ARF1/CCDC115/LCN2/ALAS2/TMEM199/LCK/ABCB6/HMOX2/ATP6AP1/SLC39A7/S100A8/MT1F/MT3/PICALM/MT1X/EPB42/SLC22A17/FBXL5/SRI/LTF/SCARA5/MT1B/CCDC22/STEAP4/HPX/BMP6/SLC25A28/MT2A/SLC31A1/MT1DP/EIF2AK1/EPAS1/SCO2/MT1M/ANKRD9/SLC31A2/MT1H/NEO1/MT1A/HIF1A/MT1E/HYAL2/HAMP/TF/MIR210/MT1G/IFNG/SLC6A9/APP/ERFE	60
GO:0002504	BP	GO:0002504	antigen processing and presentation of peptide or polysaccharide antigen via MHC class II	23/4471	36/18800	3.54731131397205e-07	5.30914259991151e-06	3.60243244215909e-06	IFI30/DNM2/CTSD/B2M/FCER1G/FCGR2B/PYCARD/CTSS/HLA-DOB/HLA-DMB/CTSV/CTSL/THBS1/HLA-DPA1/HLA-DQB1/TREM2/HLA-DRB1/HLA-DQA1/LGMN/CTSE/CD74/HLA-DQB2/HLA-DQA2	23
GO:1903514	BP	GO:1903514	release of sequestered calcium ion into cytosol by endoplasmic reticulum	23/4471	36/18800	3.54731131397205e-07	5.30914259991151e-06	3.60243244215909e-06	PRKACA/CALM1/CALM3/CALM2/CASQ2/ATP1A2/GSTO1/TMEM38A/SRI/RYR2/TRDN/FKBP1B/DHRS7C/HRC/NOL3/FASLG/SLC8A1/CAMK2D/CASQ1/RYR1/CCL3/CCR5/CHD7	23
GO:0019915	BP	GO:0019915	lipid storage	42/4471	86/18800	3.62007052631905e-07	5.40516943668445e-06	3.66758989189768e-06	FFAR2/EHD1/BSCL2/DGAT2/ABHD5/NR1H2/AUP1/DGAT1/ZC3H12A/ALKBH7/PNPLA2/PPARD/PLIN5/STAT5B/CIDEA/HEXB/GBA/FITM1/CES1/IL6/ABCG1/MSR1/C3/APOC4/NFKBIA/SREBF1/LEP/CRP/ITGB3/PPARG/PLIN3/TNF/APOA1/TREM2/PLIN2/OSBPL11/ABCA1/CAV1/IL1B/CD36/APOE/HILPDA	42
GO:0070227	BP	GO:0070227	lymphocyte apoptotic process	38/4471	75/18800	3.92760137884536e-07	5.8504507742706e-06	3.96972830807718e-06	ADAM8/PRELID1/BCL6/BAX/LGALS3/LMBR1L/RIPK3/ORMDL3/AKT1/TSC22D3/CCL5/CD27/JAK3/LYN/PKN1/BLK/BCL2L11/PTCRA/SLC46A2/BIRC7/LGALS9/IDO1/CD274/PIP/CD3G/IL7R/FASLG/FADD/IL10/BCL10/GIMAP8/BAK1/PDCD1/PTEN/HIF1A/CLC/EFNA1/CD74	38
GO:0002710	BP	GO:0002710	negative regulation of T cell mediated immunity	19/4471	27/18800	3.96681921172197e-07	5.89489966072916e-06	3.99988837772737e-06	HLA-F/ARG1/CEACAM1/FCGR2B/LILRB1/HLA-G/NOD2/PTPRC/SLAMF1/LILRB4/KLRC1/TBX21/SMAD7/IL7R/KLRD1/FOXP3/CLEC4G/XCL1/IL4I1	19
GO:0045429	BP	GO:0045429	positive regulation of nitric oxide biosynthetic process	25/4471	41/18800	4.05795301771332e-07	6.01610676163819e-06	4.08213148653782e-06	HBB/DNM2/SOD2/KLRK1/P2RX4/CLEC7A/AKT1/PTK2B/MMP8/DDAH2/EDN1/KLF2/CLU/AGXT2/AIF1/TLR4/TLR6/TICAM1/AGT/TNF/ASS1/IFNG/IL1B/PTX3/CD36	25
GO:0055002	BP	GO:0055002	striated muscle cell development	35/4471	67/18800	4.33460335175647e-07	6.41113333391557e-06	4.35017034831386e-06	CAPN3/FLII/TMOD4/CSRP1/WDR1/LMOD1/MYH6/MYL9/TNNT2/MYPN/EDN1/ACTC1/MYOZ2/ANKRD1/TPM1/NRAP/ACTN2/PGM5/LDB3/KRT19/CSRP3/CFLAR/LMOD3/MYL2/KLHL41/TMOD1/FLNC/TNNT1/MYOZ1/CASQ1/TNNT3/ACTA1/TCAP/MYOM2/PDGFRB	35
GO:0051702	BP	GO:0051702	biological process involved in interaction with symbiont	47/4471	101/18800	4.60109792207989e-07	6.78931960990474e-06	4.6067825006839e-06	INPP5K/PPIB/SAP30BP/TREM1/ARG1/CCNK/CFL1/PF4/IGF2R/ZC3H12A/CAMP/NLRP6/CCL5/MYD88/DCD/LTF/CXCL6/HPN/CCL4/PLG/KRT6A/STOM/SFTPD/GPX1/CFHR1/TUSC2/CTDP1/CFHR2/DEFA5/VAPA/GAPDH/SCNN1B/APCS/PC/LEF1/CRP/IFI27/ROMO1/HRG/DEFA1/DEFA1B/CCL3/APOL1/F2RL1/PTX3/APOE/FN1	47
GO:0002495	BP	GO:0002495	antigen processing and presentation of peptide antigen via MHC class II	22/4471	34/18800	4.62002557605784e-07	6.80128355295073e-06	4.61490043983394e-06	IFI30/DNM2/CTSD/B2M/FCER1G/FCGR2B/PYCARD/CTSS/HLA-DOB/HLA-DMB/CTSV/CTSL/HLA-DPA1/HLA-DQB1/TREM2/HLA-DRB1/HLA-DQA1/LGMN/CTSE/CD74/HLA-DQB2/HLA-DQA2	22
GO:0001911	BP	GO:0001911	negative regulation of leukocyte mediated cytotoxicity	18/4471	25/18800	4.69569017770457e-07	6.89652066753526e-06	4.6795220364139e-06	HLA-B/HLA-A/HLA-E/ARRB2/HLA-F/CEACAM1/FCGR2B/LILRB1/HLA-G/PTPRC/SERPINB4/KLRC1/LGALS9/KIR2DL4/HAVCR2/IL7R/KLRD1/SERPINB9	18
GO:2001235	BP	GO:2001235	positive regulation of apoptotic signaling pathway	58/4471	134/18800	4.85183014800312e-07	7.1092317739738e-06	4.82385370131484e-06	DEDD2/ADORA2A/HTRA2/TRIM39/TNFSF12/BECN1/BAX/SLC9A3R1/CTSH/S100A9/BBC3/RBCK1/BCAP31/TNFRSF12A/LCK/FLCN/RIPK3/PYCARD/BID/MAL/BAD/PARK7/LTBR/S100A8/TIMP3/BCL2L11/FIS1/PTPRC/TPD52L1/G0S2/NUPR1/CTNNA1/PRKCD/PLEKHF1/PPP1CA/NCK2/INHBB/BOK/FADD/DDIT3/NKX3-1/BCL10/THBS1/SRPX/TNFSF10/PTEN/NGFR/CTSC/NACC2/GPER1/AGT/TNF/UBB/HYAL2/MIR210/RPS7/CAV1/INHBA	58
GO:0042542	BP	GO:0042542	response to hydrogen peroxide	56/4471	128/18800	4.96612041032686e-07	7.24869622318602e-06	4.91848503715018e-06	HBA1/HBA2/HBB/MAPK13/ANKZF1/BECN1/SOD2/PINK1/HMOX1/ARG1/OSER1/HP/STAT6/STK24/KDM6B/RIPK3/TXNIP/HSF1/RELA/BAD/PTK2B/PARK7/MAP1LC3A/LRRK2/MAPK7/EDN1/SPHK1/KLF2/PAX2/FKBP1B/ERN1/NFE2L2/FYN/IL6/CRYAB/GPX1/PRKCD/IL10/SIRPA/SLC8A1/BAK1/FABP1/CAPN2/COL1A1/FOXO3/TNFAIP3/CYP1B1/ADAM9/AQP1/PCGF2/RHOB/SMPD3/NR4A3/PDGFRB/PDGFD/AREG	56
GO:0031623	BP	GO:0031623	receptor internalization	51/4471	113/18800	4.97007329333944e-07	7.24869622318602e-06	4.91848503715018e-06	CXCR1/ARRB2/ADM/CXCR2/FLOT1/DNM2/SDCBP/ARF1/ITGB2/FCER1G/CD63/CEACAM1/AP2M1/LILRB1/GRK2/ANKRD13D/RAB31/PLCG2/NECAB2/ANKRD13A/PICALM/LRPAP1/ANXA2/HPCA/CD81/SNAP25/LILRB4/NUMB/DKK1/SNCA/RAMP3/HTR1B/PCSK9/GRB2/PICK1/LDLRAP1/VEGFA/ITGB3/RAMP2/APLN/WDR54/LMBRD1/RAMP1/ACHE/EZR/CACNG4/CD9/CAV1/LRP1/CD36/CXCL8	51
GO:0015833	BP	GO:0015833	peptide transport	94/4471	249/18800	5.06245046494743e-07	7.36633417191194e-06	4.99830635574245e-06	PSMD9/SLC15A3/FFAR2/TCIRG1/RAF1/SLC15A4/TAP1/PIM3/RAB11B/SLC9A3R1/STX4/IL1RN/ARNTL/SLC26A6/CAPN10/ALOX5/C2CD2L/PPARD/MIDN/ENSA/BAD/PARK7/CCL5/CPE/TRPV4/S100A8/CPLX1/PFKL/BLK/SRI/GABBR1/EDN1/SIDT2/TAP2/GRP/RAB8B/FAM3D/INS/NR1H4/STX1A/FKBP1B/FFAR3/HNF4A/SNAP25/KISS1/SLC8B1/UCP2/IL6/SPINK1/PTPRN2/C1QTNF12/TAPBP/BAIAP3/RAB11FIP5/INHBB/CDK16/PFKFB2/RAB1A/CELA2A/PICK1/ADCYAP1/NR0B2/GIPR/PFKM/FGA/SREBF1…	94
GO:0031589	BP	GO:0031589	cell-substrate adhesion	128/4471	364/18800	5.28680264292521e-07	7.67502111164616e-06	5.20776086280125e-06	ILK/DNM2/RAC2/BCL6/ITGAX/DMTN/CORO1A/PXN/ACTN1/ITGB2/ARPC2/CD63/UNC13D/FERMT3/CD3E/ZYX/LIMS2/DAPK3/ITGAM/PARVG/RELL2/PPARD/MYO1G/RHOA/MINK1/MAP4K4/PREX1/NEDD9/EFEMP2/BST1/PTK2B/LYPD3/CTTN/CIB1/S100A10/CX3CL1/HPSE/VAMP3/CDC42/FAM107A/PRKCZ/TRIOBP/BCL2L11/ITGA3/NTN4/PARVA/PLG/RRAS/FOXF1/ITGAL/SPOCK2/ITGAD/PTPRJ/EPHA3/CDK5/COL5A3/ITGA2B/ARL2/DDR1/ITGB5/RHOD/CCL21/ACTN2/CCR7/COL17A1/SKAP1/MADCAM1/APO…	128
GO:0046031	BP	GO:0046031	ADP metabolic process	43/4471	90/18800	5.69850160592474e-07	8.25363619696841e-06	5.60037072694811e-06	TREX1/ALDOA/PGAM1/HK3/STAT3/PRKAG1/PKM/AK1/SIRT6/BAD/PGK1/ALDOC/PFKL/TPI1/FBP1/INS/ENO1/GALK1/LDHA/PGM1/DDIT4/NUPR1/BPGM/HK1/ARL2/MLXIPL/SLC4A1/GPD1/PFKFB2/SLC2A6/EIF6/GAPDH/PFKM/ACTN3/ENO2/HDAC4/HIF1A/ENO3/GPI/HK2/ALDOB/IFNG/APP	43
GO:0002291	BP	GO:0002291	T cell activation via T cell receptor contact with antigen bound to MHC molecule on antigen presenting cell	10/4471	10/18800	5.74293237604865e-07	8.29886733697513e-06	5.63106158203246e-06	LGALS3/LILRB1/CD81/ICAM1/ITGAL/HLA-DMB/LGALS9/APBB1IP/HAVCR2/FGL2	10
GO:0007584	BP	GO:0007584	response to nutrient	63/4471	150/18800	5.81422774676227e-07	8.38262284774028e-06	5.68789252290698e-06	XBP1/USF2/CDKN2D/ACSL1/ALPL/BECN1/SOD2/RXRA/GNAI2/POR/HMOX1/ARG1/RARA/USF1/TSPO/LTA/PPARD/F5/HSF1/ENSA/PIM1/CYP1A1/DCPS/CYP24A1/SFRP2/VDR/NR1H4/NOD2/OTC/ADIPOQ/FKBP1B/DAD1/GPX1/TRIM25/POSTN/FOLR1/FOLR2/HMGCS2/EPO/SLC8A1/GIPR/IGF1R/LEP/IL15/CDKN2B/PPARG/BGLAP/CYBB/COL1A1/MGMT/CYP1B1/MIR125B1/TGFBR2/AQP3/HAMP/FES/SLC6A19/KYNU/GAS6/ASS1/SPP1/CXCL10/VCAM1	63
GO:0002544	BP	GO:0002544	chronic inflammatory response	14/4471	17/18800	5.855466298331e-07	8.40352994322116e-06	5.70207869282317e-06	S100A9/UNC13D/LTA/VNN1/CCL5/S100A8/IDO1/CYP19A1/IL10/FOXP3/THBS1/TNFAIP3/TNF/VCAM1	14
GO:0051770	BP	GO:0051770	positive regulation of nitric-oxide synthase biosynthetic process	14/4471	17/18800	5.855466298331e-07	8.40352994322116e-06	5.70207869282317e-06	NAMPT/MAP2K3/JAK3/TLR2/LRRK2/TLR9/NOD2/MAP2K6/IL33/AKAP12/CCL2/TLR4/FCER2/IFNG	14
GO:0015669	BP	GO:0015669	gas transport	16/4471	21/18800	5.91980825472617e-07	8.43807589324461e-06	5.72551928586954e-06	HBA1/HBD/HBA2/HBQ1/HBB/HBM/IPCEF1/AQP5/HBG2/HBG1/HBE1/MB/NGB/HBZ/AQP1/CYGB	16
GO:0051767	BP	GO:0051767	nitric-oxide synthase biosynthetic process	16/4471	21/18800	5.91980825472617e-07	8.43807589324461e-06	5.72551928586954e-06	NAMPT/MAP2K3/JAK3/TLR2/LRRK2/TLR9/EDN1/NOD2/MAP2K6/IL33/GSTP1/AKAP12/CCL2/TLR4/FCER2/IFNG	16
GO:0051769	BP	GO:0051769	regulation of nitric-oxide synthase biosynthetic process	16/4471	21/18800	5.91980825472617e-07	8.43807589324461e-06	5.72551928586954e-06	NAMPT/MAP2K3/JAK3/TLR2/LRRK2/TLR9/EDN1/NOD2/MAP2K6/IL33/GSTP1/AKAP12/CCL2/TLR4/FCER2/IFNG	16
GO:0090066	BP	GO:0090066	regulation of anatomical structure size	163/4471	487/18800	6.02907378302191e-07	8.57437959277732e-06	5.81800594636932e-06	ADM/TMSB4X/ARPC4/ADORA2A/VASP/DNM2/GDI1/NDEL1/ADD1/COTL1/CLN3/ECE1/SOD2/HCK/DMTN/CORO1A/SLC9A3R1/LAMTOR4/SLC12A9/HCLS1/FLII/TMOD4/FCHSD1/WAS/VAV1/HAX1/CAPZB/ARPC2/ULK1/ARHGAP4/CYFIP2/DBNL/WDR1/LAMTOR5/AP2M1/PPARD/BIN1/IST1/RHOA/E2F4/LMOD1/CDC42EP3/SEMA4B/PYCARD/PFN1/GSN/EXT1/RILP/SEMA4A/WDTC1/ARPC3/ARPC1B/CDC42EP2/RGS2/PTK2B/ARPC5/CTTN/BRK1/TRPV4/ZFYVE27/SCPEP1/ATP1A2/MT3/PICALM/LIMK1/TRIOBP/LRRK…	163
GO:0042093	BP	GO:0042093	T-helper cell differentiation	34/4471	65/18800	6.0651545025903e-07	8.60622149058298e-06	5.83961174872184e-06	BCL6/BCL3/IL4R/RARA/STAT3/STAT6/RELB/HLX/ZC3H12A/SEMA4A/ZBTB7B/BATF/JAK3/RORC/PRKCZ/IL18R1/IL27/TBX21/IL6/CCL19/IL12RB1/SMAD7/SLAMF6/LY9/FOXP3/LEF1/GATA3/CD86/NFKBID/RORA/NLRP3/HLA-DRB1/IL6R/IRF4	34
GO:0032930	BP	GO:0032930	positive regulation of superoxide anion generation	15/4471	19/18800	6.14010890738129e-07	8.67340284718122e-06	5.88519656660219e-06	FPR2/GNAI2/TYROBP/CD177/CYBA/ITGB2/TGFB1/ITGAM/CLEC7A/PRKCD/GSTP1/GNAI3/CRP/AGT/F2RL1	15
GO:0045953	BP	GO:0045953	negative regulation of natural killer cell mediated cytotoxicity	15/4471	19/18800	6.14010890738129e-07	8.67340284718122e-06	5.88519656660219e-06	HLA-B/HLA-A/HLA-E/ARRB2/HLA-F/CEACAM1/LILRB1/HLA-G/SERPINB4/KLRC1/LGALS9/KIR2DL4/HAVCR2/KLRD1/SERPINB9	15
GO:0070228	BP	GO:0070228	regulation of lymphocyte apoptotic process	31/4471	57/18800	6.15389384321162e-07	8.67340284718122e-06	5.88519656660219e-06	ADAM8/PRELID1/BCL6/BAX/LGALS3/RIPK3/ORMDL3/TSC22D3/CCL5/CD27/JAK3/LYN/BLK/PTCRA/SLC46A2/BIRC7/LGALS9/IDO1/CD274/PIP/CD3G/IL7R/FADD/IL10/BCL10/GIMAP8/PDCD1/PTEN/HIF1A/EFNA1/CD74	31
GO:0071900	BP	GO:0071900	regulation of protein serine/threonine kinase activity	130/4471	372/18800	6.36767932279159e-07	8.95463808122325e-06	6.07602416483022e-06	CDKN2D/INPP5K/LIME1/ADAM8/ACSL1/CD300A/MAP2K2/AXIN1/PIK3R5/CAMK1/HGS/CDKN1B/DAZAP2/CALM1/SERTAD1/CCNJL/MAP2K7/S100A12/CCNK/FBXO7/RGS14/MAPRE3/CCND3/PRKAG1/TGFB1/FGD2/CNPPD1/CSK/PTPN6/RHOA/MAP3K11/PAK1/PYCARD/SMPD1/CDC37/CDK5RAP3/AKT1/RGS2/CALM3/ERP29/PTK2B/CALM2/ACTB/CIB1/SESN2/LYN/LRRK2/DUSP16/TLR9/EDN1/LTF/SFRP2/PIH1D1/GBA/CBLC/CCNO/PPP1R1B/NOD2/SASH1/RALB/ADIPOQ/CD40/SFN/SERPINB3/PTPRC/CD24/SL…	130
GO:0006165	BP	GO:0006165	nucleoside diphosphate phosphorylation	46/4471	99/18800	6.4075289985385e-07	8.99056412607433e-06	6.10040119879652e-06	TREX1/NME2/ALDOA/PGAM1/HK3/STAT3/PRKAG1/PKM/AK1/SIRT6/NME3/PGK1/ALDOC/PFKL/TPI1/FBP1/INS/ENO1/GALK1/LDHA/PGM1/DDIT4/NUPR1/BPGM/NME5/HK1/ARL2/MLXIPL/SLC4A1/GPD1/PFKFB2/SLC2A6/EIF6/GAPDH/PFKM/ACTN3/ENO2/AK8/HDAC4/HIF1A/ENO3/GPI/HK2/ALDOB/IFNG/APP	46
GO:0050728	BP	GO:0050728	negative regulation of inflammatory response	73/4471	182/18800	6.68575096975751e-07	9.36005135766052e-06	6.35111075593891e-06	GPS2/PGLYRP1/ADORA2A/TNFRSF1B/MEFV/FPR2/PSMB4/HCK/FGR/METRNL/CST7/FCGR2B/ALOX5/SOCS3/RHBDF2/PPARD/NLRP6/TNFAIP6/SHARPIN/SIGLEC10/ACP5/MVK/RABGEF1/CX3CL1/LYN/AOAH/MAPK7/SLAMF8/FURIN/GBA/INS/NR1H4/NOD2/KRT1/ADIPOQ/NLRP12/PTPRC/FOXF1/ZFP36/FYN/GPX1/PRKCD/FNDC4/C1QTNF12/TNFRSF1A/CYP19A1/IL10/SIRPA/APCS/IL22RA2/PTGIS/FOXP3/GSTP1/LPCAT3/GATA3/PPARG/GRN/RPS19/PLCG1/TNFAIP3/SAA1/GPER1/APOA1/TREM2/TEK/HAM…	73
GO:0031331	BP	GO:0031331	positive regulation of cellular catabolic process	152/4471	449/18800	6.74941016768463e-07	9.42817606979235e-06	6.39733567238786e-06	GABARAP/SIRT2/WDR45/ADAM8/WIPI1/CSNK1D/DNAJB2/TNFRSF1B/PSMC5/AXIN1/MEFV/BECN1/STUB1/ABHD5/MAPK3/IKBKG/BAX/PINK1/TFEB/HMOX1/PSMC1/LAPTM5/KAT5/GSK3A/ZFP36L1/FBXO7/ZC3H18/RNF40/BCAP31/ULK1/RNF31/NPRL2/STK11/PSMC4/ZC3H12A/TRIM34/HSPA1A/HERPUD1/FLCN/PNPLA2/TMEM259/PLIN5/AKT2/SIRT6/ELOB/HSF1/RNF19B/ORMDL3/AKT1/BAD/PTK2B/PARK7/ZSWIM8/PHKG2/SESN2/OPTN/DCPS/HSPB8/UPF1/PIP4K2C/SUPT5H/PLK3/LRRK2/DDA1/BCL2L1…	152
GO:0043409	BP	GO:0043409	negative regulation of MAPK cascade	72/4471	179/18800	7.00270561906228e-07	9.76031208900787e-06	6.62270117130129e-06	GPS2/TBC1D10C/INPP5K/PIK3R2/TNIP1/HDAC3/CD300A/VRK3/LEMD2/PINK1/SLC9A3R1/RNF149/RGS14/ABCA7/PIN1/FLCN/CSK/PTPN6/NLRP6/SMPD1/CDK5RAP3/DUSP13/RGS2/LYN/TIMP3/DUSP16/SFRP2/GBA/CBLC/ADIPOQ/SERPINB3/NLRP12/PTPRC/PTPRJ/LILRB4/PTPN1/DUSP1/PRKCD/SORL1/GBP1/DUSP26/DUSP8/SIRPA/IGF1R/GSTP1/STK38/UCHL1/PPARG/PTEN/TLR4/DUSP4/FBLN1/NDRG2/PSCA/ERRFI1/GPER1/AGT/TREM2/EZR/HYAL2/AMBP/CHRNA10/NPPA/EFNA1/MECOM/F2RL1/…	72
GO:0045637	BP	GO:0045637	regulation of myeloid cell differentiation	81/4471	208/18800	7.12711491948783e-07	9.91173548316383e-06	6.72544705490561e-06	LILRB3/TFE3/CEBPB/CSF3R/TYROBP/B2M/SPI1/RARA/ZFP36L1/HCLS1/STAT3/HAX1/PAF1/IRF7/CEACAM1/TGFB1/PF4/HSPA1A/STAT5B/LILRB1/TNFAIP6/HSF1/TESC/EVI2B/PTK2B/CIB1/LYN/LTF/CCR1/INPP5D/WDR61/ADIPOQ/ESRRA/FAM210B/GPR137/LILRB4/ZFP36/GATA1/CAMK4/ISG15/CLDN18/MAFB/FAXDC2/RARG/EIF6/FADD/GPR137B/HSPA1B/ID2/APCS/NFKBIA/C1QC/CSF3/LEF1/GPR171/RASSF2/GPR68/PITHD1/ETS1/BGLAP/TLR4/TCTA/GPR55/FOXO3/MIR125B1/TNF/HIF1A/C…	81
GO:0046640	BP	GO:0046640	regulation of alpha-beta T cell proliferation	23/4471	37/18800	7.26154270509881e-07	1.00763923717994e-05	6.83717231115612e-06	HLA-A/HLA-E/TNFRSF14/CD55/VSIR/IRF1/CD3E/TYK2/ZBTB7B/ZAP70/LGALS7B/LGALS9C/CD81/PTPRC/RASAL3/LGALS9/CD274/EBI3/LGALS9B/CD28/XCL1/TGFBR2/CCR2	23
GO:0008625	BP	GO:0008625	extrinsic apoptotic signaling pathway via death domain receptors	41/4471	85/18800	7.5477637940496e-07	1.04504940989859e-05	7.09101295930651e-06	GABARAP/DEDD2/TNFRSF10C/ITPRIP/RAF1/TRADD/DIABLO/TMBIM1/BAX/RFFL/LGALS3/HMOX1/SPI1/STX4/BCL2L1/DEDD/DAXX/BID/MAL/BAD/PARK7/SP100/ZDHHC3/TIMP3/SFRP2/ICAM1/GPX1/TNFRSF1A/FASLG/CFLAR/FADD/FGA/THBS1/FGB/FGG/PTEN/SORT1/BAG3/TNFAIP3/TNF/BEX3	41
GO:0019886	BP	GO:0019886	antigen processing and presentation of exogenous peptide antigen via MHC class II	20/4471	30/18800	7.60908463737445e-07	1.05122430836342e-05	7.13291172947166e-06	IFI30/DNM2/CTSD/B2M/FCER1G/FCGR2B/CTSS/HLA-DOB/HLA-DMB/CTSV/CTSL/HLA-DPA1/HLA-DQB1/HLA-DRB1/HLA-DQA1/LGMN/CTSE/CD74/HLA-DQB2/HLA-DQA2	20
GO:0062197	BP	GO:0062197	cellular response to chemical stress	118/4471	332/18800	7.83275423454303e-07	1.0797520420688e-05	7.32648203101762e-06	TREX1/MMP9/SIRT2/NCF1/HTRA2/MAPK13/CLN3/ANKZF1/SRXN1/DIABLO/BECN1/SOD2/MAPK3/CAPN3/PINK1/PXN/HMOX1/ARG1/OSER1/STX4/ZFP36L1/FBXO7/ARNTL/G6PD/PRDX5/STAT6/RELB/ALOX5/TSPO/ZC3H12A/HSPA1A/STK24/KDM6B/RIPK3/CHCHD2/HSF1/RELA/AKT1/BAD/PARK7/PYCR2/VNN1/MAP1LC3A/TRPV4/SESN2/MT3/MICU1/EFHD1/LRRK2/PRDX2/AKR1B1/MAPK7/EDN1/SPHK1/KLF2/MSRA/INS/AQP5/DHRS2/CCS/PAX2/ERN1/NFE2L2/YBX3/FYN/APOA4/TPM1/IL6/NME5/GPX1/PR…	118
GO:0010883	BP	GO:0010883	regulation of lipid storage	30/4471	55/18800	8.57279053279261e-07	1.17918077219112e-05	8.00113952294729e-06	EHD1/ABHD5/NR1H2/ZC3H12A/ALKBH7/PNPLA2/PPARD/PLIN5/CIDEA/FITM1/CES1/IL6/ABCG1/MSR1/C3/APOC4/NFKBIA/SREBF1/LEP/CRP/ITGB3/PPARG/PLIN3/TNF/TREM2/PLIN2/OSBPL11/ABCA1/CD36/HILPDA	30
GO:1903900	BP	GO:1903900	regulation of viral life cycle	59/4471	139/18800	8.59392224097392e-07	1.17950644556249e-05	8.00334932668957e-06	IFITM2/INPP5K/ISG20/IFITM1/TNIP1/APOBEC3A/VPS4A/IFITM3/APOBEC3G/SLPI/VPS37B/TRIM34/FCN1/OASL/GSN/CCL5/PARP10/N4BP1/TMPRSS2/TRIM31/LTF/SRPK1/PLSCR1/ZNFX1/TRIM26/LGALS1/TMPRSS4/LGALS9/SRPK2/TRIM25/FCN3/CH25H/MX1/ISG15/TSG101/P4HB/IFI16/RAD23A/TRIM21/APCS/ADAR/CD28/BST2/CD209/TRIM27/CLEC4G/SNX3/OAS1/TRIM22/TNF/APOBEC3H/TRIM10/TRIM8/HLA-DRB1/IFIT1/CD4/CD74/PTX3/CXCL8	59
GO:0045582	BP	GO:0045582	positive regulation of T cell differentiation	44/4471	94/18800	8.65089737308359e-07	1.18216393233051e-05	8.02138127133518e-06	XBP1/ADAM8/BCL6/IL4R/LILRB2/RARA/VSIR/SART1/HLX/RHOA/STAT5B/SASH3/BAD/SOCS1/VNN1/ZBTB7B/CD27/HLA-G/ZAP70/PRKCZ/CR1/PTPRC/PCK1/LILRB4/LGALS9/CCL19/IL12RB1/IL7R/FOXP3/LEF1/GATA3/CD86/FOXO3/TGFBR2/NFKBID/NLRP3/IL4I1/HLA-DRB1/PNP/GLI2/IFNG/CD74/RUNX3/TNFSF9	44
GO:1905954	BP	GO:1905954	positive regulation of lipid localization	44/4471	94/18800	8.65089737308359e-07	1.18216393233051e-05	8.02138127133518e-06	EHD1/ACSL1/PRELID1/NR1H2/ABCA7/ZC3H12A/PLIN5/P2RX4/RETN/ANXA2/CIDEA/EDN1/ADIPOQ/CYP4A11/FITM1/PRKCD/CYP8B1/PTGES/BMP6/C1QTNF1/MAP2K6/CYP19A1/MSR1/FASLG/C3/LDLRAP1/APOC4/NKX3-1/LPCAT3/PLA2G6/GAL/PLIN3/APOA1/PLIN2/ABCA13/OSBPL11/NTSR1/SPP1/LRP1/IL1B/CD36/ERFE/APOE/HILPDA	44
GO:0032729	BP	GO:0032729	positive regulation of interferon-gamma production	38/4471	77/18800	9.2339673163691e-07	1.25910452387627e-05	8.54344915308313e-06	HLA-A/SLC11A1/ARID5A/BCL3/CD14/KLRK1/CD3E/LTA/SASH3/CLEC7A/LILRB1/PYCARD/TYK2/CD2/IL18R1/TLR9/IL1R1/IL27/SLAMF1/LGALS9/BTN3A1/ISG15/HAVCR2/IL12RB1/EBI3/SLAMF6/FADD/BTN3A2/CRTAM/TLR8/TRIM27/TLR4/HLA-DPA1/TNF/IL12RB2/F2RL1/IL1B/CCR2	38
GO:0031098	BP	GO:0031098	stress-activated protein kinase signaling cascade	94/4471	252/18800	9.40316637577181e-07	1.27940051597623e-05	8.68116430955283e-06	GPS2/HDAC3/MAP2K2/MAP2K3/NCF1/MAPK13/AXIN1/GADD45B/MAPK3/PINK1/SDCBP/SPI1/MAP2K7/ZFP36L1/NBR1/FCGR2B/ZC3H12A/RELL2/DAXX/RHOA/MINK1/MAP3K11/MAP4K4/CLEC7A/PYCARD/GPS1/PTK2B/LTBR/MYD88/SH2D3A/CD27/TRAF1/TRPV4/LYN/CDC42/LRRK2/DUSP16/CCM2/MAP3K3/MMP8/TLR9/SPHK1/SFRP2/NOD2/SASH1/SERPINB3/STRADB/SLAMF1/TPD52L1/ZFP36/BIRC7/LGALS9/DUSP1/CRYAB/CCL21/MAP3K10/CCR7/GADD45G/MAPKAPK2/CCL19/RNF13/GADD45A/SH2D3C/…	94
GO:0002455	BP	GO:0002455	humoral immune response mediated by circulating immunoglobulin	53/4471	121/18800	9.50034599282863e-07	1.28983099159656e-05	8.75193860701185e-06	TRBC1/IGLC1/BCL3/TRBC2/CD55/FCGR2B/LTA/PTPN6/C1R/CR1/NOD2/C6/CD81/PTPRC/CLU/C8A/C8B/C1QB/C9/HPX/C1QA/FOXJ1/CR2/C4BPB/C3/C4BPA/APCS/IGLC6/C1QC/IGKC/IGHV1-3/CRP/C2/FCER2/CR1L/C1RL/IGHE/IGHV3-7/C7/IGHM/TNF/CFI/TREM2/IGHV6-1/IGHD/C1S/IGHV4-4/IGHV2-5/IGHV3-20/IGHV3-48/IGLC7/IGHA2/IGLC3	53
GO:0014808	BP	GO:0014808	release of sequestered calcium ion into cytosol by sarcoplasmic reticulum	22/4471	35/18800	9.63927785778613e-07	1.30587285806128e-05	8.8607880852426e-06	PRKACA/CALM1/CALM3/CALM2/CASQ2/ATP1A2/GSTO1/TMEM38A/SRI/RYR2/TRDN/FKBP1B/DHRS7C/HRC/NOL3/SLC8A1/CAMK2D/CASQ1/RYR1/CCL3/CCR5/CHD7	22
GO:0070231	BP	GO:0070231	T cell apoptotic process	28/4471	50/18800	9.69576813267632e-07	1.31070104262373e-05	8.89354894705251e-06	ADAM8/PRELID1/BAX/LGALS3/LMBR1L/RIPK3/AKT1/TSC22D3/CCL5/CD27/JAK3/BCL2L11/PTCRA/SLC46A2/LGALS9/IDO1/CD274/PIP/IL7R/FASLG/FADD/BCL10/GIMAP8/BAK1/PDCD1/HIF1A/CLC/EFNA1	28
GO:1902622	BP	GO:1902622	regulation of neutrophil migration	26/4471	45/18800	1.04488805747814e-06	1.4094777530703e-05	9.56378226542001e-06	ADAM8/RAC2/C5AR1/MPP1/DAPK2/RHOG/C5AR2/TNFAIP6/BST1/FUT7/MYD88/SLAMF8/EDN1/IL1R1/NOD2/C3AR1/DPP4/CCL21/CCR7/CCL19/RAC1/XCL1/MOSPD2/CAMK1D/CD74/CXCL8	26
GO:0050864	BP	GO:0050864	regulation of B cell activation	78/4471	200/18800	1.05989767012781e-06	1.42666311657889e-05	9.68039075703341e-06	XBP1/TBC1D10C/TRBC1/CD300A/IGLC1/SLC15A4/BCL6/TYROBP/THEMIS2/LAPTM5/TNFSF13/TRBC2/ZFP36L1/STAT6/FCGR2B/TGFB1/PTPN6/STAT5B/SASH3/MAD2L2/BAD/BST1/CD27/TNIP2/LYN/PKN1/CR1/BLK/TLR9/SLAMF8/INPP5D/MNDA/NOD2/CD81/CD40/CD22/PTPRC/TBX21/TNFRSF13B/IL6/CTLA4/FOXJ1/NFAM1/PELI1/SAMSN1/IL10/ID2/CD320/IGLC6/FOXP3/CD19/FCRL3/TNFRSF13C/IKZF3/IGKC/CD28/IGHV1-3/CARD11/TLR4/TNFRSF4/IGHE/TNFAIP3/IGHV3-7/IGHM/TICAM1/I…	78
GO:0019883	BP	GO:0019883	antigen processing and presentation of endogenous antigen	18/4471	26/18800	1.18529175641292e-06	1.59203931213924e-05	1.08025240597957e-05	HLA-B/HLA-A/HLA-C/HLA-E/HLA-F/TAP1/B2M/HLA-G/TAP2/CD1A/TAPBP/AZGP1/CD1B/CD1D/CD1C/HLA-DRB1/CD1E/CD74	18
GO:0006941	BP	GO:0006941	striated muscle contraction	71/4471	178/18800	1.20523775032185e-06	1.61537835789407e-05	1.09608873623705e-05	MAP2K3/PRKACA/ALDOA/CALM1/ZC3H12A/BIN1/TNNI2/P2RX4/MYL4/GSN/GRK2/RGS2/CALM3/CALM2/CASQ2/MYH6/DMPK/TRPV4/ATP1A2/TNNT2/GSTO1/TMEM38A/MYBPC3/SMPX/SRI/MYH14/SYNM/RYR2/KCNQ1/FKBP1B/TPM1/HRC/SCN1B/TNNC1/GAA/TNNI3/KCNJ8/CSRP3/SMAD7/MAP2K6/CXCR4/MYH7/MYL3/SLC8A1/LMOD3/MYL2/RANGRF/TNNI1/SLC9A1/KLHL41/ACTN3/KCNJ2/MYBPH/ARHGEF11/KCNE1/NEDD4L/CAMK2D/TNNT1/CASQ1/DSC2/TRPM4/TNNT3/TNF/TNNC2/TCAP/C12orf57/NPPA/G…	71
GO:0050792	BP	GO:0050792	regulation of viral process	65/4471	159/18800	1.22301625335633e-06	1.63571918480806e-05	1.10989067381855e-05	IFITM2/INPP5K/ISG20/IFITM1/TNIP1/APOBEC3A/VPS4A/IFITM3/APOBEC3G/SLPI/VPS37B/TRIM34/FCN1/OASL/GSN/CCL5/RAB7A/PARP10/N4BP1/TMPRSS2/TRIM31/SNF8/LTF/SRPK1/PLSCR1/ZNFX1/TRIM26/LGALS1/DYNLT1/TMPRSS4/STOM/ZFP36/LGALS9/SRPK2/TRIM25/FCN3/CH25H/MX1/ISG15/TSG101/P4HB/CXCR4/IFI16/RAD23A/TRIM21/APCS/ADAR/CD28/BST2/CD209/TRIM27/CLEC4G/SNX3/OAS1/TRIM22/TNF/APOBEC3H/TRIM10/TRIM8/HLA-DRB1/IFIT1/CD4/CD74/PTX3/CXCL8	65
GO:0032633	BP	GO:0032633	interleukin-4 production	21/4471	33/18800	1.27131303225605e-06	1.6931088391444e-05	1.14883149123585e-05	HLA-E/CEBPB/RARA/FCER1G/CD3E/SASH3/PRKCZ/LGALS9/HAVCR2/CD40LG/DDIT3/FOXP3/LEF1/CD28/GATA3/CD86/NLRP3/HLA-DRB1/IRF4/SCGB1A1/EPX	21
GO:0032673	BP	GO:0032673	regulation of interleukin-4 production	21/4471	33/18800	1.27131303225605e-06	1.6931088391444e-05	1.14883149123585e-05	HLA-E/CEBPB/RARA/FCER1G/CD3E/SASH3/PRKCZ/LGALS9/HAVCR2/CD40LG/DDIT3/FOXP3/LEF1/CD28/GATA3/CD86/NLRP3/HLA-DRB1/IRF4/SCGB1A1/EPX	21
GO:0051051	BP	GO:0051051	negative regulation of transport	155/4471	464/18800	1.28596039716614e-06	1.70899514938401e-05	1.15961088891003e-05	OAZ1/HLA-F/MMP9/PSMD9/INPP5K/UNC119/CD300A/GDI1/TNFRSF1B/ISCU/PIM3/SLC43A2/NR1H2/GNAI2/CALM1/DMTN/LGALS3/CORO1A/OS9/SDCBP/LILRB2/SLC9A3R1/HMOX1/SPI1/CNN2/GSK3A/OAZ2/CEACAM1/FCGR2B/ABCA7/DYSF/RHBDF2/TCAF2/BIN1/CSK/AKT2/SIRT6/LILRB1/MIDN/WWP2/AKT1/ANKRD13D/RGS2/CALM3/ERP29/PTK2B/CALM2/CASQ2/PARK7/RABGEF1/PACSIN2/HES1/ATP1A2/SP100/GSTO1/TLR2/RAB7A/VAMP3/NECAB2/ANKRD13A/PICALM/LRPAP1/PFKL/LRRK2/ADTRP…	155
GO:0007033	BP	GO:0007033	vacuole organization	74/4471	188/18800	1.31639514388621e-06	1.7450378336384e-05	1.18406706664815e-05	GABARAP/CHMP4A/TREX1/TCIRG1/WDR45/WIPI1/EMC6/RAB43/CHMP4B/ATG9A/CLN3/VPS4A/BECN1/GABARAPL2/GABARAPL1/PINK1/TFEB/CORO1A/VPS16/LAPTM5/MAP1LC3B/CCDC115/ULK1/ATG101/RAB20/RAB1B/WIPI2/MTMR3/TMEM199/TMEM175/AKTIP/ATG4D/PHF23/VMP1/EXT1/MAP1LC3A/MT3/RAB7A/PIP4K2C/ATG4B/LRRK2/ANXA2/PLA2G5/HEXB/ATG16L2/GBA/RALB/VPS33A/ATG3/UBXN2B/PIP4K2A/FEZ1/NUPR1/MFN2/NSFL1C/HPS1/GAA/RAB1A/ATG2A/SYNPO2/CHMP2B/VPS18/SEC22…	74
GO:0007229	BP	GO:0007229	integrin-mediated signaling pathway	48/4471	107/18800	1.32140949540547e-06	1.7450378336384e-05	1.18406706664815e-05	ILK/NME2/LAT/ITGAX/HCK/DMTN/FGR/CD177/ITGB2/VAV1/CD63/CEACAM1/FERMT3/ZYX/LIMS2/ITGAM/NEDD9/TIMP1/BST1/PTK2B/CDC42/CCM2/PLEK/ITGA3/ITGAL/ITGAD/CTNNA1/ITGA2B/ITGB5/MADCAM1/ISG15/CD40LG/ADAMTS1/EMP2/ITGB3/ITGA5/SEMA7A/PLPP3/ITGB7/TLN1/ADAM9/COL3A1/APOA1/PRAM1/ITGB4/ITGA7/MPIG6B/FN1	48
GO:0045621	BP	GO:0045621	positive regulation of lymphocyte differentiation	48/4471	107/18800	1.32140949540547e-06	1.7450378336384e-05	1.18406706664815e-05	XBP1/ADAM8/BCL6/IL4R/LILRB2/RARA/VSIR/SART1/HLX/RHOA/STAT5B/SASH3/BAD/SOCS1/VNN1/ZBTB7B/CD27/HLA-G/ZAP70/PRKCZ/CR1/INPP5D/PTPRC/PCK1/LILRB4/LGALS9/CCL19/IL12RB1/IL7R/IL10/FOXP3/LEF1/IL15/GATA3/CD86/FOXO3/TGFBR2/NFKBID/NLRP3/IL4I1/HLA-DRB1/PNP/GLI2/GAS6/IFNG/CD74/RUNX3/TNFSF9	48
GO:0006006	BP	GO:0006006	glucose metabolic process	78/4471	201/18800	1.33244802879147e-06	1.75592627022708e-05	1.19145523836765e-05	INPP5K/SIRT7/ADIPOR1/DGAT2/FAM3A/GSK3A/HK3/PPP1R3B/G6PD/STK11/PPARD/CRTC2/RUBCNL/AKT2/BCKDK/TSTD1/MIDN/WDTC1/AKT1/BAD/PDHB/PHKG2/PGK1/BRAT1/SESN2/RORC/PPP1R3C/PFKL/TPI1/FBP1/INS/ENO1/DCXR/ADIPOQ/GCKR/KCNQ1/PDK3/PGM1/PCK1/FBP2/TFF3/HK1/PPP1CA/C1QTNF12/PGM5/GAA/GALM/APOD/GPD1/C1QTNF1/PFKFB2/GAPDH/PFKM/POMC/PDK4/ACTN3/PC/MST1/ENO2/LEP/DGKQ/OAS1/TKTL1/RBP4/KCNJ11/PPP1R3D/PHLDA2/TNF/GPI/RORA/HK2/NNMT/…	78
GO:0080164	BP	GO:0080164	regulation of nitric oxide metabolic process	33/4471	64/18800	1.35358251531951e-06	1.78004596052269e-05	1.20782126229347e-05	HBB/DNM2/SOD2/KLRK1/TSPO/ZC3H12A/P2RX4/CLEC7A/ACP5/AKT1/PTK2B/MMP8/DDAH2/EDN1/KLF2/CLU/AGXT2/RAC1/IL10/SIRPA/PTGIS/AIF1/TLR4/TLR6/TICAM1/AGT/TNF/ASS1/CAV1/IFNG/IL1B/PTX3/CD36	33
GO:1904407	BP	GO:1904407	positive regulation of nitric oxide metabolic process	25/4471	43/18800	1.43496860637915e-06	1.87926167407998e-05	1.27514247255758e-05	HBB/DNM2/SOD2/KLRK1/P2RX4/CLEC7A/AKT1/PTK2B/MMP8/DDAH2/EDN1/KLF2/CLU/AGXT2/AIF1/TLR4/TLR6/TICAM1/AGT/TNF/ASS1/IFNG/IL1B/PTX3/CD36	25
GO:0019835	BP	GO:0019835	cytolysis	17/4471	24/18800	1.43500732351001e-06	1.87926167407998e-05	1.27514247255758e-05	NINJ1/GZMM/TGFB1/GZMB/CR1/C6/PRF1/C8A/GSDMB/RRAGA/GZMA/C8B/C9/GZMH/PLA2G2A/C7/LYZ	17
GO:0072678	BP	GO:0072678	T cell migration	34/4471	67/18800	1.5146374689603e-06	1.97942019332317e-05	1.34310340830006e-05	TNFRSF14/CXCL16/ADAM8/CCR6/MYO1G/RHOA/RIPK3/PYCARD/TNFSF14/F11R/CCL5/ZAP70/S100A7/SELENOK/ICAM1/ITGAL/S1PR1/CCL21/APOD/PIK3CD/CCL20/FADD/AIF1/CCL2/XCL1/ITGB7/DEFA1/GPR15/XCL2/DEFA1B/CCL3/CXCL10/APP/CCR2	34
GO:0043277	BP	GO:0043277	apoptotic cell clearance	28/4471	51/18800	1.66277637477092e-06	2.16483107815598e-05	1.46891095143561e-05	TREX1/RAC2/BECN1/RHOG/TYROBP/RARA/XKR8/ABCA7/FCN1/JMJD6/MARCO/FCN3/RAC1/CD300LF/TGM2/C3/FCN2/THBS1/ITGB3/C2/CCL2/ALOX15/TREM2/GAS6/LRP1/CCR2/MFGE8/CD36	28
GO:0002711	BP	GO:0002711	positive regulation of T cell mediated immunity	31/4471	59/18800	1.66340027163433e-06	2.16483107815598e-05	1.46891095143561e-05	HLA-B/HLA-A/HLA-E/HLA-F/ARID5A/B2M/CD55/SASH3/HLA-G/PRKCZ/IL18R1/IL1R1/CD81/PTPRC/SLAMF1/TBX21/IL6/CD1A/AZGP1/CD1B/IL12RB1/FADD/FOXP3/GATA3/XCL1/CD1D/CD1C/NLRP3/HLA-DRB1/CD1E/IL1B	31
GO:0060191	BP	GO:0060191	regulation of lipase activity	42/4471	90/18800	1.68170094709737e-06	2.18156452528203e-05	1.48026516007883e-05	C5AR1/ABHD5/NR1H2/POR/LPAR2/PLIN5/RHOA/RGS2/ANG/RHOC/CCL5/RASGRP4/PRKCZ/PLA2G5/S1PR4/FURIN/HPCA/APOA5/ITK/APOA4/PLCB2/SNCA/PCSK6/PNLIP/NMUR1/SORT1/CD86/GPR55/PPT1/APOH/AGT/APOA1/ANXA8/PTAFR/APOC3/PLA2G1B/P2RY12/LRP1/APOC2/PDGFRB/APOC1/APOA2	42
GO:0002790	BP	GO:0002790	peptide secretion	85/4471	225/18800	1.68319884626437e-06	2.18156452528203e-05	1.48026516007883e-05	PSMD9/FFAR2/TCIRG1/RAF1/PIM3/RAB11B/STX4/IL1RN/ARNTL/CAPN10/ALOX5/C2CD2L/PPARD/MIDN/ENSA/BAD/PARK7/CCL5/CPE/TRPV4/S100A8/CPLX1/PFKL/BLK/SRI/GABBR1/EDN1/SIDT2/GRP/RAB8B/FAM3D/INS/NR1H4/STX1A/FKBP1B/FFAR3/HNF4A/SNAP25/KISS1/SLC8B1/UCP2/IL6/SPINK1/PTPRN2/C1QTNF12/BAIAP3/RAB11FIP5/INHBB/CDK16/PFKFB2/RAB1A/CELA2A/PICK1/ADCYAP1/NR0B2/GIPR/PFKM/FGA/SREBF1/GLUL/SLC16A10/GPR68/FGB/LEP/PLA2G6/FGG/RBP4/GAL/…	85
GO:0051403	BP	GO:0051403	stress-activated MAPK cascade	91/4471	245/18800	1.71730477547096e-06	2.22118885156594e-05	1.50715160281749e-05	GPS2/HDAC3/MAP2K2/MAP2K3/NCF1/MAPK13/AXIN1/GADD45B/MAPK3/PINK1/SDCBP/SPI1/MAP2K7/ZFP36L1/NBR1/FCGR2B/ZC3H12A/RELL2/DAXX/MINK1/MAP3K11/MAP4K4/CLEC7A/PYCARD/GPS1/PTK2B/LTBR/MYD88/SH2D3A/CD27/TRAF1/TRPV4/CDC42/LRRK2/DUSP16/CCM2/MAP3K3/MMP8/TLR9/SPHK1/SFRP2/NOD2/SASH1/SERPINB3/STRADB/SLAMF1/TPD52L1/ZFP36/BIRC7/LGALS9/DUSP1/CRYAB/CCL21/MAP3K10/CCR7/GADD45G/MAPKAPK2/CCL19/GADD45A/SH2D3C/IRAK1/CDC42EP5/…	91
GO:0048872	BP	GO:0048872	homeostasis of number of cells	102/4471	282/18800	1.7344611388716e-06	2.23877263222728e-05	1.5190827914639e-05	LAT/TCIRG1/SLC15A4/BCL6/BAX/DMTN/CORO1A/HMOX1/B2M/HCAR2/SPI1/MAEA/ZFP36L1/HCLS1/STAT3/XKR8/G6PD/ALAS2/HSPA1A/STAT5B/SASH3/RIPK3/JMJD6/TNFSF14/EXT1/CDK5RAP3/DNASE2/SIT1/AKT1/TSC22D3/JAK3/LYN/PKN1/EPB42/PRDX2/BCL2L11/INPP5D/KLF2/GBA/CXCL6/KCNQ1/FAM210B/SLC46A2/ZFP36/TNFRSF13B/LGALS9/IL6/BPGM/CCR7/SLC4A1/GATA1/AHSP/ISG15/CCR4/PIK3CD/EPO/MAFB/IL7R/MB/FADD/SCNN1B/PLA2G2A/EPAS1/HSPA1B/ID2/ADAR/LMO1/FOX…	102
GO:0045824	BP	GO:0045824	negative regulation of innate immune response	36/4471	73/18800	1.81290094471293e-06	2.33044894447146e-05	1.58128826347579e-05	HLA-B/TREX1/HLA-A/HLA-E/ARRB2/HLA-F/FAM3A/NR1H2/ARG1/CEACAM1/TRAFD1/LILRB1/HLA-G/CR1/SLAMF8/NLRC5/INS/SERPINB4/KLRC1/LGALS9/KIR2DL4/ISG15/HAVCR2/KLRD1/IFI16/TRIM21/ADAR/SERPINB9/PPARG/GRN/RPS19/OAS1/TNFAIP3/VSIG4/USP15/NMI	36
GO:0150076	BP	GO:0150076	neuroinflammatory response	36/4471	73/18800	1.81290094471293e-06	2.33044894447146e-05	1.58128826347579e-05	MMP9/ADORA2A/C5AR1/TNFRSF1B/FPR2/TYROBP/ITGB2/CST7/ITGAM/IFNGR2/PLCG2/IFNGR1/CX3CL1/TLR2/LRRK2/MMP8/SPHK1/PTPRC/CLU/NUPR1/IL6/C1QA/SNCA/IL33/AGER/AIF1/GRN/TLR6/CTSC/TNF/CCL3/TREM2/LRP1/IFNG/IL1B/APP	36
GO:0043393	BP	GO:0043393	regulation of protein binding	76/4471	196/18800	1.87389306028599e-06	2.40393709733831e-05	1.63115245548417e-05	ARRB2/MMP9/FLOT1/DNAJB2/ADD1/PRKACA/STUB1/CAMK1/MAPK3/BAX/B2M/SLPI/MAPRE3/RFNG/AKTIP/PIN1/CTSZ/HSF1/AKT1/PARK7/ACTB/SMARCD3/CDC42/CARD16/HDAC5/LRPAP1/LRRK2/ANXA2/TFIP11/BLK/MARK3/CLDN5/CARD18/PLCL2/RALB/ADIPOQ/LFNG/XIRP1/LDOC1/CDK5/PRKCD/DKK1/PPP1CA/TMBIM6/CFHR1/PRMT8/MARK2/SORL1/CFHR2/HOPX/GOLGA2/FKBP1A/TIAM1/HIP1R/ATP2A3/PCSK9/IL10/LDLRAP1/TRIM21/CSF3/IFIT2/BAMBI/HDAC4/PHLDA2/TICAM1/WFIKKN1/TGF…	76
GO:0002716	BP	GO:0002716	negative regulation of natural killer cell mediated immunity	15/4471	20/18800	1.9123099253188e-06	2.44822407139593e-05	1.66120266210565e-05	HLA-B/HLA-A/HLA-E/ARRB2/HLA-F/CEACAM1/LILRB1/HLA-G/SERPINB4/KLRC1/LGALS9/KIR2DL4/HAVCR2/KLRD1/SERPINB9	15
GO:0043368	BP	GO:0043368	positive T cell selection	22/4471	36/18800	1.92123681409224e-06	2.45465337670402e-05	1.66556516275176e-05	STAT3/STAT6/CD3E/STK11/BATF/ZAP70/DOCK2/PTPRC/TBX21/IL6/CD3D/IL12RB1/CD3G/SLAMF6/CTSL/LY9/FOXP3/BCL11B/THEMIS/IL6R/IRF4/CD74	22
GO:0032733	BP	GO:0032733	positive regulation of interleukin-10 production	24/4471	41/18800	1.96729202960434e-06	2.50839709900465e-05	1.70203209222949e-05	LILRA5/BCL3/STAT3/SASH3/CLEC7A/PYCARD/PLCG2/TLR2/PRKCZ/TLR9/NOD2/LGALS9/IL6/TUSC2/CD274/ISG15/CD40LG/TIGIT/CD28/TLR4/XCL1/TREM2/IRF4/F2RL1	24
GO:0001933	BP	GO:0001933	negative regulation of protein phosphorylation	119/4471	341/18800	2.01859755495117e-06	2.56860409522733e-05	1.74288457120437e-05	ZGPAT/CDKN2D/ARRB2/INPP5K/SIRT2/DBNDD2/ADORA2A/CD300A/MVP/FKBP8/PPP4C/GADD45B/CDKN1B/CALM1/BAX/DMTN/FBXO7/RGS14/MICAL1/CEACAM1/SH3BP5/TGFB1/SOCS3/ZC3H12A/UBE2B/PTPN6/PARD6A/PYCARD/SMPD1/CTDSP1/CDK5RAP3/AKT1/RGS2/CALM3/SH3BP5L/CALM2/PARK7/SOCS1/CIB1/RABGEF1/LYN/PKN1/PRKCZ/LRRK2/DUSP16/CAMK2N1/CADM4/SFRP2/GBA/CBLC/BDKRB1/PPP1R1B/GPRC5A/ADIPOQ/SFN/SERPINB3/NLRP12/PTPRC/DDIT4/PTPRJ/LILRB4/PTPN1/DUSP1…	119
GO:0046034	BP	GO:0046034	ATP metabolic process	99/4471	273/18800	2.14496931640255e-06	2.72389436826393e-05	1.84825426263969e-05	ATP6V0C/TREX1/NDUFA7/TMSB4X/NDUFB8/NDUFS7/ISCU/ALDOA/COX6A1/SDHA/PINK1/NDUFV2/PGAM1/COX4I1/HK3/VPS9D1/STAT3/PRKAG1/NADK/PKM/TGFB1/TSPO/HSPA1A/FLCN/AK1/ATP6V1B2/RHOA/UQCRC1/SIRT6/SDHAF2/NDUFB10/CHCHD2/BID/COX5B/BAD/NDUFS8/PARK7/MYH6/PGK1/ALDOC/NDUFA9/GHITM/ATP1A2/PFKL/TPI1/FBP1/CYC1/NDUFB7/INS/ENO1/FIS1/GALK1/LDHA/NDUFA3/PGM1/DDIT4/NUPR1/BPGM/NDUFV1/HK1/ARL2/MLXIPL/NDUFA2/SLC4A1/GPD1/SNCA/PFKFB2/S…	99
GO:0051607	BP	GO:0051607	defense response to virus	104/4471	290/18800	2.16589992708186e-06	2.74492881887835e-05	1.86252684731233e-05	TREX1/IFITM2/TTC4/ISG20/IFITM1/IRF9/SEC14L1/PCBP2/MX2/APOBEC3A/TRIM41/ITGAX/BECN1/ZBP1/IFITM3/APOBEC3G/ABCF3/IRF3/BCL2L1/IRF1/UNC13D/IRF7/ZC3H12A/TRIM34/MLKL/IFNGR2/OASL/RIPK3/LILRB1/PYCARD/RELA/DEFA3/NLRP1/IFNAR2/MYD88/IFNGR1/UNC93B1/TLR2/EXOSC4/TLR9/NLRC5/PLSCR1/ZNFX1/TRIM26/IRF2/SELENOK/HTRA1/CD40/IL27/PTPRC/PRF1/DDIT4/IL6/PQBP1/BPIFA1/RNF185/TRIM25/BNIP3L/FCN3/MX1/MAP3K14/CCDC92/GBP1/KCNJ8/IS…	104
GO:0034101	BP	GO:0034101	erythrocyte homeostasis	56/4471	133/18800	2.18933481574546e-06	2.76348567304738e-05	1.87511829917578e-05	BCL6/DMTN/HMOX1/B2M/SPI1/MAEA/ZFP36L1/HCLS1/STAT3/G6PD/ALAS2/HSPA1A/STAT5B/JMJD6/CDK5RAP3/DNASE2/JAK3/LYN/EPB42/INPP5D/KLF2/KCNQ1/FAM210B/ZFP36/BPGM/SLC4A1/GATA1/AHSP/ISG15/EPO/MAFB/MB/SCNN1B/EPAS1/HSPA1B/ID2/ADAR/ALAS1/KLF1/ETS1/VEGFA/GATA3/RPS14/RPS19/FOXO3/HIF1A/TRIM10/GPI/TAL1/TGFBR3/ACVR1B/MPIG6B/MAPK14/INHBA/TSPO2/TRIM58	56
GO:0061041	BP	GO:0061041	regulation of wound healing	56/4471	133/18800	2.18933481574546e-06	2.76348567304738e-05	1.87511829917578e-05	XBP1/VKORC1/DMTN/USF1/THBD/TNFRSF12A/CEACAM1/ALOX5/CLEC7A/HPSE/TSPAN8/CLDN1/ADTRP/PRDX2/CADM4/EDN1/KLKB1/KRT1/FOXC2/F12/PLG/NFE2L2/DUOX2/REG3A/CLDN4/PRKCD/INSL3/C1QTNF1/CXCR4/PLAT/ST3GAL4/APCS/FGA/SERPINC1/THBS1/PROS1/FGB/FGG/PTEN/PLPP3/HRG/MYOZ1/TNFAIP3/ABAT/CLDN3/APOH/TNF/SERPINE2/WFDC1/KNG1/CD9/F2RL1/CAV1/CD36/APOE/SERPINB2	56
GO:0051098	BP	GO:0051098	regulation of binding	126/4471	366/18800	2.27375720882551e-06	2.86224290177424e-05	1.94212841200818e-05	CSNK2B/TAF10/ARRB2/MMP9/TMSB4X/SIRT2/FLOT1/DNAJB2/ADD1/PRKACA/BCL3/STUB1/MED25/CAMK1/MAPK3/CALM1/BAX/HMOX1/B2M/RARA/SLPI/MAPRE3/RFNG/TGFB1/AKTIP/PIN1/CTSZ/CPNE1/LAMTOR5/EIF4A3/MAD2L2/HSF1/EDF1/AKT1/CALM3/CALM2/PARK7/ACTB/SMARCD3/S100A10/PLAUR/HES1/MBD2/SP100/CCPG1/CDC42/HABP4/CARD16/HDAC5/LRPAP1/LRRK2/ANXA2/TFIP11/BLK/MMP8/SRI/MARK3/C4orf3/CLDN5/CARD18/PLCL2/RALB/ADIPOQ/LFNG/MRLN/XIRP1/LDOC1/GZMA…	126
GO:2001242	BP	GO:2001242	regulation of intrinsic apoptotic signaling pathway	68/4471	171/18800	2.27668064092765e-06	2.86224290177424e-05	1.94212841200818e-05	XBP1/CDKN2D/MMP9/NDUFA13/HTRA2/BECN1/SOD2/GRINA/DAPK2/BAX/PINK1/SLC9A3R1/S100A9/BBC3/BCL2L1/BCAP31/LCK/HSPA1A/HERPUD1/FLCN/RIPK3/PYCARD/BID/CREB3/AKT1/BAD/ERP29/PARK7/VNN1/PLAUR/S100A8/IVNS1ABP/LRRK2/BCL2L11/MAPK7/SFRP2/INS/ENO1/FIS1/CLU/NFE2L2/HNRNPK/PTPN1/YBX3/NUPR1/NME5/GPX1/PLEKHF1/TMBIM6/NOL3/NCK2/P4HB/EPO/BOK/DDIT3/CREB3L1/NKX3-1/WFS1/ZNF385A/NACC2/HIF1A/UBB/TREM2/HSPB1/RPS7/CAV1/CD74/SNAI1	68
GO:0030218	BP	GO:0030218	erythrocyte differentiation	53/4471	124/18800	2.35725016424243e-06	2.95761966715128e-05	2.00684476636418e-05	BCL6/DMTN/B2M/SPI1/MAEA/ZFP36L1/HCLS1/STAT3/G6PD/ALAS2/HSPA1A/STAT5B/JMJD6/CDK5RAP3/DNASE2/JAK3/LYN/EPB42/INPP5D/KLF2/KCNQ1/FAM210B/ZFP36/BPGM/SLC4A1/GATA1/AHSP/ISG15/EPO/MAFB/MB/EPAS1/HSPA1B/ID2/ADAR/ALAS1/KLF1/ETS1/VEGFA/GATA3/RPS14/RPS19/FOXO3/HIF1A/TRIM10/TAL1/TGFBR3/ACVR1B/MPIG6B/MAPK14/INHBA/TSPO2/TRIM58	53
GO:0140546	BP	GO:0140546	defense response to symbiont	104/4471	291/18800	2.59125295226557e-06	3.24474423464967e-05	2.20166847611241e-05	TREX1/IFITM2/TTC4/ISG20/IFITM1/IRF9/SEC14L1/PCBP2/MX2/APOBEC3A/TRIM41/ITGAX/BECN1/ZBP1/IFITM3/APOBEC3G/ABCF3/IRF3/BCL2L1/IRF1/UNC13D/IRF7/ZC3H12A/TRIM34/MLKL/IFNGR2/OASL/RIPK3/LILRB1/PYCARD/RELA/DEFA3/NLRP1/IFNAR2/MYD88/IFNGR1/UNC93B1/TLR2/EXOSC4/TLR9/NLRC5/PLSCR1/ZNFX1/TRIM26/IRF2/SELENOK/HTRA1/CD40/IL27/PTPRC/PRF1/DDIT4/IL6/PQBP1/BPIFA1/RNF185/TRIM25/BNIP3L/FCN3/MX1/MAP3K14/CCDC92/GBP1/KCNJ8/IS…	104
GO:0042176	BP	GO:0042176	regulation of protein catabolic process	134/4471	395/18800	2.6730898320949e-06	3.3405651460335e-05	2.26668619852433e-05	GABARAP/EGLN2/OAZ1/UBXN1/NDUFA13/SIRT2/ADAM8/CSNK1D/DNAJB2/PRKACA/TNFRSF1B/TRIM39/PSMC5/AXIN1/TNFSF12/STUB1/PSME1/HGS/CDKN1B/GABARAPL2/PINK1/LPCAT1/SDCBP/VPS28/PSMC1/LAPTM5/GSK3A/OAZ2/RNF40/DEDD/BCAP31/BANP/PIN1/PSMC4/HSPA1A/HERPUD1/GGA1/TMEM259/SIRT6/ELOB/MAD2L2/RNF19B/RELA/WWP2/CDK5RAP3/RILP/TIMP1/AKT1/CTSA/PSME2/PTK2B/PARK7/PSMD3/STX5/RAB7A/ASB5/TIMP3/GIPC1/ARAF/N4BP1/PLK3/ATRAID/LRRK2/ANXA2/D…	134
GO:0002637	BP	GO:0002637	regulation of immunoglobulin production	36/4471	74/18800	2.72585557100516e-06	3.39974764272588e-05	2.30684351999016e-05	XBP1/TREX1/HLA-E/SLC15A4/BCL6/IL4R/STX4/TNFSF13/STAT6/FCGR2B/TGFB1/SASH3/MAD2L2/PKN1/CR1/TLR9/CD40/CD22/PTPRC/TBX21/IL6/HPX/TMBIM6/IL10/CD40LG/FOXP3/FCRL3/CD28/XCL1/RBP4/CD86/TNFRSF4/DNAJB9/TNF/GPI/C17orf99	36
GO:0042593	BP	GO:0042593	glucose homeostasis	90/4471	244/18800	2.73202324666539e-06	3.40069269872052e-05	2.30748477237898e-05	XBP1/PLSCR3/INPP5K/FFAR2/PIK3R2/PRKACA/RAF1/ADIPOR1/PIM3/RAB11B/STX4/HK3/CYBA/USF1/STAT3/STK11/ALOX5/C2CD2L/PPARD/CRTC2/SIRT6/PYGL/AKT1/BAD/PARK7/TRPV4/SESN2/SRI/SIDT2/FOXA1/PIH1D1/DHPS/INS/NR1H4/ACSM2A/ADIPOQ/GCKR/ICAM1/PAX2/FKBP1B/ERN1/PDK3/FGF21/HNF4A/PCK1/SLC8B1/UCP2/PRCP/IL6/GPX1/CYP11B1/HK1/MLXIPL/PTPRN2/C1QTNF12/BAIAP3/RAB11FIP5/CSRP3/CDK16/GJB6/PFKM/POMC/PDK4/IGF1R/AGER/GPR68/WFS1/MIR337/…	90
GO:0002719	BP	GO:0002719	negative regulation of cytokine production involved in immune response	18/4471	27/18800	2.76251142689438e-06	3.43184719949764e-05	2.32862415264739e-05	HLA-F/BCL6/HMOX1/ARG1/TGFB1/LILRB1/JAK3/SLAMF1/LILRB4/TBX21/SMAD7/IL10/FOXP3/BST2/XCL1/TNF/APOA1/APOA2	18
GO:0070542	BP	GO:0070542	response to fatty acid	32/4471	63/18800	2.9794505371224e-06	3.68677678668335e-05	2.50160248164525e-05	FFAR2/ACSL1/DGAT2/ZC3H12A/BAD/ID3/HES1/TLR2/CLDN1/EDN1/NR1H4/ADIPOQ/FFAR3/PDK3/UCP2/TBXAS1/MBP/HMGCS2/CPS1/PLAT/PON1/GIPR/PID1/PDK4/SREBF1/AKR1C2/AKR1C4/AKR1C1/FOXO3/PTAFR/ASS1/CD36	32
GO:2000401	BP	GO:2000401	regulation of lymphocyte migration	32/4471	63/18800	2.9794505371224e-06	3.68677678668335e-05	2.50160248164525e-05	TNFRSF14/ADAM8/STK10/PADI2/CCR6/KLRK1/RHOA/RIPK3/PYCARD/TNFSF14/AKT1/PTK2B/CCL5/ADTRP/S100A7/SELENOK/CCL4/CCL7/SLC8B1/CCL21/MADCAM1/APOD/CCL20/FADD/AIF1/CCL2/XCL1/XCL2/CCL3/CXCL10/APP/CCR2	32
GO:1903034	BP	GO:1903034	regulation of response to wounding	66/4471	166/18800	3.20780266771775e-06	3.9615417621363e-05	2.68803979104381e-05	XBP1/VKORC1/NDEL1/DMTN/USF1/THBD/TNFRSF12A/CEACAM1/ALOX5/STK24/CLEC7A/SIGLEC10/HPSE/TSPAN8/CLDN1/ADTRP/PRDX2/CADM4/EDN1/KREMEN1/KLKB1/KRT1/FOXC2/F12/PLG/FKBP1B/NFE2L2/DUOX2/REG3A/CLDN4/PRKCD/INSL3/C1QTNF1/CXCR4/PLAT/IL10/ST3GAL4/APCS/FGA/SERPINC1/IGF1R/THBS1/PROS1/FGB/FGG/PTEN/PLPP3/GRN/HRG/MYOZ1/TNFAIP3/ABAT/CLDN3/APOH/TNF/SERPINE2/WFDC1/KNG1/SPP1/PTPRF/CD9/F2RL1/CAV1/CD36/APOE/SERPINB2	66
GO:0002673	BP	GO:0002673	regulation of acute inflammatory response	26/4471	47/18800	3.22199567805652e-06	3.97126761416927e-05	2.69463910990403e-05	HLA-E/FFAR2/ADAM8/ALOX5AP/FCGR2B/PARK7/FUT7/KLKB1/INS/F12/FFAR3/EDNRB/OSM/IL6/C2CD4B/PTGES/CCR7/C3/APCS/GSTP1/CREB3L3/TNF/NLRP3/DNASE1L3/PTGER3/IL1B	26
GO:0010811	BP	GO:0010811	positive regulation of cell-substrate adhesion	52/4471	122/18800	3.22889235822896e-06	3.97197991464329e-05	2.69512242981641e-05	ILK/DNM2/DMTN/ARPC2/UNC13D/CD3E/LIMS2/RELL2/MAP4K4/PREX1/NEDD9/EFEMP2/PTK2B/CIB1/S100A10/CX3CL1/CDC42/PRKCZ/TRIOBP/ITGA3/RRAS/FOXF1/SPOCK2/PTPRJ/ARL2/CCL21/CCR7/SKAP1/OLFM4/RAC1/P4HB/FGA/EMP2/FGB/EPHA1/VEGFA/ITGA5/FGG/ALOX15/EDIL3/HRG/CEACAM6/APOA1/TEK/CSF1/TESK1/AGR2/FBLN2/SDC4/PPM1F/CD36/FN1	52
GO:1905517	BP	GO:1905517	macrophage migration	29/4471	55/18800	3.26247211254328e-06	4.00544916004826e-05	2.71783244243943e-05	C5AR1/MAPK3/LGALS3/DDT/P2RX4/PTK2B/CCL5/TRPV4/CX3CL1/SLAMF8/CKLF/CD81/EDNRB/SLAMF1/CMKLR1/C3AR1/SFTPD/CYP19A1/THBS1/CCL2/MCOLN2/SAA1/CCL3/TREM2/CSF1/P2RY12/RARRES2/CD9/CCR2	29
GO:0033500	BP	GO:0033500	carbohydrate homeostasis	90/4471	245/18800	3.3212146170363e-06	4.06962087381875e-05	2.76137511608312e-05	XBP1/PLSCR3/INPP5K/FFAR2/PIK3R2/PRKACA/RAF1/ADIPOR1/PIM3/RAB11B/STX4/HK3/CYBA/USF1/STAT3/STK11/ALOX5/C2CD2L/PPARD/CRTC2/SIRT6/PYGL/AKT1/BAD/PARK7/TRPV4/SESN2/SRI/SIDT2/FOXA1/PIH1D1/DHPS/INS/NR1H4/ACSM2A/ADIPOQ/GCKR/ICAM1/PAX2/FKBP1B/ERN1/PDK3/FGF21/HNF4A/PCK1/SLC8B1/UCP2/PRCP/IL6/GPX1/CYP11B1/HK1/MLXIPL/PTPRN2/C1QTNF12/BAIAP3/RAB11FIP5/CSRP3/CDK16/GJB6/PFKM/POMC/PDK4/IGF1R/AGER/GPR68/WFS1/MIR337/…	90
GO:0010644	BP	GO:0010644	cell communication by electrical coupling	20/4471	32/18800	3.44280274333898e-06	4.21040039778771e-05	2.85689877452582e-05	PRKACA/CALM1/CALM3/CALM2/CASQ2/ATP1A2/SRI/RYR2/TRDN/FKBP1B/HRC/GJB2/SLC8A1/GJB6/DBN1/CAMK2D/ATP1A3/GJA1/CAV1/ATP1B2	20
GO:0016042	BP	GO:0016042	lipid catabolic process	114/4471	327/18800	3.4614685847276e-06	4.22500806283451e-05	2.8668105682813e-05	ABHD16A/ACAA1/PLA2G4B/NEU1/SIRT2/BSCL2/CPT1B/CYP4F3/PLBD1/ABHD5/HCAR2/ACAD11/PNPLA6/PLD2/ETFB/PNPLA2/PPARD/PLIN5/AKT2/SMPD1/PLCD1/CYP4F12/CYP27A1/AKT1/GDPD3/SMPD2/PLCG2/ECH1/LYPLA2/ACADVL/SESN2/ACOT8/MT3/RAB7A/SNX17/AMACR/ADTRP/AOAH/CIDEA/PLA2G5/ABHD4/CYP24A1/HEXB/SPHK1/GBA/INS/ADIPOQ/APOA5/IAH1/FGF21/PNLIPRP2/AKR1B10/PCK1/CYP4A11/CES1/APOA4/PRKCD/PLA2G7/AADAC/CYP1A2/LIPN/PNPLA1/AKR1D1/SORL1/ACAD…	114
GO:0031639	BP	GO:0031639	plasminogen activation	17/4471	25/18800	3.48656372320655e-06	4.23917593115598e-05	2.87642394511513e-05	CTSZ/PGK1/S100A10/ANXA2/KLKB1/ENO1/HPN/F12/PLAT/FGA/THBS1/FGB/FGG/PLGRKT/APOH/CLEC3B/SERPINE2	17
GO:0032753	BP	GO:0032753	positive regulation of interleukin-4 production	17/4471	25/18800	3.48656372320655e-06	4.23917593115598e-05	2.87642394511513e-05	HLA-E/CEBPB/RARA/FCER1G/CD3E/SASH3/PRKCZ/LGALS9/HAVCR2/CD40LG/FOXP3/CD28/GATA3/CD86/NLRP3/IRF4/EPX	17
GO:0032735	BP	GO:0032735	positive regulation of interleukin-12 production	24/4471	42/18800	3.55573072880622e-06	4.2989318864533e-05	2.91697037759914e-05	LTB/LAPTM5/IRF1/IL16/CLEC7A/RELA/PLCG2/HLA-G/TLR2/TLR9/NOD2/CD40/LGALS9/IDO1/CCR7/CCL19/CD40LG/AGER/LEP/TLR4/SCIMP/MAPK14/IFNG/CD36	24
GO:0070296	BP	GO:0070296	sarcoplasmic reticulum calcium ion transport	24/4471	42/18800	3.55573072880622e-06	4.2989318864533e-05	2.91697037759914e-05	PRKACA/CALM1/CALM3/CALM2/CASQ2/ATP1A2/GSTO1/TMEM38A/SRI/RYR2/TRDN/FKBP1B/MRLN/DHRS7C/HRC/NOL3/SLC8A1/SLN/CAMK2D/CASQ1/RYR1/CCL3/CCR5/CHD7	24
GO:0046635	BP	GO:0046635	positive regulation of alpha-beta T cell activation	34/4471	69/18800	3.56306635832353e-06	4.2989318864533e-05	2.91697037759914e-05	HLA-A/HLA-E/IL4R/RARA/CD55/CD3E/HLX/RHOA/SASH3/TYK2/SOCS1/ZBTB7B/ZAP70/PRKCZ/CD81/PTPRC/LILRB4/RASAL3/LGALS9/CCL19/IL12RB1/EBI3/FOXP3/CD28/XCL1/CD86/TGFBR2/NFKBID/NLRP3/HLA-DRB1/PNP/IFNG/RUNX3/CCR2	34
GO:0070527	BP	GO:0070527	platelet aggregation	34/4471	69/18800	3.56306635832353e-06	4.2989318864533e-05	2.91697037759914e-05	ILK/HBB/DMTN/CSRP1/FIBP/CEACAM1/MYL12A/FERMT3/PTPN6/CLIC1/F11R/GNAS/ACTB/MYL9/LYN/BLK/PLEK/IL6/PRKCD/GATA1/C1QTNF1/CELA2A/FGA/FGB/ITGB3/FGG/PDPN/TLN1/ABAT/SERPINE2/HSPB1/P2RY12/CD9/FN1	34
GO:0008207	BP	GO:0008207	C21-steroid hormone metabolic process	22/4471	37/18800	3.67402454467973e-06	4.41585435714279e-05	2.99630622019569e-05	STARD3/ADM/TSPO/STAT5B/DKK3/AKR1B1/CYP11A1/HSD3B2/DHRS2/EDNRB/CYP17A1/CYP11B1/BMP6/AKR1D1/SCNN1B/HSD17B10/AKR1C2/DGKQ/AKR1C4/AKR1C1/CACNA1H/DHRS9	22
GO:2000403	BP	GO:2000403	positive regulation of lymphocyte migration	22/4471	37/18800	3.67402454467973e-06	4.41585435714279e-05	2.99630622019569e-05	TNFRSF14/ADAM8/RHOA/PYCARD/TNFSF14/PTK2B/CCL5/S100A7/SELENOK/CCL4/CCL7/CCL21/MADCAM1/CCL20/FADD/AIF1/XCL1/XCL2/CCL3/CXCL10/APP/CCR2	22
GO:0001558	BP	GO:0001558	regulation of cell growth	139/4471	415/18800	3.803646902558e-06	4.56292450944267e-05	3.09609828227501e-05	EGLN2/CDKN2D/NDUFA13/CXCL16/SERTAD3/DNM2/DNAJB2/GDI1/NDEL1/BCL6/ADIPOR1/OGFR/CDA/CDKN1B/SIPA1/CDK11A/SDCBP/S100A9/GSK3A/CYBA/G6PD/ULK1/ARHGAP4/RPS6KA1/CEACAM1/TGFB1/STK11/DBNL/HSPA1A/FLCN/PPARD/OSGIN1/IST1/RHOA/SEMA4B/BTG1/MAD2L2/SEMA4A/AKT1/RGS2/CDK11B/PTK2B/PI16/CTTN/CIB1/BRAT1/RNF157/RASGRP2/SESN2/ZFYVE27/S100A8/MT3/CDC42/FAM107A/LIMK1/EXOSC4/CISH/TWF2/FBP1/EDN1/DDX49/SPHK1/SFRP2/CRABP2/BDKRB1…	139
GO:0072659	BP	GO:0072659	protein localization to plasma membrane	101/4471	283/18800	3.84950582430945e-06	4.60914164030652e-05	3.12745816543396e-05	INPP5K/EHD1/FLOT1/GAK/CLN3/ARFRP1/VPS4A/TMBIM1/LGALS3/RHOG/BSG/SLC9A3R1/STX4/BCL2L1/GRIPAP1/RAPGEF6/TGFB1/VAMP5/GGA1/AP2M1/CSK/AKT2/ABI3/STX3/TSPAN17/SQSTM1/TESC/ATP6AP1/AKT1/F11R/ACTB/RAB31/CIB1/RAB3A/S100A10/PACS1/ZFYVE27/OPTN/CRB3/VAMP2/RAB7A/VAMP3/ZDHHC3/PICALM/PRKCZ/TSPAN14/ITGA3/TSPAN15/RAB8B/INS/FLOT2/ATP2C2/CD81/ADIPOQ/TSPAN5/EPB41L3/EPHA3/NUMB/CDK5/PKDCC/PLEKHF1/PKP3/ACTN2/SKAP1/SLC4A1/T…	101
GO:0002861	BP	GO:0002861	regulation of inflammatory response to antigenic stimulus	25/4471	45/18800	4.48288241372167e-06	5.33700735845727e-05	3.62133962129191e-05	HLA-E/PSMB4/HCK/FGR/FCGR2B/RHBDF2/LTA/NLRP6/PARK7/FUT7/LYN/FURIN/NOD2/CD81/FYN/GPX1/CCR7/C3/IL10/CD28/PLCG1/TNF/TREM2/HLA-DRB1/MAPK14	25
GO:0002920	BP	GO:0002920	regulation of humoral immune response	25/4471	45/18800	4.48288241372167e-06	5.33700735845727e-05	3.62133962129191e-05	CD55/FCGR2B/LTA/PTPN6/CR1/SPINK5/CD59/NOD2/KLK3/PTPRC/HPX/CCR7/FOXJ1/CR2/C4BPB/C3/C4BPA/FCER2/PGC/CR1L/VSIG4/TNF/TREM2/CD5L/IL1B	25
GO:0042088	BP	GO:0042088	T-helper 1 type immune response	25/4471	45/18800	4.48288241372167e-06	5.33700735845727e-05	3.62133962129191e-05	SLC11A1/ARID5A/BCL3/IL4R/STAT6/RELB/HLX/SEMA4A/JAK3/IL18R1/IL1R1/IL27/SLAMF1/TBX21/CCL19/HAVCR2/IL12RB1/EBI3/LEF1/TLR4/XCL1/IL1RL1/HLA-DRB1/IL1B/CCR2	25
GO:0030072	BP	GO:0030072	peptide hormone secretion	82/4471	220/18800	4.67363862486146e-06	5.55359024496771e-05	3.76829841964753e-05	PSMD9/FFAR2/TCIRG1/RAF1/PIM3/RAB11B/STX4/IL1RN/ARNTL/CAPN10/ALOX5/C2CD2L/PPARD/MIDN/ENSA/BAD/PARK7/CCL5/CPE/TRPV4/CPLX1/PFKL/BLK/SRI/GABBR1/EDN1/SIDT2/GRP/RAB8B/FAM3D/INS/NR1H4/STX1A/FKBP1B/FFAR3/HNF4A/SNAP25/KISS1/SLC8B1/UCP2/IL6/SPINK1/PTPRN2/C1QTNF12/BAIAP3/RAB11FIP5/INHBB/CDK16/PFKFB2/RAB1A/CELA2A/PICK1/ADCYAP1/NR0B2/GIPR/PFKM/FGA/SREBF1/GLUL/SLC16A10/GPR68/FGB/LEP/PLA2G6/FGG/RBP4/GAL/KCNJ11/…	82
GO:0034109	BP	GO:0034109	homotypic cell-cell adhesion	42/4471	93/18800	4.81091618397287e-06	5.70592813819877e-05	3.87166482173944e-05	ILK/HBB/DMTN/CSRP1/FIBP/CEACAM1/MYL12A/FERMT3/PTPN6/CLIC1/F11R/GNAS/ACTB/MYL9/CCL5/PLAUR/LYN/CEACAM5/BLK/PLEK/JAK1/IL6/PRKCD/GATA1/C1QTNF1/CELA2A/FGA/FGB/ITGB3/PTPRU/FGG/PLPP3/PDPN/DSC2/TLN1/ABAT/ZNF703/SERPINE2/HSPB1/P2RY12/CD9/FN1	42
GO:0006887	BP	GO:0006887	exocytosis	122/4471	357/18800	4.92121796946175e-06	5.82575822147581e-05	3.95297357761106e-05	HLA-F/LAT/ADORA2A/SDF4/STXBP2/CD300A/RAC2/CHMP2A/NAPA/IL4R/VPS4A/HGS/GNAI2/HCK/DMTN/LAMP1/RAB11B/CORO1A/SDCBP/FGR/HMOX1/SYTL1/SPI1/ANXA3/STX4/CD177/SYNGR2/SYTL3/ITGB2/EXOC7/MICAL1/UNC13D/CEACAM1/FCGR2B/ITGAM/MYO1G/TMEM167B/PAK1/STX3/CALM3/EXOC3/RAB31/RAB3A/RABGEF1/CCL5/CACNA1I/VAMP2/LYN/RAB7A/VAMP3/GIPC1/CPLX1/SYNGR3/LRRK2/BLK/SNF8/PLEK/CCR1/RAB8B/STX11/NKG7/S100A13/RALB/SYP/RAB25/DNAJC5/STX1A/FO…	122
GO:0002604	BP	GO:0002604	regulation of dendritic cell antigen processing and presentation	10/4471	11/18800	4.95377583560386e-06	5.85327723733193e-05	3.97164615865984e-05	CD68/SLC11A1/FCGR2B/NOD2/CCL21/CCR7/CCL19/THBS1/FGL2/CD74	10
GO:1901224	BP	GO:1901224	positive regulation of NIK/NF-kappaB signaling	33/4471	67/18800	4.99740184583854e-06	5.8866625759014e-05	3.99429923766305e-05	ILK/TRADD/LAPTM5/RBCK1/CD14/RHOA/TNFSF14/RELA/CD27/TLR2/IL18R1/IFI35/MMP8/TLR9/EDN1/SPHK1/NOD2/SASH1/NLRP12/LGALS9/CCL19/IRAK1/HAVCR2/PTP4A3/AGER/TLR4/TRIP6/CD86/TNF/TREM2/NMI/IL1B/APP	33
GO:0050869	BP	GO:0050869	negative regulation of B cell activation	21/4471	35/18800	5.00076012652139e-06	5.8866625759014e-05	3.99429923766305e-05	TBC1D10C/CD300A/BCL6/TYROBP/LAPTM5/FCGR2B/LYN/PKN1/CR1/BLK/INPP5D/MNDA/TNFRSF13B/CTLA4/FOXJ1/SAMSN1/IL10/ID2/FOXP3/TNFAIP3/INHBA	21
GO:0097193	BP	GO:0097193	intrinsic apoptotic signaling pathway	104/4471	295/18800	5.21058911217603e-06	6.1221987213343e-05	4.15411846188633e-05	XBP1/CDKN2D/MMP9/NDUFA13/CEBPB/HTRA2/TNFRSF1B/BCL3/CRIP1/DIABLO/BECN1/SOD2/GRINA/DAPK2/BAX/CASP4/PINK1/SLC9A3R1/S100A9/HMOX1/BBC3/BCL2L1/BCAP31/STK11/LCK/HSPA1A/HERPUD1/FLCN/STK24/PERP/RIPK3/SHISA5/PYCARD/BCL2A1/BID/CREB3/AKT1/BAD/ERP29/PARK7/VNN1/PLAUR/S100A8/IVNS1ABP/LRRK2/BCL2L11/MAPK7/SFRP2/INS/ENO1/ERO1A/FIS1/SELENOK/SFN/CLU/CD24/ERN1/NFE2L2/HNRNPK/DDIT4/PPP1R13B/PTPN1/YBX3/NUPR1/NME5/GPX1/P…	104
GO:0001836	BP	GO:0001836	release of cytochrome c from mitochondria	29/4471	56/18800	5.2336502310992e-06	6.1378218941585e-05	4.16471931194304e-05	PLSCR3/ARRB2/MMP9/PRELID1/SOD2/BAX/PINK1/BBC3/BCL2L1/PYCARD/BID/AKT1/BAD/PLAUR/GHITM/BCL2L11/FIS1/SFN/CLU/MFF/GPX1/NOL3/BOK/AVP/PLA2G6/TNFSF10/BAK1/GPER1/IFI6	29
GO:0030195	BP	GO:0030195	negative regulation of blood coagulation	26/4471	48/18800	5.44220955722135e-06	6.37052686716823e-05	4.32261749012269e-05	USF1/THBD/CEACAM1/TSPAN8/ADTRP/EDN1/KLKB1/KRT1/F12/PLG/PRKCD/C1QTNF1/PLAT/FGA/THBS1/PROS1/FGB/FGG/HRG/ABAT/APOH/SERPINE2/KNG1/CD9/APOE/SERPINB2	26
GO:0009612	BP	GO:0009612	response to mechanical stimulus	76/4471	201/18800	5.60457202788922e-06	6.54839029132187e-05	4.44330382645414e-05	TMEM120A/RAF1/MAPK3/CNN2/CYBA/IRF1/RHOA/TNFRSF8/TXNIP/CASP1/GSN/CHI3L1/TNFSF14/RELA/BAD/RETN/F11R/PTK2B/LTBR/MYD88/TRPV4/MBD2/ATP1A2/HABP4/EDN1/BDKRB1/PHF24/PDE2A/CD40/HPN/RYR2/KCNQ1/ANKRD1/FYN/CASP5/BMP6/COL11A1/TNFRSF1A/GADD45A/MAP3K14/CSRP3/SLC2A1/CXCR4/FADD/SLC8A1/SLITRK6/TLR8/SLC9A1/NFKBIA/KCNJ2/IGF1R/BCL10/THBS1/TLR5/BAK1/MAP2K4/BGLAP/TLR4/BAG3/COL1A1/TGFBR2/BTG2/AQP1/AGT/TNF/SERPINE2/ACTA1…	76
GO:0046883	BP	GO:0046883	regulation of hormone secretion	85/4471	231/18800	5.68505859885949e-06	6.63010730100756e-05	4.49875157554509e-05	PSMD9/FFAR2/TCIRG1/PIM3/HCAR2/STX4/ARNTL/CAPN10/ALOX5/C2CD2L/PPARD/MIDN/ENSA/BAD/RETN/CCL5/PFKL/BLK/SRI/GABBR1/EDN1/SIDT2/GRP/RAB8B/FAM3D/INS/NR1H4/ADIPOQ/STX1A/FKBP1B/FFAR3/HNF4A/SNAP25/KISS1/SLC8B1/UCP2/OSM/IL6/SPINK1/C1QTNF12/BAIAP3/BMP6/RAB11FIP5/INHBB/CDK16/C1QTNF1/PFKFB2/CYP19A1/CELA2A/PICK1/ADCYAP1/NR0B2/GIPR/PFKM/FGA/POMC/NKX3-1/SREBF1/GLUL/GPR68/FGB/LEP/PLA2G6/FGG/PPARG/RBP4/GAL/KCNJ11/S…	85
GO:0031342	BP	GO:0031342	negative regulation of cell killing	18/4471	28/18800	6.01087989967416e-06	6.99710945358366e-05	4.74777492270559e-05	HLA-B/HLA-A/HLA-E/ARRB2/HLA-F/CEACAM1/FCGR2B/LILRB1/HLA-G/PTPRC/SERPINB4/KLRC1/LGALS9/KIR2DL4/HAVCR2/IL7R/KLRD1/SERPINB9	18
GO:0032368	BP	GO:0032368	regulation of lipid transport	50/4471	118/18800	6.04809105937101e-06	7.02741227342073e-05	4.76833640871122e-05	ACSL1/PRELID1/NR1H2/ABCA7/TSPO/AKT2/P2RX4/AKT1/RETN/ANXA2/EDN1/FURIN/FIS1/ADIPOQ/APOA5/CYP4A11/APOA4/PRKCD/CYP8B1/PTGES/BMP6/ABCA2/C1QTNF1/OSBPL6/MAP2K6/CYP19A1/PCSK9/FASLG/LDLRAP1/POMC/NKX3-1/LPCAT3/THBS1/LEP/ITGB3/PLA2G6/PPARG/GAL/AGT/APOA1/ABCA13/NTSR1/SPP1/LRP1/APOC2/IL1B/APOC1/ERFE/APOE/APOA2	50
GO:0002283	BP	GO:0002283	neutrophil activation involved in immune response	14/4471	19/18800	6.08481056954894e-06	7.04403669248336e-05	4.77961663813363e-05	STXBP2/TYROBP/SPI1/ANXA3/CD177/ITGB2/FCER1G/ITGAM/LILRA2/MYD88/SCNN1B/PRAM1/PTAFR/DNASE1L3	14
GO:0032695	BP	GO:0032695	negative regulation of interleukin-12 production	14/4471	19/18800	6.08481056954894e-06	7.04403669248336e-05	4.77961663813363e-05	ARRB2/LILRA5/MEFV/LILRB1/ACP5/JAK3/NOD2/SLAMF1/CMKLR1/CCR7/IL10/TLR8/TIGIT/THBS1	14
GO:0009991	BP	GO:0009991	response to extracellular stimulus	156/4471	479/18800	6.10523379974574e-06	7.05468743845619e-05	4.78684352874801e-05	XBP1/CD68/GABARAP/USF2/CDKN2D/ADM/SIRT2/WDR45/ACSL1/WIPI1/UPP1/ALPL/BECN1/SOD2/GSDMD/NR1H2/RXRA/GABARAPL2/MAPK3/GNAI2/POR/GABARAPL1/SIPA1/TFEB/HMOX1/ARG1/FOXO4/RARA/RRAGC/MAP1LC3B/CYBA/USF1/G6PD/ULK1/NPRL2/PRKAG1/WIPI2/MTMR3/TSPO/ZC3H12A/LTA/FLCN/NUAK2/STK24/PPARD/ASGR1/MAX/F5/HSF1/ENSA/AKT1/PIM1/RASGRP4/MAP1LC3A/CYP1A1/PRKAB1/TRPV4/SESN2/MBD2/MT3/DCPS/LYN/FAM107A/LRRK2/CYP24A1/SFRP2/GBA/VDR/NR1H…	156
GO:0009185	BP	GO:0009185	ribonucleoside diphosphate metabolic process	48/4471	112/18800	6.32991064173357e-06	7.30088409063069e-05	4.9538962665967e-05	TREX1/ALDOA/MPP1/GUK1/PGAM1/HK3/STAT3/PRKAG1/PKM/AK1/SIRT6/BAD/PGK1/ALDOC/PFKL/TPI1/FBP1/INS/ENO1/GALK1/LDHA/PGM1/ENTPD2/DDIT4/NUPR1/BPGM/HK1/ARL2/MLXIPL/SLC4A1/GPD1/PFKFB2/SLC2A6/EIF6/GAPDH/PFKM/ACTN3/ENO2/CARD11/HDAC4/HIF1A/ENO3/GPI/HK2/ALDOB/IFNG/APP/NUDT16	48
GO:0042572	BP	GO:0042572	retinol metabolic process	27/4471	51/18800	6.40477456774804e-06	7.37370200235608e-05	5.0033056773694e-05	DGAT2/DHRS7/DGAT1/DHRS13/PNPLA2/RDH5/CYP1A1/SDR16C5/AKR1B1/ADH1B/AKR1B10/CYP1A2/RDH16/CYP2C18/PLB1/DHRS3/ALDH1A1/PNLIP/ADH1C/RBP4/CYP1B1/ADH1A/CYP3A4/TTR/DHRS9/ADH6/ADH4	27
GO:0007160	BP	GO:0007160	cell-matrix adhesion	86/4471	235/18800	6.44049889076603e-06	7.40127532492783e-05	5.02201510735763e-05	ILK/BCL6/ITGAX/DMTN/PXN/ACTN1/ITGB2/CD63/FERMT3/CD3E/ZYX/DAPK3/ITGAM/PARVG/RHOA/MINK1/MAP4K4/EFEMP2/BST1/PTK2B/LYPD3/CTTN/CIB1/S100A10/CX3CL1/HPSE/FAM107A/PRKCZ/BCL2L11/ITGA3/RRAS/ITGAL/ITGAD/PTPRJ/EPHA3/CDK5/COL5A3/ITGA2B/DDR1/ITGB5/RHOD/CCL21/ACTN2/CCR7/COL17A1/SKAP1/MADCAM1/APOD/RAC1/FBLN5/TIAM1/FGA/SLC9A1/ACTN3/VWA2/EMP2/LYVE1/THBS1/MUC4/FGB/EPHA1/VEGFA/ITGB3/ITGA5/FGG/FREM1/PTEN/THBS3/TRIP6/…	86
GO:0002712	BP	GO:0002712	regulation of B cell mediated immunity	31/4471	62/18800	6.46452293804001e-06	7.40181988861922e-05	5.02238461220173e-05	HLA-E/SLC15A4/BCL6/TNFSF13/CD55/STAT6/FCGR2B/TGFB1/LTA/PTPN6/MAD2L2/CR1/NOD2/CD40/PTPRC/TBX21/HPX/FOXJ1/CR2/C4BPB/C3/IL10/C4BPA/FOXP3/CD28/FCER2/XCL1/CR1L/TNF/TREM2/C17orf99	31
GO:0002889	BP	GO:0002889	regulation of immunoglobulin mediated immune response	31/4471	62/18800	6.46452293804001e-06	7.40181988861922e-05	5.02238461220173e-05	HLA-E/SLC15A4/BCL6/TNFSF13/CD55/STAT6/FCGR2B/TGFB1/LTA/PTPN6/MAD2L2/CR1/NOD2/CD40/PTPRC/TBX21/HPX/FOXJ1/CR2/C4BPB/C3/IL10/C4BPA/FOXP3/CD28/FCER2/XCL1/CR1L/TNF/TREM2/C17orf99	31
GO:0033700	BP	GO:0033700	phospholipid efflux	11/4471	13/18800	6.51372654897542e-06	7.44459728851991e-05	5.05141052180831e-05	ABCA7/APOA5/APOA4/ABCG1/APOA1/APOC3/ABCA1/APOC2/APOC1/APOE/APOA2	11
GO:0048525	BP	GO:0048525	negative regulation of viral process	41/4471	91/18800	6.676687489226e-06	7.60986615547549e-05	5.16355102600376e-05	IFITM2/INPP5K/ISG20/IFITM1/TNIP1/APOBEC3A/IFITM3/APOBEC3G/SLPI/FCN1/OASL/GSN/CCL5/PARP10/N4BP1/TRIM31/LTF/SRPK1/PLSCR1/ZNFX1/TRIM26/ZFP36/SRPK2/TRIM25/FCN3/CH25H/MX1/ISG15/IFI16/TRIM21/APCS/BST2/TRIM27/SNX3/OAS1/TNF/APOBEC3H/TRIM10/TRIM8/IFIT1/PTX3	41
GO:1904062	BP	GO:1904062	regulation of cation transmembrane transport	120/4471	352/18800	6.68254234461099e-06	7.60986615547549e-05	5.16355102600376e-05	MMP9/TMSB4X/LIME1/TCIRG1/DNM2/PRKACA/ISCU/SLC43A2/CAPN3/CALM1/BAX/PINK1/CORO1A/SLC9A3R1/CYBA/G6PD/CD63/BIN1/PTPN6/MINK1/IFNGR2/VMP1/TESC/WWP2/RGS2/CALM3/PTK2B/CTSS/CALM2/CASQ2/PARK7/PLCG2/CX3CL1/ATP1A2/VAMP2/LYN/GSTO1/CAPN1/TMEM38A/JPH2/PTPN3/TLR9/SRI/OSR1/EDN1/HPCA/C4orf3/BDKRB1/RYR2/TRDN/KCNQ1/CACNG6/FKBP1B/MRLN/DHRS7C/COX17/STOM/FYN/CDK5/BPIFA1/HRC/ACTN2/GLRX/FXYD6/FXYD3/SCN1B/RRAD/GPR35/SNCA/…	120
GO:0002431	BP	GO:0002431	Fc receptor mediated stimulatory signaling pathway	20/4471	33/18800	6.78355614500502e-06	7.69700973420606e-05	5.22268088534303e-05	HCK/FGR/VAV1/FCER1G/FCGR2B/PLD2/MYO1G/CSK/PAK1/RABGEF1/LYN/LIMK1/BLK/PLSCR1/PTPRC/PTPRJ/FYN/PRKCD/PLA2G6/NR4A3	20
GO:0090022	BP	GO:0090022	regulation of neutrophil chemotaxis	20/4471	33/18800	6.78355614500502e-06	7.69700973420606e-05	5.22268088534303e-05	RAC2/C5AR1/MPP1/DAPK2/C5AR2/TNFAIP6/BST1/EDN1/NOD2/C3AR1/DPP4/CCL21/CCR7/CCL19/RAC1/XCL1/MOSPD2/CAMK1D/CD74/CXCL8	20
GO:0070588	BP	GO:0070588	calcium ion transmembrane transport	109/4471	314/18800	6.98949409040108e-06	7.91129394787293e-05	5.36807995659211e-05	LIME1/PRKACA/MCOLN1/CAPN3/CALM1/BAX/CORO1A/TRPM6/CYBA/G6PD/LCK/BIN1/PTPN6/P2RX4/CACNA1E/VMP1/GP9/CALM3/PTK2B/CALM2/CASQ2/PLCG2/CACNA1I/TRPV4/ANXA6/CX3CL1/ATP1A2/LYN/MICU1/GSTO1/TMEM38A/JPH2/ANXA2/TLR9/SRI/EDN1/CATSPER1/HPCA/C4orf3/BDKRB1/ERO1A/ATP2C2/RYR2/CACNA1S/TRPC4AP/TRDN/PTPRC/CACNG6/FKBP1B/MRLN/EDNRB/SLC8A2/DHRS7C/SLC8B1/FYN/CDK5/MCUB/TRPV2/HRC/CCL21/GP5/CCR7/CCL19/NOL3/RRAD/GPR35/SNCA/RAMP…	109
GO:0002468	BP	GO:0002468	dendritic cell antigen processing and presentation	12/4471	15/18800	7.02275218408064e-06	7.91129394787293e-05	5.36807995659211e-05	CD68/SLC11A1/FCGR2B/CLEC4A/NOD2/CCL21/CCR7/CCL19/THBS1/FGL2/HLA-DRB1/CD74	12
GO:0010273	BP	GO:0010273	detoxification of copper ion	12/4471	15/18800	7.02275218408064e-06	7.91129394787293e-05	5.36807995659211e-05	PARK7/MT1F/MT3/MT1X/MT1B/MT2A/MT1DP/MT1M/MT1H/MT1A/MT1E/MT1G	12
GO:1990169	BP	GO:1990169	stress response to copper ion	12/4471	15/18800	7.02275218408064e-06	7.91129394787293e-05	5.36807995659211e-05	PARK7/MT1F/MT3/MT1X/MT1B/MT2A/MT1DP/MT1M/MT1H/MT1A/MT1E/MT1G	12
GO:0043280	BP	GO:0043280	positive regulation of cysteine-type endopeptidase activity involved in apoptotic process	52/4471	125/18800	7.55094120936947e-06	8.4910941756881e-05	5.76149397991998e-05	NDUFA13/HTRA2/MTCH1/DIABLO/CTSD/BAX/CTSH/S100A9/BBC3/LAPTM5/BCAP31/LCK/RHOA/CLEC7A/CASP1/PYCARD/GSN/BID/HSF1/BAD/NLRP1/S100A8/BCL2L11/FIS1/NLRP12/LGALS9/ST20/SNCA/SOX7/HIP1R/BOK/DAP/ATP2A3/FASLG/CFLAR/NLRC4/TNFSF15/NKX3-1/BCL10/TNFSF10/BAK1/PPARG/NGFR/PDCD6/GPER1/TNF/ROBO1/NLRP2/NLRP3/BEX3/HIP1/PPM1F	52
GO:0002407	BP	GO:0002407	dendritic cell chemotaxis	17/4471	26/18800	7.83341077159454e-06	8.77732978792216e-05	5.95571450351836e-05	CXCR1/CXCR2/CCR6/SPI1/CCL5/SLAMF8/CCR1/SLAMF1/LGALS9/CCL21/CCR7/CCL19/CXCR4/TRPM4/CCR5/GAS6/CCR2	17
GO:0042832	BP	GO:0042832	defense response to protozoan	17/4471	26/18800	7.83341077159454e-06	8.77732978792216e-05	5.95571450351836e-05	SLC11A1/GBP2/BCL3/IL4R/CCDC88B/ARG1/PF4/CLEC7A/MYD88/BATF/NKG7/CD40/BATF2/IL10/DEFA1/DEFA1B/IRF4	17
GO:0051928	BP	GO:0051928	positive regulation of calcium ion transport	50/4471	119/18800	8.04096798563636e-06	8.99386561525092e-05	6.10264137063093e-05	ARRB2/LILRA5/CAPN3/CALM1/BAX/LGALS3/G6PD/TSPO/P2RX4/VMP1/CALM3/CALM2/LILRA2/P2RX5/PLCG2/CCL5/CX3CL1/JAK3/GSTO1/JPH2/SRI/CCR1/BDKRB1/ATP2C2/RYR2/CCL4/TRDN/CDK5/TRPV2/SNCA/RAMP3/F2RL3/WNK3/SLC9A1/CD19/PLP1/CXCL9/WFS1/BAK1/CCL2/XCL1/PLCG1/CASQ1/GPER1/CCL3/PLA2G1B/NTSR1/CAV1/CXCL10/PDGFRB	50
GO:0038061	BP	GO:0038061	NIK/NF-kappaB signaling	57/4471	141/18800	8.07834621222054e-06	9.01962420781853e-05	6.12011944506266e-05	ILK/ADGRG3/TMSB4X/LIME1/LITAF/PPP4C/BCL3/ADIPOR1/TRADD/NFKB2/SPI1/LAPTM5/RBCK1/CD14/RELB/ZC3H12A/CPNE1/RHOA/HDAC7/RIPK3/CHI3L1/TNFSF14/RELA/AKT1/CD27/TLR2/IL18R1/IFI35/MMP8/TLR9/EDN1/SPHK1/NOD2/SASH1/NLRP12/LGALS9/CCL19/NOL3/MAP3K14/IRAK1/HAVCR2/PTP4A3/TNFSF15/NFKBIA/RASSF2/AGER/TLR4/TRIP6/CD86/TLR6/MIR125B1/TNF/TREM2/NLRP3/NMI/IL1B/APP	57
GO:0090087	BP	GO:0090087	regulation of peptide transport	70/4471	183/18800	8.13217598369599e-06	9.06362734636755e-05	6.14997705971186e-05	PSMD9/FFAR2/TCIRG1/PIM3/STX4/ARNTL/SLC26A6/CAPN10/ALOX5/C2CD2L/PPARD/MIDN/ENSA/BAD/CCL5/S100A8/PFKL/BLK/SRI/GABBR1/SIDT2/GRP/RAB8B/FAM3D/INS/NR1H4/STX1A/FKBP1B/FFAR3/HNF4A/SNAP25/KISS1/SLC8B1/UCP2/IL6/SPINK1/C1QTNF12/BAIAP3/INHBB/CDK16/PFKFB2/CELA2A/PICK1/ADCYAP1/NR0B2/GIPR/PFKM/FGA/SREBF1/GLUL/GPR68/FGB/LEP/PLA2G6/FGG/RBP4/KCNJ11/SELENOT/TRPM4/ABAT/GPER1/TNF/HIF1A/CHD7/HLA-DRB1/DOC2B/IFNG/CD74/I…	70
GO:0045732	BP	GO:0045732	positive regulation of protein catabolic process	85/4471	233/18800	8.35979332045381e-06	9.30082492254383e-05	6.31092362076923e-05	GABARAP/EGLN2/OAZ1/NDUFA13/SIRT2/ADAM8/CSNK1D/DNAJB2/TNFRSF1B/PSMC5/AXIN1/TNFSF12/STUB1/CDKN1B/LPCAT1/VPS28/PSMC1/LAPTM5/GSK3A/OAZ2/RNF40/BCAP31/PSMC4/HSPA1A/HERPUD1/GGA1/TMEM259/SIRT6/ELOB/RNF19B/WWP2/RILP/AKT1/PTK2B/STX5/RAB7A/ASB5/PLK3/LRRK2/DDA1/FBXL5/SNF8/FURIN/GBA/FZR1/CD81/CCDC22/CLU/NFE2L2/ECSCR/NUPR1/RNF185/KLHL40/SORL1/ABCA2/BAG6/SMAD7/C4BPB/RNF144B/PCSK9/C4BPA/NRDC/RAD23A/HSPA1B/SEC22B…	85
GO:0016125	BP	GO:0016125	sterol metabolic process	61/4471	154/18800	8.54095865124295e-06	9.48559471408361e-05	6.436296160468e-05	STARD3/DGAT2/RXRA/POR/APOBR/G6PD/PPARD/NPC2/SMPD1/APOL2/CYB5R3/CYP27A1/HSD17B7/MVK/ACADVL/MVD/MT3/CYB5R2/SNX17/CYB5R1/CYP21A2/CYP11A1/EPHX2/GBA/NR1H4/APOA5/FDPS/CES1/APOA4/CYP11B1/CYP1A2/CYP8B1/APOF/AKR1D1/CH25H/HMGCS2/FAXDC2/CYP19A1/ABCG1/PCSK9/CYP2C9/NR0B2/PON1/LDLRAP1/SULT2A1/SREBF1/LPCAT3/TSKU/LEP/DGKQ/CYP1B1/APOA1/APOL1/IDI1/CYP3A4/IDI2/ABCA1/DHCR7/APP/APOE/APOA2	61
GO:0002791	BP	GO:0002791	regulation of peptide secretion	69/4471	180/18800	8.63893328046891e-06	9.57748405661861e-05	6.49864618072218e-05	PSMD9/FFAR2/TCIRG1/PIM3/STX4/ARNTL/CAPN10/ALOX5/C2CD2L/PPARD/MIDN/ENSA/BAD/CCL5/S100A8/PFKL/BLK/SRI/GABBR1/SIDT2/GRP/RAB8B/FAM3D/INS/NR1H4/STX1A/FKBP1B/FFAR3/HNF4A/SNAP25/KISS1/SLC8B1/UCP2/IL6/SPINK1/C1QTNF12/BAIAP3/INHBB/CDK16/PFKFB2/CELA2A/PICK1/ADCYAP1/NR0B2/GIPR/PFKM/FGA/SREBF1/GLUL/GPR68/FGB/LEP/PLA2G6/FGG/RBP4/KCNJ11/SELENOT/TRPM4/ABAT/GPER1/TNF/HIF1A/CHD7/HLA-DRB1/DOC2B/IFNG/CD74/IL1B/GPR27	69
GO:1901222	BP	GO:1901222	regulation of NIK/NF-kappaB signaling	47/4471	110/18800	8.68233263212023e-06	9.60865192350489e-05	6.51979463034677e-05	ILK/ADGRG3/TMSB4X/LIME1/LITAF/BCL3/ADIPOR1/TRADD/SPI1/LAPTM5/RBCK1/CD14/ZC3H12A/CPNE1/RHOA/HDAC7/TNFSF14/RELA/CD27/TLR2/IL18R1/IFI35/MMP8/TLR9/EDN1/SPHK1/NOD2/SASH1/NLRP12/LGALS9/CCL19/NOL3/IRAK1/HAVCR2/PTP4A3/NFKBIA/RASSF2/AGER/TLR4/TRIP6/CD86/TNF/TREM2/NLRP3/NMI/IL1B/APP	47
GO:0031667	BP	GO:0031667	response to nutrient levels	146/4471	446/18800	8.85013797169297e-06	9.76959934945494e-05	6.62900289096763e-05	XBP1/CD68/GABARAP/USF2/CDKN2D/ADM/SIRT2/WDR45/ACSL1/WIPI1/UPP1/ALPL/BECN1/SOD2/NR1H2/RXRA/GABARAPL2/MAPK3/GNAI2/POR/GABARAPL1/TFEB/HMOX1/ARG1/FOXO4/RARA/RRAGC/MAP1LC3B/CYBA/USF1/G6PD/ULK1/NPRL2/PRKAG1/WIPI2/MTMR3/TSPO/ZC3H12A/LTA/FLCN/NUAK2/STK24/PPARD/MAX/F5/HSF1/ENSA/AKT1/PIM1/MAP1LC3A/CYP1A1/PRKAB1/TRPV4/SESN2/MBD2/MT3/DCPS/FAM107A/LRRK2/CYP24A1/SFRP2/GBA/VDR/NR1H4/NOD2/RALB/OTC/ADIPOQ/PAX2/FK…	146
GO:0033209	BP	GO:0033209	tumor necrosis factor-mediated signaling pathway	46/4471	107/18800	8.8588476442719e-06	9.76959934945494e-05	6.62900289096763e-05	ILK/GPS2/TMSB4X/TNFRSF14/TNFRSF1B/TRADD/RFFL/CASP4/LAPTM5/CPNE1/HSPA1A/CASP1/PYCARD/SHARPIN/EXT1/RELA/PTK2B/TRAF1/CARD16/SPHK1/NR1H4/ADIPOQ/RRAGA/BIRC7/NOL3/TNFRSF1A/CLDN18/TNFRSF25/HSPA1B/PELI3/NFKBIA/TNFRSF13C/PLVAP/TNFRSF18/GSTP1/AIM2/TNFRSF4/FOXO3/TNFAIP3/NAIP/TNF/APOA1/TXNDC17/CD70/GAS6/F2RL1	46
GO:0030225	BP	GO:0030225	macrophage differentiation	26/4471	49/18800	8.97737055691092e-06	9.86569079033951e-05	6.69420417677641e-05	MMP9/SPI1/HCLS1/TGFB1/PF4/HSF1/TLR2/CDC42/GBA/ADIPOQ/TSPAN2/FADD/EIF2AK1/ID2/C1QC/CEBPE/VEGFA/IL15/CSF1/HLA-DRB1/TRIB1/INHBA/IFNG/CD4/APP/LIF	26
GO:1900047	BP	GO:1900047	negative regulation of hemostasis	26/4471	49/18800	8.97737055691092e-06	9.86569079033951e-05	6.69420417677641e-05	USF1/THBD/CEACAM1/TSPAN8/ADTRP/EDN1/KLKB1/KRT1/F12/PLG/PRKCD/C1QTNF1/PLAT/FGA/THBS1/PROS1/FGB/FGG/HRG/ABAT/APOH/SERPINE2/KNG1/CD9/APOE/SERPINB2	26
GO:0019731	BP	GO:0019731	antibacterial humoral response	30/4471	60/18800	9.07783964031306e-06	9.95869109581289e-05	6.75730802288023e-05	HLA-A/HLA-E/SLPI/PI3/CAMP/DEFA3/ANG/SPINK5/LTF/NOD2/KLK3/DEFA4/SFTPD/BPIFA1/DEFA6/DEFA5/FGA/FGB/PLA2G6/SPON2/WFDC2/PGC/DEFA1/IGHM/DEFA1B/RNASE6/TF/PLA2G1B/IGKV3-20/IGHA2	30
GO:0018149	BP	GO:0018149	peptide cross-linking	21/4471	36/18800	9.31209276392219e-06	0.000101978771975636	6.91960386565426e-05	RNF113A/PI3/ABCA7/KRT2/EPB42/SPRR2E/SPRR1B/KRT1/SPOCK2/SPRR1A/KRT10/SPRR3/DCN/TGM2/TGM3/THBS1/SPOCK3/COL3A1/CSTA/BGN/FN1	21
GO:0010038	BP	GO:0010038	response to metal ion	119/4471	351/18800	9.76843513878361e-06	0.000106604832087489	7.23349765759342e-05	MMP9/AQP9/TCIRG1/NCF1/GDI1/ADD1/CRIP1/MCOLN1/ALOX5AP/BECN1/SOD2/CDKN1B/MAPK3/CAPN3/CALM1/DMTN/BSG/HMOX1/B2M/ARG1/LTA4H/PEF1/G6PD/CD14/TSPO/CPNE1/ANXA11/DAXX/ABCB6/P2RX4/TXNIP/SMPD1/HSF1/AKT1/BAD/CALM3/PTK2B/CALM2/CASQ2/PARK7/PLCG2/MAP1LC3A/CYP1A1/RASGRP2/S100A8/MT1F/MT3/TNNT2/JUNB/CLDN1/MT1X/LRRK2/FBP1/EDN1/PLSCR1/HPCA/OTC/MT1B/RYR2/CUTA/NFE2L2/MAOB/NDRG1/CYP11B1/CYP1A2/PPP1CA/CPNE5/BMP6/TNNC1/IQ…	119
GO:0032535	BP	GO:0032535	regulation of cellular component size	119/4471	351/18800	9.76843513878361e-06	0.000106604832087489	7.23349765759342e-05	TMSB4X/ARPC4/VASP/DNM2/GDI1/NDEL1/ADD1/COTL1/CLN3/HCK/DMTN/CORO1A/SLC9A3R1/LAMTOR4/SLC12A9/HCLS1/FLII/TMOD4/FCHSD1/WAS/VAV1/HAX1/CAPZB/ARPC2/ULK1/ARHGAP4/CYFIP2/DBNL/WDR1/LAMTOR5/AP2M1/BIN1/IST1/RHOA/E2F4/LMOD1/CDC42EP3/SEMA4B/PYCARD/PFN1/GSN/RILP/SEMA4A/WDTC1/ARPC3/ARPC1B/CDC42EP2/PTK2B/ARPC5/CTTN/BRK1/TRPV4/ZFYVE27/MT3/PICALM/LIMK1/TRIOBP/TWF2/PLEK/EDN1/CRABP2/CAPG/SH3BP1/TMSB10/CDK5/PRKCD/TRPV…	119
GO:0002755	BP	GO:0002755	MyD88-dependent toll-like receptor signaling pathway	16/4471	24/18800	1.00814771238921e-05	0.000109830442289057	7.45236619648106e-05	TNIP1/CD300A/IRF1/IRF7/MYD88/TLR2/TLR9/IRAK1/CD300LF/IRAK2/TLR8/TLR1/TLR5/TLR4/TLR6/TLR10	16
GO:0050819	BP	GO:0050819	negative regulation of coagulation	27/4471	52/18800	1.03122377328545e-05	0.000112150045655231	7.6097591137364e-05	USF1/ANXA5/THBD/CEACAM1/TSPAN8/ADTRP/EDN1/KLKB1/KRT1/F12/PLG/PRKCD/C1QTNF1/PLAT/FGA/THBS1/PROS1/FGB/FGG/HRG/ABAT/APOH/SERPINE2/KNG1/CD9/APOE/SERPINB2	27
GO:0044089	BP	GO:0044089	positive regulation of cellular component biogenesis	159/4471	494/18800	1.04206810905146e-05	0.000113133681062132	7.67650209594856e-05	WDR45/VASP/FLOT1/DNM2/WIPI1/RAC2/NDEL1/CHMP2A/CDC34/PSMC5/VPS4A/BECN1/STUB1/MED25/HGS/CDKN1B/NR1H2/HCK/MIEN1/BAX/LGALS3/ARAP1/PINK1/SDCBP/PXN/WRAP73/PPP2R5B/FCHSD1/ARPC2/LCP1/ULK1/TGFB1/HSPA1A/BIN1/RHOA/DEF8/MAP4K4/PAK1/CLEC7A/LMOD1/CDC42EP3/PYCARD/PFN1/BID/HSF1/DCTN1/SEMA4A/CDC42EP2/KCTD17/PTK2B/PARK7/CTTN/BRK1/RHOC/PLCG2/S100A10/MYD88/CX3CL1/CRB3/PPP1R35/RAB7A/CDC42/CLDN1/LIMK1/PIP4K2C/PLEKHM1/…	159
GO:0010508	BP	GO:0010508	positive regulation of autophagy	55/4471	136/18800	1.13940688572142e-05	0.000123488132476635	8.37908657158475e-05	WDR45/WIPI1/MEFV/BECN1/MAPK3/IKBKG/PINK1/TFEB/HMOX1/KAT5/GSK3A/FBXO7/ULK1/RNF31/NPRL2/STK11/ZC3H12A/TRIM34/FLCN/ORMDL3/BAD/PARK7/SESN2/OPTN/HSPB8/PIP4K2C/SUPT5H/PLK3/LRRK2/BCL2L11/NOD2/RALB/PIP4K2A/PLEKHF1/RNF152/NPRL3/BNIP3L/SLC25A4/DCN/ATG2A/TRIM21/PIM2/GNAI3/TRIM27/CAMKK2/SH3GLB1/SNX18/BAG3/FOXO3/TRIM22/TICAM1/C9orf72/HIF1A/TRIM8/IFNG	55
GO:1905037	BP	GO:1905037	autophagosome organization	47/4471	111/18800	1.16131605735213e-05	0.000125646002349664	8.52550532546577e-05	GABARAP/CHMP4A/TCIRG1/WDR45/WIPI1/EMC6/RAB43/CHMP4B/ATG9A/CLN3/BECN1/GABARAPL2/GABARAPL1/PINK1/MAP1LC3B/ULK1/ATG101/RAB1B/WIPI2/MTMR3/ATG4D/PHF23/VMP1/MAP1LC3A/RAB7A/PIP4K2C/ATG4B/LRRK2/ATG16L2/GBA/RALB/ATG3/UBXN2B/PIP4K2A/FEZ1/NUPR1/MFN2/NSFL1C/RAB1A/ATG2A/SYNPO2/SEC22B/IFT20/SH3GLB1/SNX18/BAG3/C9orf72	47
GO:0007173	BP	GO:0007173	epidermal growth factor receptor signaling pathway	46/4471	108/18800	1.19023608821665e-05	0.000128553677844155	8.72280092142132e-05	ZGPAT/MMP9/MVP/NCF1/SHKBP1/CEACAM1/TGFB1/RHBDF2/AKT1/PTK2B/PLAUR/REPS2/RAB7A/RNF126/PTPN3/GRB7/CBLC/GPRC5A/MVB12A/PTPRJ/TGFA/PIGR/NCK2/IQGAP1/TSG101/DGKD/HIP1R/FASLG/GRB2/EFEMP1/AFAP1L2/RASSF2/ZFYVE28/PTPN12/VPS25/PLCG1/WDR54/ERRFI1/GPER1/AGT/IFI6/NEURL1/AGR2/HIP1/FAM83A/AREG	46
GO:0050848	BP	GO:0050848	regulation of calcium-mediated signaling	35/4471	75/18800	1.20328804905635e-05	0.000129740457570638	8.80332793134662e-05	TBC1D10C/CALM1/CD3E/P2RX4/CLEC7A/BST1/CALM3/PTK2B/CALM2/P2RX5/CIB1/PLCG2/ZAP70/LRRK2/PLEK/MAPK7/SELENOK/CD22/CCL4/SLC8A2/MYOZ2/CMKLR1/GBP1/CHP1/SLC9A1/ACTN3/FHL2/MYOZ1/SLC24A4/TNF/CCL3/TMBIM4/TREM2/SLA2/CD4	35
GO:1903533	BP	GO:1903533	regulation of protein targeting	36/4471	78/18800	1.23593157808609e-05	0.000133031950339882	9.02666682481042e-05	INPP5K/RAC2/HTRA2/GDI1/UBL5/DMTN/PINK1/GSK3A/ITGB2/HAX1/RNF31/TCAF2/UBE2D3/ITGAM/AKT2/CIB1/HSPA1L/ABLIM3/LRRK2/HPCA/FIS1/MFF/STOM/FYN/CDK5/CDK5R1/BNIP3L/NPEPPS/CHP1/MYO1C/ERBB2/SREBF1/UBE2J2/KCNE1/SH3GLB1/BAG3	36
GO:0009132	BP	GO:0009132	nucleoside diphosphate metabolic process	53/4471	130/18800	1.24183650835827e-05	0.000133439047718634	9.0542897559473e-05	TREX1/NME2/ALDOA/MPP1/GUK1/PGAM1/HK3/STAT3/PRKAG1/PKM/AK1/SIRT6/NME3/BAD/PGK1/ALDOC/PFKL/ENTPD1/TPI1/FBP1/INS/ENO1/GALK1/LDHA/PGM1/ENTPD2/DDIT4/NUPR1/BPGM/NME5/HK1/ARL2/MLXIPL/SLC4A1/GPD1/PFKFB2/SLC2A6/EIF6/GAPDH/PFKM/ACTN3/ENO2/CARD11/AK8/HDAC4/HIF1A/ENO3/GPI/HK2/ALDOB/IFNG/APP/NUDT16	53
GO:0051495	BP	GO:0051495	positive regulation of cytoskeleton organization	73/4471	195/18800	1.27135962042301e-05	0.00013637826918053	9.25372585226162e-05	VASP/CDKN1B/HCK/PXN/HCLS1/FCHSD1/WAS/HAX1/ARPC2/WDR1/HSPA1A/BIN1/RHOA/PAK1/LMOD1/CDC42EP3/PYCARD/PFN1/GSN/DCTN1/CDC42EP2/PTK2B/CTTN/BRK1/RHOC/S100A10/TRPV4/CX3CL1/PPP1R35/CDC42/LIMK1/STMN2/PLEK/EDN1/KATNB1/GPR65/FHOD1/TPM1/CDK5/ARL2/CCL21/ACTN2/CCR7/CDK5R1/NCK2/RAC1/CDC42EP5/PFN2/GRB2/CDC42EP4/SYNPO2/HSPA1B/CSF3/SYNPO/EPHA1/TRIM27/PSRC1/ALOX15/EVL/TENM1/ARHGEF10L/APOA1/MAPK15/TEK/CCL24/TESK1/CDC4…	73
GO:0010888	BP	GO:0010888	negative regulation of lipid storage	15/4471	22/18800	1.27658805703616e-05	0.000136473342287913	9.26017688347744e-05	ABHD5/NR1H2/PNPLA2/PPARD/CES1/IL6/ABCG1/NFKBIA/LEP/CRP/ITGB3/PPARG/TNF/TREM2/ABCA1	15
GO:0046597	BP	GO:0046597	negative regulation of viral entry into host cell	15/4471	22/18800	1.27658805703616e-05	0.000136473342287913	9.26017688347744e-05	IFITM2/IFITM1/IFITM3/FCN1/GSN/TRIM31/TRIM26/TRIM25/FCN3/CH25H/APCS/SNX3/TRIM10/TRIM8/PTX3	15
GO:0070232	BP	GO:0070232	regulation of T cell apoptotic process	20/4471	34/18800	1.27905496063326e-05	0.000136504914813933	9.2623191859279e-05	ADAM8/PRELID1/LGALS3/RIPK3/TSC22D3/CCL5/CD27/JAK3/PTCRA/SLC46A2/LGALS9/IDO1/CD274/PIP/IL7R/FADD/GIMAP8/PDCD1/HIF1A/EFNA1	20
GO:0006690	BP	GO:0006690	icosanoid metabolic process	50/4471	121/18800	1.39635332339992e-05	0.000148770796455795	0.000100946006537315	PLA2G4B/CYP4F3/ALOX5AP/LTA4H/ALOX5/CYP4F12/GGT1/CYP1A1/TLR2/GPX4/PLA2G5/AKR1B1/EDN1/CYP2C19/CYP2B6/CYP4A11/GPX1/CYP1A2/CYP2C18/PTGES/CYP4F22/TBXAS1/MAPKAPK2/TNFRSF1A/CYP4A22/CYP2C9/PTGIS/PTGDS/AKR1C2/GSTP1/GSTA1/AVP/DPEP2/AKR1C4/CPA1/AKR1C1/ALOX15/ACOX1/CYP1B1/FAAH2/ALOX15B/GGT7/HPGD/PLA2G1B/PRG3/PTGS1/CYP2E1/CD74/IL1B/GSTM1	50
GO:0051648	BP	GO:0051648	vesicle localization	71/4471	189/18800	1.44820097296107e-05	0.00015379490037225	0.000104355030612448	STARD3/TCIRG1/DNM2/WIPI1/CSNK1D/LIMK2/NDEL1/CHMP2A/CLN3/VPS4A/MYO1F/HGS/IKBKG/PINK1/RAB11B/SDCBP/PREB/DCTN2/PEF1/TMED9/STK11/AP3S2/MYO1G/BLOC1S1/TPGS1/KIF1C/RAB3A/AP1M2/RAB7A/PICALM/MLPH/PRKCZ/AP3S1/LRRK2/BICDL2/SNF8/KIF5C/NDE1/VPS33A/CDH3/LIN7A/CDK5/KIF5A/MYO6/BLOC1S3/ARFGAP3/BICDL1/F8A1/MYO7B/SNCA/TSG101/RAB17/RAB1A/MYO1C/AP3B2/YKT6/MYO7A/ATP9A/PTEN/RAB27A/SLC2A4/SNAP23/SYN1/PDCD6/MAPK15/TESK1/…	71
GO:2001238	BP	GO:2001238	positive regulation of extrinsic apoptotic signaling pathway	26/4471	50/18800	1.44840249793783e-05	0.00015379490037225	0.000104355030612448	DEDD2/HTRA2/TNFSF12/RBCK1/TNFRSF12A/PYCARD/BID/MAL/LTBR/TIMP3/PTPRC/G0S2/CTNNA1/PPP1CA/FADD/BCL10/THBS1/SRPX/TNFSF10/PTEN/GPER1/AGT/TNF/HYAL2/CAV1/INHBA	26
GO:0031032	BP	GO:0031032	actomyosin structure organization	74/4471	199/18800	1.45901674152039e-05	0.000154660695399615	0.000104942501759841	INPP5K/ARHGEF18/VPS4A/CAPN3/ARAP1/PXN/CNN2/FLII/TMOD4/WAS/CSRP1/WDR1/ZYX/RHOA/PAK1/LMOD1/PFN1/F11R/PTK2B/MYH6/ALKBH4/MYL9/RHOC/S100A10/TNNT2/CDC42/LIMK1/MYPN/EDN1/MYH14/ACTC1/MYOZ2/GPR65/ANKRD1/S1PR1/EPB41L3/FHOD1/TPM1/NRAP/ITGB5/ACTN2/PGM5/LDB3/KRT19/RAC1/CSRP3/PFN2/CFLAR/LMOD3/CNN3/MYL2/SLC9A1/KLHL41/TACSTD2/TMOD1/EPHA1/FLNC/TNNT1/EVL/MYOZ1/CASQ1/TNNT3/ARHGEF10L/APOA1/ACTA1/TESK1/TCAP/CORO2B/EL…	74
GO:0007586	BP	GO:0007586	digestion	55/4471	137/18800	1.46705145398949e-05	0.000155250596629258	0.000105342769653826	TYMP/NR1H2/SLC26A6/F11R/TLR9/MUC13/AQP5/VDR/NOD2/AMY2A/MOGAT2/APOA5/KCNQ1/PNLIPRP2/GKN1/CHIT1/PGA5/STATH/APOA4/UGCG/SERPINA3/TFF3/SPINK1/CYP8B1/AKR1D1/HIP1R/SGK1/CTRB1/HRH2/CTRB2/AKR1C2/PNLIP/LPCAT3/MUC4/LEP/CLPS/FABP1/TLR4/AKR1C1/PGC/RBP4/PRSS3/AQP1/FGF10/APOA1/PRSS1/OPRL1/EZR/HAMP/PIR/PTGER3/SNX10/CD36/PRSS2/APOA2	55
GO:0046636	BP	GO:0046636	negative regulation of alpha-beta T cell activation	23/4471	42/18800	1.485294463239e-05	0.000156916991528074	0.000106473474834931	TNFRSF14/ADORA2A/CD300A/BCL6/IL4R/VSIR/HLX/ZC3H12A/LILRB1/SOCS1/ZBTB7B/JAK3/LGALS7B/LGALS9C/TBX21/LGALS9/CD274/SMAD7/LGALS9B/FOXP3/XCL1/TARM1/RUNX3	23
GO:0046637	BP	GO:0046637	regulation of alpha-beta T cell differentiation	32/4471	67/18800	1.55721249387271e-05	0.000164238888196038	0.00011144162884444	BCL6/IL4R/RARA/HLX/ZC3H12A/RHOA/SASH3/SOCS1/ZBTB7B/JAK3/ZAP70/PRKCZ/PRDM1/IL27/LILRB4/TBX21/LGALS9/CCL19/IL12RB1/SMAD7/FOXP3/GATA3/CD86/TGFBR2/NFKBID/ZNF683/NLRP3/HLA-DRB1/PNP/IRF4/IFNG/RUNX3	32
GO:1902176	BP	GO:1902176	negative regulation of oxidative stress-induced intrinsic apoptotic signaling pathway	14/4471	20/18800	1.58206454060859e-05	0.000166580531026225	0.000113030512537177	HTRA2/SOD2/PINK1/AKT1/PARK7/VNN1/MAPK7/INS/NFE2L2/NME5/GPX1/NOL3/HIF1A/HSPB1	14
GO:0051650	BP	GO:0051650	establishment of vesicle localization	66/4471	173/18800	1.60606233754345e-05	0.000168707567099659	0.000114473778302295	STARD3/TCIRG1/DNM2/WIPI1/CSNK1D/LIMK2/NDEL1/CHMP2A/CLN3/VPS4A/MYO1F/HGS/IKBKG/PINK1/RAB11B/SDCBP/PREB/DCTN2/PEF1/TMED9/STK11/AP3S2/MYO1G/BLOC1S1/KIF1C/RAB3A/AP1M2/RAB7A/PICALM/MLPH/PRKCZ/AP3S1/LRRK2/BICDL2/SNF8/KIF5C/NDE1/CDH3/LIN7A/CDK5/KIF5A/MYO6/BLOC1S3/ARFGAP3/BICDL1/F8A1/MYO7B/SNCA/TSG101/RAB17/RAB1A/MYO1C/AP3B2/YKT6/MYO7A/ATP9A/RAB27A/SLC2A4/SNAP23/PDCD6/MAPK15/TESK1/SMPD3/SDC4/IFNG/CEP19	66
GO:0006956	BP	GO:0006956	complement activation	53/4471	131/18800	1.60763335495857e-05	0.000168707567099659	0.000114473778302295	TRBC1/IGLC1/CFP/TRBC2/CD55/FCN1/C1R/CR1/CD59/C6/KRT1/CLU/C8A/C8B/C1QB/C9/C1QA/CFHR1/FCN3/CR2/C4BPB/C3/FCN2/C4BPA/APCS/IGLC6/C1QC/IGKC/IGHV1-3/CRP/C2/CR1L/C1RL/IGHE/IGHV3-7/C7/IGHM/VSIG4/CFI/TREM2/IGHV6-1/IGHD/C1S/IGHV4-4/CFB/IGHV2-5/CD5L/IGHV3-20/IL1B/IGHV3-48/IGLC7/IGHA2/IGLC3	53
GO:0001562	BP	GO:0001562	response to protozoan	17/4471	27/18800	1.64539396575848e-05	0.000172095615120762	0.000116772683234142	SLC11A1/GBP2/BCL3/IL4R/CCDC88B/ARG1/PF4/CLEC7A/MYD88/BATF/NKG7/CD40/BATF2/IL10/DEFA1/DEFA1B/IRF4	17
GO:0010875	BP	GO:0010875	positive regulation of cholesterol efflux	17/4471	27/18800	1.64539396575848e-05	0.000172095615120762	0.000116772683234142	GPS2/NR1H2/RXRA/ABCA7/ADIPOQ/CES1/ABCG1/EEPD1/PON1/NFKBIA/PPARG/APOA1/TREM2/ABCA1/CAV1/LRP1/APOE	17
GO:1990778	BP	GO:1990778	protein localization to cell periphery	114/4471	337/18800	1.66275602935511e-05	0.000173622664460569	0.000117808837750427	INPP5K/EHD1/FLOT1/GAK/CLN3/ARFRP1/VPS4A/TMBIM1/LGALS3/RHOG/BSG/SLC9A3R1/STX4/EXOC7/BCL2L1/GRIPAP1/RAPGEF6/TGFB1/VAMP5/GGA1/AP2M1/CSK/AKT2/ABI3/STX3/TSPAN17/SQSTM1/TESC/MAL/ATP6AP1/AKT1/F11R/ACTB/RAB31/CIB1/RAB3A/S100A10/PACS1/ZFYVE27/OPTN/CRB3/VAMP2/RAB7A/VAMP3/ZDHHC3/PICALM/CPLX1/PRKCZ/TSPAN14/ITGA3/TSPAN15/RAB8B/INS/FLOT2/ATP2C2/CD81/RAB29/ADIPOQ/TSPAN5/SNAP25/EPB41L3/EPHA3/LIN7A/NUMB/CDK5/PKDC…	114
GO:0042092	BP	GO:0042092	type 2 immune response	21/4471	37/18800	1.67120573016779e-05	0.000173927139401237	0.000118015434273961	BCL6/BCL3/IL4R/ARG1/RARA/STAT6/HLX/BATF/PRKCZ/NOD2/CD81/TBX21/IL6/IDO1/IL10/GATA3/XCL1/CD86/NLRP3/CD74/CCR2	21
GO:0071276	BP	GO:0071276	cellular response to cadmium ion	21/4471	37/18800	1.67120573016779e-05	0.000173927139401237	0.000118015434273961	MMP9/NCF1/MAPK3/HMOX1/DAXX/ABCB6/HSF1/AKT1/MT1F/MT3/MT1X/MT1B/CYP1A2/MT2A/MT1DP/MT1M/MT1H/MT1A/CYBB/MT1E/MT1G	21
GO:0050714	BP	GO:0050714	positive regulation of protein secretion	52/4471	128/18800	1.67943271886792e-05	0.000174342836894203	0.000118297499053085	PSMD9/ADORA2A/ADAM8/NR1H2/HCAR2/STX4/TGFB1/CAPN10/WLS/C2CD2L/PPARD/APBB1/APBB3/PARD6A/BAD/ANG/TLR2/BLK/SRI/INS/NR1H4/ANKRD1/C1QTNF12/BAIAP3/BMP6/PFKFB2/ABCG1/NR0B2/GIPR/PFKM/FGA/GLUL/GPR68/FGB/PLA2G6/FGG/PPARG/TLR4/RBP4/TRPM4/ADAM9/ABAT/GPER1/HIF1A/TREM2/ACHE/EZR/PLA2G1B/HLA-DRB1/F2RL1/DOC2B/GPR27	52
GO:0045123	BP	GO:0045123	cellular extravasation	34/4471	73/18800	1.68074704355531e-05	0.000174342836894203	0.000118297499053085	ADAM8/JAML/CD177/SELPLG/SELL/RIPK3/EXT1/BST1/F11R/FUT7/CX3CL1/IL1R1/ICAM1/ITGAL/CHST2/CCL21/MADCAM1/PIK3CD/FADD/ST3GAL4/SIRPA/PLVAP/LYVE1/AGER/LEP/PECAM1/SELP/CCL2/ITGB7/TNF/PTAFR/CCR2/PDGFD/VCAM1	34
GO:0010324	BP	GO:0010324	membrane invagination	57/4471	144/18800	1.69906476642221e-05	0.000175952572021911	0.000119389758667177	CHMP4A/TRBC1/CD300A/RAC2/IGLC1/CHMP2A/BECN1/HGS/RHOG/ARF1/TRBC2/ITGB2/XKR8/FCGR2B/ABCA7/ITGAM/RHOA/BIN2/CLEC7A/GSN/ARHGAP25/ALKBH4/RAB31/PLCG2/CDC42/MARCO/SH3BP1/FCGR1A/RAC1/MSR1/C3/IGLC6/THBS1/IGKC/IGHV1-3/AIF1/SNX18/SNX3/ALOX15/IGHE/IGHV3-7/IGHM/TREM2/IGHV6-1/IGHD/ABCA1/IGHV4-4/F2RL1/IGHV2-5/IGHV3-20/FCHO2/IGHV3-48/MFGE8/CD36/IGLC7/IGHA2/IGLC3	57
GO:0006937	BP	GO:0006937	regulation of muscle contraction	65/4471	170/18800	1.70743389861024e-05	0.000176528445504342	0.000119780508261231	PRKACA/CALM1/PROK2/ZC3H12A/DAPK3/BIN1/RHOA/TNNI2/P2RX4/GRK2/ORMDL3/RGS2/CALM3/CALM2/CASQ2/MYL9/CTTN/DMPK/TRPV4/ANXA6/ATP1A2/TNNT2/GSTO1/TMEM38A/MYBPC3/SRI/EDN1/SPHK1/ENO1/RYR2/KCNQ1/FKBP1B/CALCA/TPM1/HRC/DOCK4/TNNC1/TNNI3/KCNMA1/SMAD7/MYH7/MYL3/SLC8A1/CHRNA3/MYL2/RANGRF/TNNI1/SLC9A1/ACTN3/KCNJ2/MYBPH/CAMK2D/TNNT1/CASQ1/DSC2/TRPM4/ABAT/GPER1/TNNT3/TNNC2/PTAFR/C12orf57/NPPA/CAV1/MYLK2	65
GO:0034121	BP	GO:0034121	regulation of toll-like receptor signaling pathway	35/4471	76/18800	1.72345178029845e-05	0.000177891919391725	0.000120705671312235	GPS2/ARRB2/NINJ1/FLOT1/CD300A/GPR108/SLC15A4/NFKBIL1/TICAM2/CYBA/IRF1/IRF7/NLRP6/LILRA4/LILRA2/LYN/TLR2/IFI35/TLR9/LTF/NOD2/PELI1/BPIFB1/CD300LF/TLR1/FCRL3/TLR5/TREML4/TLR6/TNFAIP3/TREM2/IRF4/F2RL1/CAV1/CD36	35
GO:0045807	BP	GO:0045807	positive regulation of endocytosis	42/4471	97/18800	1.73311008577642e-05	0.000178595573757223	0.000121183124548163	ARRB2/FLOT1/DNM2/CLN3/VPS28/B2M/CD63/CD14/ABCA7/AP2M1/BIN1/SMPD1/RAB31/PLCG2/CDC42/LRRK2/ANXA2/APOA5/CLU/HNRNPK/CCL21/CCL19/SNCA/TSG101/DGKD/PCSK9/C3/PICK1/LDLRAP1/CD151/VEGFA/NEDD4L/APLN/PPT1/TREM2/ABCA13/TF/HIP1/F2RL1/LRP1/CD36/APOE	42
GO:0030301	BP	GO:0030301	cholesterol transport	36/4471	79/18800	1.75417155384614e-05	0.00018012605715337	0.000122221609187577	STARD3/VPS4A/OSBPL2/NR1H2/TSPO/NPC2/ANXA2/FURIN/APOA5/CLU/PIP4K2A/CES1/APOA4/CYP8B1/ABCA2/OSBPL6/ABCG1/PCSK9/MSR1/LDLRAP1/PNLIP/LPCAT3/LEP/AKR1C1/APOA1/ABCA13/APOC3/ABCA1/CAV1/LRP1/APOC2/TSPO2/CD36/APOC1/APOE/APOA2	36
GO:0015918	BP	GO:0015918	sterol transport	41/4471	94/18800	1.75655859107566e-05	0.00018012605715337	0.000122221609187577	STARD3/VPS4A/OSBPL2/NR1H2/GRAMD1A/TSPO/NPC2/ANXA2/FURIN/APOA5/CLU/PIP4K2A/CES1/APOA4/CYP8B1/ABCA2/OSBPL6/ABCG1/VAPA/PCSK9/MSR1/LDLRAP1/OSBP2/PNLIP/LPCAT3/LEP/OSBPL9/AKR1C1/APOA1/ABCA13/OSBPL11/APOC3/ABCA1/CAV1/LRP1/APOC2/TSPO2/CD36/APOC1/APOE/APOA2	41
GO:1904035	BP	GO:1904035	regulation of epithelial cell apoptotic process	41/4471	94/18800	1.75655859107566e-05	0.00018012605715337	0.000122221609187577	ARRB2/HMOX1/ZFP36L1/CAPN10/CAST/GSN/BAD/TNIP2/HLA-G/MAPK7/CD40/ICAM1/NFE2L2/FGF21/ECSCR/ZFP36/NUPR1/IL6/BOK/FASLG/CFLAR/CD40LG/FGA/H19/IGF1R/THBS1/FGB/WFS1/GATA3/RAMP2/FGG/CCL2/PLCG1/CD248/FOXO3/TNFAIP3/GPER1/TNF/TEK/PLA2G1B/GAS6	41
GO:1905897	BP	GO:1905897	regulation of response to endoplasmic reticulum stress	37/4471	82/18800	1.77364674265264e-05	0.000181582140461148	0.000123209610855966	XBP1/UBXN1/NR1H2/GRINA/BAX/BCL2L1/BCAP31/FCGR2B/ALOX5/ABCA7/HSPA1A/HERPUD1/TMEM259/CREB3/ERP29/PARK7/LRRK2/BCL2L11/CLU/ERN1/NFE2L2/PTPN1/NUPR1/RNF185/TMBIM6/NCK2/BAG6/BOK/DDIT3/CREB3L1/LPCAT3/WFS1/BAK1/PPP1R15A/DNAJB9/AGR2/CAV1	37
GO:0043433	BP	GO:0043433	negative regulation of DNA-binding transcription factor activity	71/4471	190/18800	1.78015305592008e-05	0.000181918049514838	0.000123437536486114	ADGRG3/ARRB2/TMSB4X/BRMS1/BCL3/NFKBIB/HMOX1/NFKBIL1/SPI1/RBCK1/ZC3H12A/PYCARD/MAD2L2/WWP2/CDK5RAP3/ID3/PIM1/HES1/SP100/PARP10/PRDX2/TLR9/SRI/NLRC5/NR1H4/NOD2/PRMT2/CCDC22/NLRP12/CMKLR1/NR0B1/NUPR1/MAP3K10/FOXJ1/PELI1/IRAK1/HAVCR2/ANXA4/SMAD7/DAP/CHP1/IRAK2/IL10/NR0B2/SIGIRR/ID2/TRIM21/DDIT3/NFKBIE/NFKBIA/PTGIS/FOXP3/AIM2/GLIS2/WFS1/XCL1/HDAC4/EOMES/TNFRSF4/TWIST1/TNFAIP3/CYP1B1/EGLN1/TMIGD3/NLRP2…	71
GO:0055072	BP	GO:0055072	iron ion homeostasis	38/4471	85/18800	1.78271585270666e-05	0.000181918049514838	0.000123437536486114	FTH1/ATP6V0D1/SLC25A37/SLC11A1/FTL/ISCU/SOD2/HMOX1/B2M/CCDC115/LCN2/ALAS2/TMEM199/ABCB6/HMOX2/ATP6AP1/PICALM/EPB42/SLC22A17/FBXL5/SRI/LTF/SCARA5/STEAP4/HPX/BMP6/SLC25A28/EIF2AK1/EPAS1/NEO1/HIF1A/HYAL2/HAMP/TF/MIR210/IFNG/SLC6A9/ERFE	38
GO:0016050	BP	GO:0016050	vesicle organization	105/4471	306/18800	1.79147439175498e-05	0.000182515527172963	0.000123842945242535	RNASEK/CHMP4A/PLEKHJ1/CSNK1D/CHMP2A/CHMP4B/CLN3/VPS4A/HGS/CORO1A/SDCBP/VPS28/SEC13/PREB/STX4/PEF1/STX10/TMED9/VPS37B/RAB20/UNC13D/CHMP1A/TMEM175/DYSF/AKTIP/AP2M1/IST1/ABCB6/RUBCNL/AKT2/BLOC1S1/VPS37C/STX3/SQSTM1/RILP/RAB3A/S100A10/STX5/TBPL1/VAMP2/RAB7A/VAMP3/PICALM/CPLX1/PI4K2A/PLEKHM1/ANXA2/PLA2G5/SNF8/STX16/SPHK1/RAB8B/STX11/RAB29/STX6/SYP/MVB12A/STX1A/SLAMF1/SNAP25/PIP4K2A/PLEKHF1/BAIAP3/BLOC…	105
GO:0022900	BP	GO:0022900	electron transport chain	64/4471	167/18800	1.81426283864809e-05	0.000184538126274141	0.00012521534699714	NDUFA7/NDUFA13/NDUFB8/NCF1/NDUFS7/NCF2/ISCU/SOD2/COX6A1/SDHA/POR/PINK1/NDUFV2/FDX2/COX4I1/CYBA/ALDH2/ETFB/SURF1/SDHAF2/NDUFB10/CHCHD2/BID/COX5B/NDUFS8/PARK7/AOC2/NDUFA9/GHITM/SDHB/AKR1B1/CYC1/GBA/NDUFB7/DHRS2/NDUFA3/IDH3B/MAOB/STEAP4/NDUFV1/CYP1A2/RDH16/NDUFA2/IDO1/GPD1/NQO2/SNCA/CYP19A1/SCO2/DHRS3/NDUFS6/COX6A2/NDUFA1/UQCR10/P4HA2/AKR1C4/NDUFB9/GSR/CYBB/NDUFB6/HSD17B6/NDUFC2/ME1/MIR210	64
GO:0046887	BP	GO:0046887	positive regulation of hormone secretion	50/4471	122/18800	1.82435134542658e-05	0.000185264500118764	0.000125708216166457	PSMD9/HCAR2/STX4/CAPN10/C2CD2L/PPARD/BAD/RETN/BLK/SRI/GABBR1/EDN1/GRP/RAB8B/INS/NR1H4/KISS1/SPINK1/C1QTNF12/BAIAP3/BMP6/INHBB/C1QTNF1/PFKFB2/CYP19A1/ADCYAP1/NR0B2/GIPR/PFKM/FGA/NKX3-1/GLUL/GPR68/FGB/LEP/PLA2G6/FGG/PPARG/RBP4/GAL/SELENOT/TRPM4/ABAT/GPER1/HIF1A/HLA-DRB1/SPP1/DOC2B/INHBA/GPR27	50
GO:0090276	BP	GO:0090276	regulation of peptide hormone secretion	67/4471	177/18800	1.87097963178189e-05	0.000189693192990015	0.000128713233751786	PSMD9/FFAR2/TCIRG1/PIM3/STX4/ARNTL/CAPN10/ALOX5/C2CD2L/PPARD/MIDN/ENSA/BAD/CCL5/PFKL/BLK/SRI/GABBR1/SIDT2/GRP/RAB8B/FAM3D/INS/NR1H4/STX1A/FKBP1B/FFAR3/HNF4A/SNAP25/KISS1/SLC8B1/UCP2/IL6/SPINK1/C1QTNF12/BAIAP3/INHBB/CDK16/PFKFB2/CELA2A/PICK1/ADCYAP1/NR0B2/GIPR/PFKM/FGA/SREBF1/GLUL/GPR68/FGB/LEP/PLA2G6/FGG/RBP4/KCNJ11/SELENOT/TRPM4/ABAT/GPER1/TNF/HIF1A/CHD7/HLA-DRB1/DOC2B/IFNG/IL1B/GPR27	67
GO:0030730	BP	GO:0030730	sequestering of triglyceride	13/4471	18/18800	1.90371881331248e-05	0.000192391904509361	0.000130544400601492	ABHD5/PNPLA2/PLIN5/CIDEA/FITM1/APOC4/PPARG/PLIN3/TNF/TREM2/PLIN2/OSBPL11/IL1B	13
GO:0061687	BP	GO:0061687	detoxification of inorganic compound	13/4471	18/18800	1.90371881331248e-05	0.000192391904509361	0.000130544400601492	ABCB6/PARK7/MT1F/MT3/MT1X/MT1B/MT2A/MT1DP/MT1M/MT1H/MT1A/MT1E/MT1G	13
GO:0033157	BP	GO:0033157	regulation of intracellular protein transport	81/4471	224/18800	1.94839952760339e-05	0.000196276272924919	0.000133180075672216	OAZ1/INPP5K/SIRT7/PIK3R2/HDAC3/RAC2/HTRA2/GDI1/NDEL1/PRKACA/CAMK1/UBL5/DMTN/PINK1/OS9/BBC3/GSK3A/OAZ2/HCLS1/ITGB2/HAX1/LCP1/BCAP31/GRIPAP1/RNF31/TGFB1/ZC3H12A/TCAF2/UBE2D3/ERGIC3/ITGAM/AKT2/PARK7/CIB1/HSPA1L/SP100/VAMP2/CDC42/ABLIM3/GZMB/PLK3/LRRK2/HPCA/FIS1/CD81/RAB29/ADIPOQ/SFN/MFF/PTPN1/STOM/FYN/CDK5/PRKCD/B3GAT3/CDK5R1/BNIP3L/SORL1/APOD/NPEPPS/DERL2/CHP1/MYO1C/ERBB2/EMD/SREBF1/UBE2J2/KCNE1/FR…	81
GO:0046777	BP	GO:0046777	protein autophosphorylation	81/4471	224/18800	1.94839952760339e-05	0.000196276272924919	0.000133180075672216	MAP2K2/MVP/PRKACA/GRK5/MKNK2/PIM3/MAPK3/HCK/DAPK2/STK10/CALM1/PINK1/AATK/PRKD2/FGR/PPP2R5B/ULK1/ATG101/STK11/STK16/DAPK3/STK24/CSK/MINK1/BMX/MAP3K11/PAK1/RIPK3/AKT1/CALM3/PTK2B/CALM2/CLK3/PIM1/MKNK1/LYN/ZAP70/LRRK2/MAP3K3/MARK3/INS/HTATIP2/ADIPOQ/NLRP12/PTPRC/ERN1/ITK/FYN/CDK5/DDR1/MAP3K10/MARK2/MAPKAPK2/IRAK1/CAMK4/WNK3/CHP1/EIF2AK1/ERBB2/PIM2/IGF1R/RASSF2/EPHA1/VEGFA/CAMKK2/CAMK2D/GPNMB/EPHB4/S…	81
GO:0006631	BP	GO:0006631	fatty acid metabolic process	130/4471	395/18800	2.01717192754428e-05	0.000202879083784693	0.000137660305691106	XBP1/TREX1/ACAA1/PLA2G4B/ACSL1/CPT1B/CYP4F3/ADIPOR1/DGAT2/ALOX5AP/ABHD5/NR1H2/POR/ACAD11/PRKAG1/CEACAM1/ALOX5/ETFB/ALKBH7/TECR/PPARD/PLIN5/AKT2/CYP4F12/ELOVL4/PECR/WDTC1/AKT1/GGT1/ECH1/LYPLA2/ACADVL/CYP1A1/PRKAB1/SESN2/ACOT8/CYP4B1/AMACR/GPX4/ADTRP/AOAH/PLA2G5/AKR1B1/CYP24A1/EDN1/SLC27A3/INS/CYP2C19/ACSM2A/ADIPOQ/APOA5/ACSM2B/CYP2B6/PDK3/PCK1/ACSL6/CYP4A11/CES1/APOA4/GPX1/MLXIPL/CYP1A2/CYP2C18/PT…	130
GO:0062012	BP	GO:0062012	regulation of small molecule metabolic process	115/4471	342/18800	2.06979740706357e-05	0.000207594661312277	0.00014085998419836	TREX1/INPP5K/ADM/TMSB4X/SIRT7/ADIPOR1/CLN3/CDA/DGAT2/FAM3A/NR1H2/POR/PINK1/PGAM1/GSK3A/STAT3/PPP1R3B/PRKAG1/CEACAM1/STK11/FLCN/PPARD/PLIN5/RUBCNL/AKT2/BCKDK/SIRT6/DKK3/MIDN/SLC7A7/WDTC1/AKT1/BAD/PTK2B/PARK7/PHKG2/ACADVL/SESN2/RORC/PPP1R3C/PLEK/FBP1/EPHX2/HPCA/INS/ENO1/NR1H4/ADIPOQ/GCKR/APOA5/PDK3/DDIT4/CES1/NUPR1/APOA4/TFF3/ARL2/MLXIPL/PPP1CA/C1QTNF12/BMP6/SLC4A1/GPD1/SNCA/C1QTNF1/PFKFB2/SLC2A6/A…	115
GO:0006638	BP	GO:0006638	neutral lipid metabolic process	53/4471	132/18800	2.07066262556152e-05	0.000207594661312277	0.00014085998419836	ABHD16A/ACSL1/CTDNEP1/DGAT2/ABHD5/NR1H2/DGKA/APOBR/GK/DGAT1/PNPLA2/PLIN5/PGS1/ANG/LYPLA2/MBOAT7/DGKK/MOGAT2/APOA5/FGF21/PNLIPRP2/PCK1/APOA4/GPX1/AADAC/PNPLA1/SORL1/GPAT3/SNCA/CPS1/DGKD/DGKZ/PCSK9/SLC22A4/GPAT2/C3/PLB1/GPAT4/LIPF/SREBF1/DGKQ/APOH/CNEP1R1/APOA1/APOC3/THRSP/CAV1/APOC2/CYP2E1/APOC1/AVIL/APOE/APOA2	53
GO:0000045	BP	GO:0000045	autophagosome assembly	45/4471	107/18800	2.17129807115933e-05	0.000217337255976234	0.000147470663498786	GABARAP/CHMP4A/TCIRG1/WDR45/WIPI1/EMC6/RAB43/CHMP4B/ATG9A/BECN1/GABARAPL2/GABARAPL1/PINK1/MAP1LC3B/ULK1/ATG101/RAB1B/WIPI2/MTMR3/ATG4D/PHF23/VMP1/MAP1LC3A/RAB7A/PIP4K2C/ATG4B/LRRK2/ATG16L2/RALB/ATG3/UBXN2B/PIP4K2A/FEZ1/NUPR1/MFN2/NSFL1C/RAB1A/ATG2A/SYNPO2/SEC22B/IFT20/SH3GLB1/SNX18/BAG3/C9orf72	45
GO:0034114	BP	GO:0034114	regulation of heterotypic cell-cell adhesion	16/4471	25/18800	2.18057676139998e-05	0.000217573103526353	0.000147630694021599	FLOT1/IL1RN/LCK/MAPK7/ADIPOQ/SKAP1/MBP/IL10/FGA/AGER/FGB/FGG/CEACAM6/TNF/APOA1/IL1B	16
GO:0086064	BP	GO:0086064	cell communication by electrical coupling involved in cardiac conduction	16/4471	25/18800	2.18057676139998e-05	0.000217573103526353	0.000147630694021599	PRKACA/CALM1/CALM3/CALM2/ATP1A2/SRI/RYR2/TRDN/FKBP1B/HRC/SLC8A1/CAMK2D/ATP1A3/GJA1/CAV1/ATP1B2	16
GO:0002921	BP	GO:0002921	negative regulation of humoral immune response	12/4471	16/18800	2.19679321195188e-05	0.000218497502062176	0.000148257929627399	CD55/FCGR2B/PTPN6/CR1/SPINK5/CD59/FOXJ1/CR2/C4BPB/C4BPA/CR1L/VSIG4	12
GO:0033275	BP	GO:0033275	actin-myosin filament sliding	12/4471	16/18800	2.19679321195188e-05	0.000218497502062176	0.000148257929627399	MYL6/MYH6/TNNT2/MYBPC3/ACTC1/TPM1/TNNC1/MYH2/MYH7/MYL1/MYLK2/MYLPF	12
GO:0050830	BP	GO:0050830	defense response to Gram-positive bacterium	44/4471	104/18800	2.23279394116374e-05	0.000221727373051426	0.000150449506104523	HLA-A/HLA-E/PGLYRP1/TNFRSF14/GBP2/C5AR1/GSDMD/FGR/PPP1R11/KLRK1/LTA/CAMP/NLRP6/PYCARD/DEFA3/ACP5/ANG/MYD88/TLR2/NOD2/DEFB4A/DEFA4/KRT6A/IL6/DEFA6/DEFA5/HAVCR2/IL7R/FCN2/PLA2G2A/CRP/EPHA2/ROMO1/TNFSF8/TRAV27/MPEG1/DEFA1/TNF/DEFA1B/RNASE6/PLA2G1B/RARRES2/LYZ/CD36	44
GO:0032386	BP	GO:0032386	regulation of intracellular transport	112/4471	332/18800	2.24816443062116e-05	0.000222901602695341	0.000151246260549177	OAZ1/INPP5K/SIRT7/EHD1/PIK3R2/HDAC3/MAP2K2/MX2/RAC2/HTRA2/GDI1/NDEL1/PRKACA/RBM4/CAMK1/UBL5/MAPK3/DMTN/LAMP1/PINK1/RAB11B/OS9/PREB/BBC3/GSK3A/OAZ2/HCLS1/ITGB2/HAX1/LCP1/BCAP31/GRIPAP1/AKAP8L/RNF31/TGFB1/STK11/CAPN10/ZC3H12A/TCAF2/UBE2D3/ERGIC3/ITGAM/AKT2/PARK7/CIB1/HSPA1L/SP100/TNNT2/VAMP2/CDC42/ABLIM3/GZMB/PLK3/LRRK2/ANXA2/MYBPC3/HPCA/FIS1/ARHGAP8/CD81/RAB29/ADIPOQ/SFN/MRLN/MFF/PTPN1/STOM/FEZ1/F…	112
GO:0032868	BP	GO:0032868	response to insulin	91/4471	259/18800	2.27726238971953e-05	0.000225431045382315	0.00015296257278315	XBP1/INPP5K/ADM/PIK3R2/NDEL1/ADIPOR1/GNAI2/SH2B2/FOXO4/GSK3A/ZFP36L1/USF1/CCND3/CEACAM1/PKM/CAPN10/SOCS3/APRT/AKT2/MAX/WDTC1/AKT1/RETN/SOCS1/RAB31/ZBTB7B/FUT7/TRPV4/SESN2/VAMP2/LYN/TLR2/PIP4K2C/PRKCZ/HDAC5/AP3S1/FBP1/RAB8B/INS/NR1H4/OTC/IGFBP1/ADIPOQ/ESRRA/FOXC2/KCNQ1/FFAR3/PCK1/PTPN1/PIP4K2A/DNAI1/UCP2/PRKCD/C1QTNF12/SORL1/PTPRE/CSRP3/INHBB/ZDHHC7/HMGCS2/SLC2A1/EIF6/PCSK9/GRB2/CELA2A/CFLAR/IL10/…	91
GO:0071902	BP	GO:0071902	positive regulation of protein serine/threonine kinase activity	76/4471	208/18800	2.29582214615504e-05	0.000226910975011487	0.000153966754985439	ADAM8/ACSL1/MAP2K2/AXIN1/PIK3R5/CAMK1/CDKN1B/DAZAP2/CALM1/MAP2K7/S100A12/CCNK/MAPRE3/CCND3/TGFB1/FGD2/CSK/RHOA/MAP3K11/PAK1/AKT1/CALM3/ERP29/PTK2B/CALM2/CIB1/LRRK2/TLR9/EDN1/LTF/PIH1D1/NOD2/SASH1/RALB/ADIPOQ/CD40/PTPRC/CD24/SLC8A2/ERN1/TPD52L1/PTPN1/STRADA/TGFA/DKK1/MAP3K10/CDK5R1/CCL19/IRAK1/IQGAP1/SNCA/MAP2K6/TCL1A/FAM20A/ERBB2/CD40LG/AGER/THBS1/VEGFA/PSRC1/TLR4/TLR6/TENM1/CAB39/SYAP1/ADAM9/TNF…	76
GO:0046486	BP	GO:0046486	glycerolipid metabolic process	130/4471	396/18800	2.30830775613056e-05	0.000227786853297279	0.000154561067963993	CHKB/PLSCR3/ABHD16A/INPP5K/PLA2G4B/PIK3R2/ACSL1/SLC44A2/CTDNEP1/CLN3/TMEM86B/DGAT2/BECN1/ABHD5/NR1H2/LPCAT1/DGKA/APOBR/GK/DGAT1/CDIPT/PIGS/MTMR3/PITPNM1/PNPLA6/SOCS3/PLD2/PNPLA2/PLIN5/MTMR14/BMX/PGS1/PLCD1/GDPD3/ANG/SOCS1/PLCG2/LYPLA2/MBOAT7/MPPE1/PIP4K2C/DGKK/PI4K2A/CISH/PLA2G5/ABHD4/PLEK/INPP5D/PLSCR1/INPP5A/DPM2/NR1H4/MOGAT2/IP6K3/APOA5/FGF21/PNLIPRP2/PCK1/PIP4K2A/APOA4/ETNK2/GPX1/PLA2G7/AADAC…	130
GO:0002446	BP	GO:0002446	neutrophil mediated immunity	20/4471	35/18800	2.31769355794144e-05	0.000227997127786047	0.000154703746301566	STXBP2/TREM1/ARG1/SPI1/ANXA3/CD177/ITGB2/WDR1/ITGAM/NLRP6/MYD88/CXCL6/IL6/TUSC2/SCNN1B/PRAM1/PTAFR/PLA2G1B/DNASE1L3/F2RL1	20
GO:0071398	BP	GO:0071398	cellular response to fatty acid	20/4471	35/18800	2.31769355794144e-05	0.000227997127786047	0.000154703746301566	FFAR2/DGAT2/ZC3H12A/ID3/HES1/CLDN1/EDN1/NR1H4/FFAR3/PDK3/HMGCS2/CPS1/PID1/PDK4/SREBF1/AKR1C2/AKR1C4/AKR1C1/PTAFR/ASS1	20
GO:0035739	BP	GO:0035739	CD4-positive, alpha-beta T cell proliferation	10/4471	12/18800	2.33220097305804e-05	0.000227997127786047	0.000154703746301566	CD55/VSIR/LGALS7B/LGALS9C/CD81/LGALS9/CD274/LGALS9B/XCL1/TGFBR2	10
GO:0060907	BP	GO:0060907	positive regulation of macrophage cytokine production	10/4471	12/18800	2.33220097305804e-05	0.000227997127786047	0.000154703746301566	LAPTM5/LILRB1/PLCG2/HLA-G/GPRC5B/SEMA7A/TLR4/SPON2/CD74/CD36	10
GO:0140052	BP	GO:0140052	cellular response to oxidised low-density lipoprotein particle stimulus	10/4471	12/18800	2.33220097305804e-05	0.000227997127786047	0.000154703746301566	CD68/AKT1/MYD88/ADTRP/TLR4/TLR6/TICAM1/TREM2/SMPD3/CD36	10
GO:2000561	BP	GO:2000561	regulation of CD4-positive, alpha-beta T cell proliferation	10/4471	12/18800	2.33220097305804e-05	0.000227997127786047	0.000154703746301566	CD55/VSIR/LGALS7B/LGALS9C/CD81/LGALS9/CD274/LGALS9B/XCL1/TGFBR2	10
GO:0006721	BP	GO:0006721	terpenoid metabolic process	42/4471	98/18800	2.34099234401798e-05	0.00022850120923132	0.000155045782575365	HTRA2/DGAT2/DHRS7/DGAT1/DHRS13/PNPLA2/PPARD/PECR/RDH5/CYP1A1/SCPEP1/SDR16C5/AKR1B1/CRABP2/CYP2C19/ADH1B/FDPS/AKR1B10/CYP1A2/RDH16/CYP2C18/HMGCS2/RBP1/PLB1/CYP2C9/DHRS3/ALDH1A1/PNLIP/ADH1C/AKR1C4/AKR1C1/RBP4/CYP1B1/ADH1A/CYP3A4/TTR/DHRS9/ADH6/ADH4/RARRES2/LRP1/CYP2E1	42
GO:0002475	BP	GO:0002475	antigen processing and presentation via MHC class Ib	11/4471	14/18800	2.38087136242725e-05	0.000231674262913586	0.000157198806592068	HLA-E/HLA-F/B2M/HLA-G/TAP2/CD1A/AZGP1/CD1B/CD1D/CD1C/CD1E	11
GO:0010896	BP	GO:0010896	regulation of triglyceride catabolic process	11/4471	14/18800	2.38087136242725e-05	0.000231674262913586	0.000157198806592068	ABHD5/PNPLA2/PLIN5/APOA5/FGF21/APOA4/AADAC/SORL1/APOA1/APOC3/APOC2	11
GO:0032088	BP	GO:0032088	negative regulation of NF-kappaB transcription factor activity	41/4471	95/18800	2.38557998032466e-05	0.000231773659293985	0.000157266250390882	ARRB2/TMSB4X/BRMS1/BCL3/NFKBIB/NFKBIL1/SPI1/RBCK1/ZC3H12A/PYCARD/CDK5RAP3/PARP10/PRDX2/TLR9/NLRC5/NR1H4/NOD2/PRMT2/CCDC22/NLRP12/CMKLR1/FOXJ1/PELI1/IRAK1/HAVCR2/ANXA4/DAP/CHP1/IRAK2/IL10/TRIM21/DDIT3/NFKBIA/PTGIS/FOXP3/AIM2/TNFAIP3/CYP1B1/TMIGD3/NLRP2/NLRP3	41
GO:0038094	BP	GO:0038094	Fc-gamma receptor signaling pathway	18/4471	30/18800	2.39444033508186e-05	0.000231917595474955	0.000157363915947639	FCGR3A/HCK/FGR/VAV1/FCER1G/FCGR2B/CLEC4E/PLD2/MYO1G/PAK1/LYN/LIMK1/PTPRC/PTPRJ/FYN/CLEC4D/PRKCD/PLA2G6	18
GO:1903579	BP	GO:1903579	negative regulation of ATP metabolic process	18/4471	30/18800	2.39444033508186e-05	0.000231917595474955	0.000157363915947639	STAT3/TSPO/FLCN/RHOA/SIRT6/FBP1/FIS1/DDIT4/NUPR1/MLXIPL/SLC4A1/SNCA/PID1/ACTN3/H19/HDAC4/TNF/MIR210	18
GO:0032869	BP	GO:0032869	cellular response to insulin stimulus	75/4471	205/18800	2.46150084246734e-05	0.000238046066088457	0.000161522290100043	XBP1/INPP5K/PIK3R2/NDEL1/ADIPOR1/GNAI2/SH2B2/FOXO4/GSK3A/ZFP36L1/USF1/CCND3/CEACAM1/PKM/CAPN10/SOCS3/APRT/AKT2/WDTC1/AKT1/SOCS1/RAB31/ZBTB7B/FUT7/VAMP2/PIP4K2C/PRKCZ/HDAC5/AP3S1/FBP1/RAB8B/INS/NR1H4/IGFBP1/ADIPOQ/ESRRA/FOXC2/FFAR3/PCK1/PTPN1/PIP4K2A/DNAI1/UCP2/PRKCD/C1QTNF12/SORL1/PTPRE/CSRP3/INHBB/ZDHHC7/HMGCS2/PCSK9/GRB2/CFLAR/MYO1C/SLC9A1/PID1/PDK4/SREBF1/AHSG/VWA2/IGF1R/LEP/PPARG/BGLAP/ECHDC3…	75
GO:0033273	BP	GO:0033273	response to vitamin	37/4471	83/18800	2.47216653861571e-05	0.000238344154321141	0.000161724553026653	CDKN2D/ALPL/BECN1/SOD2/RXRA/ARG1/RARA/TSPO/PPARD/F5/PIM1/CYP1A1/DCPS/CYP24A1/VDR/OTC/FKBP1B/GPX1/TRIM25/POSTN/FOLR1/FOLR2/EPO/IGF1R/LEP/IL15/BGLAP/COL1A1/MGMT/MIR125B1/AQP3/HAMP/FES/KYNU/GAS6/SPP1/CXCL10	37
GO:0045921	BP	GO:0045921	positive regulation of exocytosis	37/4471	83/18800	2.47216653861571e-05	0.000238344154321141	0.000161724553026653	HLA-F/CHMP2A/IL4R/VPS4A/HGS/LAMP1/SDCBP/FGR/STX4/CD177/ITGB2/UNC13D/ITGAM/RAB3A/CACNA1I/RAB7A/SNF8/STX1A/KLRC2/CDK5/GATA1/SNCA/TSG101/FGA/FGB/PLA2G6/FGG/GAB2/RAB27A/PTAFR/CACNA1H/SMPD3/F2RL1/SDC4/DOC2B/IFNG/RAB3D	37
GO:0010524	BP	GO:0010524	positive regulation of calcium ion transport into cytosol	27/4471	54/18800	2.5204384450169e-05	0.000242625973436083	0.000164629911811211	CAPN3/CALM1/BAX/P2RX4/CALM3/CALM2/P2RX5/CX3CL1/GSTO1/JPH2/SRI/BDKRB1/TRDN/SNCA/RAMP3/F2RL3/CD19/CXCL9/BAK1/XCL1/PLCG1/CASQ1/GPER1/PLA2G1B/NTSR1/CAV1/CXCL10	27
GO:0006720	BP	GO:0006720	isoprenoid metabolic process	48/4471	117/18800	2.57395883636444e-05	0.000247399162773499	0.000167868681875884	HTRA2/DGAT2/DHRS7/DGAT1/DHRS13/PNPLA2/PPARD/NPC2/PECR/RDH5/MVK/CYP1A1/MVD/SCPEP1/SDR16C5/AKR1B1/CRABP2/DPM2/CYP2C19/ADH1B/FDPS/AKR1B10/CYP1A2/RDH16/CYP2C18/HMGCS2/RBP1/PLB1/CYP2C9/DHRS3/ALDH1A1/PNLIP/ADH1C/AKR1C4/AKR1C1/RBP4/CYP1B1/ADH1A/IDI1/CYP3A4/TTR/DHRS9/ADH6/ADH4/IDI2/RARRES2/LRP1/CYP2E1	48
GO:0023061	BP	GO:0023061	signal release	145/4471	451/18800	2.66678049788429e-05	0.000255929499384742	0.000173656803172794	PSMD9/ADM/FFAR2/ADORA2A/TCIRG1/STXBP2/RAF1/NAPA/PIM3/PINK1/RAB11B/HCAR2/STX4/IL1RN/ARNTL/CAPN10/ALOX5/SELENOM/WLS/C2CD2L/PPARD/P2RX4/STX3/LILRB1/MIDN/ENSA/BAD/RETN/CALM3/PARK7/RAB3A/CCL5/CPE/TRPV4/VAMP2/LYN/GIPC1/CPLX1/PFKL/LRRK2/BLK/SRI/GABBR1/EDN1/SIDT2/GRP/RAB8B/STX11/FAM3D/INS/NR1H4/CGA/ADIPOQ/SYP/SNCG/DNAJC5/KCNQ1/STX1A/FKBP1B/FFAR3/EDNRB/HNF4A/SNAP25/MAOB/KISS1/SLC8B1/LIN7A/UCP2/OSM/IL6/CDK…	145
GO:0003014	BP	GO:0003014	renal system process	47/4471	114/18800	2.67510692393335e-05	0.000256337227497637	0.000173933460458567	INPP5K/ADM/HBB/ADORA2A/PRKACA/CLN3/GNAI2/SLC9A3R1/CYBA/RHOA/GSN/CYP4F12/PKN1/AKR1B1/ITGA3/EDN1/ADIPOQ/KCNQ1/NPR1/EDNRB/PON3/CLDN4/CYP4A11/SULF1/MCAM/TMEM63C/SLC4A1/KCNMA1/SGK1/CHRNA3/SULF2/EMP2/WFS1/AVP/ABCG2/AQP1/AGT/NPPB/AQP3/OPRL1/HYAL2/CORO2B/LGMN/GAS6/F2RL1/IGKV3-20/IGHA2	47
GO:0046641	BP	GO:0046641	positive regulation of alpha-beta T cell proliferation	15/4471	23/18800	2.86072242829693e-05	0.00027370625851255	0.000185718934221889	HLA-A/HLA-E/CD55/CD3E/TYK2/ZAP70/CD81/PTPRC/RASAL3/LGALS9/EBI3/CD28/XCL1/TGFBR2/CCR2	15
GO:1903169	BP	GO:1903169	regulation of calcium ion transmembrane transport	60/4471	156/18800	2.87896758425548e-05	0.000275033286240577	0.00018661936732368	LIME1/PRKACA/CAPN3/CALM1/BAX/CORO1A/CYBA/G6PD/BIN1/PTPN6/VMP1/CALM3/PTK2B/CALM2/CASQ2/PLCG2/CX3CL1/ATP1A2/LYN/GSTO1/TMEM38A/JPH2/TLR9/SRI/HPCA/C4orf3/BDKRB1/RYR2/TRDN/CACNG6/FKBP1B/MRLN/DHRS7C/FYN/CDK5/HRC/RRAD/GPR35/SNCA/RAMP3/FKBP1A/F2RL3/SLC8A1/SLN/SLC9A1/CD19/PLP1/CXCL9/PLA2G6/CAMK2D/XCL1/PLCG1/CASQ1/JPH1/GPER1/CHD7/OPRL1/NPPA/NTSR1/CXCL10	60
GO:0048246	BP	GO:0048246	macrophage chemotaxis	21/4471	38/18800	2.89980664368945e-05	0.000276458792498321	0.000187586621431619	C5AR1/MAPK3/LGALS3/DDT/PTK2B/CCL5/TRPV4/SLAMF8/CKLF/EDNRB/SLAMF1/CMKLR1/C3AR1/SFTPD/CYP19A1/THBS1/CCL2/SAA1/CCL3/CSF1/RARRES2	21
GO:0030258	BP	GO:0030258	lipid modification	78/4471	216/18800	2.90475166802201e-05	0.000276458792498321	0.000187586621431619	ACAA1/INPP5K/CPT1B/PLPPR2/ADIPOR1/DGAT2/POR/DGKA/ACAD11/MTMR3/ALOX5/ETFB/PPARD/PLIN5/AKT2/AKT1/ECH1/ACADVL/CYP1A1/MBOAT7/SESN2/ACOT8/AMACR/DGKK/CYP24A1/SPHK1/EPHX2/INPP5D/GBA/INPP5A/PLPP2/ADIPOQ/APOA5/APOA4/PLA2G7/MTMR11/HAO2/MBOAT2/APOD/ACADS/HAO1/ABCA2/ACOX2/DGKD/CYP4A22/ABCG1/DGKZ/DECR1/ST3GAL4/HSD17B10/PDK4/LPCAT3/LEP/MTMR10/PORCN/FABP1/DGKQ/PTEN/PLPP3/ALOX15/ACOX1/TWIST1/LAMTOR1/AGT/APOA1/CY…	78
GO:0043407	BP	GO:0043407	negative regulation of MAP kinase activity	29/4471	60/18800	2.90708338914079e-05	0.000276458792498321	0.000187586621431619	INPP5K/CD300A/RGS14/PTPN6/SMPD1/CDK5RAP3/RGS2/LYN/DUSP16/SFRP2/GBA/CBLC/ADIPOQ/SERPINB3/PTPRJ/PTPN1/DUSP1/PRKCD/SORL1/GSTP1/STK38/UCHL1/PPARG/AGT/HYAL2/NPPA/CAV1/IL1B/APOE	29
GO:0044706	BP	GO:0044706	multi-multicellular organism process	77/4471	213/18800	3.11977866628868e-05	0.000296237593599556	0.000201007205530318	MMP9/PLA2G4B/ADM/BSG/UBE2A/ARG1/RARA/THBD/DEDD/PPARD/STAT5B/VMP1/APOL2/CTSB/TIMP1/AKT1/RGS2/FUT7/CYP1A1/JUNB/PRDM1/ARHGDIB/HEXB/ITGA3/EDN1/VDR/SLC19A1/EPN1/EPOR/A1CF/B4GALT1/LDOC1/CLDN4/EPYC/UCP2/CALCA/LGALS9/DDR1/IDO1/GJB2/SLC38A3/HAVCR2/HMX3/EPO/SLC2A1/PNOC/ADCYAP1/PAPPA/PRL/EMP2/KLF1/TEAD3/PITHD1/VEGFA/LEP/PLA2G6/ITGA5/FBLN1/CAPN2/RPL29/TGFBR2/AGT/SERPINE2/PTAFR/ITGB4/ACVR1B/AMBP/HPGD/MAFF/NPP…	77
GO:2001234	BP	GO:2001234	negative regulation of apoptotic signaling pathway	82/4471	230/18800	3.12616912634904e-05	0.000296396668600755	0.00020111514328755	XBP1/CDKN2D/ARRB2/MMP9/NDUFA13/ITPRIP/HTRA2/PRELID1/RAF1/SOD2/TMBIM1/GNAI2/GRINA/BAX/RFFL/LGALS3/PINK1/HMOX1/BCL2L1/PF4/HSPA1A/HERPUD1/BID/CREB3/AATF/RELA/AKT1/PARK7/CTTN/VNN1/PLAUR/GHITM/CX3CL1/IVNS1ABP/LRRK2/PRDX2/MAPK7/SFRP2/PIH1D1/INS/ENO1/ICAM1/STRADB/CLU/EYA2/NFE2L2/PTPN1/YBX3/CTNNA1/NME5/GPX1/TMBIM6/NOL3/GATA1/SLC25A4/EPO/BOK/CFLAR/HSPA1B/PELI3/FGA/CREB3L1/GSTP1/THBS1/FGB/WFS1/AVP/SIAH2/GN…	82
GO:0045639	BP	GO:0045639	positive regulation of myeloid cell differentiation	42/4471	99/18800	3.13861577133163e-05	0.000297128595460702	0.000201611780365183	TYROBP/ZFP36L1/HCLS1/STAT3/HAX1/TGFB1/PF4/HSPA1A/STAT5B/HSF1/TESC/EVI2B/CCR1/INPP5D/FAM210B/GATA1/ISG15/FAXDC2/FADD/HSPA1B/ID2/CSF3/LEF1/GPR68/PITHD1/ETS1/FOXO3/TNF/HIF1A/TREM2/TAL1/ACVR1B/CSF1/HLA-DRB1/FES/TRIB1/MAPK14/INHBA/IFNG/CD4/CD74/LIF	42
GO:0038034	BP	GO:0038034	signal transduction in absence of ligand	31/4471	66/18800	3.18319169935611e-05	0.000300443588921209	0.000203861115312011	HTRA2/MKNK2/BAX/GSK3A/BCL2L1/PF4/HSPA1A/BCL2A1/AKT1/BAD/CX3CL1/PRDX2/BCL2L11/MAPK7/STRADB/EYA2/CTNNA1/PPP1CA/GATA1/BOK/FADD/HSPA1B/SRPX/BAK1/BAG3/FOXO3/FGF10/IFI6/TNF/INHBA/IL1B	31
GO:0097192	BP	GO:0097192	extrinsic apoptotic signaling pathway in absence of ligand	31/4471	66/18800	3.18319169935611e-05	0.000300443588921209	0.000203861115312011	HTRA2/MKNK2/BAX/GSK3A/BCL2L1/PF4/HSPA1A/BCL2A1/AKT1/BAD/CX3CL1/PRDX2/BCL2L11/MAPK7/STRADB/EYA2/CTNNA1/PPP1CA/GATA1/BOK/FADD/HSPA1B/SRPX/BAK1/BAG3/FOXO3/FGF10/IFI6/TNF/INHBA/IL1B	31
GO:0038127	BP	GO:0038127	ERBB signaling pathway	49/4471	121/18800	3.20426265253502e-05	0.000301610928571963	0.000204653194663763	ZGPAT/MMP9/MVP/NCF1/STUB1/SHKBP1/CEACAM1/TGFB1/RHBDF2/AKT1/PTK2B/PLAUR/PTPN18/REPS2/RAB7A/RNF126/PTPN3/GRB7/CBLC/GPRC5A/MVB12A/PTPRJ/TGFA/PIGR/NCK2/IQGAP1/TSG101/DGKD/HIP1R/FASLG/GRB2/EFEMP1/AFAP1L2/RASSF2/ZFYVE28/PTPN12/VPS25/PLCG1/WDR54/ERRFI1/GPER1/AGT/IFI6/NEURL1/LGMN/AGR2/HIP1/FAM83A/AREG	49
GO:0050858	BP	GO:0050858	negative regulation of antigen receptor-mediated signaling pathway	19/4471	33/18800	3.21054892736516e-05	0.000301610928571963	0.000204653194663763	GPS2/CD300A/LGALS3/LAPTM5/CEACAM1/FCGR2B/PTPN6/PLCL2/CD22/PTPRJ/LILRB4/GBP1/DGKZ/PVRIG/LPXN/UBASH3A/FCRL3/EZR/SLA2	19
GO:0055094	BP	GO:0055094	response to lipoprotein particle	19/4471	33/18800	3.21054892736516e-05	0.000301610928571963	0.000204653194663763	CD68/ITGB2/FCER1G/AKT1/MYD88/ADTRP/CD81/FGF21/CES1/PPARG/TLR4/TLR6/TICAM1/TREM2/ABCA1/SMPD3/CD9/CD36/APOE	19
GO:0006942	BP	GO:0006942	regulation of striated muscle contraction	41/4471	96/18800	3.21475218172471e-05	0.000301610928571963	0.000204653194663763	PRKACA/CALM1/ZC3H12A/BIN1/P2RX4/GRK2/RGS2/CALM3/CALM2/CASQ2/DMPK/TRPV4/ATP1A2/GSTO1/TMEM38A/MYBPC3/SRI/RYR2/KCNQ1/FKBP1B/HRC/TNNI3/SMAD7/MYH7/MYL3/SLC8A1/MYL2/RANGRF/TNNI1/SLC9A1/ACTN3/KCNJ2/MYBPH/CAMK2D/CASQ1/DSC2/TRPM4/TNNT3/C12orf57/NPPA/CAV1	41
GO:0006109	BP	GO:0006109	regulation of carbohydrate metabolic process	68/4471	183/18800	3.26309936994443e-05	0.00030569065036469	0.00020742142359424	TREX1/INPP5K/SIRT7/ADIPOR1/DGAT2/FAM3A/AP2A1/PGAM1/GSK3A/STAT3/PPP1R3B/PRKAG1/TGFB1/STK11/RUBCNL/AKT2/BCKDK/SIRT6/MIDN/AKT1/BAD/PTK2B/PHKG2/SESN2/RORC/PPP1R3C/PLEK/FBP1/INS/ADIPOQ/GCKR/PDK3/DDIT4/NUPR1/TFF3/ARL2/MLXIPL/PPP1CA/C1QTNF12/SLC4A1/GPD1/SNCA/C1QTNF1/PFKFB2/SLC2A6/EIF6/POMC/PDK4/ACTN3/MST1/LEP/DGKQ/HDAC4/PPP1R3D/PHLDA2/GPER1/HIF1A/PTAFR/RORA/NNMT/MIR210/SMPD3/IGFBP4/NTSR1/IFNG/APP/IGF2/E…	68
GO:0030101	BP	GO:0030101	natural killer cell activation	40/4471	93/18800	3.28205257637691e-05	0.000307008668081923	0.000208315743099612	HLA-E/PGLYRP1/HLA-F/FCGR3A/TYROBP/LAMP1/CORO1A/FGR/NFIL3/UNC13D/KLRK1/NCR1/STAT5B/TYK2/DCAF15/CD2/IL18R1/PRDM1/NKG7/NCR3/PTPRC/SLAMF1/KLRC2/PBX1/TUSC2/BLOC1S3/IL21R/HAVCR2/PIK3CD/BAG6/SLAMF7/LEP/IL15/IL2RB/SNX27/RAB27A/TICAM1/ZNF683/GAS6/KLRF2	40
GO:1901216	BP	GO:1901216	positive regulation of neuron death	38/4471	87/18800	3.38328563736158e-05	0.00031600792743618	0.000214422044304201	CDC34/BAX/TYROBP/MAP2K7/ITGB2/FCGR2B/UBE2M/ITGAM/DAXX/RHOA/MAP3K11/BAD/CDC42/PICALM/BCL2L11/CLU/DDIT4/NUPR1/FYN/CDK5/SRPK2/DKK1/C1QA/CDK5R1/SNCA/PCSK9/FASLG/DDIT3/TLR4/ZNF746/GRN/CAPN2/TLR6/FOXO3/MIR125B1/TNF/CCL3/IFNG	38
GO:0045055	BP	GO:0045055	regulated exocytosis	83/4471	234/18800	3.46554193342541e-05	0.000323150200358872	0.000219268317540089	HLA-F/LAT/ADORA2A/SDF4/STXBP2/CD300A/RAC2/NAPA/IL4R/GNAI2/HCK/DMTN/LAMP1/RAB11B/CORO1A/FGR/HMOX1/SPI1/ANXA3/STX4/CD177/SYNGR2/ITGB2/MICAL1/UNC13D/CEACAM1/FCGR2B/ITGAM/STX3/CALM3/RAB31/RAB3A/RABGEF1/CACNA1I/VAMP2/LYN/VAMP3/GIPC1/CPLX1/SYNGR3/LRRK2/BLK/PLEK/STX11/NKG7/S100A13/SYP/DNAJC5/STX1A/FOXF1/SNAP25/KLRC2/LGALS9/CDK5/BAIAP3/GATA1/RAB11FIP5/OTOF/SNCA/PIK3CD/LAT2/PFN2/HTR1B/VPS18/PTGDS/PTGDR/RA…	83
GO:0002251	BP	GO:0002251	organ or tissue specific immune response	22/4471	41/18800	3.47517555587969e-05	0.000323150200358872	0.000219268317540089	TREX1/FFAR2/CAMP/DEFA3/LTF/NOD2/DEFA4/FFAR3/APOA4/IL6/PIGR/DEFA6/GP2/DEFA5/BPIFB1/RAB17/XCL1/DEFA1/DEFA1B/C17orf99/PLA2G1B/IL6R	22
GO:0046688	BP	GO:0046688	response to copper ion	22/4471	41/18800	3.47517555587969e-05	0.000323150200358872	0.000219268317540089	BECN1/DAXX/HSF1/PARK7/MAP1LC3A/CYP1A1/MT1F/MT3/MT1X/MT1B/NFE2L2/MT2A/SNCA/MT1DP/MT1M/MT1H/MT1A/AQP1/MT1E/MT1G/AOC1/APP	22
GO:0046916	BP	GO:0046916	cellular transition metal ion homeostasis	47/4471	115/18800	3.49013620730401e-05	0.000324061982261639	0.000219886992334538	FTH1/ATP6V0D1/SLC11A1/FTL/ISCU/S100A9/HMOX1/ARF1/CCDC115/LCN2/ALAS2/TMEM199/LCK/ABCB6/ATP6AP1/SLC39A7/S100A8/MT1F/MT3/MT1X/SLC22A17/SRI/SCARA5/MT1B/CCDC22/STEAP4/HPX/BMP6/MT2A/SLC31A1/MT1DP/SCO2/MT1M/ANKRD9/SLC31A2/MT1H/MT1A/HIF1A/MT1E/HAMP/TF/MIR210/MT1G/IFNG/SLC6A9/APP/ERFE	47
GO:0002448	BP	GO:0002448	mast cell mediated immunity	26/4471	52/18800	3.5460653082093e-05	0.000328769417808314	0.000223081146232947	LAT/STXBP2/CD300A/RAC2/IL4R/FGR/HMOX1/UNC13D/RABGEF1/LYN/BLK/S100A13/FOXF1/LGALS9/GATA1/PIK3CD/LAT2/PTGDS/PTGDR/SERPINB9/GAB2/SPON2/SNAP23/FES/ADGRE2/NR4A3	26
GO:0006639	BP	GO:0006639	acylglycerol metabolic process	52/4471	131/18800	3.56379842689482e-05	0.000329926905912531	0.000223866540977875	ABHD16A/ACSL1/CTDNEP1/DGAT2/ABHD5/NR1H2/DGKA/APOBR/GK/DGAT1/PNPLA2/PLIN5/PGS1/ANG/LYPLA2/MBOAT7/DGKK/MOGAT2/APOA5/FGF21/PNLIPRP2/PCK1/APOA4/GPX1/AADAC/PNPLA1/SORL1/GPAT3/CPS1/DGKD/DGKZ/PCSK9/SLC22A4/GPAT2/C3/PLB1/GPAT4/LIPF/SREBF1/DGKQ/APOH/CNEP1R1/APOA1/APOC3/THRSP/CAV1/APOC2/CYP2E1/APOC1/AVIL/APOE/APOA2	52
GO:0070997	BP	GO:0070997	neuron death	117/4471	353/18800	3.62279049096272e-05	0.000334895015091054	0.000227237570733451	CHMP4A/EGLN2/ARRB2/HLA-F/ADORA2A/ADAM8/CEBPB/HTRA2/CHMP4B/TNFRSF1B/CDC34/CLN3/DIABLO/SOD2/IKBKG/BAX/TYROBP/PINK1/CORO1A/HMOX1/PSMC1/MAP2K7/ITGB2/FBXO7/G6PD/BCL2L1/FCGR2B/UBE2M/CTSZ/ITGAM/DAXX/TMEM259/RHOA/AKT2/MAP3K11/MAX/BID/HSF1/AKT1/BAD/PTK2B/NLRP1/PARK7/CCL5/CX3CL1/MT3/CDC42/PICALM/LRRK2/BCL2L11/CNTFR/GBA/INPP5A/AGAP2/RAB29/SNCG/CLU/DNAJC5/FGF21/DDIT4/FOXQ1/NUPR1/FYN/CDK5/GPX1/SRPK2/DKK1/C1QA…	117
GO:0071605	BP	GO:0071605	monocyte chemotactic protein-1 production	14/4471	21/18800	3.70356708683891e-05	0.000340858311974661	0.000231283868935366	CLEC7A/TRPV4/NR1H4/NOD2/SELENOK/ADIPOQ/LGALS9/APOD/GSTP1/AGER/MCOLN2/OAS1/TWIST1/IL1B	14
GO:0071637	BP	GO:0071637	regulation of monocyte chemotactic protein-1 production	14/4471	21/18800	3.70356708683891e-05	0.000340858311974661	0.000231283868935366	CLEC7A/TRPV4/NR1H4/NOD2/SELENOK/ADIPOQ/LGALS9/APOD/GSTP1/AGER/MCOLN2/OAS1/TWIST1/IL1B	14
GO:1903902	BP	GO:1903902	positive regulation of viral life cycle	14/4471	21/18800	3.70356708683891e-05	0.000340858311974661	0.000231283868935366	VPS4A/VPS37B/TMPRSS2/LGALS1/TMPRSS4/LGALS9/TSG101/P4HB/TRIM21/CD209/CLEC4G/HLA-DRB1/CD4/CD74	14
GO:0062207	BP	GO:0062207	regulation of pattern recognition receptor signaling pathway	44/4471	106/18800	3.91348466219609e-05	0.000359651529043342	0.000244035701003671	GPS2/ARRB2/SLC15A3/NINJ1/SEC14L1/FLOT1/CD300A/GPR108/SLC15A4/NFKBIL1/TICAM2/CYBA/IRF1/IRF7/HSPA1A/OASL/NLRP6/LILRA4/LILRA2/LYN/TLR2/IFI35/TLR9/LTF/NOD2/SLC46A2/PELI1/BPIFB1/CD300LF/HSPA1B/TLR1/FCRL3/TLR5/RIOK3/TLR4/TREML4/TLR6/TNFAIP3/USP15/TREM2/IRF4/F2RL1/CAV1/CD36	44
GO:1903076	BP	GO:1903076	regulation of protein localization to plasma membrane	43/4471	103/18800	4.04836561054358e-05	0.000370645152074128	0.000251495245274271	CLN3/VPS4A/TMBIM1/LGALS3/RHOG/STX4/BCL2L1/GRIPAP1/TGFB1/AP2M1/CSK/ABI3/STX3/SQSTM1/AKT1/ACTB/CIB1/PICALM/ITGA3/INS/EPHA3/NUMB/CDK5/PKDCC/GBP1/CSRP3/ZDHHC7/RAMP3/WNK3/RER1/LDLRAP1/RANGRF/PID1/PRKCH/ARHGEF16/EPHA2/GPER1/TNF/TREM2/EZR/AGR2/LRP1/IFNG	43
GO:1905477	BP	GO:1905477	positive regulation of protein localization to membrane	43/4471	103/18800	4.04836561054358e-05	0.000370645152074128	0.000251495245274271	CLN3/LGALS3/RHOG/BBC3/STX4/ITGB2/TCAF2/ITGAM/AKT2/STX3/TNFAIP6/SQSTM1/AKT1/CIB1/NECAB2/GZMB/ITGA3/HPCA/FIS1/CD81/MFF/EPHA3/STOM/FYN/CDK5/CDK5R1/RAMP3/WNK3/RER1/CHP1/MYO1C/ERBB2/RANGRF/PRKCH/ARHGEF16/EPHA2/GPER1/TNF/TREM2/EZR/AGR2/LRP1/IFNG	43
GO:0071402	BP	GO:0071402	cellular response to lipoprotein particle stimulus	20/4471	36/18800	4.05079890987792e-05	0.000370645152074128	0.000251495245274271	CD68/ITGB2/FCER1G/AKT1/MYD88/ADTRP/CD81/FGF21/CES1/ABCG1/PPARG/TLR4/TLR6/TICAM1/TREM2/ABCA1/SMPD3/CD9/CD36/APOE	20
GO:0060048	BP	GO:0060048	cardiac muscle contraction	54/4471	138/18800	4.06742046959513e-05	0.000371625073719113	0.000252160155183591	MAP2K3/PRKACA/CALM1/ZC3H12A/BIN1/TNNI2/P2RX4/MYL4/GSN/GRK2/RGS2/CALM3/CALM2/CASQ2/MYH6/ATP1A2/TNNT2/GSTO1/TMEM38A/MYBPC3/SRI/RYR2/KCNQ1/FKBP1B/TPM1/HRC/SCN1B/TNNC1/GAA/TNNI3/KCNJ8/CSRP3/SMAD7/MAP2K6/CXCR4/MYH7/MYL3/SLC8A1/MYL2/RANGRF/TNNI1/SLC9A1/KCNJ2/KCNE1/NEDD4L/CAMK2D/DSC2/TRPM4/TCAP/NPPA/GJA1/CAV1/MYLK2/KCNE3	54
GO:0042100	BP	GO:0042100	B cell proliferation	42/4471	100/18800	4.1776386466596e-05	0.000381141313975359	0.000258617245378729	CD300A/BCL6/BAX/TYROBP/FCGR2B/SASH3/BST1/LYN/PKN1/BLK/TLR9/INPP5D/MNDA/PLCL2/CD81/CD40/CD22/PTPRC/CD79A/TNFRSF13B/PRKCD/CTLA4/PELI1/CR2/IL7R/IL10/CD40LG/CD320/MS4A1/CD19/FCRL3/TNFRSF13C/LEF1/IKZF3/CARD11/TLR4/TNFRSF4/TICAM1/RAG2/CD70/CDKN1A/CD74	42
GO:0002726	BP	GO:0002726	positive regulation of T cell cytokine production	16/4471	26/18800	4.41615385618484e-05	0.000400576380086261	0.000271804593685136	HLA-A/ARID5A/B2M/CD55/SASH3/PRKCZ/IL18R1/IL1R1/CD81/SLAMF1/TBX21/IL6/GATA3/XCL1/NLRP3/IL1B	16
GO:0031664	BP	GO:0031664	regulation of lipopolysaccharide-mediated signaling pathway	16/4471	26/18800	4.41615385618484e-05	0.000400576380086261	0.000271804593685136	NFKBIL1/CD55/LILRA2/CX3CL1/CARD16/PRDX2/LTF/SASH1/BMP6/SIGIRR/LY96/SCIMP/TNFAIP3/LY86/TRIB1/CD36	16
GO:1901623	BP	GO:1901623	regulation of lymphocyte chemotaxis	16/4471	26/18800	4.41615385618484e-05	0.000400576380086261	0.000271804593685136	PADI2/KLRK1/TNFSF14/PTK2B/CCL5/S100A7/CCL4/CCL7/SLC8B1/CCL21/CCL2/XCL1/XCL2/CCL3/CXCL10/CCR2	16
GO:1903901	BP	GO:1903901	negative regulation of viral life cycle	16/4471	26/18800	4.41615385618484e-05	0.000400576380086261	0.000271804593685136	IFITM2/IFITM1/IFITM3/FCN1/GSN/TRIM31/TRIM26/TRIM25/FCN3/CH25H/APCS/BST2/SNX3/TRIM10/TRIM8/PTX3	16
GO:0010880	BP	GO:0010880	regulation of release of sequestered calcium ion into cytosol by sarcoplasmic reticulum	18/4471	31/18800	4.44093271306744e-05	0.000401087687275028	0.000272151532869771	PRKACA/CALM1/CALM3/CALM2/CASQ2/ATP1A2/GSTO1/TMEM38A/SRI/RYR2/TRDN/FKBP1B/DHRS7C/HRC/SLC8A1/CAMK2D/CASQ1/CHD7	18
GO:0045577	BP	GO:0045577	regulation of B cell differentiation	18/4471	31/18800	4.44093271306744e-05	0.000401087687275028	0.000272151532869771	XBP1/ZFP36L1/PTPN6/STAT5B/BAD/CD27/CR1/TLR9/SLAMF8/INPP5D/NFAM1/IL10/ID2/FCRL3/IKZF3/CARD11/IL4I1/INHBA	18
GO:2000515	BP	GO:2000515	negative regulation of CD4-positive, alpha-beta T cell activation	18/4471	31/18800	4.44093271306744e-05	0.000401087687275028	0.000272151532869771	BCL6/IL4R/VSIR/HLX/ZC3H12A/ZBTB7B/JAK3/LGALS7B/LGALS9C/TBX21/LGALS9/CD274/SMAD7/LGALS9B/FOXP3/XCL1/TARM1/RUNX3	18
GO:0030888	BP	GO:0030888	regulation of B cell proliferation	30/4471	64/18800	4.45596897870348e-05	0.000401292564471777	0.000272290548962547	CD300A/BCL6/TYROBP/FCGR2B/SASH3/BST1/LYN/PKN1/BLK/TLR9/INPP5D/MNDA/CD81/CD40/CD22/PTPRC/TNFRSF13B/CTLA4/PELI1/IL10/CD320/FCRL3/TNFRSF13C/IKZF3/CARD11/TLR4/TNFRSF4/TICAM1/CDKN1A/CD74	30
GO:0034340	BP	GO:0034340	response to type I interferon	30/4471	64/18800	4.45596897870348e-05	0.000401292564471777	0.000272290548962547	TREX1/IFITM2/IFITM1/TRIM41/ZBP1/IFITM3/IRF3/IRF7/PTPN6/TYK2/SMPD1/CDC37/IFNAR2/MYD88/SP100/NLRC5/JAK1/PTPN1/RNF185/CH25H/MX1/IRAK1/ISG15/IFIT1B/FADD/ADAR/IFI27/OAS1/IFNAR1/IFIT1	30
GO:0034599	BP	GO:0034599	cellular response to oxidative stress	97/4471	284/18800	4.49604814819031e-05	0.000404322727604067	0.000274346616918412	TREX1/MMP9/SIRT2/NCF1/HTRA2/MAPK13/ANKZF1/SRXN1/DIABLO/BECN1/SOD2/MAPK3/PINK1/PXN/HMOX1/ARG1/OSER1/STX4/FBXO7/ARNTL/G6PD/PRDX5/STAT6/ALOX5/ZC3H12A/HSPA1A/STK24/KDM6B/RIPK3/CHCHD2/HSF1/RELA/AKT1/PARK7/PYCR2/VNN1/MAP1LC3A/SESN2/MT3/LRRK2/PRDX2/MAPK7/EDN1/SPHK1/KLF2/MSRA/INS/DHRS2/CCS/PAX2/ERN1/NFE2L2/FYN/APOA4/TPM1/IL6/NME5/GPX1/PRKCD/GJB2/NOL3/ANKRD2/ALDH3B1/SNCA/P4HB/ZNF622/FBLN5/BRF2/IL10/AGAP3/…	97
GO:0120163	BP	GO:0120163	negative regulation of cold-induced thermogenesis	24/4471	47/18800	4.53351170032808e-05	0.000406528595552958	0.000275843372771671	TFE3/TLE3/NR1H2/ARNTL/STK11/FLCN/IL18R1/CIDEA/PLCL2/HOXC10/ADIPOQ/FOXC2/WNT10B/ARRDC3/MAP2K6/NRDC/DDIT3/PCTP/ALDH1A1/ACTN3/IL15/TLR4/IP6K1/ID1	24
GO:1905953	BP	GO:1905953	negative regulation of lipid localization	24/4471	47/18800	4.53351170032808e-05	0.000406528595552958	0.000275843372771671	ABHD5/NR1H2/PNPLA2/PPARD/AKT2/AKT1/FIS1/CES1/IL6/ABCA2/ABCG1/PCSK9/NFKBIA/THBS1/LEP/CRP/ITGB3/PPARG/TNF/TREM2/ABCA1/APOC2/APOC1/APOA2	24
GO:0000422	BP	GO:0000422	autophagy of mitochondrion	38/4471	88/18800	4.60005327984586e-05	0.000411321976061324	0.000279095843227303	GABARAP/WDR45/WIPI1/HTRA2/ATG9A/BECN1/GABARAPL2/GABARAPL1/PINK1/MAP1LC3B/GSK3A/FBXO7/HAX1/ULK1/WIPI2/TSPO/ATG4D/SQSTM1/CDC37/PARK7/CTTN/MAP1LC3A/OPTN/ATG4B/GBA/FIS1/ATG3/MFN2/MARK2/BNIP3L/SLC25A4/ATG2A/FUNDC2/SREBF1/CAMKK2/HIF1A/SPATA18/HK2	38
GO:0061726	BP	GO:0061726	mitochondrion disassembly	38/4471	88/18800	4.60005327984586e-05	0.000411321976061324	0.000279095843227303	GABARAP/WDR45/WIPI1/HTRA2/ATG9A/BECN1/GABARAPL2/GABARAPL1/PINK1/MAP1LC3B/GSK3A/FBXO7/HAX1/ULK1/WIPI2/TSPO/ATG4D/SQSTM1/CDC37/PARK7/CTTN/MAP1LC3A/OPTN/ATG4B/GBA/FIS1/ATG3/MFN2/MARK2/BNIP3L/SLC25A4/ATG2A/FUNDC2/SREBF1/CAMKK2/HIF1A/SPATA18/HK2	38
GO:0044703	BP	GO:0044703	multi-organism reproductive process	74/4471	205/18800	4.653228209361e-05	0.000415485689261978	0.00028192106316284	MMP9/PLA2G4B/ADM/BSG/UBE2A/ARG1/RARA/THBD/DEDD/PPARD/STAT5B/VMP1/APOL2/CTSB/TIMP1/AKT1/RGS2/FUT7/CYP1A1/JUNB/PRDM1/ARHGDIB/ITGA3/EDN1/VDR/SLC19A1/EPN1/EPOR/A1CF/LDOC1/CLDN4/EPYC/UCP2/CALCA/LGALS9/DDR1/IDO1/GJB2/SLC38A3/HAVCR2/HMX3/EPO/SLC2A1/PNOC/ADCYAP1/PAPPA/PRL/EMP2/KLF1/TEAD3/VEGFA/LEP/PLA2G6/ITGA5/FBLN1/CAPN2/RPL29/TGFBR2/AGT/SERPINE2/PTAFR/ITGB4/ACVR1B/AMBP/HPGD/MAFF/NPPA/SPP1/IGFBP5/GJA1/I…	74
GO:0000272	BP	GO:0000272	polysaccharide catabolic process	13/4471	19/18800	4.71006728542061e-05	0.000418776279436407	0.000284153839656433	PPP1R3B/MGAM/STBD1/PYGL/PHKG2/AOAH/INS/CHIT1/PPP1CA/GAA/PYGM/PFKM/PPP1R3D	13
GO:0035743	BP	GO:0035743	CD4-positive, alpha-beta T cell cytokine production	13/4471	19/18800	4.71006728542061e-05	0.000418776279436407	0.000284153839656433	ARID5A/ARG1/PRKCZ/IL18R1/IL1R1/CD81/SLAMF1/TBX21/IL6/GATA3/XCL1/NLRP3/IL1B	13
GO:0097501	BP	GO:0097501	stress response to metal ion	13/4471	19/18800	4.71006728542061e-05	0.000418776279436407	0.000284153839656433	ABCB6/PARK7/MT1F/MT3/MT1X/MT1B/MT2A/MT1DP/MT1M/MT1H/MT1A/MT1E/MT1G	13
GO:0042058	BP	GO:0042058	regulation of epidermal growth factor receptor signaling pathway	33/4471	73/18800	4.72980971543205e-05	0.000419937625299518	0.000284941852020973	ZGPAT/MMP9/MVP/NCF1/SHKBP1/CEACAM1/RHBDF2/PLAUR/RAB7A/RNF126/PTPN3/CBLC/GPRC5A/MVB12A/PTPRJ/TGFA/TSG101/DGKD/HIP1R/FASLG/AFAP1L2/ZFYVE28/PTPN12/VPS25/WDR54/ERRFI1/GPER1/AGT/IFI6/NEURL1/AGR2/HIP1/AREG	33
GO:0032418	BP	GO:0032418	lysosome localization	35/4471	79/18800	4.75074159648776e-05	0.000420016338614937	0.000284995261662127	LAT/STXBP2/CD300A/BORCS6/RAC2/NDEL1/IL4R/KXD1/TFEB/FGR/HMOX1/UNC13D/FLCN/DEF8/BLOC1S1/RAB3A/RABGEF1/LYN/PLEKHM1/BLK/S100A13/VPS33A/FOXF1/LGALS9/GATA1/PIK3CD/LAT2/PTGDS/PTGDR/GAB2/SNAP23/LAMTOR1/FES/ADGRE2/NR4A3	35
GO:1901184	BP	GO:1901184	regulation of ERBB signaling pathway	35/4471	79/18800	4.75074159648776e-05	0.000420016338614937	0.000284995261662127	ZGPAT/MMP9/MVP/NCF1/SHKBP1/CEACAM1/RHBDF2/PLAUR/PTPN18/RAB7A/RNF126/PTPN3/CBLC/GPRC5A/MVB12A/PTPRJ/TGFA/TSG101/DGKD/HIP1R/FASLG/AFAP1L2/ZFYVE28/PTPN12/VPS25/WDR54/ERRFI1/GPER1/AGT/IFI6/NEURL1/LGMN/AGR2/HIP1/AREG	35
GO:1990849	BP	GO:1990849	vacuolar localization	35/4471	79/18800	4.75074159648776e-05	0.000420016338614937	0.000284995261662127	LAT/STXBP2/CD300A/BORCS6/RAC2/NDEL1/IL4R/KXD1/TFEB/FGR/HMOX1/UNC13D/FLCN/DEF8/BLOC1S1/RAB3A/RABGEF1/LYN/PLEKHM1/BLK/S100A13/VPS33A/FOXF1/LGALS9/GATA1/PIK3CD/LAT2/PTGDS/PTGDR/GAB2/SNAP23/LAMTOR1/FES/ADGRE2/NR4A3	35
GO:0051146	BP	GO:0051146	striated muscle cell differentiation	96/4471	281/18800	4.85231538820207e-05	0.000427990532523483	0.000290406021364964	XBP1/ARRB2/EHD1/FLOT1/IL4R/CAPN3/RBM38/RARA/BIN3/GSK3A/FLII/TMOD4/G6PD/CSRP1/TGFB1/WDR1/KDM6B/CD53/LMOD1/TNFSF14/AKT1/RGS2/MYH6/PI16/PLEKHO1/MYL9/DMPK/TNNT2/CEACAM5/HDAC5/MYPN/EDN1/CD81/ACTC1/SHOX2/MYOZ2/ANKRD1/WNT10B/KLF5/TPM1/NRAP/GPX1/DKK1/ACTN2/PGM5/KLHL40/LDB3/KRT19/CTDP1/MYF6/HOPX/CSRP3/CFLAR/SLC8A1/LMOD3/MYL2/SLC9A1/KLHL41/PLD3/ACTN3/TMOD1/CXCL9/ASB2/IFT20/VEGFA/FHL2/FLNC/SORT1/TMEM119/TNN…	96
GO:0007565	BP	GO:0007565	female pregnancy	68/4471	185/18800	4.85455376533954e-05	0.000427990532523483	0.000290406021364964	MMP9/ADM/BSG/UBE2A/ARG1/RARA/THBD/DEDD/PPARD/STAT5B/VMP1/APOL2/CTSB/TIMP1/AKT1/RGS2/FUT7/JUNB/PRDM1/ARHGDIB/ITGA3/VDR/SLC19A1/EPN1/EPOR/A1CF/LDOC1/CLDN4/EPYC/UCP2/CALCA/LGALS9/DDR1/IDO1/GJB2/SLC38A3/HAVCR2/HMX3/EPO/SLC2A1/PNOC/ADCYAP1/PAPPA/PRL/EMP2/KLF1/TEAD3/VEGFA/LEP/PLA2G6/ITGA5/FBLN1/CAPN2/RPL29/TGFBR2/AGT/ITGB4/ACVR1B/AMBP/HPGD/NPPA/SPP1/IGFBP5/GJA1/IL1B/LIF/TPPP3/SCGB1A1	68
GO:0009595	BP	GO:0009595	detection of biotic stimulus	21/4471	39/18800	4.87833883767567e-05	0.000429485125120858	0.000291420152886066	HLA-B/HLA-A/PGLYRP1/TSPO/PAK1/CLEC7A/TLR2/NOD2/PTPRJ/NLRC4/CRTAM/TLR1/SRPX/LY96/TLR4/CD1D/TLR6/NAIP/TREM2/NLRP3/HLA-DRB1	21
GO:0033673	BP	GO:0033673	negative regulation of kinase activity	83/4471	236/18800	4.89514386272208e-05	0.000430361878616378	0.000292015059723959	ZGPAT/CDKN2D/INPP5K/DBNDD2/ADORA2A/CD300A/MVP/PIK3IP1/GADD45B/CDKN1B/FBXO7/RGS14/NPRL2/CEACAM1/SH3BP5/CSK/PTPN6/MIDN/PYCARD/SMPD1/CDK5RAP3/AKT1/RGS2/SH3BP5L/PARK7/LYN/PKN1/PIP4K2C/DUSP16/CAMK2N1/SFRP2/GBA/CBLC/PPP1R1B/GPRC5A/ADIPOQ/SFN/SERPINB3/GCKR/PTPRC/WASHC1/PTPRJ/LILRB4/PTPN1/PIP4K2A/DUSP1/PRKCD/SORL1/GADD45A/SNCA/TSG101/CHP1/SLC8A1/ADAR/GSTP1/STK38/RASIP1/TRIB2/ZFYVE28/EPHA1/CDKN2B/TRIM27/U…	83
GO:0048259	BP	GO:0048259	regulation of receptor-mediated endocytosis	45/4471	110/18800	4.92965760373929e-05	0.000432790889624374	0.00029366322567409	ARRB2/UNC119/FLOT1/DNM2/SDCBP/B2M/ARF1/CD63/TNK2/AP2M1/ANKRD13D/RABGEF1/PLCG2/NECAB2/ANKRD13A/PICALM/LRPAP1/ANXA2/HPCA/ADIPOQ/APOA5/CLU/HNRNPK/NUMB/DKK1/CCL21/CCL19/RAC1/ABCA2/DGKD/HIP1R/PCSK9/C3/PICK1/LDLRAP1/VEGFA/ITGB3/APLN/WDR54/PPT1/TF/APOC3/HIP1/APOC2/APOC1	45
GO:0043370	BP	GO:0043370	regulation of CD4-positive, alpha-beta T cell differentiation	25/4471	50/18800	4.99193338023181e-05	0.000437037510141186	0.000296544701021834	BCL6/IL4R/RARA/HLX/ZC3H12A/SASH3/SOCS1/ZBTB7B/JAK3/PRKCZ/IL27/TBX21/LGALS9/CCL19/IL12RB1/SMAD7/FOXP3/GATA3/CD86/NFKBID/NLRP3/HLA-DRB1/IRF4/IFNG/RUNX3	25
GO:2000107	BP	GO:2000107	negative regulation of leukocyte apoptotic process	25/4471	50/18800	4.99193338023181e-05	0.000437037510141186	0.000296544701021834	BCL6/HCLS1/IRF7/LILRB1/ORMDL3/TSC22D3/CCL5/CD27/JAK3/NOD2/PTCRA/SLC46A2/CCL21/IDO1/CCR7/CCL19/PIP/IL7R/FADD/BCL10/HIF1A/CCR5/GAS6/EFNA1/CD74	25
GO:0008203	BP	GO:0008203	cholesterol metabolic process	54/4471	139/18800	5.12821643495785e-05	0.000448344485537484	0.000304216865448345	STARD3/DGAT2/RXRA/POR/APOBR/G6PD/PPARD/NPC2/SMPD1/APOL2/CYB5R3/CYP27A1/HSD17B7/MVK/ACADVL/MVD/MT3/SNX17/CYP11A1/EPHX2/GBA/NR1H4/APOA5/FDPS/CES1/APOA4/CYP11B1/CYP1A2/APOF/AKR1D1/CH25H/HMGCS2/ABCG1/PCSK9/CYP2C9/NR0B2/PON1/LDLRAP1/SULT2A1/SREBF1/LPCAT3/TSKU/LEP/DGKQ/APOA1/APOL1/IDI1/CYP3A4/IDI2/ABCA1/DHCR7/APP/APOE/APOA2	54
GO:0003015	BP	GO:0003015	heart process	89/4471	257/18800	5.13564773157425e-05	0.000448370578342718	0.000304234570297352	TREX1/ADM/MAP2K3/PRKACA/GNAI2/CALM1/GSK3A/ZC3H12A/BIN1/TNNI2/P2RX4/MYL4/GSN/GRK2/EXT1/RGS2/CALM3/CALM2/CASQ2/MYH6/DMPK/ATP1A2/TNNT2/GSTO1/CDC42/TMEM38A/MYL7/MYBPC3/SRI/EDN1/ACTC1/RYR2/TRDN/KCNQ1/FKBP1B/EDNRB/SHOX2/SLC8A2/FYN/CALCA/TPM1/GPX1/HSPB7/HRC/KCNH6/SCN1B/TNNC1/DES/HOPX/GAA/TNNI3/KCNJ8/CSRP3/FXYD1/RAMP3/SMAD7/MAP2K6/CXCR4/MYH7/ATP2A3/MYL3/SLC8A1/EPAS1/MYL2/THRB/RANGRF/TNNI1/SLC9A1/SREBF1/K…	89
GO:1901214	BP	GO:1901214	regulation of neuron death	105/4471	313/18800	5.15515173368221e-05	0.000449449151150158	0.000304966418349957	CHMP4A/EGLN2/ARRB2/HLA-F/ADORA2A/ADAM8/CEBPB/HTRA2/CHMP4B/TNFRSF1B/CDC34/CLN3/SOD2/IKBKG/BAX/TYROBP/PINK1/CORO1A/HMOX1/PSMC1/MAP2K7/ITGB2/FBXO7/G6PD/BCL2L1/FCGR2B/UBE2M/CTSZ/ITGAM/DAXX/TMEM259/RHOA/MAP3K11/HSF1/AKT1/BAD/PTK2B/PARK7/CCL5/CX3CL1/MT3/CDC42/PICALM/LRRK2/BCL2L11/CNTFR/GBA/INPP5A/AGAP2/RAB29/SNCG/CLU/DNAJC5/FGF21/DDIT4/FOXQ1/NUPR1/FYN/CDK5/SRPK2/DKK1/C1QA/CDK5R1/SORL1/SNCA/EPO/BOK/PCSK…	105
GO:0045765	BP	GO:0045765	regulation of angiogenesis	114/4471	345/18800	5.23799011916265e-05	0.000456038862729313	0.000309437760064835	XBP1/ADM/NINJ1/C5AR1/TNFSF12/ITGAX/HGS/PRKD2/CTSH/HMOX1/FOXO4/ANXA3/STAT3/LRG1/CEACAM1/PKM/PF4/ALOX5/ZC3H12A/CAMP/SIRT6/BTG1/CHI3L1/SEMA4A/PTK2B/PGK1/FKBPL/HLA-G/ADGRB2/SP100/SPINK5/MAPK7/SPHK1/SFRP2/KLF2/CLDN5/SASH1/KLK3/HTATIP2/KRT1/CD40/JAK1/FOXC2/EPN1/RNH1/NPR1/RRAS/NFE2L2/RHOJ/ECSCR/C3AR1/SULF1/IL6/CCR3/GADD45A/PIK3CD/MIR377/CXCR4/DCN/FASLG/C3/IL10/COL4A2/ERBB2/CREB3L1/PTGIS/ADAMTS1/PRL/EMP2…	114
GO:0030838	BP	GO:0030838	positive regulation of actin filament polymerization	26/4471	53/18800	5.39359914949688e-05	0.000468937264920296	0.000318189761283561	VASP/HCK/FCHSD1/ARPC2/BIN1/RHOA/LMOD1/CDC42EP3/PYCARD/PFN1/CDC42EP2/PTK2B/CTTN/CCL21/CCR7/NCK2/CDC42EP5/PFN2/GRB2/CDC42EP4/CSF3/ALOX15/EVL/TENM1/CCL24/CDC42EP1	26
GO:0090313	BP	GO:0090313	regulation of protein targeting to membrane	19/4471	34/18800	5.65710795189226e-05	0.000491092211688734	0.000333222640414413	INPP5K/GDI1/DMTN/ITGB2/TCAF2/ITGAM/AKT2/CIB1/HPCA/FIS1/MFF/STOM/FYN/CDK5/CDK5R1/CHP1/MYO1C/ERBB2/KCNE1	19
GO:0034142	BP	GO:0034142	toll-like receptor 4 signaling pathway	22/4471	42/18800	5.66404475778447e-05	0.000491092211688734	0.000333222640414413	NINJ1/TICAM2/CD14/LILRA2/LYN/IFI35/LTF/S100A14/NR1H4/TNIP3/PELI1/IRAK1/BPIFB1/NFKBIA/LY96/TLR4/OAS1/SCIMP/TNFAIP3/TREM2/NMI/F2RL1	22
GO:0034764	BP	GO:0034764	positive regulation of transmembrane transport	76/4471	213/18800	5.79066456434757e-05	0.000501340434176286	0.000340176405258521	TMSB4X/ACSL1/DNM2/CAPN3/CALM1/BAX/PINK1/SLC9A3R1/G6PD/SLC26A6/CAPN10/AKT2/IFNGR2/VMP1/TESC/AKT1/CALM3/CTSS/CALM2/PLCG2/CX3CL1/GSTO1/JPH2/SRI/EDN1/BDKRB1/INS/ADIPOQ/RYR2/TRDN/KCNQ1/SLC1A2/NFE2L2/FGF21/COX17/CDK5/C1QTNF12/ACTN2/GLRX/SNCA/FXYD1/RAMP3/F2RL3/WNK3/CHP1/C3/SLC9A1/CD19/PLP1/KCNJ2/CXCL9/KCNE1/CCL2/ITLN1/XCL1/GAL/PLCG1/CASQ1/GPER1/AGT/PTAFR/TREM2/GH1/CACNG4/MIR210/MAPK14/NPPA/NTSR1/IFNG/SL…	76
GO:0045444	BP	GO:0045444	fat cell differentiation	83/4471	237/18800	5.79819433099205e-05	0.000501340434176286	0.000340176405258521	XBP1/GPS2/SIRT2/FFAR2/TMEM120A/BSCL2/TFE3/SDF4/CEBPB/GRK5/AXIN1/SOD2/METRNL/ZFP36L1/ARNTL/LRG1/TGFB1/ALOX5/ZC3H12A/FLCN/PPARD/AKT2/PSMB8/AKT1/RETN/RGS2/SOCS1/ZBTB7B/PIM1/HES1/CEBPD/TRPV4/MEDAG/RORC/SFRP2/INS/ERO1A/ADIPOQ/JDP2/CMKLR1/WNT10B/ZFP36/KLF5/STEAP4/IL6/GPX1/CCDC85B/FBXO9/INHBB/LAMB3/MAFB/MB/ID2/DDIT3/ZFPM2/CCDC71L/SREBF1/ANGPTL8/TRIB2/LEP/GATA3/FRZB/PPARG/FABP4/SORT1/ZNF385A/SLC2A4/RUNX1…	83
GO:0002830	BP	GO:0002830	positive regulation of type 2 immune response	12/4471	17/18800	5.84397724219301e-05	0.000503222478690757	0.000341453435982207	IL4R/RARA/PRKCZ/NOD2/CD81/IL6/IDO1/GATA3/XCL1/CD86/NLRP3/CD74	12
GO:0044247	BP	GO:0044247	cellular polysaccharide catabolic process	12/4471	17/18800	5.84397724219301e-05	0.000503222478690757	0.000341453435982207	PPP1R3B/MGAM/STBD1/PYGL/PHKG2/AOAH/INS/PPP1CA/GAA/PYGM/PFKM/PPP1R3D	12
GO:0072376	BP	GO:0072376	protein activation cascade	12/4471	17/18800	5.84397724219301e-05	0.000503222478690757	0.000341453435982207	GP9/KLKB1/F12/PRCP/GP5/FGA/SERPINC1/FGB/FGG/FBLN1/APOH/FN1	12
GO:0090316	BP	GO:0090316	positive regulation of intracellular protein transport	59/4471	156/18800	5.88577039692169e-05	0.000506127944118327	0.000343424892336765	OAZ1/PIK3R2/HDAC3/RAC2/HTRA2/PRKACA/CAMK1/UBL5/PINK1/BBC3/GSK3A/OAZ2/HCLS1/ITGB2/BCAP31/RNF31/TGFB1/ZC3H12A/TCAF2/UBE2D3/ERGIC3/ITGAM/AKT2/CIB1/HSPA1L/VAMP2/CDC42/ABLIM3/GZMB/PLK3/HPCA/FIS1/CD81/RAB29/SFN/MFF/STOM/FYN/CDK5/PRKCD/B3GAT3/CDK5R1/SORL1/NPEPPS/CHP1/MYO1C/ERBB2/EMD/UBE2J2/LEP/SH3GLB1/BAG3/TENM1/EDEM2/HYAL2/MAPK14/GAS6/IFNG/IL1B	59
GO:0035994	BP	GO:0035994	response to muscle stretch	15/4471	24/18800	5.94834695480982e-05	0.000509418378173495	0.00034565756289817	RAF1/GSN/RELA/EDN1/RYR2/ANKRD1/CSRP3/SLC8A1/SLC9A1/NFKBIA/GPI/TCAP/MAPK14/NPPA/CDH2	15
GO:0042730	BP	GO:0042730	fibrinolysis	15/4471	24/18800	5.94834695480982e-05	0.000509418378173495	0.00034565756289817	USF1/THBD/KLKB1/KRT1/F12/PLG/PLAT/FGA/THBS1/PROS1/FGB/FGG/HRG/APOH/SERPINB2	15
GO:0051043	BP	GO:0051043	regulation of membrane protein ectodomain proteolysis	15/4471	24/18800	5.94834695480982e-05	0.000509418378173495	0.00034565756289817	ADAM8/TNFRSF1B/TIMP1/TIMP3/PTPN3/FURIN/IL10/NRDC/ADAM9/TNF/TIMP4/TIMP2/IFNG/IL1B/APOE	15
GO:0002825	BP	GO:0002825	regulation of T-helper 1 type immune response	17/4471	29/18800	6.13163989467069e-05	0.000524401202420407	0.000355823914832877	SLC11A1/ARID5A/IL4R/HLX/JAK3/IL18R1/IL1R1/IL27/SLAMF1/TBX21/CCL19/HAVCR2/IL12RB1/XCL1/IL1RL1/IL1B/CCR2	17
GO:0051591	BP	GO:0051591	response to cAMP	38/4471	89/18800	6.20218320664018e-05	0.00052971363637147	0.000359428580567878	INPP5K/AQP9/DMTN/BSG/ZFP36L1/THBD/SLC26A6/PTK2B/ADIPOQ/PDE2A/KCNQ1/DUOX2/PCK1/WNT10B/CDO1/GATA1/GPD1/INHBB/HMGCS2/CPS1/PLAT/SLC8A1/SREBF1/RAP1A/KCNE1/DGKQ/RAPGEF1/COL1A1/CYP1B1/AQP1/CARM1/PTAFR/EZR/ASS1/IGFBP5/APP/PER1/AREG	38
GO:0043030	BP	GO:0043030	regulation of macrophage activation	29/4471	62/18800	6.23907854736158e-05	0.000532141760498167	0.000361076144739115	IL4R/CST7/FCGR2B/ZC3H12A/TNIP2/CX3CL1/LRRK2/MMP8/SPHK1/PTPRC/IL6/HAVCR2/SNCA/GPR137B/IL10/BPI/IL33/THBS1/TLR4/GRN/TLR6/CTSC/IL1RL1/VSIG4/CCL3/TREM2/HAMP/RORA/CD74	29
GO:0055001	BP	GO:0055001	muscle cell development	67/4471	183/18800	6.32011366167075e-05	0.000538322960396509	0.000365270297490941	ADM/CAPN3/ACTN1/BIN3/GSK3A/FLII/TMOD4/G6PD/CSRP1/DYSF/WDR1/BIN1/LMOD1/EFEMP2/RGS2/MYH6/PI16/MYL9/HES1/TNNT2/MYPN/EDN1/ACTC1/SHOX2/MYOZ2/ANKRD1/WNT10B/TPM1/NRAP/GPX1/ACTN2/PGM5/KLHL40/LDB3/KRT19/CTDP1/MYF6/CSRP3/CFLAR/SLC8A1/LMOD3/MYL2/KLHL41/ACTN3/TMOD1/ASB2/VEGFA/FHL2/FLNC/RAMP2/UCHL1/TNNT1/MYOZ1/CASQ1/ALPK3/AGT/TNNT3/WFIKKN1/RYR1/ACTA1/HAMP/TCAP/MYOM2/MYO18B/KEL/PDGFRB/XK	67
GO:0045576	BP	GO:0045576	mast cell activation	30/4471	65/18800	6.40487234561132e-05	0.00054480416190139	0.000369668011458116	LAT/STXBP2/CD300A/RAC2/IL4R/FGR/HMOX1/S100A12/LCP2/UNC13D/PTPN6/RABGEF1/LYN/BLK/PLSCR1/S100A13/FOXF1/NDRG1/LGALS9/GATA1/CD300LF/PIK3CD/LAT2/PTGDS/PTGDR/GAB2/SNAP23/FES/ADGRE2/NR4A3	30
GO:1904375	BP	GO:1904375	regulation of protein localization to cell periphery	49/4471	124/18800	6.75491883824466e-05	0.000573802970502783	0.000389344681828838	CLN3/VPS4A/TMBIM1/LGALS3/RHOG/STX4/BCL2L1/GRIPAP1/TGFB1/AP2M1/CSK/ABI3/STX3/SQSTM1/AKT1/ACTB/CIB1/PICALM/PRKCZ/ITGA3/INS/EPHA3/NUMB/CDK5/PKDCC/MISP/GBP1/CSRP3/ABCA2/ZDHHC7/RAMP3/WNK3/RER1/LDLRAP1/RANGRF/PID1/PRKCH/RAP1A/ARHGEF16/EPHA2/GPER1/TNF/GPC4/TREM2/EZR/AGR2/GPC6/LRP1/IFNG	49
GO:0035966	BP	GO:0035966	response to topologically incorrect protein	60/4471	160/18800	6.80776249430562e-05	0.000577511404037856	0.0003918609791452	XBP1/HSPA6/DNAJB2/DNAJC4/STUB1/RHBDD2/BAX/OS9/AUP1/ABCA7/HSPA1A/HERPUD1/DAXX/FBXO6/HSF1/CREB3/CDK5RAP3/HSPA1L/OPTN/HSPB3/HSPB8/RNF126/BCL2L11/DNAJB5/ERO1A/SDF2L1/HSPB2/F12/CLU/ERN1/NFE2L2/FGF21/PTPN1/MFN2/HSPB7/RNF185/TMBIM6/NCK2/BAG6/DNAJB1/DERL2/BOK/DNAJB12/HSPA1B/DDIT3/CREB3L1/THBS1/UBE2J2/CREBRF/WFS1/BAK1/PPP1R15A/BAG3/DNAJB9/CREB3L3/EDEM2/HSPB1/CHAC1/AGR2/SERPINH1	60
GO:0048660	BP	GO:0048660	regulation of smooth muscle cell proliferation	63/4471	170/18800	6.83466851120237e-05	0.000579012483307522	0.000392879512092382	MMP9/SOD2/CDKN1B/GNAI2/HMOX1/CYBA/TGFB1/PPARD/RHOA/AKT1/EFEMP2/ZNF143/ANG/CCL5/MYD88/CX3CL1/EDN1/ADIPOQ/NPR1/ERN1/S1PR1/MFN2/TPM1/IL6/APOD/IRAK1/SF1/HTR1B/IL10/LDLRAP1/ID2/ADAMTS1/IGF1R/THBS1/IL15/GNAI3/AIF1/PPARG/PTEN/TLR4/IGFBP3/NDRG2/TNFAIP3/APLN/TGFBR2/GPER1/AGT/TNF/PTAFR/HPGD/PTGIR/ELN/TRIB1/CDKN1A/SMPD3/IGFBP5/GJA1/IL6R/IFNG/NR4A3/PDGFRB/PDGFD/APOE	63
GO:0045926	BP	GO:0045926	negative regulation of growth	85/4471	245/18800	6.94801227001543e-05	0.000587822410892557	0.000398857345301445	CDKN2D/NDUFA13/SERTAD3/DNAJB2/BCL6/ADIPOR1/CDA/CDKN1B/SIPA1/GSK3A/G6PD/ULK1/ARHGAP4/TGFB1/STK11/HSPA1A/FLCN/PPARD/OSGIN1/SEMA4B/BTG1/SEMA4A/RGS2/PI16/WWC3/SESN2/MT1F/MT3/MT1X/FBP1/SFRP2/BDKRB1/ENO1/CGA/MT1B/NPR1/HNF4A/PTPRJ/TMPRSS4/ING1/CRYAB/CDK5/ST20/CDK5R1/CTDP1/CCDC85B/MT2A/SEMA6B/GNG4/MYL2/HSPA1B/MT1M/SEMA4D/BST2/FRZB/SEMA7A/PSRC1/PTEN/MT1H/RBP4/MT1A/HRG/MYOZ1/TGFBR2/TSPYL2/GDF15/PPT1/AGT/NP…	85
GO:0010889	BP	GO:0010889	regulation of sequestering of triglyceride	11/4471	15/18800	6.99701075847997e-05	0.000588010823901138	0.000398985189886868	ABHD5/PNPLA2/PLIN5/CIDEA/FITM1/APOC4/PPARG/PLIN3/TREM2/PLIN2/OSBPL11	11
GO:0030852	BP	GO:0030852	regulation of granulocyte differentiation	11/4471	15/18800	6.99701075847997e-05	0.000588010823901138	0.000398985189886868	RARA/HCLS1/HAX1/CEACAM1/TESC/EVI2B/INPP5D/ADIPOQ/C1QC/LEF1/TRIB1	11
GO:0034116	BP	GO:0034116	positive regulation of heterotypic cell-cell adhesion	11/4471	15/18800	6.99701075847997e-05	0.000588010823901138	0.000398985189886868	FLOT1/LCK/SKAP1/IL10/FGA/AGER/FGB/FGG/CEACAM6/TNF/IL1B	11
GO:0071639	BP	GO:0071639	positive regulation of monocyte chemotactic protein-1 production	11/4471	15/18800	6.99701075847997e-05	0.000588010823901138	0.000398985189886868	CLEC7A/TRPV4/NOD2/SELENOK/ADIPOQ/LGALS9/AGER/MCOLN2/OAS1/TWIST1/IL1B	11
GO:1902563	BP	GO:1902563	regulation of neutrophil activation	11/4471	15/18800	6.99701075847997e-05	0.000588010823901138	0.000398985189886868	CD300A/SPI1/CD177/ITGB2/FCGR2B/ITGAM/PLA2G2A/GRN/TNF/PRAM1/PTAFR	11
GO:0010543	BP	GO:0010543	regulation of platelet activation	24/4471	48/18800	7.03176917758853e-05	0.000589356014004287	0.000399897946773175	DMTN/THBD/FCER1G/CEACAM1/GP9/F11R/LYN/BLK/PLEK/IL6/PRKCD/GP5/C1QTNF1/CELA2A/FUNDC2/FGG/SELP/TLR4/PDPN/HRG/ABAT/SERPINE2/CD9/APOE	24
GO:0061028	BP	GO:0061028	establishment of endothelial barrier	24/4471	48/18800	7.03176917758853e-05	0.000589356014004287	0.000399897946773175	ADD1/F11R/MYD88/HPSE/TJP3/CLDN1/CLDN5/PDE2A/ICAM1/EDNRB/TNFRSF1A/FOXP3/RAP1A/VEGFA/PECAM1/RAPGEF1/CLDN3/TNF/S1PR3/AFDN/EZR/F2RL1/IL1B/PPP1R16B	24
GO:0043270	BP	GO:0043270	positive regulation of ion transport	93/4471	273/18800	7.11810899833106e-05	0.000595798044787072	0.000404269082083362	ARRB2/TMSB4X/ADORA2A/DNM2/CEBPB/LILRA5/CAPN3/CALM1/BAX/LGALS3/PINK1/SLC9A3R1/G6PD/TSPO/IFNGR2/P2RX4/VMP1/TESC/AKT1/CALM3/CTSS/CALM2/LILRA2/P2RX5/PLCG2/CCL5/CX3CL1/JAK3/GSTO1/JPH2/SRI/GABBR1/EDN1/CCR1/BDKRB1/ATP2C2/RYR2/CCL4/TRDN/KCNQ1/COX17/CYP4A11/CDK5/TRPV2/ACTN2/PTGES/GLRX/SCN1B/SLC38A3/SNCA/FXYD1/RAMP3/F2RL3/WNK3/MAP2K6/CHP1/SLC9A1/CD19/PLP1/KCNJ2/CXCL9/KCNE1/WFS1/AVP/LEP/PLA2G6/BAK1/CCL2/XCL…	93
GO:0070304	BP	GO:0070304	positive regulation of stress-activated protein kinase signaling cascade	52/4471	134/18800	7.23609398022567e-05	0.000604868174995991	0.000410423471554793	NCF1/AXIN1/GADD45B/SDCBP/SPI1/MAP2K7/FCGR2B/ZC3H12A/RELL2/MINK1/MAP3K11/CLEC7A/PYCARD/PTK2B/LTBR/MYD88/CD27/TRAF1/TRPV4/LYN/CDC42/MAP3K3/MMP8/TLR9/SPHK1/NOD2/SASH1/SLAMF1/TPD52L1/BIRC7/CCL21/MAP3K10/CCR7/GADD45G/CCL19/RNF13/GADD45A/ZNF622/MAPK8IP3/RASSF2/AGER/VEGFA/LEP/TLR4/IGFBP6/SCIMP/NAIP/TNF/FLT4/F2RL1/IL1B/APP	52
GO:0035592	BP	GO:0035592	establishment of protein localization to extracellular region	115/4471	351/18800	7.28711842582419e-05	0.000607517591839932	0.000412221190303499	PSMD9/ADORA2A/TCIRG1/ADAM8/RAF1/PIM3/NR1H2/DMTN/RAB11B/HCAR2/PREB/STX4/IL1RN/ARNTL/TGFB1/CAPN10/ALOX5/RHBDF2/WLS/C2CD2L/PPARD/APBB1/APBB3/RCN3/MIDN/PARD6A/ENSA/BAD/ERP29/PARK7/ANG/RAB3A/CCL5/LTBP2/TLR2/CPLX1/TANGO2/PFKL/ADTRP/BLK/PLEK/SRI/SIDT2/RAB8B/FAM3D/INS/NR1H4/SNCG/STX1A/FKBP1B/EDNRB/HNF4A/SNAP25/ANKRD1/AFM/SLC8B1/UCP2/IL6/PTPRN2/C1QTNF12/BAIAP3/BMP6/BLOC1S3/ARL4D/RAB11FIP5/ARFGAP3/INHBB/CD…	115
GO:1901342	BP	GO:1901342	regulation of vasculature development	115/4471	351/18800	7.28711842582419e-05	0.000607517591839932	0.000412221190303499	XBP1/ADM/NINJ1/C5AR1/TNFSF12/ITGAX/HGS/PRKD2/CTSH/HMOX1/FOXO4/ANXA3/STAT3/LRG1/CEACAM1/PKM/PF4/ALOX5/ZC3H12A/CAMP/SIRT6/BTG1/CHI3L1/SEMA4A/PTK2B/PGK1/FKBPL/HLA-G/ADGRB2/SP100/SPINK5/MAPK7/SPHK1/SFRP2/KLF2/CLDN5/SASH1/KLK3/HTATIP2/KRT1/CD40/JAK1/FOXC2/EPN1/RNH1/NPR1/RRAS/NFE2L2/RHOJ/ECSCR/C3AR1/SULF1/IL6/CCR3/GADD45A/PIK3CD/MIR377/CXCR4/DCN/FASLG/C3/IL10/COL4A2/ERBB2/CREB3L1/PTGIS/ADAMTS1/PRL/EMP2…	115
GO:0042180	BP	GO:0042180	cellular ketone metabolic process	75/4471	211/18800	7.44172056256588e-05	0.000619584840480651	0.000420409225786224	TREX1/STARD3/ADM/VKORC1/CYP4F3/CLN3/DGAT2/NR1H2/CEACAM1/PPARD/HAGH/PLIN5/AKT2/STAT5B/BCKDK/DKK3/SLC7A7/CYP4F12/WDTC1/AKT1/PARK7/ACADVL/NDUFA9/AKR1B1/TPI1/CYP11A1/COQ8B/INS/NR1H4/ADIPOQ/APOA5/EDNRB/CYP2B6/PDK3/AKR1B10/CYP17A1/CES1/APOA4/CYP11B1/MLXIPL/IDO1/BMP6/GPD1/NQO2/SNCA/TDO2/CYP19A1/EIF6/SCNN1B/BHMT/HSD17B10/PDK4/SREBF1/AKR1C2/AVP/FABP1/PPARG/DGKQ/AKR1C4/AKR1C1/TWIST1/HSD17B6/APOA1/CACNA1H/D…	75
GO:1904019	BP	GO:1904019	epithelial cell apoptotic process	47/4471	118/18800	7.48729999243324e-05	0.000622555129000467	0.000422424666796707	ARRB2/HMOX1/ZFP36L1/BCL2L1/CAPN10/CAST/GSN/BID/BAD/TNIP2/HLA-G/MAPK7/CD40/RYR2/ICAM1/NFE2L2/FGF21/ECSCR/ZFP36/NUPR1/IL6/BOK/FASLG/CFLAR/IL10/CD40LG/FGA/H19/IGF1R/THBS1/FGB/WFS1/GATA3/RAMP2/FGG/CCL2/PLCG1/CD248/FOXO3/TNFAIP3/TGFBR2/GPER1/TNF/E2F2/TEK/PLA2G1B/GAS6	47
GO:0022604	BP	GO:0022604	regulation of cell morphogenesis	102/4471	305/18800	7.50083430710365e-05	0.000622856597813124	0.000422629223560926	ILK/ARHGEF18/CDC42SE1/FMNL1/DNM2/RAC2/FGD3/ALDOA/HCK/DMTN/ARAP1/RHOG/CORO1A/SLC9A3R1/FGR/ITGB2/CAPZB/ARPC2/UNC13D/CFL1/LST1/FGD2/DBNL/WDR1/LIMS2/DAPK3/RHOA/RHOF/CDC42EP3/PREX1/MYL12B/SEMA4A/NEDD9/CDC42EP2/F11R/PTK2B/PLEKHO1/CIB1/RHOC/S100A10/RNF157/CDC42/TRIOBP/EPB42/ZRANB1/HEXB/MYH14/PALMD/PARVA/HPN/ARHGAP15/PLXNC1/RHOJ/EPB41L3/CLDN4/CCL7/FYN/TPM1/PARP6/RND3/RHOD/CPNE5/MARK2/RND1/OLFM4/RAC1/GBP1…	102
GO:0044088	BP	GO:0044088	regulation of vacuole organization	25/4471	51/18800	7.59124957204381e-05	0.000629532913058937	0.000427159328786579	CHMP4A/TREX1/WDR45/WIPI1/CHMP4B/BECN1/PINK1/ULK1/RAB1B/MTMR3/PHF23/PIP4K2C/LRRK2/ANXA2/RALB/PIP4K2A/FEZ1/NUPR1/ATG2A/SEC22B/IFT20/SH3GLB1/SNX18/GRN/C9orf72	25
GO:0051348	BP	GO:0051348	negative regulation of transferase activity	92/4471	270/18800	7.68358391794551e-05	0.000636350573230639	0.00043178534131496	TEN1/ZGPAT/CDKN2D/INPP5K/DBNDD2/ADORA2A/CD300A/MVP/PIK3IP1/GADD45B/CDKN1B/GSK3A/FBXO7/RGS14/NPRL2/CEACAM1/SH3BP5/CSK/PTPN6/RPS15/MIDN/PYCARD/SMPD1/MAD2L2/CDK5RAP3/ORMDL3/AKT1/RGS2/SH3BP5L/PARK7/LYN/PKN1/LIMK1/PIP4K2C/DUSP16/CAMK2N1/SFRP2/GBA/CBLC/PPP1R1B/GPRC5A/ADIPOQ/SFN/SERPINB3/GCKR/PTPRC/WASHC1/PTPRJ/LILRB4/PTPN1/PIP4K2A/ZFP36/DUSP1/PRKCD/SORL1/GADD45A/SNCA/TSG101/SMAD7/CHP1/SLC8A1/ADAR/GSTP1…	92
GO:0070302	BP	GO:0070302	regulation of stress-activated protein kinase signaling cascade	72/4471	201/18800	7.75134615736614e-05	0.000641117920331626	0.000435020147225036	GPS2/HDAC3/MAP2K2/NCF1/AXIN1/GADD45B/MAPK3/PINK1/SDCBP/SPI1/MAP2K7/NBR1/FCGR2B/ZC3H12A/RELL2/MINK1/MAP3K11/MAP4K4/CLEC7A/PYCARD/PTK2B/LTBR/MYD88/CD27/TRAF1/TRPV4/LYN/CDC42/DUSP16/MAP3K3/MMP8/TLR9/SPHK1/SFRP2/NOD2/SASH1/SERPINB3/SLAMF1/TPD52L1/BIRC7/DUSP1/CCL21/MAP3K10/CCR7/GADD45G/CCL19/RNF13/GADD45A/ZNF622/MAPK8IP3/SIRPA/IGF1R/GSTP1/RASSF2/AGER/VEGFA/LEP/TLR4/IGFBP6/SCIMP/NAIP/TNF/TREM2/EZR/AMBP…	72
GO:0030316	BP	GO:0030316	osteoclast differentiation	40/4471	96/18800	7.79376524015738e-05	0.000642934492121119	0.000436252752495064	LILRB3/TCIRG1/TFE3/CEBPB/SBNO2/TYROBP/LILRB1/TNFAIP6/ATP6AP1/OSCAR/JUNB/ANXA2/LTF/CCR1/INPP5D/CD81/ESRRA/GPR137/LILRB4/CAMK4/CLDN18/MAFB/GPR137B/RASSF2/GPR68/GAB2/EPHA2/BGLAP/TLR4/TCTA/GPR55/FAM20C/TNF/CCL3/TREM2/TF/CSF1/MAPK14/IFNG/SNX10	40
GO:0032091	BP	GO:0032091	negative regulation of protein binding	40/4471	96/18800	7.79376524015738e-05	0.000642934492121119	0.000436252752495064	ARRB2/DNAJB2/STUB1/CAMK1/MAPK3/BAX/B2M/SLPI/PIN1/CTSZ/AKT1/PARK7/ACTB/CARD16/LRPAP1/LRRK2/TFIP11/CARD18/RALB/ADIPOQ/XIRP1/PRKCD/DKK1/PPP1CA/TMBIM6/CFHR1/SORL1/CFHR2/GOLGA2/ATP2A3/PCSK9/IL10/IFIT2/WFIKKN1/CDKN1A/PTPRF/DHRS7B/CAV1/IFIT1/ID1	40
GO:0002717	BP	GO:0002717	positive regulation of natural killer cell mediated immunity	18/4471	32/18800	7.89733548732472e-05	0.000649468376864135	0.000440686213817418	HLA-E/HLA-F/LAMP1/VAV1/KLRK1/STAT5B/HLA-G/NCR3/KLRC2/KIR2DL4/KLRC3/KLRD1/SLAMF6/CADM1/CRTAM/SH2D1B/KLRC4/LAG3	18
GO:0002828	BP	GO:0002828	regulation of type 2 immune response	18/4471	32/18800	7.89733548732472e-05	0.000649468376864135	0.000440686213817418	BCL6/IL4R/ARG1/RARA/STAT6/HLX/PRKCZ/NOD2/CD81/TBX21/IL6/IDO1/GATA3/XCL1/CD86/NLRP3/CD74/CCR2	18
GO:0006000	BP	GO:0006000	fructose metabolic process	10/4471	13/18800	7.934962033593e-05	0.000649468376864135	0.000440686213817418	ALDOA/PFKFB3/GLYCTK/PFKFB4/ALDOC/AKR1B1/FBP1/FBP2/PFKFB2/ALDOB	10
GO:0031272	BP	GO:0031272	regulation of pseudopodium assembly	10/4471	13/18800	7.934962033593e-05	0.000649468376864135	0.000440686213817418	CDC42EP3/CDC42EP2/CDC42/WASHC1/CCL21/CCR7/CDC42EP5/CDC42EP4/CDC42EP1/F2RL1	10
GO:0031274	BP	GO:0031274	positive regulation of pseudopodium assembly	10/4471	13/18800	7.934962033593e-05	0.000649468376864135	0.000440686213817418	CDC42EP3/CDC42EP2/CDC42/WASHC1/CCL21/CCR7/CDC42EP5/CDC42EP4/CDC42EP1/F2RL1	10
GO:2001198	BP	GO:2001198	regulation of dendritic cell differentiation	10/4471	13/18800	7.934962033593e-05	0.000649468376864135	0.000440686213817418	HLA-B/CEBPB/LILRB2/FCGR2B/LILRB1/HLA-G/LGALS9/AGER/TMEM176A/TMEM176B	10
GO:0051281	BP	GO:0051281	positive regulation of release of sequestered calcium ion into cytosol	21/4471	40/18800	7.97624405229317e-05	0.000651998310958581	0.000442402859487946	CAPN3/CALM1/BAX/CALM3/CALM2/CX3CL1/GSTO1/JPH2/SRI/BDKRB1/TRDN/SNCA/F2RL3/CD19/CXCL9/XCL1/PLCG1/CASQ1/GPER1/NTSR1/CXCL10	21
GO:0032273	BP	GO:0032273	positive regulation of protein polymerization	39/4471	93/18800	8.05164342793298e-05	0.000657306890753074	0.000446004910047634	VASP/CDKN1B/HCK/PINK1/FCHSD1/ARPC2/HSPA1A/BIN1/RHOA/PAK1/LMOD1/CDC42EP3/PYCARD/PFN1/DCTN1/CDC42EP2/PTK2B/CTTN/ARL2/CCL21/CCR7/CDK5R1/NCK2/RAC1/CDC42EP5/PFN2/GRB2/CDC42EP4/HSPA1B/CSF3/PSRC1/ALOX15/EVL/TENM1/CCL24/CDC42EP1/FES/CDK5RAP2/TPPP3	39
GO:0002924	BP	GO:0002924	negative regulation of humoral immune response mediated by circulating immunoglobulin	9/4471	11/18800	8.23004245699634e-05	0.000666675861915966	0.000452362073192474	CD55/FCGR2B/PTPN6/CR1/FOXJ1/CR2/C4BPB/C4BPA/CR1L	9
GO:0006002	BP	GO:0006002	fructose 6-phosphate metabolic process	9/4471	11/18800	8.23004245699634e-05	0.000666675861915966	0.000452362073192474	HK3/TALDO1/PFKL/FBP1/GFPT2/FBP2/HK1/PFKM/HK2	9
GO:0046598	BP	GO:0046598	positive regulation of viral entry into host cell	9/4471	11/18800	8.23004245699634e-05	0.000666675861915966	0.000452362073192474	TMPRSS2/LGALS1/TMPRSS4/LGALS9/P4HB/TRIM21/HLA-DRB1/CD4/CD74	9
GO:0051673	BP	GO:0051673	membrane disruption in another organism	9/4471	11/18800	8.23004245699634e-05	0.000666675861915966	0.000452362073192474	GSDMD/DEFA3/LTF/DEFA4/DEFA6/DEFA5/MPEG1/DEFA1/DEFA1B	9
GO:0075294	BP	GO:0075294	positive regulation by symbiont of entry into host	9/4471	11/18800	8.23004245699634e-05	0.000666675861915966	0.000452362073192474	TMPRSS2/LGALS1/TMPRSS4/LGALS9/P4HB/TRIM21/HLA-DRB1/CD4/CD74	9
GO:0098883	BP	GO:0098883	synapse pruning	9/4471	11/18800	8.23004245699634e-05	0.000666675861915966	0.000452362073192474	ITGAM/CX3CL1/CDK5/C1QB/DKK1/C1QA/C3/C1QC/TREM2	9
GO:0001961	BP	GO:0001961	positive regulation of cytokine-mediated signaling pathway	27/4471	57/18800	8.44277921969303e-05	0.000682439029305068	0.000463057914286407	TRIM41/ZBP1/CASP4/LAPTM5/TICAM2/IRF3/IRF7/CPNE1/HSPA1A/CASP1/EDN1/IL1R1/NLRC5/RNF185/HPX/AGPAT2/CD300LF/CXCR4/AGPAT1/FADD/PARP9/HSPA1B/HIF1A/TREM2/CSF1/GAS6/CD74	27
GO:0071624	BP	GO:0071624	positive regulation of granulocyte chemotaxis	16/4471	27/18800	8.44635006044135e-05	0.000682439029305068	0.000463057914286407	RAC2/C5AR1/DAPK2/EDN1/S100A14/S100A7/C3AR1/CCL21/CCR7/CCL19/RAC1/XCL1/MOSPD2/CAMK1D/CD74/CXCL8	16
GO:0031099	BP	GO:0031099	regeneration	68/4471	188/18800	8.6095862551119e-05	0.000694735034655114	0.000471401168917146	ADM/NINJ1/CEBPB/NDEL1/MUSTN1/CPQ/CDKN1B/CAPN3/HMOX1/ANXA3/BIN3/NINJ2/LCP1/ULK1/IGF2R/TSPO/STK24/PPARD/RPS15/CLDN1/PTPN3/KREMEN1/CD81/IGFBP1/GFAP/APOA5/PLG/FKBP1B/TM4SF4/WNT10B/UCP2/APOA4/KLF5/CTNNA1/IL6/GPX1/FOLR1/HOPX/GATA1/SGCA/APOD/MAPK8IP3/CFLAR/IL10/NR0B2/BAAT/IGF1R/PTPN12/PTPRU/BAK1/PTEN/GRN/MYOZ1/TGFBR2/LGR6/FGF10/TNF/HAMP/TGFBR3/NNMT/CDKN1A/GAS6/SPP1/PTPRF/GJA1/CD9/NR4A3/APOA2	68
GO:0090257	BP	GO:0090257	regulation of muscle system process	86/4471	250/18800	8.8864433135654e-05	0.000716156188065027	0.000485936144488083	PRKACA/TNFRSF1B/BECN1/CALM1/GSK3A/G6PD/PROK2/ZC3H12A/DAPK3/BIN1/RHOA/TNNI2/P2RX4/GRK2/ORMDL3/RGS2/CALM3/CALM2/CASQ2/PI16/MYL9/CTTN/DMPK/TRPV4/ANXA6/ATP1A2/TNNT2/GSTO1/TMEM38A/MYBPC3/SRI/EDN1/SPHK1/ENO1/RYR2/KCNQ1/FKBP1B/FBXO32/CALCA/TPM1/HRC/DOCK4/TNNC1/CTDP1/NOL3/SGCA/TNFRSF1A/TNNI3/TRIM63/KCNMA1/SMAD7/MYH7/MYL3/SLC8A1/CHRNA3/MYL2/RANGRF/SLN/TNNI1/SLC9A1/ACTN3/KCNJ2/MYBPH/AIF1/PPARG/CAMK2D/TNNT1…	86
GO:0016241	BP	GO:0016241	regulation of macroautophagy	59/4471	158/18800	8.94040173976984e-05	0.000719550502132301	0.000488239301143742	CHMP4A/ATP6V0C/ATP6V0D1/WDR45/WIPI1/PRKACA/CHMP4B/CLN3/ATP6V1E1/BECN1/MAPK3/IKBKG/ATP6V0B/PINK1/TECPR1/HMOX1/EXOC7/ULK1/RNF31/ATP6V1B2/TBC1D25/PHF23/ATP6V0A1/AKT1/ATP6V0E1/CAPNS1/SESN2/OPTN/HSPB8/CAPN1/PIP4K2C/SUPT5H/LRRK2/ATP6V0E2/GBA/NOD2/RALB/ERN1/PIP4K2A/FEZ1/NUPR1/ATP6V1D/CDK5/CDK5R1/BNIP3L/SLC25A4/GAPDH/DCN/ATG2A/QSOX1/SEC22B/NRBP2/GNAI3/UCHL1/SH3GLB1/SNX18/BAG3/C9orf72/HIF1A	59
GO:0070059	BP	GO:0070059	intrinsic apoptotic signaling pathway in response to endoplasmic reticulum stress	29/4471	63/18800	8.95145549900509e-05	0.000719550502132301	0.000488239301143742	XBP1/CEBPB/GRINA/BAX/CASP4/BBC3/BCL2L1/HSPA1A/HERPUD1/CREB3/ERP29/PARK7/LRRK2/BCL2L11/ERO1A/SELENOK/ERN1/PTPN1/TMBIM6/NCK2/BAG6/BOK/ATP2A3/DDIT3/CREB3L1/WFS1/BAK1/PPP1R15A/CHAC1	29
GO:0014002	BP	GO:0014002	astrocyte development	22/4471	43/18800	9.00347640402129e-05	0.000721885875965279	0.000489823931110288	ADORA2A/C5AR1/FPR2/S100A9/IFNGR1/S100A8/MT3/GFAP/IL6/C1QA/TSPAN2/PLP1/AGER/TLR4/GRN/VIM/TNF/TREM2/LRP1/IFNG/IL1B/APP	22
GO:0045214	BP	GO:0045214	sarcomere organization	22/4471	43/18800	9.00347640402129e-05	0.000721885875965279	0.000489823931110288	CAPN3/CSRP1/WDR1/MYH6/TNNT2/MYPN/EDN1/MYOZ2/ANKRD1/TPM1/ACTN2/LDB3/KRT19/CSRP3/KLHL41/FLNC/TNNT1/MYOZ1/CASQ1/TNNT3/TCAP/MYOM2	22
GO:0002437	BP	GO:0002437	inflammatory response to antigenic stimulus	33/4471	75/18800	9.11966803077056e-05	0.000730270487151894	0.00049551317278823	CD68/TREX1/HLA-E/FCGR3A/PSMB4/HCK/FGR/IL1RN/FCGR2B/RHBDF2/LTA/NLRP6/EXT1/PARK7/FUT7/LYN/CD6/FURIN/NOD2/CD81/FCGR1A/FYN/GPX1/CCR7/C3/IL10/CD28/GATA3/PLCG1/TNF/TREM2/HLA-DRB1/MAPK14	33
GO:0032370	BP	GO:0032370	positive regulation of lipid transport	31/4471	69/18800	9.158993263641e-05	0.000732486407827574	0.000497016749755904	ACSL1/PRELID1/NR1H2/ABCA7/P2RX4/RETN/ANXA2/EDN1/ADIPOQ/CYP4A11/PRKCD/CYP8B1/PTGES/BMP6/C1QTNF1/MAP2K6/CYP19A1/FASLG/LDLRAP1/NKX3-1/LPCAT3/PLA2G6/GAL/APOA1/ABCA13/NTSR1/SPP1/LRP1/IL1B/ERFE/APOE	31
GO:0009743	BP	GO:0009743	response to carbohydrate	79/4471	226/18800	9.25529487985512e-05	0.000739247568167335	0.000501604425241395	XBP1/MAP2K3/MAPK13/PRKACA/RAF1/PIM3/SOD2/CDKN1B/RAB11B/STX4/MAP2K7/ZFP36L1/CYBA/SLC26A6/C2CD2L/PPARD/RHOA/TXNIP/CLEC7A/BAD/PTK2B/SESN2/VAMP2/LYN/PFKL/SRI/SIDT2/PIH1D1/NR1H4/ADIPOQ/GCKR/ICAM1/PAX2/FKBP1B/ERN1/PDK3/FGF21/HNF4A/PCK1/UCP2/GPX1/MLXIPL/PTPRN2/C1QTNF12/BAIAP3/RAB11FIP5/COL6A2/HMGCS2/CDK16/PFKFB2/MAP2K6/NR0B2/SLC8A1/GJB6/GIPR/SREBF1/IGF1R/GLUL/AGER/GPR68/THBS1/COLEC12/MIR337/LEP/PLA2G6/S…	79
GO:0006641	BP	GO:0006641	triglyceride metabolic process	42/4471	103/18800	9.45115782801846e-05	0.000753275993319521	0.000511123185178542	ACSL1/CTDNEP1/DGAT2/ABHD5/NR1H2/APOBR/GK/DGAT1/PNPLA2/PLIN5/MBOAT7/MOGAT2/APOA5/FGF21/PNLIPRP2/PCK1/APOA4/GPX1/AADAC/PNPLA1/SORL1/GPAT3/CPS1/PCSK9/SLC22A4/GPAT2/C3/PLB1/GPAT4/LIPF/SREBF1/APOH/CNEP1R1/APOA1/APOC3/THRSP/CAV1/APOC2/CYP2E1/APOC1/APOE/APOA2	42
GO:0006694	BP	GO:0006694	steroid biosynthetic process	64/4471	175/18800	9.45489593905667e-05	0.000753275993319521	0.000511123185178542	STARD3/ADM/OSBPL2/POR/G6PD/TSPO/DKK3/CYB5R3/CYP27A1/HSD17B7/MVK/CYP1A1/MVD/ACOT8/CYB5R2/AMACR/CYB5R1/CYP21A2/AKR1B1/CYP11A1/HSD3B2/NR1H4/CGA/APOA5/FDPS/NR0B1/CYP17A1/CES1/APOA4/PBX1/CYP11B1/CYP8B1/BMP6/AKR1D1/CH25H/HSD3B7/HINT2/HMGCS2/OSBPL6/SF1/FAXDC2/CYP19A1/ABCG1/BAAT/ASAH1/HSD17B10/SREBF1/IGF1R/LPCAT3/LEP/OSBPL9/DGKQ/AKR1C4/HSD17B6/TNF/APOA1/CACNA1H/IDI1/CYP3A4/IDI2/DHCR7/IFNG/APOE/SNAI1	64
GO:0060047	BP	GO:0060047	heart contraction	85/4471	247/18800	9.58891807532556e-05	0.00076298656989236	0.000517712139123506	ADM/MAP2K3/PRKACA/CALM1/GSK3A/ZC3H12A/BIN1/TNNI2/P2RX4/MYL4/GSN/GRK2/EXT1/RGS2/CALM3/CALM2/CASQ2/MYH6/DMPK/ATP1A2/TNNT2/GSTO1/CDC42/TMEM38A/MYL7/MYBPC3/SRI/EDN1/ACTC1/RYR2/TRDN/KCNQ1/FKBP1B/EDNRB/SHOX2/SLC8A2/CALCA/TPM1/GPX1/HSPB7/HRC/KCNH6/SCN1B/TNNC1/DES/HOPX/GAA/TNNI3/KCNJ8/CSRP3/FXYD1/SMAD7/MAP2K6/CXCR4/MYH7/ATP2A3/MYL3/SLC8A1/EPAS1/MYL2/THRB/RANGRF/TNNI1/SLC9A1/SREBF1/KCNJ2/KCNE1/NEDD4L/CAMK…	85
GO:0019068	BP	GO:0019068	virion assembly	19/4471	35/18800	9.62266254470885e-05	0.000764703625234385	0.000518877219125161	CHMP4A/SPCS1/RAB43/CHMP2A/CHMP4B/VPS4A/VPS28/VPS37B/CHMP1A/RAB1B/VPS37C/SNF8/MVB12A/TSG101/RAB1A/CHMP2B/PC/CHMP1B/APOE	19
GO:0016049	BP	GO:0016049	cell growth	151/4471	484/18800	9.83349824745749e-05	0.000780471843226234	0.000529576487223521	EGLN2/CDKN2D/NDUFA13/CXCL16/SERTAD3/DNM2/DNAJB2/GDI1/NDEL1/BCL6/ADIPOR1/OGFR/CDA/CDKN1B/SIPA1/CDK11A/SDCBP/S100A9/BIN3/GSK3A/CYBA/G6PD/ULK1/ARHGAP4/RPS6KA1/CYFIP2/CEACAM1/TGFB1/STK11/DBNL/CPNE1/HSPA1A/FLCN/PPARD/OSGIN1/IST1/RHOA/SEMA4B/BTG1/MAD2L2/EXT1/SEMA4A/AKT1/RGS2/CDK11B/PTK2B/PI16/CTTN/CIB1/BRAT1/RNF157/RASGRP2/SESN2/ZFYVE27/S100A8/MT3/CDC42/NRN1/FAM107A/LIMK1/PRKCZ/EXOSC4/CISH/TWF2/FBP1/ED…	151
GO:0031640	BP	GO:0031640	killing of cells of another organism	23/4471	46/18800	9.91195450658845e-05	0.000784717204388098	0.000532457108056428	PGLYRP1/S100A12/BCL2L1/CLEC7A/DEFA3/GNLY/DCD/LTF/DEFB4A/DEFA4/PRF1/DEFA6/DEFA5/MUC7/GAPDH/FCER2/ROMO1/RPS19/DEFA1/DEFA1B/HAMP/LYZ/IFNG	23
GO:0090199	BP	GO:0090199	regulation of release of cytochrome c from mitochondria	23/4471	46/18800	9.91195450658845e-05	0.000784717204388098	0.000532457108056428	PLSCR3/ARRB2/MMP9/PRELID1/BAX/PINK1/BBC3/BCL2L1/PYCARD/BID/AKT1/BAD/PLAUR/GHITM/BCL2L11/CLU/MFF/GPX1/NOL3/AVP/PLA2G6/TNFSF10/GPER1	23
GO:0045598	BP	GO:0045598	regulation of fat cell differentiation	54/4471	142/18800	0.000100103125347015	0.000791507227586584	0.000537064367965711	XBP1/GPS2/SIRT2/TFE3/CEBPB/AXIN1/SOD2/METRNL/ZFP36L1/ARNTL/TGFB1/ALOX5/ZC3H12A/FLCN/PPARD/AKT1/ZBTB7B/PIM1/HES1/TRPV4/MEDAG/RORC/SFRP2/INS/ADIPOQ/JDP2/CMKLR1/WNT10B/ZFP36/KLF5/IL6/CCDC85B/ID2/DDIT3/ZFPM2/CCDC71L/TRIB2/LEP/GATA3/FRZB/PPARG/SORT1/ZNF385A/RUNX1T1/SYAP1/TRPM4/TGFB1I1/GPER1/TNF/CARM1/RORA/MAPK14/LGALS12/RARRES2	54
GO:0051656	BP	GO:0051656	establishment of organelle localization	129/4471	404/18800	0.000101426170524875	0.000800960939597191	0.000543479030635802	CHMP4A/STARD3/LAT/TCIRG1/DNM2/STXBP2/CD300A/WIPI1/RAC2/CSNK1D/LIMK2/NDEL1/CHMP2A/CHMP4B/RHOT2/IL4R/CLN3/VPS4A/MYO1F/BECN1/HGS/IKBKG/LAMP1/PINK1/RAB11B/SDCBP/SLC9A3R1/FGR/YWHAZ/HMOX1/PREB/DCTN2/PEF1/TMED9/UNC13D/CFL1/CHMP1A/STK11/UBE2B/AP3S2/MYO1G/BLOC1S1/RPS15/DCTN1/KIF1C/EML3/RAB3A/RABGEF1/AP1M2/LYN/RAB7A/CDC42/PICALM/MLPH/PRKCZ/AP3S1/LRRK2/BICDL2/BLK/UXT/SNF8/KIF5C/S100A13/NDE1/CDH3/DYNLT1/FOXF…	129
GO:0002532	BP	GO:0002532	production of molecular mediator involved in inflammatory response	40/4471	97/18800	0.00010245863051415	0.000807309809406762	0.0005477869530814	GPSM3/NCF1/IL4R/MEFV/ALOX5AP/STAT3/IL1R2/ALOX5/ZC3H12A/CLEC7A/PYCARD/MYD88/LYN/PRDX2/CD6/SLAMF8/INS/NOD2/LILRB4/IL6/PBXIP1/APOD/SIRPA/PLD3/H19/GBP5/LEP/TLR4/GRN/RPS19/SNAP23/TLR6/IL17RA/TICAM1/TNF/HIF1A/TREM2/MAPK14/PER1/CD36	40
GO:0009306	BP	GO:0009306	protein secretion	114/4471	350/18800	0.000102486991394622	0.000807309809406762	0.0005477869530814	PSMD9/ADORA2A/TCIRG1/ADAM8/RAF1/PIM3/NR1H2/DMTN/RAB11B/HCAR2/PREB/STX4/IL1RN/ARNTL/TGFB1/CAPN10/ALOX5/RHBDF2/WLS/C2CD2L/PPARD/APBB1/APBB3/RCN3/MIDN/PARD6A/ENSA/BAD/ERP29/PARK7/ANG/RAB3A/CCL5/LTBP2/TLR2/CPLX1/TANGO2/PFKL/ADTRP/BLK/PLEK/SRI/SIDT2/RAB8B/FAM3D/INS/NR1H4/SNCG/STX1A/FKBP1B/EDNRB/HNF4A/SNAP25/ANKRD1/SLC8B1/UCP2/IL6/PTPRN2/C1QTNF12/BAIAP3/BMP6/BLOC1S3/ARL4D/RAB11FIP5/ARFGAP3/INHBB/CDK16/…	114
GO:0001666	BP	GO:0001666	response to hypoxia	96/4471	286/18800	0.000102904040625089	0.000809580474805139	0.000549327676191106	EGLN2/ADM/SIRT2/ADAM8/BECN1/SOD2/STUB1/CDKN1B/PINK1/HMOX1/ZFP36L1/CYBA/USF1/ALAS2/PIN1/LTA/PPARD/RHOA/HMOX2/CHCHD2/HSF1/AGTRAP/BAD/PLOD1/PTK2B/ANG/PGK1/CYP1A1/MT3/TLR2/ALKBH5/CARD16/PLK3/EDN1/XRCC1/ENO1/ERO1A/ADIPOQ/RYR2/CD24/NFE2L2/PDK3/DDIT4/PCK1/NDRG1/UCP2/CRYAB/DPP4/TMBIM6/BNIP3L/NOL3/NPEPPS/IRAK1/KCNMA1/P4HB/EPO/SLC2A1/CXCR4/PLAT/MB/CFLAR/SLC8A1/EPAS1/SLC9A1/PTGIS/NKX3-1/AGER/THBS1/VEGFA/LEP…	96
GO:0002643	BP	GO:0002643	regulation of tolerance induction	13/4471	20/18800	0.000105192152400714	0.000823459364870349	0.000558744971524801	HLA-B/LILRB2/CD3E/HLA-G/LILRB4/IDO1/FOXJ1/CD274/HAVCR2/FOXP3/PDCD1/TGFBR2/CLC	13
GO:0035455	BP	GO:0035455	response to interferon-alpha	13/4471	20/18800	0.000105192152400714	0.000823459364870349	0.000558744971524801	IFITM2/IFITM1/MX2/IFITM3/IFNAR2/ADAR/IFIT2/BST2/GATA3/IFIT3/IFNAR1/GAS6/PYHIN1	13
GO:0045591	BP	GO:0045591	positive regulation of regulatory T cell differentiation	13/4471	20/18800	0.000105192152400714	0.000823459364870349	0.000558744971524801	BCL6/LILRB2/VSIR/SOCS1/HLA-G/CR1/LILRB4/LGALS9/FOXP3/FOXO3/IL4I1/HLA-DRB1/IFNG	13
GO:0098543	BP	GO:0098543	detection of other organism	13/4471	20/18800	0.000105192152400714	0.000823459364870349	0.000558744971524801	HLA-B/HLA-A/PGLYRP1/CLEC7A/TLR2/NOD2/NLRC4/TLR1/TLR4/CD1D/TLR6/NAIP/HLA-DRB1	13
GO:0006469	BP	GO:0006469	negative regulation of protein kinase activity	75/4471	213/18800	0.000105393757816584	0.000824011395068468	0.000559119542645717	ZGPAT/CDKN2D/INPP5K/DBNDD2/ADORA2A/CD300A/MVP/GADD45B/CDKN1B/FBXO7/RGS14/CEACAM1/SH3BP5/PTPN6/PYCARD/SMPD1/CDK5RAP3/AKT1/RGS2/SH3BP5L/PARK7/LYN/PKN1/DUSP16/CAMK2N1/SFRP2/GBA/CBLC/PPP1R1B/GPRC5A/ADIPOQ/SFN/SERPINB3/PTPRC/PTPRJ/LILRB4/PTPN1/DUSP1/PRKCD/SORL1/GADD45A/SNCA/TSG101/CHP1/SLC8A1/ADAR/GSTP1/STK38/RASIP1/TRIB2/ZFYVE28/EPHA1/CDKN2B/TRIM27/UCHL1/PPARG/FABP4/PTEN/VPS25/TNFAIP3/ERRFI1/AGT/HYAL…	75
GO:0002762	BP	GO:0002762	negative regulation of myeloid leukocyte differentiation	24/4471	49/18800	0.000106909063665521	0.000834820340622938	0.000566453777015615	LILRB3/RARA/CEACAM1/LILRB1/TNFAIP6/LYN/LTF/INPP5D/ADIPOQ/GPR137/LILRB4/CLDN18/MAFB/GPR137B/APCS/C1QC/GPR68/TLR4/TCTA/GPR55/MIR125B1/CCL3/TRIB1/INHBA	24
GO:1902652	BP	GO:1902652	secondary alcohol metabolic process	56/4471	149/18800	0.00010895141014412	0.00084971285876667	0.000576558853211405	STARD3/DGAT2/RXRA/POR/APOBR/G6PD/PPARD/NPC2/SMPD1/APOL2/CYB5R3/CYP27A1/HSD17B7/MVK/ACADVL/MVD/MT3/SNX17/CYP11A1/EPHX2/GBA/NR1H4/APOA5/IDH3B/FDPS/IDH3G/CES1/APOA4/CYP11B1/CYP1A2/APOF/AKR1D1/CH25H/HMGCS2/ABCG1/PCSK9/CYP2C9/NR0B2/PON1/LDLRAP1/SULT2A1/SREBF1/LPCAT3/TSKU/LEP/DGKQ/APOA1/APOL1/IDI1/CYP3A4/IDI2/ABCA1/DHCR7/APP/APOE/APOA2	56
GO:0001916	BP	GO:0001916	positive regulation of T cell mediated cytotoxicity	17/4471	30/18800	0.000110187470110561	0.000857225788508649	0.000581656629609164	HLA-B/HLA-A/HLA-E/HLA-F/B2M/HLA-G/PTPRC/CD1A/AZGP1/CD1B/IL12RB1/FADD/XCL1/CD1D/CD1C/HLA-DRB1/CD1E	17
GO:0060142	BP	GO:0060142	regulation of syncytium formation by plasma membrane fusion	17/4471	30/18800	0.000110187470110561	0.000857225788508649	0.000581656629609164	EHD1/FLOT1/IL4R/CAMK1/TYROBP/CD53/TNFSF14/PLEKHO1/CFLAR/CXCL9/CAPN2/ADAM9/GDF15/TREM2/SCGB3A1/MAPK14/CXCL10	17
GO:0002279	BP	GO:0002279	mast cell activation involved in immune response	25/4471	52/18800	0.000113367905570756	0.000879790931379968	0.000596967840640292	LAT/STXBP2/CD300A/RAC2/IL4R/FGR/HMOX1/UNC13D/PTPN6/RABGEF1/LYN/BLK/S100A13/FOXF1/LGALS9/GATA1/PIK3CD/LAT2/PTGDS/PTGDR/GAB2/SNAP23/FES/ADGRE2/NR4A3	25
GO:0038093	BP	GO:0038093	Fc receptor signaling pathway	25/4471	52/18800	0.000113367905570756	0.000879790931379968	0.000596967840640292	FCGR3A/HCK/FGR/MAP2K7/VAV1/FCER1G/FCGR2B/CLEC4E/PLD2/MYO1G/PAK1/LILRA4/PLCG2/LYN/LIMK1/PTPRC/PTPRJ/FYN/CLEC4D/PRKCD/PIGR/PLA2G6/MAP2K4/PLCG1/NR4A3	25
GO:0031579	BP	GO:0031579	membrane raft organization	15/4471	25/18800	0.000116000022449245	0.000895793785154738	0.000607826317036522	FLOT1/CLN3/ABCA7/GSN/MAL/CD2/S100A10/PACSIN2/ANXA2/FLOT2/DOCK2/PTPRC/EMP2/PPT1/CAV1	15
GO:0098581	BP	GO:0098581	detection of external biotic stimulus	15/4471	25/18800	0.000116000022449245	0.000895793785154738	0.000607826317036522	HLA-B/HLA-A/PGLYRP1/CLEC7A/TLR2/NOD2/NLRC4/TLR1/LY96/TLR4/CD1D/TLR6/NAIP/TREM2/HLA-DRB1	15
GO:1900078	BP	GO:1900078	positive regulation of cellular response to insulin stimulus	15/4471	25/18800	0.000116000022449245	0.000895793785154738	0.000607826317036522	ADIPOR1/GNAI2/ZBTB7B/PRKCZ/INS/NR1H4/ESRRA/C1QTNF12/SORL1/MYO1C/LEP/ECHDC3/AGT/IGF2/ERFE	15
GO:1905523	BP	GO:1905523	positive regulation of macrophage migration	15/4471	25/18800	0.000116000022449245	0.000895793785154738	0.000607826317036522	C5AR1/MAPK3/P2RX4/CCL5/TRPV4/CX3CL1/SLAMF1/CMKLR1/C3AR1/THBS1/CCL3/TREM2/CSF1/P2RY12/RARRES2	15
GO:0043470	BP	GO:0043470	regulation of carbohydrate catabolic process	26/4471	55/18800	0.000118514431624933	0.000912967790679325	0.000619479459422379	TREX1/PGAM1/GSK3A/STAT3/PPP1R3B/PRKAG1/SIRT6/PHKG2/FBP1/INS/DDIT4/NUPR1/ARL2/MLXIPL/PPP1CA/SLC4A1/GPD1/SLC2A6/EIF6/ACTN3/HDAC4/PPP1R3D/HIF1A/MIR210/IFNG/APP	26
GO:0045620	BP	GO:0045620	negative regulation of lymphocyte differentiation	26/4471	55/18800	0.000118514431624933	0.000912967790679325	0.000619479459422379	PGLYRP1/BCL6/IL4R/FBXO7/IRF1/HLX/ZC3H12A/SOCS1/ZBTB7B/JAK3/CR1/PRDX2/LILRB4/TBX21/CTLA4/FOXJ1/SMAD7/ERBB2/ID2/FOXP3/RAG2/FGL2/LAG3/INHBA/CD74/RUNX3	26
GO:0060249	BP	GO:0060249	anatomical structure homeostasis	105/4471	319/18800	0.000119907956176476	0.000922572108354135	0.000625996313118702	TCIRG1/ADAM8/DNAJB2/CHMP4B/ALDOA/CAPN3/BAX/LPCAT1/CORO1A/CTSH/B2M/STK11/TMEM175/CSK/DEF8/P2RX4/SASH3/CDH23/RCN3/EXT1/DCTN1/ACP5/F11R/PTK2B/ACTB/CX3CL1/RAB7A/TJP3/CLDN1/PLEKHM1/TLR9/LTF/MUC13/INPP5D/CLDN5/NOD2/KRT1/PLG/CDH3/SLC8A2/S1PR1/GPR137/SFTPD/CALCA/IL6/CDK5/SERPINA3/TFF3/PIGR/LARGE2/GAA/GATA1/AZGP1/CLDN18/MBP/PIP/SLC2A1/WNK3/HTR1B/POC1B/GPR137B/CALB2/EPAS1/CHMP2B/GJB6/NELL2/PFKM/HOXA13/ALDH…	105
GO:0050708	BP	GO:0050708	regulation of protein secretion	86/4471	252/18800	0.000121575457460671	0.000934258344251566	0.0006339258185956	PSMD9/ADORA2A/TCIRG1/ADAM8/PIM3/NR1H2/HCAR2/STX4/ARNTL/TGFB1/CAPN10/ALOX5/RHBDF2/WLS/C2CD2L/PPARD/APBB1/APBB3/MIDN/PARD6A/ENSA/BAD/ERP29/ANG/CCL5/TLR2/PFKL/ADTRP/BLK/SRI/SIDT2/FAM3D/INS/NR1H4/STX1A/FKBP1B/HNF4A/SNAP25/ANKRD1/SLC8B1/UCP2/IL6/C1QTNF12/BAIAP3/BMP6/RAB11FIP5/INHBB/CDK16/PFKFB2/ABCG1/CELA2A/PICK1/NR0B2/GIPR/PFKM/FGA/SREBF1/GLUL/GPR68/FGB/LEP/PLA2G6/FGG/PPARG/LLGL2/TLR4/RBP4/KCNJ11/TRP…	86
GO:0071357	BP	GO:0071357	cellular response to type I interferon	27/4471	58/18800	0.000122405146792216	0.000939485656576156	0.000637472726434112	TREX1/IFITM2/IFITM1/TRIM41/ZBP1/IFITM3/IRF3/IRF7/PTPN6/TYK2/CDC37/IFNAR2/MYD88/SP100/NLRC5/JAK1/PTPN1/RNF185/IRAK1/ISG15/IFIT1B/FADD/ADAR/IFI27/OAS1/IFNAR1/IFIT1	27
GO:0048659	BP	GO:0048659	smooth muscle cell proliferation	63/4471	173/18800	0.000122896172927846	0.000942104076859075	0.000639249412970004	MMP9/SOD2/CDKN1B/GNAI2/HMOX1/CYBA/TGFB1/PPARD/RHOA/AKT1/EFEMP2/ZNF143/ANG/CCL5/MYD88/CX3CL1/EDN1/ADIPOQ/NPR1/ERN1/S1PR1/MFN2/TPM1/IL6/APOD/IRAK1/SF1/HTR1B/IL10/LDLRAP1/ID2/ADAMTS1/IGF1R/THBS1/IL15/GNAI3/AIF1/PPARG/PTEN/TLR4/IGFBP3/NDRG2/TNFAIP3/APLN/TGFBR2/GPER1/AGT/TNF/PTAFR/HPGD/PTGIR/ELN/TRIB1/CDKN1A/SMPD3/IGFBP5/GJA1/IL6R/IFNG/NR4A3/PDGFRB/PDGFD/APOE	63
GO:0061045	BP	GO:0061045	negative regulation of wound healing	33/4471	76/18800	0.000124697153236739	0.000954745804197489	0.000647827251638265	USF1/THBD/CEACAM1/ALOX5/TSPAN8/ADTRP/EDN1/KLKB1/KRT1/F12/PLG/PRKCD/C1QTNF1/PLAT/APCS/FGA/THBS1/PROS1/FGB/FGG/PTEN/HRG/MYOZ1/ABAT/CLDN3/APOH/TNF/SERPINE2/WFDC1/KNG1/CD9/APOE/SERPINB2	33
GO:0001885	BP	GO:0001885	endothelial cell development	29/4471	64/18800	0.00012676287187255	0.000967843303146572	0.000656714346727048	ADD1/COL18A1/F11R/MYD88/HPSE/TJP3/CLDN1/CCM2/CLDN5/PDE2A/ICAM1/EDNRB/GPX1/TNFRSF1A/HOXA13/FOXP3/RAP1A/VEGFA/PECAM1/RAPGEF1/CLDN3/TNF/S1PR3/AFDN/EZR/GSTM3/F2RL1/IL1B/PPP1R16B	29
GO:0060760	BP	GO:0060760	positive regulation of response to cytokine stimulus	29/4471	64/18800	0.00012676287187255	0.000967843303146572	0.000656714346727048	TRIM41/ZBP1/CASP4/LAPTM5/TICAM2/IRF3/IRF7/CPNE1/HSPA1A/CASP1/TLR2/EDN1/IL1R1/NLRC5/RNF185/HPX/AGPAT2/CD300LF/CXCR4/AGPAT1/FADD/PARP9/HSPA1B/TLR4/HIF1A/TREM2/CSF1/GAS6/CD74	29
GO:0071548	BP	GO:0071548	response to dexamethasone	21/4471	41/18800	0.000127023659735272	0.000967843303146572	0.000656714346727048	POR/ARG1/CLDN1/EDN1/GBA/DDIT4/PCK1/FBXO32/GJB2/TAT/EPO/CPS1/PLAT/CFLAR/IGF1R/FOXO3/CYP1B1/ERRFI1/AQP1/PTAFR/ASS1	21
GO:1905521	BP	GO:1905521	regulation of macrophage migration	21/4471	41/18800	0.000127023659735272	0.000967843303146572	0.000656714346727048	C5AR1/MAPK3/DDT/P2RX4/PTK2B/CCL5/TRPV4/CX3CL1/SLAMF8/CD81/SLAMF1/CMKLR1/C3AR1/CYP19A1/THBS1/CCL3/TREM2/CSF1/P2RY12/RARRES2/CD9	21
GO:0071692	BP	GO:0071692	protein localization to extracellular region	116/4471	359/18800	0.00012947977324682	0.00098536302013258	0.000668602066007538	PSMD9/ADORA2A/TCIRG1/ADAM8/RAF1/PIM3/NR1H2/DMTN/RAB11B/HCAR2/PREB/STX4/IL1RN/ARNTL/TGFB1/CAPN10/ALOX5/RHBDF2/WLS/C2CD2L/PPARD/APBB1/APBB3/RCN3/MIDN/PARD6A/ENSA/BAD/ERP29/PARK7/ANG/RAB3A/CCL5/LTBP2/TLR2/CPLX1/TANGO2/PFKL/ADTRP/BLK/PLEK/SRI/SIDT2/RAB8B/FAM3D/INS/NR1H4/SNCG/STX1A/FKBP1B/EDNRB/HNF4A/SNAP25/ANKRD1/NBL1/AFM/SLC8B1/UCP2/IL6/PTPRN2/C1QTNF12/BAIAP3/BMP6/BLOC1S3/ARL4D/RAB11FIP5/ARFGAP3/INH…	116
GO:0003018	BP	GO:0003018	vascular process in circulatory system	89/4471	263/18800	0.000131038972352809	0.00099602295067685	0.00067583518866363	ADM/ADORA2A/SLC2A3/ECE1/SOD2/SLC9A3R1/CEACAM1/TGFB1/SLC6A6/PPARD/SLCO3A1/RHOA/SLC22A1/EXT1/RGS2/TRPV4/ABCC3/SCPEP1/ATP1A2/TJP3/EDN1/KLF2/INS/CLDN5/SLC19A1/PDE2A/FOXC2/NPR1/EDNRB/SLC1A2/SLC8A2/PTPRJ/CALCA/GPX1/SLC7A3/C2CD4B/TBXAS1/DOCK4/BMP6/SLC38A3/SMTNL2/KCNJ8/KCNMA1/ABCA2/CPS1/SLC2A1/HTR1B/ATP2A3/PTP4A3/HRH2/SCNN1B/SLC8A1/FGA/SLCO2B1/PLVAP/AKAP12/AGER/FGB/AVP/VEGFA/LEP/CRP/PLA2G6/RAMP2/FGG/ABCC…	89
GO:0120162	BP	GO:0120162	positive regulation of cold-induced thermogenesis	40/4471	98/18800	0.000133752199279071	0.00101541826650754	0.000688995565063305	BSCL2/HDAC3/ACSL1/CEBPB/ALPL/ADIPOR1/IL4R/LCN2/STAT6/KDM6B/SIRT6/HSF1/GNAS/ZBTB7B/PRKAB1/ADIPOQ/CNOT3/FGF21/G0S2/CMKLR1/UCP2/MFN2/TRPV2/GADD45G/CXCR4/DECR1/ADCYAP1/EPAS1/SLN/IGF1R/ELOVL3/VEGFA/LEP/FABP4/ACHE/GJA1/IRF4/CAV1/CCR2/CD36	40
GO:0045940	BP	GO:0045940	positive regulation of steroid metabolic process	18/4471	33/18800	0.000135214793592762	0.00102528370630169	0.000695689598930696	ADM/POR/CGA/APOA5/CES1/APOA4/BMP6/ABCG1/LDLRAP1/SREBF1/IGF1R/AGT/TNF/APOA1/IFNG/APOC1/APOE/APOA2	18
GO:0002281	BP	GO:0002281	macrophage activation involved in immune response	12/4471	18/18800	0.00013724494099954	0.0010381729231325	0.000704435367572532	TREX1/SBNO2/TYROBP/DYSF/PLCG2/IFI35/HAVCR2/GRN/TICAM1/TREM2/NMI/IFNG	12
GO:0034138	BP	GO:0034138	toll-like receptor 3 signaling pathway	12/4471	18/18800	0.00013724494099954	0.0010381729231325	0.000704435367572532	FLOT1/UNC93B1/TNIP2/PELI1/HAVCR2/COLEC12/OAS1/SCIMP/TNFAIP3/TNF/F2RL1/CAV1	12
GO:0050856	BP	GO:0050856	regulation of T cell receptor signaling pathway	22/4471	44/18800	0.000139823819368825	0.0010551410906992	0.000715948841956758	CD300A/IKBKG/LGALS3/PRKD2/LAPTM5/CEACAM1/LCK/PTPN6/RELA/CD81/RAB29/PTPRJ/LILRB4/CCR7/GBP1/DGKZ/PVRIG/UBASH3A/BCL10/CARD11/EZR/SLA2	22
GO:0062208	BP	GO:0062208	positive regulation of pattern recognition receptor signaling pathway	22/4471	44/18800	0.000139823819368825	0.0010551410906992	0.000715948841956758	SLC15A3/NINJ1/FLOT1/SLC15A4/TICAM2/CYBA/HSPA1A/OASL/TLR2/IFI35/TLR9/LTF/SLC46A2/PELI1/HSPA1B/TLR1/TLR5/TLR4/TREML4/USP15/F2RL1/CAV1	22
GO:0099024	BP	GO:0099024	plasma membrane invagination	52/4471	137/18800	0.00014095450381765	0.00106239809472152	0.000720872964116016	TRBC1/CD300A/RAC2/IGLC1/BECN1/RHOG/ARF1/TRBC2/ITGB2/XKR8/FCGR2B/ABCA7/ITGAM/RHOA/BIN2/CLEC7A/GSN/ARHGAP25/ALKBH4/RAB31/PLCG2/CDC42/MARCO/SH3BP1/FCGR1A/RAC1/MSR1/C3/IGLC6/THBS1/IGKC/IGHV1-3/AIF1/SNX18/ALOX15/IGHE/IGHV3-7/IGHM/TREM2/IGHV6-1/IGHD/ABCA1/IGHV4-4/F2RL1/IGHV2-5/IGHV3-20/IGHV3-48/MFGE8/CD36/IGLC7/IGHA2/IGLC3	52
GO:0001667	BP	GO:0001667	ameboidal-type cell migration	149/4471	480/18800	0.000141786283678177	0.00106738752000123	0.000724258457565679	ILK/CSNK2B/MMP9/TMSB4X/MAP2K3/S100P/ADIPOR1/TNFSF12/CLN3/RFFL/DMTN/PXN/PRKD2/CTSH/IQSEC1/HMOX1/ANXA3/ARHGAP4/CEACAM1/TGFB1/ZC3H12A/PPARD/RHOA/GLIPR2/HDAC7/P2RX4/MAP4K4/SEMA4B/PFN1/SEMA4A/TIMP1/AKT1/CAP1/PTK2B/CIB1/ATOH8/PLCG2/KRT2/ANXA6/SP100/RIC8A/PKN1/CDC42/FGFBP1/GIPC1/HDAC5/AAMP/ADTRP/MAP3K3/KRT16/ARHGDIB/ITGA3/EDN1/HAS1/SASH1/CD40/FOXC2/RAB25/EDNRB/RRAS/NFE2L2/RHOJ/SH3BP1/S100A2/PRCP/GPX1/DP…	149
GO:0034614	BP	GO:0034614	cellular response to reactive oxygen species	55/4471	147/18800	0.000143283319990919	0.00107653754320798	0.000730467057132598	TREX1/MMP9/NCF1/MAPK13/ANKZF1/BECN1/SOD2/MAPK3/PINK1/PXN/ARG1/OSER1/PRDX5/STAT6/KDM6B/RIPK3/HSF1/RELA/AKT1/PARK7/MAP1LC3A/MT3/LRRK2/PRDX2/MAPK7/EDN1/SPHK1/KLF2/CCS/PAX2/ERN1/NFE2L2/APOA4/TPM1/IL6/PRKCD/FBLN5/IL10/AGAP3/SIRPA/H19/FABP1/CAMKK2/ROMO1/FOXO3/TNFAIP3/CYP1B1/AQP1/PCGF2/RHOB/SMPD3/NME8/NR4A3/PDGFD/CD36	55
GO:0055067	BP	GO:0055067	monovalent inorganic cation homeostasis	58/4471	157/18800	0.000143344244935584	0.00107653754320798	0.000730467057132598	RNASEK/ATP6V0D1/SLC11A1/ADORA2A/TCIRG1/CLN3/MAPK3/GNAI2/SLC12A9/CCDC115/RAB20/SLC26A6/TMEM199/TMEM175/KCTD7/EXT1/ATP6V0A1/CYP4F12/ATP6AP1/ATP6V0E1/ATP1A2/RAB7A/LRRK2/ATP6V0E2/SLAMF8/EDN1/OTC/VPS33A/KCNQ1/NPR1/EDNRB/CYP4A11/SCNN1A/SLC9A8/SLC9A9/SLC4A1/ATP12A/SLC26A4/KCNMA1/CHP1/FASLG/SCNN1B/SLC8A1/UPK3A/RHCG/SLC9A1/PDK4/KCNJ2/AVP/NEDD4L/GRN/PPT1/AGT/NPPB/ATP1A3/ATP1B2/RHCE/RHD	58
GO:0070482	BP	GO:0070482	response to oxygen levels	106/4471	324/18800	0.000145353594903465	0.0010903254147532	0.000739822593328526	EGLN2/ADM/ATP6V0D1/SIRT2/ADAM8/BECN1/SOD2/STUB1/CDKN1B/PINK1/HMOX1/ZFP36L1/CYBA/USF1/CCDC115/ALAS2/TMEM199/PIN1/LTA/PPARD/RHOA/HMOX2/CHCHD2/HSF1/AGTRAP/ATP6AP1/AKT1/BAD/PLOD1/PTK2B/ANG/PGK1/CYP1A1/MT3/TLR2/ALKBH5/CARD16/PLK3/EDN1/XRCC1/ENO1/ERO1A/ADIPOQ/RYR2/CD24/NFE2L2/PDK3/DDIT4/PCK1/NDRG1/UCP2/CRYAB/DPP4/TMBIM6/BNIP3L/NOL3/NPEPPS/IRAK1/KCNMA1/P4HB/EPO/SLC2A1/CXCR4/PLAT/MB/CFLAR/PICK1/SLC8A1/EP…	106
GO:0032872	BP	GO:0032872	regulation of stress-activated MAPK cascade	70/4471	198/18800	0.000152918705944705	0.0011457055847061	0.000777399907769833	GPS2/HDAC3/MAP2K2/NCF1/AXIN1/GADD45B/MAPK3/PINK1/SDCBP/SPI1/MAP2K7/NBR1/FCGR2B/ZC3H12A/RELL2/MINK1/MAP3K11/MAP4K4/CLEC7A/PYCARD/PTK2B/LTBR/MYD88/CD27/TRAF1/TRPV4/CDC42/DUSP16/MAP3K3/MMP8/TLR9/SPHK1/SFRP2/NOD2/SASH1/SERPINB3/SLAMF1/TPD52L1/BIRC7/DUSP1/CCL21/MAP3K10/CCR7/GADD45G/CCL19/GADD45A/ZNF622/MAPK8IP3/SIRPA/IGF1R/GSTP1/RASSF2/AGER/VEGFA/LEP/TLR4/IGFBP6/SCIMP/NAIP/TNF/TREM2/EZR/AMBP/NPPA/FLT4…	70
GO:0072539	BP	GO:0072539	T-helper 17 cell differentiation	16/4471	28/18800	0.000153623882971763	0.00114825175786029	0.000779127572190479	STAT3/ZC3H12A/ZBTB7B/BATF/RORC/TBX21/IL6/IL12RB1/SMAD7/SLAMF6/LY9/FOXP3/NFKBID/RORA/IL6R/IRF4	16
GO:0090025	BP	GO:0090025	regulation of monocyte chemotaxis	16/4471	28/18800	0.000153623882971763	0.00114825175786029	0.000779127572190479	FPR2/CREB3/CCL5/LYN/SLAMF8/CCR1/S100A14/S100A7/NBL1/DUSP1/PLA2G7/AIF1/MOSPD2/LGMN/CXCL10/CCR2	16
GO:0033627	BP	GO:0033627	cell adhesion mediated by integrin	36/4471	86/18800	0.000155498657175	0.00116088427434923	0.000787699160986497	ITGAX/ITGB2/FERMT3/CD3E/ITGAM/PTPN6/TESC/EXT1/CIB1/CCL5/LYN/ITGA3/SFRP2/ICAM1/FOXC2/ITGAL/ITGAD/ITGA2B/ITGB5/DPP4/CCL21/SKAP1/LPXN/ITGB3/ITGA5/EPHA2/PLPP3/HRG/ITGB7/CYP1B1/ADAM9/ITGB4/ITGA7/P2RY12/EFNA1/LIF	36
GO:0090208	BP	GO:0090208	positive regulation of triglyceride metabolic process	14/4471	23/18800	0.000158686483278554	0.00118327785751956	0.00080289396297022	CTDNEP1/DGAT2/ABHD5/NR1H2/PNPLA2/PLIN5/APOA5/FGF21/APOA4/AADAC/SREBF1/CNEP1R1/APOA1/APOC2	14
GO:0043303	BP	GO:0043303	mast cell degranulation	24/4471	50/18800	0.000159514968154632	0.00118804631495263	0.000806129522278085	LAT/STXBP2/CD300A/RAC2/IL4R/FGR/HMOX1/UNC13D/RABGEF1/LYN/BLK/S100A13/FOXF1/LGALS9/GATA1/PIK3CD/LAT2/PTGDS/PTGDR/GAB2/SNAP23/FES/ADGRE2/NR4A3	24
GO:0010498	BP	GO:0010498	proteasomal protein catabolic process	153/4471	496/18800	0.00016205867771038	0.0012055631338313	0.000818015275094935	SPSB3/GABARAP/PSMB9/UBXN1/ARRB2/PSMB10/SIRT2/UBXN6/PCBP2/CSNK1D/DNAJB2/PRKACA/CDC34/TRIM39/PSMC5/AXIN1/ANKZF1/ZFAND2B/STUB1/PSME1/PSMB4/GABARAPL2/RHBDD2/PSMA6/RFFL/PINK1/OS9/SDCBP/UBE2A/AUP1/PSMC1/FBXW5/KAT5/MAEA/GSK3A/ARNTL/FBXL15/DCAF11/PSMB6/RBCK1/PSMD4/RNF40/BCAP31/PSMC4/UBE2D3/UBE2H/HSPA1A/HERPUD1/PSMB3/UBE2B/TMEM259/FBXO6/SIRT6/TMUB1/RCN3/ELOB/SHARPIN/FBXO2/RNF19B/PSMA2/WWP2/PSMB8/AKT1/KCTD…	153
GO:0046328	BP	GO:0046328	regulation of JNK cascade	53/4471	141/18800	0.000163472250354246	0.00121464133064633	0.000824175138030865	GPS2/HDAC3/NCF1/AXIN1/GADD45B/PINK1/SDCBP/MAP2K7/FCGR2B/MINK1/MAP3K11/MAP4K4/PYCARD/PTK2B/LTBR/MYD88/CD27/TRAF1/TRPV4/CDC42/DUSP16/MMP8/TLR9/SFRP2/NOD2/SERPINB3/SLAMF1/TPD52L1/BIRC7/CCL21/MAP3K10/CCR7/GADD45G/CCL19/GADD45A/ZNF622/MAPK8IP3/SIRPA/IGF1R/GSTP1/RASSF2/AGER/TLR4/NAIP/TNF/AMBP/NPPA/FLT4/MECOM/F2RL1/IL1B/APP/PER1	53
GO:0010043	BP	GO:0010043	response to zinc ion	25/4471	53/18800	0.000166432114566995	0.00123517387505092	0.000838107162400377	CRIP1/SOD2/ARG1/LTA4H/TSPO/P2RX4/S100A8/MT1F/MT3/MT1X/OTC/MT1B/MT2A/CPS1/MT1DP/MT1M/BGLAP/MT1H/MT1A/MTF1/MT1E/HAMP/MT1G/ASS1/VCAM1	25
GO:0006919	BP	GO:0006919	activation of cysteine-type endopeptidase activity involved in apoptotic process	33/4471	77/18800	0.000168846457819185	0.0012516141908625	0.000849262471553298	MTCH1/DIABLO/BAX/CTSH/S100A9/BBC3/LAPTM5/LCK/PYCARD/BID/BAD/NLRP1/S100A8/NLRP12/ST20/SNCA/HIP1R/BOK/DAP/ATP2A3/FASLG/CFLAR/NLRC4/TNFSF15/NKX3-1/BAK1/PPARG/NGFR/PDCD6/TNF/ROBO1/BEX3/HIP1	33
GO:0071466	BP	GO:0071466	cellular response to xenobiotic stimulus	61/4471	168/18800	0.00017129129959529	0.00126824158922967	0.000860544722534394	ACAA1/VKORC1/ACSL1/APOBEC3A/AS3MT/POR/RNF149/GUK1/AIP/S100A12/CYB5B/HSF1/CYP4F12/AOC2/CYP1A1/SULT1A1/GSTO1/RORC/FBP1/EDN1/CYP2C19/ADIPOQ/ACSM2B/KCNQ1/CYP2B6/NFE2L2/FGF21/HNF4A/ANKRD1/PON3/UGT2B15/AADAC/CYP1A2/CYP2C18/SMOX/ALDH3A1/CXCR4/HTR1B/PDE4A/CYP2C9/GLYAT/GSTA2/NKX3-1/SULT2A1/GSTP1/AIM2/GSTA1/UCHL1/AKR1C1/CYP1B1/SULT1B1/AOX1/CYP3A4/RORA/GSTM3/SULT1A2/GAS6/PPM1F/CYP2E1/IL1B/GSTM1	61
GO:0045806	BP	GO:0045806	negative regulation of endocytosis	26/4471	56/18800	0.000171519917283518	0.00126844023534611	0.000860679510628872	UNC119/CD300A/NR1H2/LGALS3/SDCBP/ABCA7/LILRB1/ANKRD13D/RABGEF1/PACSIN2/NECAB2/ANKRD13A/PICALM/LRPAP1/ANXA2/ADIPOQ/EPHA3/RAC1/ABCA2/PCSK9/ITGB3/WDR54/APOC3/CAV1/APOC2/APOC1	26
GO:0061515	BP	GO:0061515	myeloid cell development	32/4471	74/18800	0.000172217160267557	0.00127209996409149	0.000863162760101601	BCL6/DMTN/TYROBP/MAEA/G6PD/ALAS2/PTPN6/JMJD6/LILRB1/EVI2B/ATP6AP1/TLR2/EPB42/ANXA2/LTF/KLF2/FAM210B/PIP4K2A/BPGM/SLC4A1/GATA1/CLDN18/EPO/TSPAN2/ALAS1/GPR68/ZNF385A/FAM20C/TAL1/MPIG6B/APP/TRIM58	32
GO:0043491	BP	GO:0043491	protein kinase B signaling	75/4471	216/18800	0.000174364101967789	0.00128590591930644	0.000872530566677777	ILK/RPS6KB2/ARRB2/INPP5K/SIRT2/ADAM8/PIK3R5/LEMD2/PINK1/SLC9A3R1/ZFP36L1/HCLS1/HAX1/TGFB1/STK11/CPNE1/FLCN/P2RX4/RCN3/CHI3L1/AKT1/PARK7/CIB1/CCL5/SESN2/HLA-G/CX3CL1/HPSE/MT3/PLK3/ADTRP/INS/CD40/PAX2/RRAS/PTPRJ/OSM/GPX1/C1QTNF12/CCL21/CCR7/CCL19/PIK3CD/F10/RAMP3/C1QTNF1/TNFAIP8L3/MC1R/DDIT3/NKX3-1/CSF3/H19/IGF1R/AKR1C2/THBS1/CD28/LEP/GATA3/CCL2/EPHA2/PTEN/GDF15/PDCD6/GPER1/TNF/CCL3/TEK/HYAL2/P2RY1…	75
GO:0007266	BP	GO:0007266	Rho protein signal transduction	52/4471	138/18800	0.000174495346670123	0.00128590591930644	0.000872530566677777	TAX1BP3/ARHGEF18/CDC42SE1/ARHGEF1/FLOT1/RAF1/BCL6/RHOG/WAS/ARHGAP4/CFL1/FLCN/ARHGDIA/RHOA/CDC42EP3/CDC42EP2/F11R/CDC42/LIMK1/ARHGDIB/ITGA3/GPR65/RHOJ/RHOV/RHOD/EPS8L2/MYO9B/RAC1/GPR35/CDC42EP5/F2RL3/CDC42EP4/SHTN1/ARHGEF12/ARHGEF11/RASIP1/PDPN/COL1A2/NGFR/GPR55/COL3A1/ROBO1/APOA1/APOC3/RHOB/CDC42EP1/ABCA1/F2RL1/P2RY10/PDGFRB/APOE/ADGRG1	52
GO:0002713	BP	GO:0002713	negative regulation of B cell mediated immunity	11/4471	16/18800	0.000175574893608418	0.00128692471028588	0.000873221850742399	BCL6/CD55/FCGR2B/PTPN6/CR1/FOXJ1/CR2/C4BPB/C4BPA/FOXP3/CR1L	11
GO:0002890	BP	GO:0002890	negative regulation of immunoglobulin mediated immune response	11/4471	16/18800	0.000175574893608418	0.00128692471028588	0.000873221850742399	BCL6/CD55/FCGR2B/PTPN6/CR1/FOXJ1/CR2/C4BPB/C4BPA/FOXP3/CR1L	11
GO:0009251	BP	GO:0009251	glucan catabolic process	11/4471	16/18800	0.000175574893608418	0.00128692471028588	0.000873221850742399	PPP1R3B/MGAM/STBD1/PYGL/PHKG2/INS/PPP1CA/GAA/PYGM/PFKM/PPP1R3D	11
GO:0031268	BP	GO:0031268	pseudopodium organization	11/4471	16/18800	0.000175574893608418	0.00128692471028588	0.000873221850742399	CDC42EP3/CDC42EP2/CDC42/RAB25/WASHC1/CCL21/CCR7/CDC42EP5/CDC42EP4/CDC42EP1/F2RL1	11
GO:0007265	BP	GO:0007265	Ras protein signal transduction	112/4471	347/18800	0.000175710585454976	0.00128692471028588	0.000873221850742399	GABARAP/RAB4B/LAT/TAX1BP3/ARHGEF18/CDC42SE1/ARHGEF1/FLOT1/DNM2/RAC2/GDI1/RAF1/BCL6/CYTH1/RHOG/RFXANK/SDCBP/CYTH4/DOK2/IQSEC1/GNB1/GRAP2/RGL4/WAS/STK19/ARHGAP4/CFL1/RAPGEF6/DBNL/FLCN/DENND3/ARHGDIA/RHOA/MAP4K4/CDC42EP3/SQSTM1/CDC42EP2/ARFGAP1/F11R/DOK3/RGL2/PARK7/BRK1/RABGEF1/RASGRP4/RASGRP2/CDC42/RAB35/LIMK1/ARHGDIB/GRAP/CYTH2/CADM4/ITGA3/FBP1/RAB33A/RALB/ARHGAP24/RIT1/PSD4/RRAS/GPR65/RHOJ/SH3BP1…	112
GO:1904064	BP	GO:1904064	positive regulation of cation transmembrane transport	55/4471	148/18800	0.000175861967250329	0.00128692471028588	0.000873221850742399	TMSB4X/DNM2/CAPN3/CALM1/BAX/PINK1/G6PD/IFNGR2/VMP1/TESC/CALM3/CTSS/CALM2/PLCG2/CX3CL1/GSTO1/JPH2/SRI/EDN1/BDKRB1/RYR2/TRDN/KCNQ1/CDK5/ACTN2/GLRX/SNCA/FXYD1/RAMP3/F2RL3/WNK3/CHP1/SLC9A1/CD19/PLP1/KCNJ2/CXCL9/KCNE1/CCL2/XCL1/GAL/PLCG1/CASQ1/GPER1/AGT/TREM2/CACNG4/MIR210/NPPA/NTSR1/IFNG/SLC6A9/CXCL10/ATP1B2/CCR2	55
GO:0060193	BP	GO:0060193	positive regulation of lipase activity	30/4471	68/18800	0.000176582185281581	0.00129066058575067	0.00087575676833426	C5AR1/ABHD5/NR1H2/LPAR2/PLIN5/RHOA/ANG/RHOC/CCL5/RASGRP4/PRKCZ/PLA2G5/S1PR4/HPCA/APOA5/ITK/APOA4/PLCB2/PNLIP/NMUR1/CD86/GPR55/APOH/AGT/APOA1/PTAFR/PLA2G1B/P2RY12/APOC2/PDGFRB	30
GO:0044091	BP	GO:0044091	membrane biogenesis	28/4471	62/18800	0.000176783131455826	0.00129066058575067	0.00087575676833426	CHMP4A/SIRT2/FLOT1/CHMP2A/CHMP4B/GAK/VPS4A/STX4/CHMP1A/DMKN/PEX16/S100A10/PACSIN2/PICALM/ANXA2/FLOT2/UBXN2B/REEP4/UGCG/NSFL1C/CHMP2B/SERINC1/EMP2/CHMP1B/PTEN/PTPRD/CDH2/CAV1	28
GO:0070613	BP	GO:0070613	regulation of protein processing	29/4471	65/18800	0.000177282602541346	0.00129280561435604	0.00087721224263956	ADAM8/PRKACA/CLN3/IL1R2/CST7/CTSZ/CAST/GSN/S100A10/CARD16/LRRK2/ANXA2/KLKB1/BCL2L12/CARD18/ENO1/HPN/F12/NOL3/NLRC4/LPCAT3/ANGPTL8/GAS1/THBS1/PLGRKT/ASTL/CLEC3B/SERPINE2/CHAC1	29
GO:0007254	BP	GO:0007254	JNK cascade	63/4471	175/18800	0.000178806699479035	0.00130191579325507	0.000883393806498914	GPS2/HDAC3/NCF1/AXIN1/GADD45B/PINK1/SDCBP/MAP2K7/FCGR2B/DAXX/MINK1/MAP3K11/MAP4K4/PYCARD/GPS1/PTK2B/LTBR/MYD88/SH2D3A/CD27/TRAF1/TRPV4/CDC42/LRRK2/DUSP16/MMP8/TLR9/SFRP2/NOD2/SERPINB3/STRADB/SLAMF1/TPD52L1/BIRC7/CCL21/MAP3K10/CCR7/GADD45G/CCL19/GADD45A/SH2D3C/IRAK1/CDC42EP5/ZNF622/MAPK8IP3/SIRPA/IGF1R/GSTP1/RASSF2/AGER/MAP2K4/TLR4/NAIP/TNF/AMBP/TRIB1/NPPA/FLT4/MECOM/F2RL1/IL1B/APP/PER1	63
GO:0071470	BP	GO:0071470	cellular response to osmotic stress	20/4471	39/18800	0.000179360336773607	0.00130191579325507	0.000883393806498914	CLN3/CAPN3/ZFP36L1/RELB/TSPO/BAD/TRPV4/MICU1/EFHD1/AKR1B1/AQP5/YBX3/EPO/SLC2A1/WNK3/SLC25A23/SLC2A4/CAB39/ERRFI1/AQP1	20
GO:0097242	BP	GO:0097242	amyloid-beta clearance	20/4471	39/18800	0.000179360336773607	0.00130191579325507	0.000883393806498914	C5AR1/RAB11B/ITGB2/ABCA7/ITGAM/MME/IFNGR1/MARCO/PICALM/LRPAP1/CLU/MSR1/C3/IGF1R/TNF/TREM2/LRP1/IFNG/CD36/APOE	20
GO:2000516	BP	GO:2000516	positive regulation of CD4-positive, alpha-beta T cell activation	20/4471	39/18800	0.000179360336773607	0.00130191579325507	0.000883393806498914	IL4R/RARA/CD55/HLX/SASH3/SOCS1/ZBTB7B/PRKCZ/CD81/LGALS9/CCL19/IL12RB1/FOXP3/XCL1/CD86/TGFBR2/NFKBID/NLRP3/HLA-DRB1/IFNG	20
GO:0042692	BP	GO:0042692	muscle cell differentiation	123/4471	387/18800	0.000180022320758416	0.00130521373504891	0.000885631571314394	XBP1/ARRB2/ADM/NINJ1/EHD1/FLOT1/IL4R/SOD2/RBM4/CAMK1/CAPN3/RBM38/FOXO4/RARA/ACTN1/BIN3/GSK3A/FLII/TMOD4/G6PD/CSRP1/HIRA/TGFB1/DYSF/WDR1/BIN1/KDM6B/CD53/LMOD1/TNFSF14/AKT1/EFEMP2/RGS2/SPEG/MYH6/PI16/PLEKHO1/MYL9/DMPK/SMARCD3/HES1/SYNE1/TNNT2/CEACAM5/HDAC5/MYPN/EDN1/CD81/ACTC1/EDNRB/SHOX2/FOXF1/MYOZ2/ANKRD1/WNT10B/KLF5/TPM1/NRAP/TMEM204/GPX1/DKK1/ACTN2/PGM5/KLHL40/LDB3/KRT19/CTDP1/MYF6/HOPX/CSRP3/C…	123
GO:0010927	BP	GO:0010927	cellular component assembly involved in morphogenesis	44/4471	112/18800	0.000181135495258047	0.00131177157049779	0.000890081283999037	CAPN3/FLII/TMOD4/CSRP1/WDR1/LMOD1/MYH6/MYL9/TNNT2/TBPL1/TLR2/MYPN/EDN1/ACTC1/MYOZ2/ANKRD1/EPB41L3/TPM1/NRAP/ACTN2/PGM5/LDB3/KRT19/CSRP3/ABCA2/CFLAR/LMOD3/MYL2/KLHL41/TMOD1/ACRBP/FLNC/TNNT1/MYOZ1/CASQ1/TNNT3/ACTA1/ITGB4/RFX2/PMP22/TCAP/MYOM2/CD9/PDGFRB	44
GO:0046330	BP	GO:0046330	positive regulation of JNK cascade	39/4471	96/18800	0.000181421491439845	0.00131233083451193	0.000890460763508272	NCF1/AXIN1/GADD45B/SDCBP/MAP2K7/FCGR2B/MINK1/MAP3K11/PYCARD/PTK2B/LTBR/MYD88/CD27/TRAF1/TRPV4/CDC42/MMP8/TLR9/NOD2/SLAMF1/TPD52L1/BIRC7/CCL21/MAP3K10/CCR7/GADD45G/CCL19/GADD45A/ZNF622/MAPK8IP3/RASSF2/AGER/TLR4/NAIP/TNF/FLT4/F2RL1/IL1B/APP	39
GO:0031669	BP	GO:0031669	cellular response to nutrient levels	74/4471	213/18800	0.000188088663701798	0.00135899464371207	0.000922123732994177	XBP1/CD68/GABARAP/USF2/WDR45/WIPI1/UPP1/BECN1/RXRA/GABARAPL2/MAPK3/GABARAPL1/TFEB/HMOX1/RRAGC/MAP1LC3B/USF1/ULK1/NPRL2/PRKAG1/WIPI2/MTMR3/ZC3H12A/FLCN/NUAK2/STK24/MAX/PIM1/MAP1LC3A/PRKAB1/SESN2/DCPS/FAM107A/LRRK2/CYP24A1/GBA/VDR/NR1H4/RALB/NFE2L2/PCK1/RRAGA/UCP2/RNF152/NPRL3/POSTN/FOLR1/SLC38A3/FOLR2/INHBB/SLC2A1/DAP/PCSK9/IFI16/PICK1/PDK4/SREBF1/GLUL/GAS2L1/LEP/IL15/CDKN2B/SH3GLB1/BGLAP/COL1A1/F…	74
GO:0002793	BP	GO:0002793	positive regulation of peptide secretion	38/4471	93/18800	0.000189424847085458	0.00136707759905762	0.000927608291002809	PSMD9/STX4/CAPN10/C2CD2L/PPARD/BAD/S100A8/BLK/SRI/GABBR1/GRP/RAB8B/INS/NR1H4/KISS1/SPINK1/C1QTNF12/BAIAP3/PFKFB2/ADCYAP1/NR0B2/GIPR/PFKM/FGA/GLUL/GPR68/FGB/PLA2G6/FGG/RBP4/SELENOT/TRPM4/ABAT/GPER1/HIF1A/HLA-DRB1/DOC2B/GPR27	38
GO:0036257	BP	GO:0036257	multivesicular body organization	17/4471	31/18800	0.000190060929443281	0.00136852577603718	0.00092859092796066	CHMP4A/CHMP2A/CHMP4B/VPS4A/HGS/VPS28/VPS37B/CHMP1A/IST1/VPS37C/SNF8/MVB12A/TSG101/CHMP2B/CHMP1B/VPS25/RAB27A	17
GO:2000406	BP	GO:2000406	positive regulation of T cell migration	17/4471	31/18800	0.000190060929443281	0.00136852577603718	0.00092859092796066	TNFRSF14/ADAM8/RHOA/PYCARD/TNFSF14/CCL5/S100A7/SELENOK/CCL21/CCL20/FADD/AIF1/XCL1/XCL2/CXCL10/APP/CCR2	17
GO:0015850	BP	GO:0015850	organic hydroxy compound transport	84/4471	248/18800	0.000192416981092267	0.00138390519810754	0.000939026384904088	STARD3/SLC16A3/AQP9/ADORA2A/VPS4A/OSBPL2/NR1H2/PINK1/GRAMD1A/CEACAM1/SLC26A6/SELENOM/TSPO/SLC10A3/SLC22A1/LILRB1/NPC2/GRK2/PARK7/ACTB/RAB3A/ABCC3/ANXA2/GABBR1/FURIN/AQP10/SNCG/APOA5/CLU/KCNQ1/STX1A/FFAR3/MAOB/PIP4K2A/CES1/APOA4/CYP8B1/BMP6/SNCA/ABCA2/C1QTNF1/OSBPL6/HTR1B/CYP19A1/ABCG1/VAPA/PCSK9/MSR1/NR0B2/LDLRAP1/SLCO2B1/POMC/SLC51A/OSBP2/PNLIP/LPCAT3/LEP/ITGB3/ABCC2/OSBPL9/AKR1C4/AKR1C1/SLC10A2…	84
GO:0044262	BP	GO:0044262	cellular carbohydrate metabolic process	95/4471	287/18800	0.000196582584471687	0.0014122492868446	0.000958258805749506	INPP5K/SIRT7/NDST2/ADIPOR1/DGAT2/FAM3A/PFKFB3/PGAM1/GNPTG/GSK3A/HK3/STAT3/PPP1R3B/GK/STK40/PFKFB4/STK11/MGAM/RUBCNL/AKT2/BCKDK/SIRT6/NAGK/MIDN/STBD1/PYGL/EXT1/AKT1/BAD/PGD/PTK2B/B3GNT8/PHKG2/PPP1R2/ITPK1/SESN2/GYG1/RORC/PPP1R3C/AOAH/TPI1/PLEK/FBP1/UGP2/HAS1/INPP5A/INS/GALK1/MOGAT2/ADIPOQ/GCKR/PDK3/B4GALT1/DDIT4/PCK1/NUPR1/FBP2/TFF3/HK1/PPP1CA/C1QTNF12/GAA/SLC4A1/SNCA/C1QTNF1/PFKFB2/PYGM/B3GNT3/PF…	95
GO:0031670	BP	GO:0031670	cellular response to nutrient	21/4471	42/18800	0.0001974068718927	0.00141511995692013	0.00096020665228333	XBP1/USF2/RXRA/HMOX1/USF1/PIM1/DCPS/CYP24A1/VDR/NR1H4/POSTN/FOLR1/FOLR2/LEP/IL15/CDKN2B/BGLAP/COL1A1/MIR125B1/FES/GAS6	21
GO:0090130	BP	GO:0090130	tissue migration	117/4471	366/18800	0.000197432421606579	0.00141511995692013	0.00096020665228333	CSNK2B/MMP9/TMSB4X/MAP2K3/S100P/ADIPOR1/TNFSF12/PXN/PRKD2/CTSH/IQSEC1/HMOX1/ANXA3/CEACAM1/TGFB1/ZC3H12A/PPARD/RHOA/GLIPR2/HDAC7/P2RX4/MAP4K4/PFN1/SEMA4A/AKT1/PTK2B/CIB1/ATOH8/PLCG2/KRT2/SP100/PKN1/ACTG2/FGFBP1/GIPC1/HDAC5/AAMP/ADTRP/MAP3K3/KRT16/ITGA3/EDN1/SASH1/ACTC1/CD40/FOXC2/RAB25/RRAS/NFE2L2/FOXF1/RHOJ/SH3BP1/S100A2/PRCP/GPX1/DPP4/INSL3/MIR196A1/GADD45A/RAC1/CORO1B/PIK3CD/PFN2/MIR410/DCN/PTP…	117
GO:0032874	BP	GO:0032874	positive regulation of stress-activated MAPK cascade	50/4471	132/18800	0.000198531455912516	0.00142137668777457	0.000964452055338107	NCF1/AXIN1/GADD45B/SDCBP/SPI1/MAP2K7/FCGR2B/ZC3H12A/RELL2/MINK1/MAP3K11/CLEC7A/PYCARD/PTK2B/LTBR/MYD88/CD27/TRAF1/TRPV4/CDC42/MAP3K3/MMP8/TLR9/SPHK1/NOD2/SASH1/SLAMF1/TPD52L1/BIRC7/CCL21/MAP3K10/CCR7/GADD45G/CCL19/GADD45A/ZNF622/MAPK8IP3/RASSF2/AGER/VEGFA/LEP/TLR4/IGFBP6/SCIMP/NAIP/TNF/FLT4/F2RL1/IL1B/APP	50
GO:0030073	BP	GO:0030073	insulin secretion	64/4471	179/18800	0.000199502781826452	0.00142670590052454	0.000968068106054466	PSMD9/TCIRG1/RAF1/PIM3/RAB11B/STX4/IL1RN/ARNTL/CAPN10/ALOX5/C2CD2L/PPARD/MIDN/ENSA/BAD/PARK7/CCL5/CPLX1/PFKL/BLK/SRI/SIDT2/FAM3D/NR1H4/STX1A/FKBP1B/HNF4A/SNAP25/SLC8B1/UCP2/IL6/PTPRN2/C1QTNF12/BAIAP3/RAB11FIP5/INHBB/CDK16/PFKFB2/CELA2A/PICK1/ADCYAP1/NR0B2/GIPR/PFKM/SREBF1/GLUL/GPR68/LEP/PLA2G6/RBP4/GAL/KCNJ11/SELENOT/TRPM4/ABAT/GPER1/TNF/HIF1A/HLA-DRB1/CYB5R4/DOC2B/IFNG/IL1B/GPR27	64
GO:0006644	BP	GO:0006644	phospholipid metabolic process	123/4471	388/18800	0.000202695039883697	0.00144788752353286	0.000982440552163565	CHKB/PLSCR3/ABHD16A/INPP5K/PLA2G4B/PIK3R2/SLC44A2/PLPPR2/CLN3/TMEM86B/BECN1/PLBD1/ABHD5/NR1H2/LPCAT1/DGKA/CDIPT/PIGS/MTMR3/PITPNM1/PNPLA6/SOCS3/PLD2/PPARD/MTMR14/BMX/SMPD1/PGS1/PLCD1/ORMDL3/GDPD3/SMPD2/MVK/SOCS1/PLCG2/MBOAT7/MPPE1/MVD/PIP4K2C/PI4K2A/GPX4/CISH/PLA2G5/ABHD4/HEXB/PLEK/INPP5D/PLSCR1/INPP5A/DPM2/NR1H4/PLPP2/IP6K3/APOA5/PNLIPRP2/FDPS/PIP4K2A/FITM1/APOA4/ETNK2/PRKCD/PLA2G7/SERINC2/AGPAT…	123
GO:0016101	BP	GO:0016101	diterpenoid metabolic process	36/4471	87/18800	0.000205132093745127	0.00146197317605654	0.000991998142803741	DGAT2/DHRS7/DGAT1/DHRS13/PNPLA2/PPARD/PECR/RDH5/CYP1A1/SCPEP1/SDR16C5/AKR1B1/CRABP2/ADH1B/AKR1B10/CYP1A2/RDH16/CYP2C18/RBP1/PLB1/DHRS3/ALDH1A1/PNLIP/ADH1C/AKR1C4/AKR1C1/RBP4/CYP1B1/ADH1A/CYP3A4/TTR/DHRS9/ADH6/ADH4/RARRES2/LRP1	36
GO:0050829	BP	GO:0050829	defense response to Gram-negative bacterium	36/4471	87/18800	0.000205132093745127	0.00146197317605654	0.000991998142803741	SLC11A1/TNFRSF14/GSDMD/TREM1/CAMP/PYCARD/DEFA3/OPTN/TLR9/LTF/S100A7/CXCL6/DEFB4A/DEFA4/IL6/DEFA6/TUSC2/DEFA5/FCN2/BPI/SELP/TLR4/ROMO1/RPS19/MPEG1/DEFA1/IGHM/AQP1/DEFA1B/RNASE6/TREM2/RARRES2/LYZ/IL6R/F2RL1/CD4	36
GO:0031668	BP	GO:0031668	cellular response to extracellular stimulus	83/4471	245/18800	0.000207797033601502	0.00147928896174297	0.00100374748781461	XBP1/CD68/GABARAP/USF2/WDR45/WIPI1/UPP1/BECN1/GSDMD/RXRA/GABARAPL2/MAPK3/GABARAPL1/SIPA1/TFEB/HMOX1/RRAGC/MAP1LC3B/USF1/ULK1/NPRL2/PRKAG1/WIPI2/MTMR3/ZC3H12A/FLCN/NUAK2/STK24/ASGR1/MAX/PIM1/MAP1LC3A/PRKAB1/SESN2/DCPS/LYN/FAM107A/LRRK2/CYP24A1/SFRP2/GBA/VDR/NR1H4/RALB/PTPRC/SLC1A2/NFE2L2/PCK1/RRAGA/UCP2/RNF152/NPRL3/POSTN/FOLR1/SLC38A3/FOLR2/INHBB/SLC2A1/DAP/PCSK9/IFI16/PICK1/PDK4/SREBF1/GLUL/GAS2…	83
GO:1904646	BP	GO:1904646	cellular response to amyloid-beta	22/4471	45/18800	0.000212479082477221	0.00150875660463627	0.00102374227807595	FPR2/CASP4/FCGR2B/BCL2L11/ICAM1/FYN/CDK5/IGF1R/AGER/TLR4/TLR6/NGFR/FOXO3/TNF/TREM2/LGMN/ATP1A3/GJA1/LRP1/APP/CD36/VCAM1	22
GO:2000785	BP	GO:2000785	regulation of autophagosome assembly	22/4471	45/18800	0.000212479082477221	0.00150875660463627	0.00102374227807595	CHMP4A/WDR45/WIPI1/CHMP4B/BECN1/PINK1/ULK1/RAB1B/MTMR3/PHF23/PIP4K2C/LRRK2/RALB/PIP4K2A/FEZ1/NUPR1/ATG2A/SEC22B/IFT20/SH3GLB1/SNX18/C9orf72	22
GO:0001523	BP	GO:0001523	retinoid metabolic process	35/4471	84/18800	0.000212656435206449	0.00150875660463627	0.00102374227807595	DGAT2/DHRS7/DGAT1/DHRS13/PNPLA2/PPARD/RDH5/CYP1A1/SCPEP1/SDR16C5/AKR1B1/CRABP2/ADH1B/AKR1B10/CYP1A2/RDH16/CYP2C18/RBP1/PLB1/DHRS3/ALDH1A1/PNLIP/ADH1C/AKR1C4/AKR1C1/RBP4/CYP1B1/ADH1A/CYP3A4/TTR/DHRS9/ADH6/ADH4/RARRES2/LRP1	35
GO:0002026	BP	GO:0002026	regulation of the force of heart contraction	15/4471	26/18800	0.000213961591386606	0.00151289377216671	0.00102654948587831	ADM/MYL4/GRK2/MYH6/ATP1A2/RYR2/GAA/CSRP3/MYH7/MYL3/SLC8A1/MYL2/SLC9A1/CAMK2D/CAV1	15
GO:0010882	BP	GO:0010882	regulation of cardiac muscle contraction by calcium ion signaling	15/4471	26/18800	0.000213961591386606	0.00151289377216671	0.00102654948587831	PRKACA/CALM1/CALM3/CALM2/CASQ2/ATP1A2/GSTO1/TMEM38A/RYR2/FKBP1B/HRC/TNNI3/SLC8A1/SLC9A1/CAMK2D	15
GO:0046339	BP	GO:0046339	diacylglycerol metabolic process	15/4471	26/18800	0.000213961591386606	0.00151289377216671	0.00102654948587831	DGAT2/DGKA/DGAT1/PNPLA2/PGS1/ANG/DGKK/MOGAT2/DGKD/DGKZ/PLB1/GPAT4/DGKQ/AVIL/APOA2	15
GO:0006986	BP	GO:0006986	response to unfolded protein	52/4471	139/18800	0.000215100120409856	0.00151923523246781	0.00103085238072234	XBP1/HSPA6/DNAJB2/DNAJC4/STUB1/RHBDD2/BAX/OS9/ABCA7/HSPA1A/HERPUD1/DAXX/FBXO6/HSF1/CREB3/CDK5RAP3/HSPA1L/OPTN/HSPB3/HSPB8/BCL2L11/DNAJB5/ERO1A/HSPB2/ERN1/NFE2L2/FGF21/PTPN1/MFN2/HSPB7/TMBIM6/NCK2/DNAJB1/DERL2/BOK/HSPA1B/DDIT3/CREB3L1/THBS1/UBE2J2/CREBRF/WFS1/BAK1/PPP1R15A/BAG3/DNAJB9/CREB3L3/EDEM2/HSPB1/CHAC1/AGR2/SERPINH1	52
GO:1901739	BP	GO:1901739	regulation of myoblast fusion	13/4471	21/18800	0.000215946434890743	0.00152350088633357	0.00103374677083973	EHD1/FLOT1/IL4R/CD53/TNFSF14/PLEKHO1/CFLAR/CXCL9/CAPN2/GDF15/SCGB3A1/MAPK14/CXCL10	13
GO:0043406	BP	GO:0043406	positive regulation of MAP kinase activity	45/4471	116/18800	0.000216199115704951	0.00152357358892525	0.00103379610200196	ADAM8/AXIN1/PIK3R5/MAP2K7/S100A12/TGFB1/FGD2/CSK/MAP3K11/PAK1/ERP29/PTK2B/LRRK2/TLR9/EDN1/NOD2/SASH1/CD40/PTPRC/CD24/ERN1/TPD52L1/PTPN1/TGFA/DKK1/MAP3K10/CCL19/IRAK1/MAP2K6/ERBB2/AGER/THBS1/VEGFA/TLR4/TLR6/TENM1/ADAM9/TNF/ROBO1/NEK10/PLA2G1B/GH1/IL1B/PDGFRB/PDGFD	45
GO:0001771	BP	GO:0001771	immunological synapse formation	10/4471	14/18800	0.000218201887115074	0.00152911601160017	0.00103755682284842	LGALS3/CD6/DOCK2/CD81/PRF1/CCL21/CCR7/CCL19/NCK2/HAVCR2	10
GO:0010872	BP	GO:0010872	regulation of cholesterol esterification	10/4471	14/18800	0.000218201887115074	0.00152911601160017	0.00103755682284842	APOA5/APOA4/ABCA2/ABCG1/LAMTOR1/AGT/APOA1/APOC1/APOE/APOA2	10
GO:0030049	BP	GO:0030049	muscle filament sliding	10/4471	14/18800	0.000218201887115074	0.00152911601160017	0.00103755682284842	MYL6/MYH6/TNNT2/MYBPC3/TPM1/TNNC1/MYH2/MYH7/MYL1/MYLK2	10
GO:0043301	BP	GO:0043301	negative regulation of leukocyte degranulation	10/4471	14/18800	0.000218201887115074	0.00152911601160017	0.00103755682284842	HLA-F/CD300A/HMOX1/SPI1/CEACAM1/FCGR2B/RABGEF1/FOXF1/LGALS9/CCR2	10
GO:0046348	BP	GO:0046348	amino sugar catabolic process	10/4471	14/18800	0.000218201887115074	0.00152911601160017	0.00103755682284842	NPL/AMDHD2/RENBP/NAGK/CHI3L1/CHI3L2/MGAT1/CHIT1/ALDH1A1/GNPDA1	10
GO:0002335	BP	GO:0002335	mature B cell differentiation	18/4471	34/18800	0.00022368897192583	0.00156582280348081	0.00106246362002516	XBP1/BCL3/SPI1/FCGR2B/PTK2B/CMTM7/PLCG2/CR1/SLAMF8/PLCL2/LGALS1/LFNG/IL6/IL10/POU2AF1/CD19/RAG2/C17orf99	18
GO:0050798	BP	GO:0050798	activated T cell proliferation	23/4471	48/18800	0.000224580597727876	0.00157031550313396	0.00106551206837229	ARG1/STAT5B/RIPK3/PYCARD/JAK3/CD24/SLAMF1/LILRB4/FYN/LGALS9/LRRC32/BTN3A1/CD274/EPO/IL12RB1/FADD/CRTAM/FOXP3/AGER/TMIGD2/CLC/IGF2/TNFSF9	23
GO:0033077	BP	GO:0033077	T cell differentiation in thymus	33/4471	78/18800	0.000226484190173255	0.00158186624381009	0.00107334963576846	ADAM8/B2M/CCR6/ZFP36L1/CD3E/STK11/STAT5B/RIPK3/JMJD6/VNN1/ZAP70/GBA/DOCK2/CLPTM1/PTPRC/CCR7/FOXJ1/CD3D/CAMK4/MAFB/CD3G/IL7R/FADD/ERBB2/FOXP3/CD28/GATA3/CARD11/BCL11B/RAG2/GLI2/CD74/IL1B	33
GO:0050731	BP	GO:0050731	positive regulation of peptidyl-tyrosine phosphorylation	67/4471	190/18800	0.000227441570759565	0.00158678991542134	0.00107669051313483	ARRB2/UNC119/TNFRSF14/NCF1/LILRA5/HCLS1/HAX1/CD3E/TGFB1/TNK2/CLEC7A/HSF1/NEDD9/PTK2B/PLCG2/CCL5/HES1/IL24/LYN/GPRC5B/NOD2/CD81/ADIPOQ/CD40/PTPRC/CD24/PTPRJ/FCGR1A/PTPN1/OSM/FYN/IL6/TGFA/HPX/BMP6/GATA1/TNFRSF1A/EHD4/EPO/PARP9/CSF3/TNFRSF18/SEMA4D/AFAP1L2/VEGFA/LEP/IL15/ITGB3/ITGA5/PECAM1/DGKQ/AGT/FGF10/TNF/TREM2/NEURL1/GH1/GAS6/EFNA1/IL6R/IFNG/CD4/CD74/LIF/IGF2/CD36/AREG	67
GO:0002639	BP	GO:0002639	positive regulation of immunoglobulin production	24/4471	51/18800	0.000233828276985026	0.00162773482738414	0.00110447301782751	XBP1/HLA-E/IL4R/STX4/TNFSF13/STAT6/TGFB1/SASH3/MAD2L2/TLR9/CD40/PTPRC/TBX21/IL6/HPX/IL10/CD28/XCL1/RBP4/CD86/TNFRSF4/DNAJB9/GPI/C17orf99	24
GO:0032692	BP	GO:0032692	negative regulation of interleukin-1 production	24/4471	51/18800	0.000233828276985026	0.00162773482738414	0.00110447301782751	ARRB2/MEFV/IL1R2/CEACAM1/ZC3H12A/ACP5/CX3CL1/CARD16/CARD18/NR1H4/NLRP12/LILRB4/CPTP/IL10/GSTP1/MIR877/TNFAIP3/ERRFI1/APOA1/TREM2/NLRP3/CARD17/GAS6/SERPINB1	24
GO:0036293	BP	GO:0036293	response to decreased oxygen levels	98/4471	299/18800	0.000235158685011848	0.00163518528095628	0.00110952840203541	EGLN2/ADM/SIRT2/ADAM8/BECN1/SOD2/STUB1/CDKN1B/PINK1/HMOX1/ZFP36L1/CYBA/USF1/ALAS2/PIN1/LTA/PPARD/RHOA/HMOX2/CHCHD2/HSF1/AGTRAP/AKT1/BAD/PLOD1/PTK2B/ANG/PGK1/CYP1A1/MT3/TLR2/ALKBH5/CARD16/PLK3/EDN1/XRCC1/ENO1/ERO1A/ADIPOQ/RYR2/CD24/NFE2L2/PDK3/DDIT4/PCK1/NDRG1/UCP2/CRYAB/DPP4/TMBIM6/BNIP3L/NOL3/NPEPPS/IRAK1/KCNMA1/P4HB/EPO/SLC2A1/CXCR4/PLAT/MB/CFLAR/PICK1/SLC8A1/EPAS1/SLC9A1/PTGIS/NKX3-1/AGER/THBS…	98
GO:0071320	BP	GO:0071320	cellular response to cAMP	25/4471	54/18800	0.000240412091871548	0.00166986785580613	0.0011330616996377	INPP5K/AQP9/DMTN/ZFP36L1/SLC26A6/ADIPOQ/PDE2A/KCNQ1/PCK1/WNT10B/GATA1/GPD1/INHBB/CPS1/SLC8A1/RAP1A/KCNE1/RAPGEF1/CYP1B1/AQP1/PTAFR/EZR/ASS1/IGFBP5/APP	25
GO:1903320	BP	GO:1903320	regulation of protein modification by small protein conjugation or removal	83/4471	246/18800	0.000241463360205026	0.00167531863382869	0.00113676023649444	GABARAP/GPS2/UBXN1/ARRB2/SIRT7/TNIP1/HDAC3/DNAJB2/UBE2V1/RASSF5/AXIN1/STUB1/CAPN3/PINK1/VPS28/LAPTM5/GSK3A/OTUB1/PEF1/RNF40/TSPO/PIN1/ZC3H12A/HSPA1A/HERPUD1/DAXX/RPS15/HMG20B/PHF23/MAD2L2/FBXO2/SQSTM1/RELA/CDK5RAP3/AKT1/PARK7/PARP10/IVNS1ABP/FAM107A/LIMK1/N4BP1/LRRK2/TOLLIP/SPHK1/USP4/NOD2/SASH1/FZR1/SKP1/WASHC1/RPS2/BIRC7/FYN/CDK5/KLHL40/PELI1/ISG15/FOXF2/FKBP1A/SMAD7/ARRDC3/CHP1/EPAS1/HSPA1B/TR…	83
GO:0043550	BP	GO:0043550	regulation of lipid kinase activity	30/4471	69/18800	0.000241960841162483	0.00167691934679974	0.00113784637427074	PIK3R2/PIK3R5/PIK3IP1/FPR2/FGR/TGFB1/SOCS3/PTK2B/SOCS1/LYN/CDC42/PIP4K2C/CISH/NOD2/CD81/AGAP2/WASHC1/PIP4K2A/CCL21/CCR7/CCL19/DGKZ/NRBF2/TNFAIP8L3/CD19/EEF1A2/TEK/SLA2/P2RY12/PDGFRB	30
GO:0038066	BP	GO:0038066	p38MAPK cascade	26/4471	57/18800	0.000244564925420657	0.00169123775708938	0.00114756189891089	MAP2K3/NCF1/GADD45B/SPI1/ZFP36L1/ZC3H12A/RELL2/MINK1/MAP3K3/SPHK1/SASH1/ZFP36/LGALS9/DUSP1/GADD45G/MAPKAPK2/GADD45A/MAP2K6/AGER/VEGFA/LEP/TREM2/EZR/MAPK14/IL1B/PER1	26
GO:0045071	BP	GO:0045071	negative regulation of viral genome replication	26/4471	57/18800	0.000244564925420657	0.00169123775708938	0.00114756189891089	IFITM2/INPP5K/ISG20/IFITM1/TNIP1/APOBEC3A/IFITM3/APOBEC3G/SLPI/OASL/CCL5/PARP10/N4BP1/LTF/SRPK1/PLSCR1/ZNFX1/SRPK2/MX1/ISG15/IFI16/BST2/OAS1/TNF/APOBEC3H/IFIT1	26
GO:0090218	BP	GO:0090218	positive regulation of lipid kinase activity	19/4471	37/18800	0.000253497432017241	0.00175108226116525	0.00118816841472974	FPR2/FGR/TGFB1/PTK2B/LYN/CDC42/NOD2/CD81/AGAP2/CCL21/CCR7/CCL19/DGKZ/TNFAIP8L3/CD19/EEF1A2/TEK/P2RY12/PDGFRB	19
GO:0090277	BP	GO:0090277	positive regulation of peptide hormone secretion	37/4471	91/18800	0.00025717005079406	0.00177450157990281	0.00120405921291528	PSMD9/STX4/CAPN10/C2CD2L/PPARD/BAD/BLK/SRI/GABBR1/GRP/RAB8B/INS/NR1H4/KISS1/SPINK1/C1QTNF12/BAIAP3/PFKFB2/ADCYAP1/NR0B2/GIPR/PFKM/FGA/GLUL/GPR68/FGB/PLA2G6/FGG/RBP4/SELENOT/TRPM4/ABAT/GPER1/HIF1A/HLA-DRB1/DOC2B/GPR27	37
GO:0002645	BP	GO:0002645	positive regulation of tolerance induction	9/4471	12/18800	0.000259235669088113	0.00178483616198015	0.00121107157565577	LILRB2/CD3E/HLA-G/LILRB4/IDO1/FOXJ1/CD274/FOXP3/TGFBR2	9
GO:0010642	BP	GO:0010642	negative regulation of platelet-derived growth factor receptor signaling pathway	9/4471	12/18800	0.000259235669088113	0.00178483616198015	0.00121107157565577	HGS/SLC9A3R1/ADIPOQ/PTPRJ/APOD/SNCA/PTPN12/PTGIR/LRP1	9
GO:0010675	BP	GO:0010675	regulation of cellular carbohydrate metabolic process	55/4471	150/18800	0.000261876639680113	0.00180104656130108	0.00122207087870991	INPP5K/SIRT7/ADIPOR1/DGAT2/FAM3A/PGAM1/GSK3A/STAT3/PPP1R3B/STK11/RUBCNL/AKT2/BCKDK/SIRT6/MIDN/AKT1/BAD/PTK2B/PHKG2/SESN2/RORC/PPP1R3C/PLEK/FBP1/INS/ADIPOQ/GCKR/PDK3/DDIT4/NUPR1/TFF3/PPP1CA/C1QTNF12/SLC4A1/SNCA/C1QTNF1/PFKFB2/POMC/PDK4/ACTN3/MST1/LEP/DGKQ/HDAC4/PPP1R3D/PHLDA2/GPER1/PTAFR/RORA/NNMT/MIR210/IGFBP4/NTSR1/IGF2/ERFE	55
GO:0001773	BP	GO:0001773	myeloid dendritic cell activation	16/4471	29/18800	0.000267233094079525	0.00183187266017873	0.00124298742720569	SPI1/RELB/PYCARD/CD2/LTBR/BATF/DOCK2/DHRS2/SLAMF1/CLEC4D/CAMK4/HAVCR2/BATF2/IL10/TGFBR2/IRF4	16
GO:0061082	BP	GO:0061082	myeloid leukocyte cytokine production	16/4471	29/18800	0.000267233094079525	0.00183187266017873	0.00124298742720569	BCL6/HMOX1/LAPTM5/TGFB1/LILRB1/PLCG2/HLA-G/GPRC5B/BCL10/SEMA7A/TLR4/SPON2/TICAM1/CD74/NR4A3/CD36	16
GO:1902175	BP	GO:1902175	regulation of oxidative stress-induced intrinsic apoptotic signaling pathway	16/4471	29/18800	0.000267233094079525	0.00183187266017873	0.00124298742720569	HTRA2/SOD2/PINK1/AKT1/PARK7/VNN1/MAPK7/INS/NFE2L2/NME5/GPX1/NOL3/P4HB/HIF1A/TREM2/HSPB1	16
GO:0031960	BP	GO:0031960	response to corticosteroid	57/4471	157/18800	0.000275481182849835	0.00188430328116873	0.00127856337312586	ADM/ALPL/POR/ARG1/ANXA3/IL1RN/ZFP36L1/CYBA/RHOA/BAD/CALM3/CLDN1/FAM107A/BCL2L11/EDN1/GBA/HSD3B2/ADIPOQ/MAOB/DDIT4/PCK1/FBXO32/ZFP36/IL6/CDO1/GJB2/BMP6/TRIM63/TAT/HMGCS2/EPO/CPS1/HTR1B/PLAT/SGK1/CFLAR/IL10/PAPPA/IGF1R/PTPRU/AIF1/BGLAP/CYBB/COL1A1/FOXO3/CYP1B1/ADAM9/ERRFI1/KLF9/AQP1/GPER1/TNF/PTAFR/ASS1/SCGB1A1/AREG/APOA2	57
GO:1903364	BP	GO:1903364	positive regulation of cellular protein catabolic process	57/4471	157/18800	0.000275481182849835	0.00188430328116873	0.00127856337312586	GABARAP/SIRT2/CSNK1D/DNAJB2/PSMC5/AXIN1/STUB1/PSMC1/LAPTM5/GSK3A/RNF40/BCAP31/PSMC4/HSPA1A/HERPUD1/TMEM259/SIRT6/ELOB/RNF19B/AKT1/PTK2B/PLK3/LRRK2/DDA1/FBXL5/GBA/FZR1/CD81/CCDC22/CLU/NFE2L2/ECSCR/NUPR1/RNF185/KLHL40/ABCA2/BAG6/SMAD7/RNF144B/PCSK9/RAD23A/HSPA1B/RBX1/TRIB2/PTEN/ZER1/TNFAIP3/CTSC/ZFAND2A/TREM2/EZR/HAMP/TRIB1/PYHIN1/CAV1/LRP1/APOE	57
GO:0071322	BP	GO:0071322	cellular response to carbohydrate stimulus	54/4471	147/18800	0.000280863013749083	0.00191902707002906	0.00130212463582527	XBP1/MAP2K3/MAPK13/PRKACA/RAF1/PIM3/RAB11B/STX4/MAP2K7/ZFP36L1/CYBA/SLC26A6/C2CD2L/PPARD/CLEC7A/BAD/SRI/SIDT2/PIH1D1/NR1H4/ICAM1/PAX2/FKBP1B/ERN1/PDK3/FGF21/PCK1/UCP2/GPX1/MLXIPL/PTPRN2/C1QTNF12/BAIAP3/RAB11FIP5/CDK16/MAP2K6/GJB6/IGF1R/AGER/GPR68/COLEC12/MIR337/LEP/PLA2G6/SELENOT/FOXO3/TRPM4/CMA1/GPER1/HIF1A/TREM2/HLA-DRB1/GAS6/GPR27	54
GO:0001915	BP	GO:0001915	negative regulation of T cell mediated cytotoxicity	8/4471	10/18800	0.000285451768504018	0.00193774278273894	0.00131482387857029	CEACAM1/FCGR2B/LILRB1/HLA-G/PTPRC/KLRC1/IL7R/KLRD1	8
GO:0002676	BP	GO:0002676	regulation of chronic inflammatory response	8/4471	10/18800	0.000285451768504018	0.00193774278273894	0.00131482387857029	LTA/CCL5/IDO1/CYP19A1/IL10/FOXP3/TNFAIP3/TNF	8
GO:0030388	BP	GO:0030388	fructose 1,6-bisphosphate metabolic process	8/4471	10/18800	0.000285451768504018	0.00193774278273894	0.00131482387857029	ALDOA/ALDOC/PFKL/FBP1/FBP2/PFKM/ALDOB/IFNG	8
GO:0035747	BP	GO:0035747	natural killer cell chemotaxis	8/4471	10/18800	0.000285451768504018	0.00193774278273894	0.00131482387857029	KLRK1/CCL5/CCL4/CCL7/PIK3CD/CCL2/XCL1/CCL3	8
GO:0043320	BP	GO:0043320	natural killer cell degranulation	8/4471	10/18800	0.000285451768504018	0.00193774278273894	0.00131482387857029	HLA-F/LAMP1/CORO1A/UNC13D/NKG7/KLRC2/RAB27A/KLRF2	8
GO:0060397	BP	GO:0060397	growth hormone receptor signaling pathway via JAK-STAT	8/4471	10/18800	0.000285451768504018	0.00193774278273894	0.00131482387857029	STAT3/STAT6/STAT5B/TYK2/JAK3/LYN/JAK1/PTPN1	8
GO:0002483	BP	GO:0002483	antigen processing and presentation of endogenous peptide antigen	12/4471	19/18800	0.000291777972105826	0.00197216809963142	0.00133818261796583	HLA-B/HLA-A/HLA-C/HLA-E/HLA-F/TAP1/B2M/HLA-G/TAP2/TAPBP/AZGP1/HLA-DRB1	12
GO:0002523	BP	GO:0002523	leukocyte migration involved in inflammatory response	12/4471	19/18800	0.000291777972105826	0.00197216809963142	0.00133818261796583	NINJ1/FFAR2/ADAM8/S100A9/CCR6/ALOX5/FUT7/S100A8/CX3CL1/SLAMF8/SLAMF1/TNF	12
GO:0002888	BP	GO:0002888	positive regulation of myeloid leukocyte mediated immunity	12/4471	19/18800	0.000291777972105826	0.00197216809963142	0.00133818261796583	HLA-E/TYROBP/ARG1/SPI1/STX4/CD177/ITGB2/ITGAM/C3/TICAM1/PTAFR/F2RL1	12
GO:2001185	BP	GO:2001185	regulation of CD8-positive, alpha-beta T cell activation	12/4471	19/18800	0.000291777972105826	0.00197216809963142	0.00133818261796583	HLA-A/HLA-E/VSIR/IRF1/LILRB1/SOCS1/ZBTB7B/LILRB4/CD274/CRTAM/XCL1/RUNX3	12
GO:0002922	BP	GO:0002922	positive regulation of humoral immune response	14/4471	24/18800	0.000297570702501194	0.00199629608956511	0.0013545542734762	FCGR2B/LTA/CR1/NOD2/KLK3/PTPRC/HPX/CCR7/C3/FCER2/PGC/TNF/TREM2/IL1B	14
GO:0048143	BP	GO:0048143	astrocyte activation	14/4471	24/18800	0.000297570702501194	0.00199629608956511	0.0013545542734762	ADORA2A/C5AR1/FPR2/IFNGR1/IL6/C1QA/AGER/GRN/TNF/TREM2/LRP1/IFNG/IL1B/APP	14
GO:0050855	BP	GO:0050855	regulation of B cell receptor signaling pathway	14/4471	24/18800	0.000297570702501194	0.00199629608956511	0.0013545542734762	GPS2/CD300A/FCGR2B/LYN/BLK/PLCL2/CD81/CD22/NFAM1/LPXN/PRKCH/CD19/FCRL3/CMTM3	14
GO:0060143	BP	GO:0060143	positive regulation of syncytium formation by plasma membrane fusion	14/4471	24/18800	0.000297570702501194	0.00199629608956511	0.0013545542734762	EHD1/FLOT1/IL4R/CAMK1/TYROBP/CD53/TNFSF14/CXCL9/CAPN2/ADAM9/GDF15/TREM2/SCGB3A1/MAPK14	14
GO:0071294	BP	GO:0071294	cellular response to zinc ion	14/4471	24/18800	0.000297570702501194	0.00199629608956511	0.0013545542734762	TSPO/P2RX4/MT1F/MT3/MT1X/MT1B/MT2A/MT1DP/MT1M/MT1H/MT1A/MTF1/MT1E/MT1G	14
GO:0090023	BP	GO:0090023	positive regulation of neutrophil chemotaxis	14/4471	24/18800	0.000297570702501194	0.00199629608956511	0.0013545542734762	RAC2/C5AR1/DAPK2/EDN1/C3AR1/CCL21/CCR7/CCL19/RAC1/XCL1/MOSPD2/CAMK1D/CD74/CXCL8	14
GO:1904996	BP	GO:1904996	positive regulation of leukocyte adhesion to vascular endothelial cell	14/4471	24/18800	0.000297570702501194	0.00199629608956511	0.0013545542734762	ITGB2/ALOX5/RHOA/RELA/FUT7/CHST2/IL6/IRAK1/ST3GAL4/ETS1/SELP/TNF/PTAFR/CCR2	14
GO:0006970	BP	GO:0006970	response to osmotic stress	33/4471	79/18800	0.000301050260754894	0.00201748607580519	0.00136893239432031	AQP9/MAPK13/CLN3/TSC22D4/CAPN3/BAX/MAP2K7/ZFP36L1/RELB/TSPO/BAD/PTK2B/TSC22D3/TRPV4/MICU1/PKN1/EFHD1/CLDN1/PLK3/AKR1B1/AQP5/YBX3/KCNMA1/EPO/SLC2A1/WNK3/AVP/SLC25A23/SLC2A4/CAB39/ERRFI1/AQP1/TNF	33
[truncated: 1,185 more rows]
