# Supplementary material for: Identification of hub genes and potential molecular mechanisms related to drug sensitivity in acute myeloid leukemia based on machine learning
Source: Front Pharmacol. 2024 Apr 8;15:1359832. doi: 10.3389/fphar.2024.1359832 (PMC11033397; doi:10.3389/fphar.2024.1359832)
Supplement: Supplementary file 1 [file DataSheet1.zip › Additional files/Supplementary table 4.csv]

	ONTOLOGY	ID	Description	GeneRatio	BgRatio	pvalue	p.adjust	qvalue	geneID	Count
GO:0007059	BP	GO:0007059	chromosome segregation	104/1837	348/18800	2.35667499864305e-26	1.32940036673454e-22	1.24035526244371e-22	SMARCAD1/SETDB2/KNTC1/NDC1/CHAMP1/SEH1L/GEN1/CEP85/SMC2/PIBF1/LATS1/MRE11/CENPC/SMC5/BRCA1/PUM1/HDAC8/SFPQ/RAD18/ATRX/BRIP1/DSCC1/ZWILCH/NCAPD3/SMC4/SGO2/TTL/INO80/CENPF/EME1/MIS18A/CCNE2/CDC23/CENPK/SKA3/KNL1/SMC1A/SPICE1/BUB1B/TOP2B/SPDL1/PDS5A/RCC2/CENPQ/KIF14/SLF2/OIP5/SMC6/CENPE/SGO1/MKI67/ECT2/NCAPG2/FANCD2/INCENP/MAD2L1/SMC3/CENPN/DYNC1H1/SKA2/TTK/BAZ1B/TOP2A/DSN1/TRIP13/PRC1/KIF18A/NCAPG/…	104
GO:0006260	BP	GO:0006260	DNA replication	88/1837	280/18800	3.74918011684169e-24	1.0574562519552e-20	9.86626346537287e-21	ATAD5/POLG2/REV3L/WRN/ANKRD17/SETMAR/CCDC88A/GEN1/INO80D/RBBP6/BRCA2/POLE2/MRE11/WDHD1/PRIMPOL/ATR/ETAA1/RFC3/POLH/DNA2/POLQ/RAD17/POLA1/PCLAF/ATRX/NOC3L/DSCC1/DNAJC2/RFWD3/CDC7/GINS1/INO80/EME1/CCNE2/JADE3/WRNIP1/PDS5A/BLM/DTL/RFC5/PRIM1/CHEK1/REV1/E2F8/TOPBP1/TICRR/CHAF1A/MCM4/TWNK/ORC6/PURA/MCM10/DONSON/NFIC/NUCKS1/SMC3/CDK2AP1/GMNN/TP53/CDC45/CDC6/POLK/MCM3/GINS2/ORC1/CCNA2/RAD51/POLE/RFC4/TI…	88
GO:0006261	BP	GO:0006261	DNA-templated DNA replication	62/1837	159/18800	6.75299465166346e-23	1.26978809433445e-19	1.18473590380061e-19	ATAD5/POLG2/REV3L/WRN/SETMAR/GEN1/BRCA2/POLE2/MRE11/WDHD1/PRIMPOL/ATR/ETAA1/RFC3/DNA2/POLQ/POLA1/ATRX/NOC3L/DSCC1/RFWD3/CDC7/GINS1/INO80/EME1/CCNE2/WRNIP1/BLM/RFC5/PRIM1/E2F8/TOPBP1/TICRR/MCM4/TWNK/ORC6/PURA/MCM10/DONSON/NUCKS1/CDK2AP1/GMNN/CDC45/CDC6/MCM3/GINS2/ORC1/RAD51/POLE/RFC4/TIMELESS/RRM1/FEN1/MCM2/DDX21/TONSL/FAM111A/PCNA/CCNE1/RECQL4/CDT1/MCM6	62
GO:0098813	BP	GO:0098813	nuclear chromosome segregation	86/1837	287/18800	4.4787588866735e-22	6.3161697199313e-19	5.8931037982546e-19	KNTC1/NDC1/CHAMP1/SEH1L/GEN1/SMC2/PIBF1/LATS1/MRE11/CENPC/SMC5/HDAC8/SFPQ/ATRX/BRIP1/DSCC1/ZWILCH/NCAPD3/SMC4/SGO2/TTL/INO80/CENPF/EME1/CCNE2/CDC23/CENPK/KNL1/SMC1A/SPICE1/BUB1B/TOP2B/SPDL1/PDS5A/RCC2/CENPQ/KIF14/SLF2/CENPE/SGO1/ECT2/NCAPG2/FANCD2/INCENP/MAD2L1/SMC3/DYNC1H1/TTK/BAZ1B/TOP2A/DSN1/TRIP13/PRC1/KIF18A/NCAPG/MAP10/NUF2/CDC6/KIF23/KIF18B/SPC25/CCNB1IP1/FEN1/ZWINT/BUB1/NCAPH/RACGAP1/KIF4…	86
GO:0000280	BP	GO:0000280	nuclear division	110/1837	446/18800	2.03568016957141e-20	2.05729752781163e-17	1.91949684902045e-17	RAD50/KNTC1/NDC1/CHAMP1/KIF20B/CEP192/SEH1L/GEN1/CEP85/SMC2/PIBF1/BRCA2/FIGNL1/MRE11/CENPC/SMC5/LRP5/ATRX/BRIP1/DSCC1/ZWILCH/RAD51AP1/NCAPD3/SMC4/CLASP2/SGO2/INO80/CENPF/ASPM/EME1/CCNE2/CDC23/CENPK/SMC1A/SPICE1/BUB1B/TOP2B/SPDL1/PDS5A/KIF11/KIF14/INSR/RAD54L/SLF2/CDC14A/CHEK1/CENPE/SGO1/MND1/PLCB1/MKI67/ANLN/NCAPG2/PHIP/KIF15/FANCD2/CHEK2/INCENP/MAD2L1/SMC3/TTK/BAZ1B/TOP2A/DSN1/KIF2A/TRIP13/PRC1/…	110
GO:0000819	BP	GO:0000819	sister chromatid segregation	68/1837	205/18800	2.18822640788332e-20	2.05729752781163e-17	1.91949684902045e-17	KNTC1/CHAMP1/SEH1L/GEN1/SMC2/PIBF1/LATS1/MRE11/CENPC/SMC5/HDAC8/SFPQ/ATRX/DSCC1/ZWILCH/NCAPD3/SMC4/SGO2/INO80/CENPF/CDC23/CENPK/SMC1A/BUB1B/TOP2B/SPDL1/PDS5A/KIF14/SLF2/CENPE/SGO1/NCAPG2/MAD2L1/SMC3/TTK/BAZ1B/TOP2A/DSN1/TRIP13/PRC1/KIF18A/NCAPG/MAP10/NUF2/CDC6/KIF23/KIF18B/FEN1/ZWINT/BUB1/NCAPH/RACGAP1/KIF4A/ESPL1/RMI2/NDC80/CDCA8/KIF2C/CCNB1/SPAG5/CDT1/CDCA5/RB1/KIFC1/NUSAP1/NEK2/DLGAP5/CDC20	68
GO:0140014	BP	GO:0140014	mitotic nuclear division	84/1837	293/18800	3.18244897755575e-20	2.56459924034172e-17	2.39281878011711e-17	KNTC1/CHAMP1/KIF20B/CEP192/SEH1L/GEN1/CEP85/SMC2/PIBF1/CENPC/SMC5/LRP5/ATRX/DSCC1/ZWILCH/NCAPD3/SMC4/CLASP2/SGO2/INO80/CENPF/CDC23/CENPK/SMC1A/SPICE1/BUB1B/SPDL1/PDS5A/KIF11/KIF14/INSR/SLF2/CDC14A/CHEK1/CENPE/SGO1/MKI67/ANLN/NCAPG2/PHIP/KIF15/CHEK2/MAD2L1/SMC3/TTK/BAZ1B/DSN1/KIF2A/TRIP13/PRC1/KIF18A/NCAPG/MAP10/NUF2/CDC6/KIF23/KIF18B/MZT1/ZWINT/BUB1/NCAPH/RACGAP1/KIF4A/CDCA2/REEP3/ESPL1/OBSL1/NDC…	84
GO:0048285	BP	GO:0048285	organelle fission	116/1837	493/18800	1.01008667200204e-19	7.12237364595438e-17	6.645307052645e-17	RAD50/KNTC1/NDC1/CHAMP1/KIF20B/MTFR1/CEP192/SEH1L/GEN1/CEP85/SMC2/PIBF1/BRCA2/FIGNL1/MRE11/CENPC/DNM1L/SMC5/LRP5/ATRX/BRIP1/DSCC1/ZWILCH/RAD51AP1/NCAPD3/SMC4/CLASP2/SGO2/INO80/CENPF/ASPM/EME1/CCNE2/CDC23/CENPK/SMC1A/SPICE1/BUB1B/TOP2B/SPDL1/PDS5A/KIF11/KIF14/INSR/RAD54L/SLF2/CDC14A/OPA1/CHEK1/CENPE/SGO1/MND1/PLCB1/MKI67/ANLN/NCAPG2/PHIP/KIF15/FANCD2/CHEK2/INCENP/MAD2L1/SMC3/TTK/BAZ1B/TOP2A/DSN1/D…	116
GO:0000070	BP	GO:0000070	mitotic sister chromatid segregation	60/1837	171/18800	1.64709683192558e-19	1.03236369209913e-16	9.63214521593904e-17	KNTC1/CHAMP1/SEH1L/GEN1/SMC2/PIBF1/CENPC/SMC5/ATRX/DSCC1/ZWILCH/NCAPD3/SMC4/SGO2/INO80/CENPF/CDC23/CENPK/SMC1A/BUB1B/SPDL1/PDS5A/KIF14/SLF2/CENPE/SGO1/NCAPG2/MAD2L1/SMC3/TTK/BAZ1B/DSN1/TRIP13/PRC1/KIF18A/NCAPG/MAP10/NUF2/CDC6/KIF23/KIF18B/ZWINT/BUB1/NCAPH/RACGAP1/KIF4A/ESPL1/NDC80/CDCA8/KIF2C/CCNB1/SPAG5/CDT1/CDCA5/RB1/KIFC1/NUSAP1/NEK2/DLGAP5/CDC20	60
GO:0006302	BP	GO:0006302	double-strand break repair	74/1837	273/18800	1.70236802984002e-16	9.60305805632756e-14	8.95983173600011e-14	SMARCAD1/RIF1/REV3L/ERCC5/WRN/RAD50/RAD52/SETMAR/FAN1/GEN1/MSH2/DCLRE1C/XRCC2/MIR221/BRCA2/FIGNL1/MRE11/SMC5/BRCA1/DNA2/POLQ/SFPQ/POLA1/MCM8/BRIP1/RAD51AP1/PARPBP/RFWD3/CDC7/ARID2/TRRAP/INO80/MBTD1/EME1/BRCC3/NSD2/BLM/RAD54L/SLF2/DCLRE1A/CHEK1/EP400/SMC6/UBE2V2/MCM4/FANCD2/YEATS4/CHEK2/NUCKS1/RBBP8/TP53/TRIP13/SFR1/CDC45/TP53BP1/MCM3/GINS2/RAD51/TIMELESS/FEN1/MCM2/TONSL/FOXM1/KLHL15/PARP1/RMI2/RE…	74
GO:0000075	BP	GO:0000075	cell cycle checkpoint signaling	55/1837	170/18800	3.29955005127133e-16	1.69206925811105e-13	1.578732081948e-13	KNTC1/INTS7/SETMAR/EIF2AK4/GEN1/MSH2/MRE11/CLSPN/ATR/ETAA1/BRCA1/RNASEH2B/DNA2/RAD17/BRIP1/ZWILCH/RFWD3/CENPF/PTPN11/EME1/BRCC3/BUB1B/SPDL1/BLM/DTL/RPS27L/CHEK1/TOPBP1/TICRR/FANCD2/CHEK2/DONSON/MAD2L1/TTK/FEM1B/WDR76/TP53/TRIP13/CDC45/TP53BP1/CDC6/ORC1/TIMELESS/ATF2/MDC1/ZWINT/BUB1/TAOK1/NDC80/CDK1/CCNB1/CDT1/PRKDC/GTSE1/CCNG1	55
GO:0044772	BP	GO:0044772	mitotic cell cycle phase transition	100/1837	440/18800	4.39643978721255e-16	2.06669306997217e-13	1.92826306456691e-13	ATAD5/CDK6/CENPJ/KNTC1/PKD2/CCNJ/SKP2/ANKRD17/RBL1/APPL1/GEN1/SASS6/CUL5/LATS1/MIR221/MRE11/CLSPN/SMC5/BRCA1/RNASEH2B/RAD17/MIR222/DLG1/TAF2/ZWILCH/RFWD3/CDC7/CLASP2/INO80/CENPF/CCNE2/BRCC3/CDC23/STIL/EZH2/BUB1B/SPDL1/BLM/DTL/RCC2/RDX/KIF14/CDC14A/RPS27L/CHEK1/CENPE/TOPBP1/TICRR/PLCB1/ANLN/WEE1/CHEK2/DONSON/MELK/MAD2L1/IQGAP3/MIR16-1/CDC25A/TTK/RBBP8/TP53/TRIP13/CIT/CDC6/RPTOR/APEX1/ORC1/CCNA2/PO…	100
GO:1901987	BP	GO:1901987	regulation of cell cycle phase transition	95/1837	415/18800	1.50206091765269e-15	6.51778895113754e-13	6.08121829009185e-13	ATAD5/CENPJ/KNTC1/PKD2/ANKRD17/INTS7/SETMAR/RBL1/EIF2AK4/APPL1/GEN1/MSH2/SASS6/MIR221/MRE11/CLSPN/ATR/ETAA1/BRCA1/RNASEH2B/DNA2/RAD17/MIR222/DLG1/BRIP1/ZWILCH/RFWD3/CDC7/INO80/CENPF/PTPN11/EME1/BRCC3/CDC23/STIL/EZH2/BUB1B/SPDL1/BLM/DTL/RCC2/RDX/TAF1/KIF14/CDC14A/RPS27L/CHEK1/CENPE/TOPBP1/TICRR/PLCB1/ANLN/WEE1/FANCD2/CHEK2/DONSON/MAD2L1/MIR16-1/CDC25A/TTK/FEM1B/WDR76/TP53/TRIP13/CDC45/TP53BP1/CDC6…	95
GO:0007346	BP	GO:0007346	regulation of mitotic cell cycle	104/1837	478/18800	2.55204425364945e-15	1.02829154534547e-12	9.5941513295092e-13	ATAD5/CENPJ/KNTC1/PKD2/KIF20B/ANKRD17/SETMAR/RBL1/APPL1/GEN1/MSH2/SASS6/MIR221/BRCA2/MRE11/CLSPN/LRP5/BRCA1/RNASEH2B/RAD17/MIR222/DLG1/ANGEL2/ZWILCH/RFWD3/CDC7/TTL/INO80/CENPF/PTPN11/EME1/BRCC3/CDC23/STIL/EZH2/BUB1B/SPDL1/BLM/DTL/RCC2/RDX/KIF14/INSR/CDC14A/RPS27L/CHEK1/TTC28/CENPE/TOPBP1/TICRR/PLCB1/MKI67/INTS13/ANLN/PHIP/WEE1/FANCD2/CHEK2/DONSON/MAD2L1/MIR16-1/CDC25A/TTK/GMNN/TP53/TRIP13/ABL1/SI…	104
GO:0045787	BP	GO:0045787	positive regulation of cell cycle	80/1837	329/18800	8.16800634216339e-15	3.07171491840958e-12	2.86596713760119e-12	MIR590/CSPP1/ATAD5/CENPJ/PKD2/KIF20B/ZBED6/ANKRD17/MED1/CEP295/GEN1/SASS6/MIR221/BRCA2/SMC5/LRP5/PLK4/ROCK2/MIR222/SFPQ/ATRX/RAD51AP1/CDC7/TTL/INO80/PTPN11/CDC23/STIL/EZH2/DTL/RCC2/RDX/KIF14/INSR/SLF2/CDC14A/CHEK1/E2F8/HCFC1/PLCB1/ECT2/PHIP/GPSM2/CHEK2/MAD2L1/CENPV/DYNC1H1/CDC25A/MIR26B/MAP10/ABL1/CIT/CDC6/KIF23/RPTOR/APEX1/PKD1/RRM1/FEN1/MYC/PKP4/RACGAP1/ESPL1/NDC80/CCNT2/CDK1/CCNB1/SPAG5/CDT1/C…	80
GO:0007051	BP	GO:0007051	spindle organization	56/1837	188/18800	1.02729560618295e-14	3.62185907154875e-12	3.37926186244391e-12	CENPJ/CEP192/EFHC1/PIBF1/TUBGCP5/HAUS6/DLG1/ATRX/CLASP2/INO80/ASPM/STIL/TBCE/SMC1A/SPICE1/HAUS3/NCOR1/KIF11/CENPE/INTS13/GPSM2/KIF15/CHEK2/INCENP/SMC3/DYNC1H1/TTK/CKAP5/KIF2A/PRC1/MAP10/NUF2/STMN1/KIF23/MZT1/SPC25/PKD1/RACGAP1/HAUS1/WDR62/GNAI1/KIF4A/PCNT/ESPL1/NDC80/CCNB1/CENPH/SPAG5/TPX2/CCNB2/KIFC1/NEK2/DLGAP5/TUBB/CDC20/MYBL2	56
GO:0006310	BP	GO:0006310	DNA recombination	78/1837	324/18800	3.15780206538603e-14	1.04783302652015e-11	9.77647698261928e-12	ATAD5/SMARCAD1/RIF1/REV3L/ERCC5/WRN/RAD50/MSH6/RAD52/FAN1/GEN1/MSH2/INO80D/DCLRE1C/XRCC2/BRCA2/FIGNL1/MRE11/SMC5/BRCA1/POLQ/SFPQ/MCM8/BRIP1/RAD51AP1/PARPBP/RFWD3/CDC7/ARID2/TRRAP/INO80/MBTD1/EME1/NSD2/TOP2B/BLM/RAD54L/CHEK1/EP400/SMC6/EXOSC6/MND1/MCM4/EXO1/FANCD2/YEATS4/NUCKS1/DCAF1/TSN/RBBP8/TOP2A/TRIP13/SFR1/CDC45/TP53BP1/MCM3/GINS2/UNG/APEX1/TPRKB/RAD51/TIMELESS/CCNB1IP1/FEN1/MCM2/TONSL/KLHL15…	78
GO:0051052	BP	GO:0051052	regulation of DNA metabolic process	100/1837	472/18800	5.26568824740094e-14	1.65020818908826e-11	1.53967492614063e-11	ATAD5/POLG2/SMARCAD1/RIF1/HMBOX1/WRN/RAD50/MSH6/RAD52/ANKRD17/SETMAR/DFFA/GNL3L/CCDC88A/MSH2/INO80D/RBBP6/MIR221/BRCA2/OTUD4/FIGNL1/MRE11/ATR/ZNF91/BRCA1/RFC3/POLH/HDAC8/DNA2/POLQ/RAD17/YLPM1/ATRX/DSCC1/RAD51AP1/DNAJC2/PARPBP/CDC7/ARID2/TRRAP/GINS1/INO80/MBTD1/MIS18A/BRCC3/JADE3/NSD2/KMT2A/WRNIP1/PDS5A/BLM/DKC1/NAF1/SLF2/RFC5/CHEK1/E2F8/EP400/EXOSC6/UBE2V2/TICRR/ZNF93/YEATS4/DONSON/NUCKS1/SMC3/GM…	100
GO:0071103	BP	GO:0071103	DNA conformation change	38/1837	103/18800	1.15188976505956e-13	3.41990008668472e-11	3.1908303741262e-11	CHD9/SMARCAD1/WRN/RAD50/MRE11/RFC3/DNA2/POLQ/ASCC3/G3BP1/MCM8/ATRX/BRIP1/DSCC1/GINS1/CHD6/TOP2B/WRNIP1/RAD54L2/BLM/RAD54L/RFC5/MCM4/TWNK/PURA/TOP2A/CDC45/ABL1/CHD1L/MCM3/GINS2/RAD51/RFC4/MCM2/RECQL4/TOP1MT/HMGB3/MCM6	38
GO:0031570	BP	GO:0031570	DNA integrity checkpoint signaling	42/1837	123/18800	1.30641477830789e-13	3.68474288221741e-11	3.43793362712604e-11	INTS7/SETMAR/EIF2AK4/MSH2/MRE11/CLSPN/ATR/ETAA1/BRCA1/RNASEH2B/DNA2/RAD17/BRIP1/RFWD3/PTPN11/EME1/BRCC3/BLM/DTL/RPS27L/CHEK1/TOPBP1/TICRR/FANCD2/CHEK2/DONSON/FEM1B/WDR76/TP53/CDC45/TP53BP1/CDC6/ORC1/TIMELESS/ATF2/MDC1/TAOK1/CDK1/CDT1/PRKDC/GTSE1/CCNG1	42
GO:0090068	BP	GO:0090068	positive regulation of cell cycle process	64/1837	247/18800	1.84480358446585e-13	4.95549381903421e-11	4.62356788086679e-11	CSPP1/ATAD5/CENPJ/KIF20B/ANKRD17/MED1/CEP295/GEN1/SASS6/MIR221/SMC5/LRP5/PLK4/ROCK2/MIR222/SFPQ/ATRX/RAD51AP1/CDC7/INO80/CDC23/STIL/EZH2/DTL/RCC2/RDX/KIF14/INSR/SLF2/CDC14A/E2F8/PLCB1/ECT2/PHIP/GPSM2/CHEK2/MAD2L1/CENPV/DYNC1H1/CDC25A/MAP10/CIT/CDC6/KIF23/RPTOR/APEX1/RRM1/FEN1/PKP4/RACGAP1/ESPL1/NDC80/CDK1/CCNB1/SPAG5/CDT1/CDCA5/EPGN/NPM2/RB1/NUSAP1/CCND2/DLGAP5/RRM2	64
GO:1902850	BP	GO:1902850	microtubule cytoskeleton organization involved in mitosis	47/1837	151/18800	2.36335607375224e-13	6.05985982365292e-11	5.65396189892882e-11	CEP192/EFHC1/PIBF1/CLASP2/STIL/TBCE/SMC1A/SPICE1/SPDL1/KIF11/CENPE/INTS13/GPSM2/KIF15/CHEK2/MAD2L1/SMC3/DYNC1H1/TTK/CKAP5/KIF2A/PRC1/MAP10/NUF2/STMN1/KIF23/MZT1/SPC25/PKD1/RACGAP1/WDR62/GNAI1/KIF4A/PCNT/SPRY2/ESPL1/NDC80/CCNB1/CENPH/TPX2/KIFC1/NUSAP1/NEK2/CENPA/DLGAP5/CDC20/MYBL2	47
GO:0000724	BP	GO:0000724	double-strand break repair via homologous recombination	49/1837	162/18800	2.48799249315376e-13	6.10207202342624e-11	5.69334666625574e-11	RIF1/REV3L/ERCC5/WRN/RAD52/FAN1/GEN1/XRCC2/BRCA2/FIGNL1/MRE11/SMC5/BRCA1/POLQ/SFPQ/MCM8/RAD51AP1/PARPBP/RFWD3/CDC7/ARID2/TRRAP/INO80/MBTD1/BLM/RAD54L/CHEK1/EP400/SMC6/MCM4/YEATS4/NUCKS1/RBBP8/SFR1/CDC45/TP53BP1/MCM3/GINS2/RAD51/TIMELESS/FEN1/MCM2/TONSL/KLHL15/PARP1/RMI2/RECQL4/RMI1/MCM6	49
GO:0000725	BP	GO:0000725	recombinational repair	49/1837	164/18800	4.16941249873878e-13	9.79985662724393e-11	9.14344846214644e-11	RIF1/REV3L/ERCC5/WRN/RAD52/FAN1/GEN1/XRCC2/BRCA2/FIGNL1/MRE11/SMC5/BRCA1/POLQ/SFPQ/MCM8/RAD51AP1/PARPBP/RFWD3/CDC7/ARID2/TRRAP/INO80/MBTD1/BLM/RAD54L/CHEK1/EP400/SMC6/MCM4/YEATS4/NUCKS1/RBBP8/SFR1/CDC45/TP53BP1/MCM3/GINS2/RAD51/TIMELESS/FEN1/MCM2/TONSL/KLHL15/PARP1/RMI2/RECQL4/RMI1/MCM6	49
GO:1901990	BP	GO:1901990	regulation of mitotic cell cycle phase transition	75/1837	321/18800	5.03986437619617e-13	1.1371949978449e-10	1.06102407919919e-10	ATAD5/CENPJ/KNTC1/PKD2/ANKRD17/RBL1/APPL1/GEN1/SASS6/MIR221/MRE11/CLSPN/BRCA1/RNASEH2B/RAD17/MIR222/DLG1/ZWILCH/RFWD3/CDC7/INO80/CENPF/BRCC3/CDC23/STIL/EZH2/BUB1B/SPDL1/BLM/DTL/RCC2/RDX/KIF14/CDC14A/RPS27L/CHEK1/CENPE/TOPBP1/TICRR/PLCB1/ANLN/WEE1/CHEK2/DONSON/MAD2L1/MIR16-1/CDC25A/TTK/TP53/TRIP13/CDC6/RPTOR/APEX1/ORC1/BCL2/PKD1/RRM1/ZWINT/BUB1/TAOK1/ESPL1/NDC80/CDK1/CCNB1/CDT1/PRKDC/CDCA5/NPM2/ZF…	75
GO:0007052	BP	GO:0007052	mitotic spindle organization	41/1837	124/18800	8.59792157063093e-13	1.84215353645795e-10	1.71876350447191e-10	CEP192/EFHC1/PIBF1/CLASP2/STIL/TBCE/SMC1A/SPICE1/KIF11/CENPE/INTS13/GPSM2/KIF15/CHEK2/SMC3/DYNC1H1/TTK/CKAP5/KIF2A/PRC1/MAP10/NUF2/STMN1/KIF23/MZT1/SPC25/PKD1/RACGAP1/WDR62/GNAI1/KIF4A/PCNT/NDC80/CCNB1/CENPH/TPX2/KIFC1/NEK2/DLGAP5/CDC20/MYBL2	41
GO:1901988	BP	GO:1901988	negative regulation of cell cycle phase transition	64/1837	255/18800	8.81725677794091e-13	1.84215353645795e-10	1.71876350447191e-10	KNTC1/PKD2/INTS7/SETMAR/RBL1/EIF2AK4/GEN1/MSH2/MRE11/CLSPN/ATR/ETAA1/BRCA1/RNASEH2B/DNA2/RAD17/DLG1/BRIP1/ZWILCH/RFWD3/CENPF/PTPN11/EME1/BRCC3/EZH2/BUB1B/SPDL1/BLM/DTL/RPS27L/CHEK1/TOPBP1/TICRR/WEE1/FANCD2/CHEK2/DONSON/MAD2L1/MIR16-1/TTK/FEM1B/WDR76/TP53/TRIP13/CDC45/TP53BP1/CDC6/ORC1/BCL2/TIMELESS/ATF2/MDC1/ZWINT/BUB1/TAOK1/NDC80/CDK1/CCNB1/CDT1/PRKDC/ZFP36L2/GTSE1/RB1/CCNG1	64
GO:0032508	BP	GO:0032508	DNA duplex unwinding	34/1837	90/18800	1.01798352356711e-12	2.05087323444359e-10	1.91350286384795e-10	CHD9/SMARCAD1/WRN/RAD50/MRE11/RFC3/DNA2/POLQ/ASCC3/G3BP1/MCM8/ATRX/BRIP1/DSCC1/GINS1/CHD6/WRNIP1/RAD54L2/BLM/RAD54L/RFC5/MCM4/TWNK/PURA/TOP2A/CDC45/CHD1L/MCM3/GINS2/RAD51/RFC4/MCM2/RECQL4/MCM6	34
GO:0007093	BP	GO:0007093	mitotic cell cycle checkpoint signaling	42/1837	130/18800	1.09489860963574e-12	2.12976657136387e-10	1.98711181422095e-10	KNTC1/SETMAR/GEN1/MSH2/MRE11/CLSPN/BRCA1/RAD17/ZWILCH/RFWD3/CENPF/EME1/BRCC3/BUB1B/SPDL1/BLM/DTL/RPS27L/CHEK1/TOPBP1/TICRR/FANCD2/CHEK2/DONSON/MAD2L1/TTK/TP53/TRIP13/CDC6/ORC1/ATF2/MDC1/ZWINT/BUB1/TAOK1/NDC80/CDK1/CCNB1/CDT1/PRKDC/GTSE1/CCNG1	42
GO:0032392	BP	GO:0032392	DNA geometric change	35/1837	96/18800	1.59828496292177e-12	3.00530849194723e-10	2.80400870688029e-10	CHD9/SMARCAD1/WRN/RAD50/MRE11/RFC3/DNA2/POLQ/ASCC3/G3BP1/MCM8/ATRX/BRIP1/DSCC1/GINS1/CHD6/WRNIP1/RAD54L2/BLM/RAD54L/RFC5/MCM4/TWNK/PURA/TOP2A/CDC45/CHD1L/MCM3/GINS2/RAD51/RFC4/MCM2/RECQL4/HMGB3/MCM6	35
GO:0033044	BP	GO:0033044	regulation of chromosome organization	56/1837	212/18800	2.56100555913221e-12	4.6602039867951e-10	4.34805697645537e-10	HMBOX1/SETDB2/RAD50/KNTC1/SETMAR/GNL3L/GEN1/INO80D/SMC2/MRE11/SMC5/ATR/HDAC8/YLPM1/SFPQ/ATRX/ZWILCH/SMC4/INO80/CENPF/CDC23/BUB1B/SPDL1/DKC1/NAF1/SLF2/CENPE/MAD2L1/CENPV/TTK/BAZ1B/GNL3/NAT10/TOP2A/TRIP13/NCAPG/CDC6/ATF7IP2/SMG1/FEN1/MCM2/MYC/ZWINT/BUB1/NCAPH/PARP1/ESPL1/RMI2/NDC80/CCNB1/CDT1/CDCA5/DNMT1/RB1/NEK2/DLGAP5	56
GO:0033260	BP	GO:0033260	nuclear DNA replication	21/1837	38/18800	3.08371210079917e-12	5.43600623769004e-10	5.07189490263022e-10	ATAD5/WRN/BRCA2/DNA2/POLA1/ATRX/CDC7/GINS1/INO80/BLM/MCM4/DONSON/GMNN/CDC45/MCM3/RAD51/FEN1/MCM2/PCNA/CDT1/MCM6	21
GO:0010948	BP	GO:0010948	negative regulation of cell cycle process	70/1837	301/18800	3.81572500282008e-12	6.52257719421456e-10	6.08568580992038e-10	KNTC1/PKD2/INTS7/SETMAR/RBL1/EIF2AK4/GEN1/MSH2/MRE11/CLSPN/ATR/ETAA1/BRCA1/RNASEH2B/DNA2/RAD17/DLG1/ATRX/BRIP1/ZWILCH/RFWD3/CENPF/PTPN11/EME1/BRCC3/EZH2/BUB1B/SPDL1/BLM/DTL/RPS27L/CHEK1/E2F8/TOPBP1/TICRR/WEE1/FANCD2/CHEK2/DONSON/MAD2L1/MIR16-1/TTK/BAZ1B/FEM1B/WDR76/TP53/TRIP13/CDC45/RBM14/TP53BP1/CDC6/ORC1/BCL2/TIMELESS/ATF2/MDC1/ZWINT/BUB1/TAOK1/ESPL1/NDC80/CDK1/CCNB1/CDT1/PRKDC/ZFP36L2/GTSE1/RB…	70
GO:0044786	BP	GO:0044786	cell cycle DNA replication	22/1837	43/18800	7.38146234212134e-12	1.22467144329137e-09	1.14264122943055e-09	ATAD5/WRN/BRCA2/DNA2/POLA1/ATRX/CDC7/GINS1/INO80/BLM/E2F8/MCM4/DONSON/GMNN/CDC45/MCM3/RAD51/FEN1/MCM2/PCNA/CDT1/MCM6	22
GO:0022613	BP	GO:0022613	ribonucleoprotein complex biogenesis	90/1837	448/18800	2.14837800495595e-11	3.46257152170186e-09	3.23064361647511e-09	ESF1/MDN1/KRR1/RNVU1-4/NOL9/RNU5D-1/CPSF6/WDR43/GNL3L/SHQ1/RNVU1-3/WDR75/WDR12/RNU4ATAC/HEATR1/URB1/WDR36/NCBP1/ATR/TFB2M/ZNHIT6/NSUN4/SNRPD1/TSR1/RNU11/METTL16/SRFBP1/RNU5F-1/NOL8/RPF2/EXOSC2/DIMT1/RPP40/CLNS1A/MTERF3/RNU5A-1/SRSF6/DROSHA/POLR2D/WDR3/SRSF10/DKC1/NAF1/UTP23/GEMIN5/TRMT61B/ABCE1/LUC7L3/MAK16/RPS27L/PDCD11/DIS3/NUDT21/TGS1/GEMIN4/EXOSC6/RNVU1-19/RRP1B/DDX31/NMD3/PTBP2/PAK1IP1/PSIP1…	90
GO:0006270	BP	GO:0006270	DNA replication initiation	20/1837	38/18800	3.38830286341024e-11	5.30928234791587e-09	4.95365915703251e-09	POLA1/NOC3L/CCNE2/WRNIP1/PRIM1/TOPBP1/TICRR/MCM4/ORC6/PURA/MCM10/GMNN/CDC45/CDC6/MCM3/ORC1/MCM2/CCNE1/CDT1/MCM6	20
GO:0051383	BP	GO:0051383	kinetochore organization	15/1837	23/18800	1.53633301239206e-10	2.34228500619017e-08	2.18539546570706e-08	KNTC1/SMC2/CENPC/SMC4/CENPF/CENPK/CENPE/CENPN/NUF2/NDC80/CENPH/CDT1/CENPW/CENPA/DLGAP5	15
GO:0045786	BP	GO:0045786	negative regulation of cell cycle	79/1837	387/18800	1.64226949785234e-10	2.43790585194344e-08	2.27461149287028e-08	CDK6/KNTC1/PKD2/INTS7/SETMAR/RBL1/EIF2AK4/GEN1/MSH2/LATS1/MRE11/CLSPN/ATR/ETAA1/BRCA1/RNASEH2B/DNA2/RAD17/DLG1/IPO7/ATRX/BRIP1/ANGEL2/ZWILCH/RFWD3/CENPF/PTPN11/EME1/BRCC3/EZH2/BUB1B/SPDL1/BLM/DTL/IPO5/RPS27L/CHEK1/E2F8/TOPBP1/TICRR/WEE1/FANCD2/CHEK2/DONSON/MAD2L1/MIR16-1/TTK/BAZ1B/GMNN/FEM1B/WDR76/TP53/TRIP13/CDC45/RBM14/TP53BP1/ABL1/SIRT1/CDC6/MAPK12/ORC1/BCL2/TIMELESS/ATF2/MDC1/ZWINT/BUB1/TAOK1…	79
GO:0008608	BP	GO:0008608	attachment of spindle microtubules to kinetochore	19/1837	37/18800	1.84972837752515e-10	2.67546609682548e-08	2.49625961879238e-08	CHAMP1/SEH1L/CENPC/KNL1/RCC2/CENPE/SGO1/ECT2/NUF2/SPC25/RACGAP1/NDC80/KIF2C/CCNB1/SPAG5/CDT1/RB1/NEK2/SPC24	19
GO:0042770	BP	GO:0042770	signal transduction in response to DNA damage	46/1837	174/18800	2.2031426248885e-10	3.10698188674901e-08	2.89887187485329e-08	ATAD5/SOX4/INTS7/MIF/EIF2AK4/MSH2/BRCA2/MRE11/CLSPN/ATR/ETAA1/BRCA1/RNASEH2B/RAD17/ATRX/BRIP1/RFWD3/PTPN11/EME1/BRCC3/BLM/DTL/EEF1E1/RPS27L/CHEK1/TOPBP1/TICRR/FANCD2/CHEK2/DONSON/MDM4/FEM1B/WDR76/TP53/TP53BP1/ABL1/SIRT1/ATF2/MDC1/TAOK1/FOXM1/CDK1/PRKDC/GTSE1/CCNG1/PMAIP1	46
GO:0034508	BP	GO:0034508	centromere complex assembly	17/1837	31/18800	4.37687610871539e-10	5.91522034808691e-08	5.51901057864592e-08	KNTC1/HELLS/CENPC/ITGB3BP/CENPF/MIS18A/CENPK/OIP5/CENPE/CENPV/CENPN/CENPH/HJURP/RB1/CENPW/CENPA/DLGAP5	17
GO:2001020	BP	GO:2001020	regulation of response to DNA damage stimulus	57/1837	246/18800	4.40417044175945e-10	5.91522034808691e-08	5.51901057864592e-08	ATAD5/SOX4/RIF1/RAD52/SETMAR/MIF/MIR221/FIGNL1/ATR/ETAA1/BRCA1/RNASEH2B/POLH/POLQ/RAD51AP1/PARPBP/RFWD3/ARID2/TRRAP/MBTD1/BRCC3/NSD2/WRNIP1/SLF2/EEF1E1/CHEK1/EP400/UBE2V2/YEATS4/CHEK2/FEM1B/WDR76/RBBP8/TP53/TP53BP1/ABL1/SIRT1/SMG1/RAD51/BCL2/TIMELESS/BCLAF1/MYC/FOXM1/KLHL15/PARP1/PCNA/TAF9/USP1/RMI2/ANKLE1/PPP4R3B/TAF9B/PRKDC/DEK/PMAIP1/CXCL12	57
GO:0007098	BP	GO:0007098	centrosome cycle	38/1837	131/18800	4.5414093711686e-10	5.95769540994466e-08	5.55864060118555e-08	CENPJ/PKD2/CEP192/CEP295/CEP152/GEN1/CEP85/SDCCAG8/SASS6/XRCC2/BRCA2/BRCA1/PLK4/ALMS1/ROCK2/HAUS6/CETN3/PCLAF/CEP135/STIL/SPICE1/HAUS3/KIF11/CHEK1/SGO1/PCM1/CKAP5/CEP295NL/NAT10/XPO1/RBM14/SIRT1/SSX2IP/HAUS1/WDR62/NDC80/CDK1/NEK2	38
GO:0000077	BP	GO:0000077	DNA damage checkpoint signaling	35/1837	115/18800	5.22623754247373e-10	6.70027408570326e-08	6.2514803139638e-08	INTS7/EIF2AK4/MSH2/MRE11/CLSPN/ATR/ETAA1/BRCA1/RNASEH2B/RAD17/BRIP1/RFWD3/PTPN11/EME1/BRCC3/BLM/DTL/RPS27L/CHEK1/TOPBP1/TICRR/FANCD2/CHEK2/DONSON/FEM1B/WDR76/TP53/TP53BP1/ATF2/MDC1/TAOK1/CDK1/PRKDC/GTSE1/CCNG1	35
GO:0071459	BP	GO:0071459	protein localization to chromosome, centromeric region	15/1837	25/18800	8.46941230614098e-10	1.06168788486536e-07	9.90574538729939e-08	KNTC1/CHAMP1/SMC5/ZWILCH/KNL1/SPDL1/RCC2/CENPQ/TTK/JARID2/NDC80/CDK1/CDT1/RB1/CENPA	15
GO:0045005	BP	GO:0045005	DNA-templated DNA replication maintenance of fidelity	21/1837	49/18800	1.44821909889512e-09	1.77595737757986e-07	1.65700125731707e-07	WRN/SETMAR/GEN1/BRCA2/MRE11/PRIMPOL/ATR/ETAA1/DNA2/ATRX/RFWD3/EME1/BLM/DONSON/NUCKS1/RAD51/POLE/TIMELESS/TONSL/FAM111A/PCNA	21
GO:0006275	BP	GO:0006275	regulation of DNA replication	37/1837	131/18800	1.74239656465296e-09	2.09124660025689e-07	1.95117196489693e-07	ATAD5/POLG2/ANKRD17/CCDC88A/INO80D/RBBP6/BRCA2/ATR/RFC3/DNA2/RAD17/ATRX/DSCC1/CDC7/GINS1/INO80/JADE3/WRNIP1/PDS5A/BLM/RFC5/E2F8/TICRR/DONSON/NUCKS1/SMC3/GMNN/TP53/CDC6/GINS2/CCNA2/RFC4/TIMELESS/PCNA/CDK1/CDT1/NPM2	37
GO:0051225	BP	GO:0051225	spindle assembly	35/1837	121/18800	2.37885571537689e-09	2.79565106050855e-07	2.60839442475537e-07	CEP192/PIBF1/TUBGCP5/HAUS6/CLASP2/INO80/ASPM/SMC1A/SPICE1/HAUS3/NCOR1/KIF11/GPSM2/KIF15/CHEK2/INCENP/SMC3/DYNC1H1/KIF2A/PRC1/MAP10/KIF23/MZT1/RACGAP1/HAUS1/KIF4A/NDC80/SPAG5/TPX2/CCNB2/KIFC1/NEK2/TUBB/CDC20/MYBL2	35
GO:0031023	BP	GO:0031023	microtubule organizing center organization	39/1837	145/18800	2.99319910783404e-09	3.44584411577384e-07	3.21503663569714e-07	CENPJ/PKD2/CEP192/CEP295/CEP152/GEN1/CEP85/SDCCAG8/SASS6/XRCC2/BRCA2/BRCA1/PLK4/ALMS1/ROCK2/HAUS6/CETN3/PCLAF/CEP135/CLASP2/STIL/SPICE1/HAUS3/KIF11/CHEK1/SGO1/PCM1/CKAP5/CEP295NL/NAT10/XPO1/RBM14/SIRT1/SSX2IP/HAUS1/WDR62/NDC80/CDK1/NEK2	39
GO:0051321	BP	GO:0051321	meiotic cell cycle	58/1837	266/18800	3.57643640026152e-09	4.03493554677505e-07	3.76466989501213e-07	RAD50/MSH6/NDC1/SPIN1/SMC2/XRCC2/BRCA2/FIGNL1/TUBGCP5/MRE11/CENPC/ATRX/BRIP1/RAD51AP1/NCAPD3/SMC4/SGO2/ASPM/EME1/CCNE2/SMC1A/BUB1B/TOP2B/PDIK1L/INSR/RAD54L/SGO1/MND1/PLCB1/EXO1/FANCD2/INCENP/SMC3/CDC25A/TTK/RBBP8/TOP2A/TRIP13/KIF18A/NUF2/RAD51/UTP14C/FANCA/CCNB1IP1/FOXJ3/PIWIL4/BUB1/NCAPH/CCNE1/ESPL1/NDC80/CCNB2/RMI1/NPM2/NEK2/CKS2/CDC20/CCNA1	58
GO:0051310	BP	GO:0051310	metaphase plate congression	24/1837	65/18800	3.72789049955718e-09	4.12333927607884e-07	3.84715221832527e-07	CHAMP1/SEH1L/PIBF1/CENPC/TTL/CENPF/CDC23/SPICE1/SPDL1/CENPQ/KIF14/CENPE/INCENP/DYNC1H1/KIF18A/NUF2/NDC80/CDCA8/KIF2C/CCNB1/SPAG5/CDT1/CDCA5/KIFC1	24
GO:0044774	BP	GO:0044774	mitotic DNA integrity checkpoint signaling	28/1837	85/18800	3.83822731864103e-09	4.16373852008732e-07	3.88484546421157e-07	SETMAR/MSH2/MRE11/CLSPN/BRCA1/RAD17/RFWD3/EME1/BRCC3/BLM/DTL/RPS27L/CHEK1/TOPBP1/TICRR/FANCD2/CHEK2/DONSON/TP53/CDC6/ORC1/ATF2/MDC1/TAOK1/CDK1/PRKDC/GTSE1/CCNG1	28
GO:0045930	BP	GO:0045930	negative regulation of mitotic cell cycle	53/1837	234/18800	4.18681281701258e-09	4.38140964634469e-07	4.08793667261748e-07	KNTC1/PKD2/SETMAR/RBL1/GEN1/MSH2/MRE11/CLSPN/BRCA1/RAD17/DLG1/ANGEL2/ZWILCH/RFWD3/CENPF/EME1/BRCC3/EZH2/BUB1B/SPDL1/BLM/DTL/RPS27L/CHEK1/TOPBP1/TICRR/WEE1/FANCD2/CHEK2/DONSON/MAD2L1/MIR16-1/TTK/TP53/TRIP13/ABL1/CDC6/ORC1/BCL2/ATF2/MDC1/ZWINT/BUB1/TAOK1/NDC80/CDK1/CCNB1/CDT1/PRKDC/ZFP36L2/GTSE1/RB1/CCNG1	53
GO:1901991	BP	GO:1901991	negative regulation of mitotic cell cycle phase transition	45/1837	183/18800	4.19422302610554e-09	4.38140964634469e-07	4.08793667261748e-07	KNTC1/PKD2/RBL1/GEN1/MRE11/CLSPN/BRCA1/RAD17/DLG1/ZWILCH/RFWD3/CENPF/BRCC3/EZH2/BUB1B/SPDL1/BLM/DTL/RPS27L/CHEK1/TOPBP1/TICRR/WEE1/CHEK2/DONSON/MAD2L1/MIR16-1/TTK/TP53/TRIP13/CDC6/ORC1/BCL2/ZWINT/BUB1/TAOK1/NDC80/CDK1/CCNB1/CDT1/PRKDC/ZFP36L2/GTSE1/RB1/CCNG1	45
GO:0051983	BP	GO:0051983	regulation of chromosome segregation	29/1837	91/18800	4.82160224234898e-09	4.94521059074375e-07	4.61397343765453e-07	KNTC1/GEN1/SMC5/PUM1/RAD18/ZWILCH/CENPF/CDC23/BUB1B/SPDL1/RCC2/SMC6/CENPE/MKI67/MAD2L1/TTK/TRIP13/CDC6/ZWINT/BUB1/CDCA2/ESPL1/RMI2/NDC80/KIF2C/CCNB1/CDT1/RB1/DLGAP5	29
GO:0016072	BP	GO:0016072	rRNA metabolic process	57/1837	264/18800	7.10253402552025e-09	7.15453472106424e-07	6.67531393375963e-07	ESF1/MDN1/KRR1/GTF3C4/POLR1B/NOL9/SPIN1/WDR43/SHQ1/WDR75/WDR12/GTF3C3/DIS3L/HEATR1/URB1/WDR36/TFB2M/MTOR/ZNHIT6/NSUN4/TSR1/METTL16/SRFBP1/NOL8/RPF2/EXOSC2/DIMT1/RPP40/DROSHA/WDR3/DKC1/NAF1/UTP23/TRMT61B/MAK16/PDCD11/TAF1B/DIS3/GEMIN4/EXOSC6/RRP1B/NOLC1/MRPL1/DDX10/NIFK/UTP4/NAT10/TP53/NOP58/NOL11/UTP14C/BYSL/DDX21/NOL6/RPS24/PRKDC/RPL7	57
GO:0000723	BP	GO:0000723	telomere maintenance	36/1837	132/18800	8.03425858647706e-09	7.95109696251177e-07	7.41852131715334e-07	RIF1/HMBOX1/WRN/RAD50/GNL3L/DCLRE1C/BRCA2/MRE11/SMC5/ATR/HDAC8/DNA2/YLPM1/ATRX/CCNE2/BLM/DKC1/NAF1/DCLRE1A/SMC6/EXO1/GNL3/NAT10/APEX1/SMG1/TPRKB/RAD51/FEN1/MYC/PARP1/PCNA/CCNE1/RECQL4/PRKDC/ZNF827/NEK2	36
GO:0140694	BP	GO:0140694	non-membrane-bounded organelle assembly	73/1837	379/18800	1.11779979808306e-08	1.08715666568734e-06	1.01433738483037e-06	CENPJ/MDN1/KNTC1/CEP192/CEP295/CEP152/SASS6/PIBF1/TUBGCP5/CENPC/BRCA1/PLK4/ALMS1/HAUS6/G3BP1/CEP135/CLASP2/RPF2/INO80/CENPF/ASPM/MTERF3/CENPK/STIL/SMC1A/SPICE1/HAUS3/NCOR1/KIF11/RPS27L/CNOT6/CENPE/ANLN/GPSM2/KIF15/FSCN1/CHEK2/INCENP/SMC3/CENPN/DYNC1H1/LIMD1/CEP295NL/KIF2A/PRC1/RBM14/MAP10/KIF23/MZT1/LSM3/PAN3/PRRC2C/RACGAP1/TIA1/NOCT/HAUS1/WDR62/KIF4A/OBSL1/NDC80/CENPH/SPAG5/PRKDC/TPX2/CCNB2/KIFC…	73
GO:0031297	BP	GO:0031297	replication fork processing	18/1837	41/18800	1.35973240814874e-08	1.30004246006221e-06	1.21296378960637e-06	WRN/SETMAR/GEN1/BRCA2/MRE11/PRIMPOL/ATR/ETAA1/DNA2/ATRX/RFWD3/EME1/BLM/NUCKS1/RAD51/TONSL/FAM111A/PCNA	18
GO:0006268	BP	GO:0006268	DNA unwinding involved in DNA replication	13/1837	22/18800	1.51654648095665e-08	1.42580644984608e-06	1.33030393066373e-06	WRN/GINS1/BLM/MCM4/TWNK/PURA/CDC45/MCM3/GINS2/RAD51/MCM2/RECQL4/MCM6	13
GO:0090329	BP	GO:0090329	regulation of DNA-templated DNA replication	20/1837	52/18800	3.30852270965205e-08	3.05956993527003e-06	2.85463564249529e-06	POLG2/BRCA2/RFC3/ATRX/DSCC1/CDC7/GINS1/INO80/WRNIP1/BLM/RFC5/E2F8/TICRR/DONSON/GMNN/GINS2/RFC4/TIMELESS/PCNA/CDT1	20
GO:0034502	BP	GO:0034502	protein localization to chromosome	28/1837	93/18800	3.5631613818221e-08	3.24190215400943e-06	3.02475499305781e-06	KNTC1/CHAMP1/GNL3L/MSH2/BRCA2/SMC5/ATR/HDAC8/MCM8/ATRX/ZWILCH/KNL1/EZH2/SPDL1/RCC2/DKC1/CENPQ/SLF2/TTK/GNL3/JARID2/NDC80/CDK1/CDT1/CDCA5/RB1/ZNF827/CENPA	28
GO:0051054	BP	GO:0051054	positive regulation of DNA metabolic process	55/1837	263/18800	4.14150805410926e-08	3.70829316400482e-06	3.4599064779526e-06	ATAD5/POLG2/RIF1/HMBOX1/WRN/RAD50/SETMAR/MSH2/OTUD4/MRE11/ATR/BRCA1/RFC3/DNA2/ATRX/DSCC1/RAD51AP1/CDC7/ARID2/TRRAP/GINS1/INO80/MBTD1/BRCC3/NSD2/DKC1/NAF1/SLF2/RFC5/E2F8/EP400/EXOSC6/UBE2V2/YEATS4/GNL3/RBBP8/TP53BP1/SIRT1/GINS2/RAD51/WT1/RFC4/TIMELESS/MYC/FOXM1/PARP1/PCNA/TNFSF4/CDK1/CDT1/PRKDC/NPM2/HGF/NEK2/TFRC	55
GO:0034470	BP	GO:0034470	ncRNA processing	77/1837	424/18800	6.17152125146151e-08	5.439617403046e-06	5.07526418705716e-06	ELP4/ESF1/AGO3/MDN1/INTS2/KRR1/TYW3/NOL9/TARBP1/INTS7/WDR43/SHQ1/WDR75/WDR12/HEATR1/URB1/WDR36/TFB2M/TRMT13/TRNT1/PUS7/PUM1/ZNHIT6/NSUN4/TSR1/METTL16/TRUB1/TRMT11/SRFBP1/NOL8/WDR4/RPF2/EXOSC2/DIMT1/RPP40/THUMPD1/DROSHA/ADAT2/WDR3/NCOR1/DKC1/NAF1/UTP23/TRMT61B/NSUN6/CDKAL1/MAK16/PDCD11/DIS3/GEMIN4/EXOSC6/THUMPD2/RRP1B/SSB/NOLC1/MRPL1/DDX10/NIFK/UTP4/TSN/NAT10/TP53/NOP58/MYCN/NOL11/TPRKB/UTP14C/BYS…	77
GO:0044839	BP	GO:0044839	cell cycle G2/M phase transition	38/1837	155/18800	7.1794086705944e-08	6.23062220166508e-06	5.81328637295093e-06	ATAD5/SKP2/LATS1/MRE11/CLSPN/BRCA1/RNASEH2B/RAD17/TAF2/CDC7/CENPF/BRCC3/BLM/DTL/RCC2/KIF14/CHEK1/TOPBP1/TICRR/PLCB1/WEE1/CHEK2/DONSON/MELK/CDC25A/TP53/CIT/CDC6/ORC1/CCNA2/RRM1/TAOK1/FOXM1/NDC80/CDK1/CCNB1/CCNB2/CCNG1	38
GO:1903046	BP	GO:1903046	meiotic cell cycle process	46/1837	207/18800	7.98009364760083e-08	6.82056185850246e-06	6.36371104274388e-06	RAD50/MSH6/NDC1/SMC2/BRCA2/FIGNL1/MRE11/CENPC/ATRX/BRIP1/RAD51AP1/NCAPD3/SMC4/SGO2/ASPM/EME1/CCNE2/BUB1B/TOP2B/RAD54L/SGO1/MND1/PLCB1/FANCD2/INCENP/CDC25A/TTK/TOP2A/TRIP13/KIF18A/NUF2/RAD51/FANCA/CCNB1IP1/FOXJ3/BUB1/NCAPH/CCNE1/ESPL1/NDC80/CCNB2/RMI1/NPM2/CKS2/CDC20/CCNA1	46
GO:0042254	BP	GO:0042254	ribosome biogenesis	60/1837	304/18800	9.14877901799838e-08	7.70272573739237e-06	7.18678634563895e-06	ESF1/MDN1/KRR1/NOL9/WDR43/GNL3L/SHQ1/WDR75/WDR12/HEATR1/URB1/WDR36/TFB2M/ZNHIT6/NSUN4/TSR1/METTL16/SRFBP1/NOL8/RPF2/EXOSC2/DIMT1/RPP40/MTERF3/DROSHA/WDR3/DKC1/NAF1/UTP23/TRMT61B/ABCE1/MAK16/RPS27L/PDCD11/DIS3/GEMIN4/EXOSC6/RRP1B/DDX31/NMD3/PAK1IP1/NOLC1/MRPL1/DDX10/NIFK/UTP4/NAT10/XPO1/NOP58/RRN3/NOL11/LTV1/UTP14C/BYSL/DDX21/NOL6/RPS24/RSL24D1/PRKDC/RPL7	60
GO:0044773	BP	GO:0044773	mitotic DNA damage checkpoint signaling	25/1837	81/18800	1.10914429653417e-07	9.06765648804237e-06	8.46029211696543e-06	MSH2/MRE11/CLSPN/BRCA1/RAD17/RFWD3/EME1/BRCC3/BLM/DTL/RPS27L/CHEK1/TOPBP1/TICRR/FANCD2/CHEK2/DONSON/TP53/ATF2/MDC1/TAOK1/CDK1/PRKDC/GTSE1/CCNG1	25
GO:0051303	BP	GO:0051303	establishment of chromosome localization	25/1837	81/18800	1.10914429653417e-07	9.06765648804237e-06	8.46029211696543e-06	CHAMP1/SEH1L/PIBF1/CENPC/TTL/CENPF/CDC23/SPICE1/SPDL1/CENPQ/KIF14/CENPE/INCENP/DYNC1H1/KIF18A/NUF2/NDC80/CDCA8/KIF2C/CCNB1/SPAG5/CDT1/CDCA5/KIFC1/DLGAP5	25
GO:0000731	BP	GO:0000731	DNA synthesis involved in DNA repair	16/1837	37/18800	1.13158136121693e-07	9.11892922660669e-06	8.50813053546561e-06	REV3L/WRN/POLE2/PRIMPOL/RFC3/POLH/POLA1/PCLAF/WRNIP1/DTL/REV1/SIRT1/POLK/POLE/PCNA/ZBTB1	16
GO:0006364	BP	GO:0006364	rRNA processing	48/1837	226/18800	1.81536224909328e-07	1.4423180911458e-05	1.34570959903134e-05	ESF1/MDN1/KRR1/NOL9/WDR43/SHQ1/WDR75/WDR12/HEATR1/URB1/WDR36/TFB2M/ZNHIT6/NSUN4/TSR1/METTL16/SRFBP1/NOL8/RPF2/EXOSC2/DIMT1/RPP40/WDR3/DKC1/NAF1/UTP23/TRMT61B/MAK16/PDCD11/DIS3/GEMIN4/EXOSC6/RRP1B/NOLC1/MRPL1/DDX10/NIFK/UTP4/NAT10/NOP58/NOL11/UTP14C/BYSL/DDX21/NOL6/RPS24/PRKDC/RPL7	48
GO:0050000	BP	GO:0050000	chromosome localization	25/1837	83/18800	1.88223441001237e-07	1.47467837595552e-05	1.37590234650027e-05	CHAMP1/SEH1L/PIBF1/CENPC/TTL/CENPF/CDC23/SPICE1/SPDL1/CENPQ/KIF14/CENPE/INCENP/DYNC1H1/KIF18A/NUF2/NDC80/CDCA8/KIF2C/CCNB1/SPAG5/CDT1/CDCA5/KIFC1/DLGAP5	25
GO:0140013	BP	GO:0140013	meiotic nuclear division	42/1837	188/18800	2.47362154977881e-07	1.91146563867155e-05	1.78343298469994e-05	RAD50/NDC1/SMC2/BRCA2/FIGNL1/MRE11/CENPC/BRIP1/RAD51AP1/SMC4/SGO2/ASPM/EME1/CCNE2/BUB1B/TOP2B/RAD54L/SGO1/MND1/PLCB1/FANCD2/INCENP/TTK/TOP2A/TRIP13/KIF18A/NUF2/RAD51/FANCA/CCNB1IP1/FOXJ3/BUB1/NCAPH/CCNE1/ESPL1/NDC80/CCNB2/RMI1/NPM2/CKS2/CDC20/CCNA1	42
GO:0034501	BP	GO:0034501	protein localization to kinetochore	11/1837	19/18800	2.70845859610052e-07	2.0371219920804e-05	1.90067269901791e-05	KNTC1/CHAMP1/ZWILCH/KNL1/SPDL1/RCC2/CENPQ/TTK/NDC80/CDK1/CDT1	11
GO:1903083	BP	GO:1903083	protein localization to condensed chromosome	11/1837	19/18800	2.70845859610052e-07	2.0371219920804e-05	1.90067269901791e-05	KNTC1/CHAMP1/ZWILCH/KNL1/SPDL1/RCC2/CENPQ/TTK/NDC80/CDK1/CDT1	11
GO:0051298	BP	GO:0051298	centrosome duplication	23/1837	74/18800	3.07500665051908e-07	2.28238322573397e-05	2.12950599066419e-05	CENPJ/PKD2/CEP192/CEP295/CEP152/GEN1/SASS6/BRCA2/BRCA1/PLK4/ALMS1/ROCK2/CEP135/STIL/SPICE1/CKAP5/CEP295NL/NAT10/XPO1/RBM14/SIRT1/WDR62/NDC80	23
GO:0018206	BP	GO:0018206	peptidyl-methionine modification	9/1837	13/18800	3.95584775405735e-07	2.89804378969318e-05	2.70392874508363e-05	NAA35/NAA25/NAA15/NAA16/NAA30/METAP2/METAP1D/METAP1/NAA20	9
GO:0000082	BP	GO:0000082	G1/S transition of mitotic cell cycle	47/1837	225/18800	4.05258637405518e-07	2.93085124821093e-05	2.73453871393737e-05	CDK6/CENPJ/PKD2/SKP2/ANKRD17/RBL1/APPL1/SASS6/CUL5/LATS1/MIR221/MIR222/DLG1/RFWD3/CDC7/INO80/CCNE2/STIL/EZH2/RDX/KIF14/RPS27L/PLCB1/WEE1/CHEK2/IQGAP3/MIR16-1/CDC25A/RBBP8/TP53/CDC6/RPTOR/APEX1/POLE/BCL2/PKD1/RRM1/MYC/CCNE1/CDKN3/PRKDC/GTSE1/RB1/TRIM71/GFI1/CCND2/RRM2	47
GO:0000086	BP	GO:0000086	G2/M transition of mitotic cell cycle	34/1837	140/18800	4.36703033685778e-07	3.11828077597655e-05	2.90941394860612e-05	SKP2/LATS1/MRE11/CLSPN/BRCA1/RNASEH2B/RAD17/TAF2/CDC7/CENPF/BRCC3/BLM/DTL/RCC2/KIF14/CHEK1/TOPBP1/TICRR/PLCB1/WEE1/CHEK2/DONSON/MELK/CDC25A/CIT/CDC6/ORC1/CCNA2/RRM1/TAOK1/FOXM1/CDK1/CCNB1/CCNG1	34
GO:0030071	BP	GO:0030071	regulation of mitotic metaphase/anaphase transition	20/1837	60/18800	5.11172965498884e-07	3.604408372974e-05	3.36298003617687e-05	KNTC1/GEN1/ZWILCH/CENPF/CDC23/BUB1B/SPDL1/CENPE/MAD2L1/TTK/TRIP13/CDC6/ZWINT/BUB1/ESPL1/NDC80/CCNB1/CDT1/RB1/DLGAP5	20
GO:0007088	BP	GO:0007088	regulation of mitotic nuclear division	29/1837	111/18800	5.97760454824124e-07	4.16292188353442e-05	3.88408352712231e-05	KNTC1/KIF20B/GEN1/LRP5/ZWILCH/CENPF/CDC23/BUB1B/SPDL1/INSR/CHEK1/MKI67/PHIP/MAD2L1/TTK/TRIP13/ZWINT/BUB1/CDCA2/ESPL1/OBSL1/NDC80/CCNB1/CDT1/EPGN/RB1/NUSAP1/NEK2/DLGAP5	29
GO:0071897	BP	GO:0071897	DNA biosynthetic process	42/1837	194/18800	6.0833727923786e-07	4.18491535631801e-05	3.90460384619936e-05	POLG2/HMBOX1/REV3L/WRN/RAD50/GNL3L/POLE2/MRE11/PRIMPOL/ATR/RFC3/POLH/POLQ/POLA1/PCLAF/DSCC1/DNAJC2/GINS1/CENPF/JADE3/WRNIP1/DTL/DKC1/NAF1/RFC5/CHEK1/REV1/NAT10/TP53/SIRT1/POLK/GINS2/POLE/RFC4/TYMS/MYC/PCNA/ZBTB1/HGF/NEK2/DNTT/TK1	42
GO:0032200	BP	GO:0032200	telomere organization	37/1837	162/18800	7.10325439531295e-07	4.8276455474651e-05	4.50428306614645e-05	RIF1/HMBOX1/WRN/RAD50/GNL3L/DCLRE1C/BRCA2/MRE11/SMC5/ATR/HDAC8/DNA2/YLPM1/ATRX/CCNE2/EZH2/BLM/DKC1/NAF1/DCLRE1A/SMC6/EXO1/GNL3/NAT10/APEX1/SMG1/TPRKB/RAD51/FEN1/MYC/PARP1/PCNA/CCNE1/RECQL4/PRKDC/ZNF827/NEK2	37
GO:0000076	BP	GO:0000076	DNA replication checkpoint signaling	10/1837	17/18800	7.90881700197673e-07	5.3111472271608e-05	4.95539912404557e-05	CLSPN/DNA2/RAD17/TOPBP1/TICRR/CDC45/CDC6/ORC1/TIMELESS/CDT1	10
GO:0007091	BP	GO:0007091	metaphase/anaphase transition of mitotic cell cycle	20/1837	62/18800	9.27034784910639e-07	6.15223908433048e-05	5.74015346693894e-05	KNTC1/GEN1/ZWILCH/CENPF/CDC23/BUB1B/SPDL1/CENPE/MAD2L1/TTK/TRIP13/CDC6/ZWINT/BUB1/ESPL1/NDC80/CCNB1/CDT1/RB1/DLGAP5	20
GO:1902969	BP	GO:1902969	mitotic DNA replication	9/1837	14/18800	1.01102644949902e-06	6.63162814142321e-05	6.18743237147502e-05	BRCA2/POLA1/GINS1/MCM4/CDC45/MCM3/RAD51/MCM2/MCM6	9
GO:0051783	BP	GO:0051783	regulation of nuclear division	33/1837	139/18800	1.11209475012242e-06	7.21072009820754e-05	6.72773593540483e-05	KNTC1/KIF20B/GEN1/LRP5/ZWILCH/RAD51AP1/CENPF/CDC23/BUB1B/SPDL1/INSR/CHEK1/PLCB1/MKI67/PHIP/MAD2L1/TTK/TRIP13/ZWINT/BUB1/CDCA2/ESPL1/OBSL1/NDC80/CCNB1/CDT1/EPGN/NPM2/RB1/NUSAP1/NEK2/DLGAP5/CDC20	33
GO:0006282	BP	GO:0006282	regulation of DNA repair	35/1837	152/18800	1.14784921019203e-06	7.35797431215138e-05	6.86512685521546e-05	RIF1/RAD52/SETMAR/MIR221/FIGNL1/BRCA1/POLH/POLQ/RAD51AP1/PARPBP/ARID2/TRRAP/MBTD1/BRCC3/NSD2/WRNIP1/SLF2/CHEK1/EP400/UBE2V2/YEATS4/RBBP8/TP53BP1/SIRT1/RAD51/TIMELESS/FOXM1/KLHL15/PARP1/PCNA/USP1/RMI2/PPP4R3B/PRKDC/DEK	35
GO:1902099	BP	GO:1902099	regulation of metaphase/anaphase transition of cell cycle	20/1837	63/18800	1.23426013982254e-06	7.82299039184152e-05	7.29899550456855e-05	KNTC1/GEN1/ZWILCH/CENPF/CDC23/BUB1B/SPDL1/CENPE/MAD2L1/TTK/TRIP13/CDC6/ZWINT/BUB1/ESPL1/NDC80/CCNB1/CDT1/RB1/DLGAP5	20
GO:0044843	BP	GO:0044843	cell cycle G1/S phase transition	50/1837	255/18800	1.28924720689472e-06	8.0807149934368e-05	7.53945735026153e-05	CDK6/CENPJ/PKD2/SKP2/ANKRD17/RBL1/APPL1/SASS6/CUL5/LATS1/MIR221/MIR222/DLG1/RFWD3/CDC7/INO80/CCNE2/STIL/EZH2/RDX/TAF1/KIF14/RPS27L/PLCB1/WEE1/CHEK2/IQGAP3/MIR16-1/CDC25A/RBBP8/TP53/CDC6/RPTOR/APEX1/CCNA2/POLE/BCL2/PKD1/RRM1/MYC/CCNE1/CDKN3/PRKDC/MN1/GTSE1/RB1/TRIM71/GFI1/CCND2/RRM2	50
GO:0051304	BP	GO:0051304	chromosome separation	26/1837	97/18800	1.32935414822926e-06	8.24053489028708e-05	7.68857228588351e-05	SMARCAD1/KNTC1/GEN1/ZWILCH/CENPF/EME1/CDC23/BUB1B/TOP2B/SPDL1/CENPE/MAD2L1/TTK/TOP2A/TRIP13/CDC6/ZWINT/BUB1/NCAPH/ESPL1/NDC80/CCNB1/CDT1/RMI1/RB1/DLGAP5	26
GO:0006301	BP	GO:0006301	postreplication repair	14/1837	34/18800	1.45333418541062e-06	8.88088388830749e-05	8.28602980836497e-05	REV3L/MSH2/POLE2/PRIMPOL/BRCA1/POLH/RAD18/PCLAF/DTL/REV1/UBE2V2/POLK/PCNA/ZBTB1	14
GO:0090307	BP	GO:0090307	mitotic spindle assembly	21/1837	69/18800	1.46414146713809e-06	8.88088388830749e-05	8.28602980836497e-05	CEP192/PIBF1/CLASP2/SMC1A/SPICE1/KIF11/KIF15/CHEK2/SMC3/KIF2A/PRC1/MAP10/KIF23/MZT1/RACGAP1/KIF4A/TPX2/KIFC1/NEK2/CDC20/MYBL2	21
GO:0046112	BP	GO:0046112	nucleobase biosynthetic process	10/1837	18/18800	1.62306310583087e-06	9.6375778736757e-05	8.99203936748403e-05	PPAT/PAICS/CTPS2/MTOR/CAD/GMPS/GART/DHODH/CTPS1/ADA	10
GO:0051382	BP	GO:0051382	kinetochore assembly	10/1837	18/18800	1.62306310583087e-06	9.6375778736757e-05	8.99203936748403e-05	KNTC1/CENPC/CENPF/CENPK/CENPE/CENPN/CENPH/CENPW/CENPA/DLGAP5	10
GO:0065004	BP	GO:0065004	protein-DNA complex assembly	42/1837	203/18800	2.13562207366397e-06	0.000123276449505555	0.000115019219721732	BDP1/KNTC1/KAT6B/RAD52/HELLS/CENPC/SHPRH/ITGB3BP/CAND1/ATRX/TAF2/CENPF/MIS18A/CENPK/TAF1/TBP/TAF1B/OIP5/CENPE/CHAF1A/CENPV/CENPN/TSPYL4/GMNN/TP53/ASF1A/TAF3/CDC45/RRN3/RAD51/TCF4/MCM2/TAF9/NAP1L1/CENPH/HJURP/CDT1/RB1/ZNF827/CENPW/CENPA/DLGAP5	42
GO:0010965	BP	GO:0010965	regulation of mitotic sister chromatid separation	20/1837	65/18800	2.14165787121864e-06	0.000123276449505555	0.000115019219721732	KNTC1/GEN1/ZWILCH/CENPF/CDC23/BUB1B/SPDL1/CENPE/MAD2L1/TTK/TRIP13/CDC6/ZWINT/BUB1/ESPL1/NDC80/CCNB1/CDT1/RB1/DLGAP5	20
GO:0044784	BP	GO:0044784	metaphase/anaphase transition of cell cycle	20/1837	65/18800	2.14165787121864e-06	0.000123276449505555	0.000115019219721732	KNTC1/GEN1/ZWILCH/CENPF/CDC23/BUB1B/SPDL1/CENPE/MAD2L1/TTK/TRIP13/CDC6/ZWINT/BUB1/ESPL1/NDC80/CCNB1/CDT1/RB1/DLGAP5	20
GO:0006271	BP	GO:0006271	DNA strand elongation involved in DNA replication	9/1837	15/18800	2.30732190648679e-06	0.00013147073610598	0.000122664641493184	RFC3/DNA2/POLA1/GINS1/MCM4/MCM3/POLE/RFC4/PCNA	9
GO:0000281	BP	GO:0000281	mitotic cytokinesis	21/1837	71/18800	2.45215823090773e-06	0.000138326245805505	0.00012906095952146	KIF20B/EFHC1/TTC19/ROCK2/CKAP2/SON/ANLN/ECT2/INCENP/RASA1/CIT/STMN1/KIF23/CEP55/KIF20A/RACGAP1/KIF4A/ESPL1/SPTBN1/NUSAP1/CENPA	21
GO:1901992	BP	GO:1901992	positive regulation of mitotic cell cycle phase transition	26/1837	100/18800	2.48247314260476e-06	0.000138408242586134	0.000129137464042521	CENPJ/ANKRD17/SASS6/MIR221/MIR222/CDC7/CDC23/STIL/DTL/RCC2/RDX/PLCB1/CDC25A/CDC6/RPTOR/APEX1/RRM1/ESPL1/CDK1/CCNB1/CDT1/CDCA5/RB1/CCND2/DLGAP5/RRM2	26
GO:0000018	BP	GO:0000018	regulation of DNA recombination	31/1837	131/18800	2.50268405314406e-06	0.000138408242586134	0.000129137464042521	ATAD5/SMARCAD1/RIF1/RAD50/MSH6/MSH2/FIGNL1/MRE11/POLQ/RAD51AP1/PARPBP/ARID2/TRRAP/MBTD1/NSD2/BLM/CHEK1/EP400/EXOSC6/YEATS4/RBBP8/TP53BP1/RAD51/TIMELESS/KLHL15/PARP1/TNFSF4/RMI2/ANKLE1/KPNA2/TFRC	31
GO:2001251	BP	GO:2001251	negative regulation of chromosome organization	24/1837	89/18800	2.98851206250342e-06	0.000163671811112444	0.000152708843255157	RAD50/KNTC1/SETMAR/GNL3L/GEN1/ATRX/ZWILCH/CENPF/BUB1B/SPDL1/MAD2L1/TTK/BAZ1B/NAT10/TOP2A/TRIP13/MCM2/ZWINT/BUB1/PARP1/ESPL1/NDC80/CCNB1/CDT1	24
GO:0033045	BP	GO:0033045	regulation of sister chromatid segregation	21/1837	72/18800	3.14569378622256e-06	0.000170623640846937	0.000159195029667134	KNTC1/GEN1/ZWILCH/CENPF/CDC23/BUB1B/SPDL1/CENPE/MAD2L1/TTK/TRIP13/CDC6/ZWINT/BUB1/ESPL1/RMI2/NDC80/CCNB1/CDT1/RB1/DLGAP5	21
GO:0009411	BP	GO:0009411	response to UV	33/1837	146/18800	3.53827256500108e-06	0.000189205840390137	0.000176532567378066	ERCC5/WRN/MSH6/EIF2AK4/MSH2/BRCA2/PRIMPOL/ATR/MAP4K3/POLH/PCLAF/INO80/DTL/MAPK8/TAF1/CHEK1/REV1/CDC25A/IMPACT/TP53/SIRT1/POLK/NEDD4/BCL2/FEN1/MYC/EP300/PARP1/PCNA/ZBTB1/USP1/IL12A/MMP2	33
GO:0006397	BP	GO:0006397	mRNA processing	81/1837	500/18800	3.55536590699425e-06	0.000189205840390137	0.000176532567378066	ZNF326/TTF2/RNVU1-4/THOC2/RBM41/RNU5D-1/CPSF6/RBM26/SYNCRIP/RPRD2/RNVU1-3/RBBP6/RNU4ATAC/ZC3H13/PDE12/RAVER2/PNPT1/NCBP1/RBM28/ESRP2/SFPQ/SNRPD1/RNU11/METTL16/SREK1IP1/REST/RNU5F-1/CSTF3/SREK1/TCERG1/CLNS1A/LEO1/RNU5A-1/SRSF6/DHX15/POLR2D/SRSF10/HTATSF1/HNRNPA1L2/SON/PRPF4B/GEMIN5/LUC7L3/BARD1/PDCD11/NUDT21/TGS1/GEMIN4/RNVU1-19/RRP1B/CWF19L2/RBM25/TRUB2/PAXBP1/PTBP2/RBM4B/PSIP1/RBM14/PPIL1/RBMX/H…	81
GO:0007080	BP	GO:0007080	mitotic metaphase plate congression	17/1837	51/18800	3.62753378128122e-06	0.000191242224861751	0.000178432551956774	CHAMP1/SEH1L/PIBF1/CENPC/CDC23/SPDL1/KIF14/CENPE/KIF18A/NUF2/NDC80/CDCA8/KIF2C/CCNB1/CDT1/CDCA5/KIFC1	17
GO:0090305	BP	GO:0090305	nucleic acid phosphodiester bond hydrolysis	47/1837	244/18800	4.40408543932635e-06	0.000230031907067036	0.000214624046750797	ATAD5/AGO3/ERCC5/WRN/RAD50/N4BP2/NOL9/CPSF6/SETMAR/FAN1/GEN1/DCLRE1C/DIS3L/PDE12/MRE11/PNPT1/NCBP1/DNA2/TSR1/G3BP1/ANGEL2/CSTF3/EXOSC2/RPP40/EME1/DROSHA/DCP1A/NYNRIN/UTP23/DCLRE1A/DIS3/NUDT21/CNOT6/ANGEL1/EXO1/NEIL3/LACTB2/TSN/RBBP8/ZC3H12C/APEX1/POLE/FEN1/PAN3/NOCT/ANKLE1/PLD4	47
GO:0045931	BP	GO:0045931	positive regulation of mitotic cell cycle	30/1837	128/18800	4.4523091750712e-06	0.000230130965875373	0.00021471647046098	CENPJ/ANKRD17/SASS6/MIR221/BRCA2/MIR222/CDC7/TTL/PTPN11/CDC23/STIL/DTL/RCC2/RDX/PLCB1/CDC25A/ABL1/CDC6/RPTOR/APEX1/RRM1/ESPL1/CDK1/CCNB1/CDT1/CDCA5/RB1/CCND2/DLGAP5/RRM2	30
GO:0071824	BP	GO:0071824	protein-DNA complex subunit organization	46/1837	237/18800	4.48757423263447e-06	0.000230130965875373	0.00021471647046098	BDP1/KNTC1/KAT6B/RAD52/HELLS/CENPC/SHPRH/ITGB3BP/CAND1/ATRX/TAF2/ARID2/CENPF/MIS18A/CENPK/SMARCC1/TAF1/TBP/TAF1B/ARID1A/OIP5/CENPE/CHAF1A/CENPV/CENPN/TSPYL4/GMNN/TP53/ASF1A/TAF3/CDC45/RRN3/RAD51/TCF4/MCM2/MYC/TAF9/NAP1L1/CENPH/HJURP/CDT1/RB1/ZNF827/CENPW/CENPA/DLGAP5	46
GO:0051306	BP	GO:0051306	mitotic sister chromatid separation	20/1837	68/18800	4.65855355284743e-06	0.000236746852176688	0.000220889215402913	KNTC1/GEN1/ZWILCH/CENPF/CDC23/BUB1B/SPDL1/CENPE/MAD2L1/TTK/TRIP13/CDC6/ZWINT/BUB1/ESPL1/NDC80/CCNB1/CDT1/RB1/DLGAP5	20
GO:0022616	BP	GO:0022616	DNA strand elongation	14/1837	37/18800	4.80947264291722e-06	0.000242234242666929	0.000226009052768666	RAD50/INO80D/MRE11/RFC3/DNA2/POLA1/GINS1/INO80/MCM4/NUCKS1/MCM3/POLE/RFC4/PCNA	14
GO:2000779	BP	GO:2000779	regulation of double-strand break repair	27/1837	110/18800	5.25196903992197e-06	0.000261364393387419	0.000243857839117196	RIF1/SETMAR/MIR221/FIGNL1/POLQ/RAD51AP1/PARPBP/ARID2/TRRAP/MBTD1/NSD2/SLF2/CHEK1/EP400/UBE2V2/YEATS4/RBBP8/TP53BP1/RAD51/TIMELESS/FOXM1/KLHL15/PARP1/RMI2/PPP4R3B/PRKDC/DEK	27
GO:0010212	BP	GO:0010212	response to ionizing radiation	32/1837	142/18800	5.28479961557472e-06	0.000261364393387419	0.000243857839117196	WRN/INTS7/MSH2/DCLRE1C/XRCC2/BRCA2/FIGNL1/ATR/BRCA1/RAD51AP1/RFWD3/INO80/BRCC3/BLM/NET1/RAD54L/BARD1/TOPBP1/TICRR/ECT2/FANCD2/CHEK2/NUCKS1/TP53/TP53BP1/SIRT1/RAD51/BCL2/EGR1/MYC/PARP1/PRKDC	32
GO:0007062	BP	GO:0007062	sister chromatid cohesion	19/1837	63/18800	5.32829378471073e-06	0.000261364393387419	0.000243857839117196	MRE11/SMC5/HDAC8/SFPQ/ATRX/DSCC1/SGO2/SMC1A/BUB1B/PDS5A/SLF2/SGO1/SMC3/FEN1/BUB1/ESPL1/CDCA5/RB1/CDC20	19
GO:1901989	BP	GO:1901989	positive regulation of cell cycle phase transition	29/1837	123/18800	5.63591543312033e-06	0.000274070680674412	0.000255713041430142	ATAD5/CENPJ/ANKRD17/SASS6/MIR221/MIR222/CDC7/CDC23/STIL/EZH2/DTL/RCC2/RDX/PLCB1/CHEK2/CDC25A/CDC6/RPTOR/APEX1/RRM1/ESPL1/CDK1/CCNB1/CDT1/CDCA5/RB1/CCND2/DLGAP5/RRM2	29
GO:1900262	BP	GO:1900262	regulation of DNA-directed DNA polymerase activity	8/1837	13/18800	6.71723744418127e-06	0.000321118105276496	0.000299609163433598	POLG2/RFC3/DSCC1/GINS1/RFC5/GINS2/RFC4/PCNA	8
GO:1900264	BP	GO:1900264	positive regulation of DNA-directed DNA polymerase activity	8/1837	13/18800	6.71723744418127e-06	0.000321118105276496	0.000299609163433598	POLG2/RFC3/DSCC1/GINS1/RFC5/GINS2/RFC4/PCNA	8
GO:0007094	BP	GO:0007094	mitotic spindle assembly checkpoint signaling	14/1837	38/18800	6.93251731644816e-06	0.000323076982000497	0.000301436831842522	KNTC1/GEN1/ZWILCH/CENPF/BUB1B/SPDL1/MAD2L1/TTK/TRIP13/ZWINT/BUB1/NDC80/CCNB1/CDT1	14
GO:0071173	BP	GO:0071173	spindle assembly checkpoint signaling	14/1837	38/18800	6.93251731644816e-06	0.000323076982000497	0.000301436831842522	KNTC1/GEN1/ZWILCH/CENPF/BUB1B/SPDL1/MAD2L1/TTK/TRIP13/ZWINT/BUB1/NDC80/CCNB1/CDT1	14
GO:0071174	BP	GO:0071174	mitotic spindle checkpoint signaling	14/1837	38/18800	6.93251731644816e-06	0.000323076982000497	0.000301436831842522	KNTC1/GEN1/ZWILCH/CENPF/BUB1B/SPDL1/MAD2L1/TTK/TRIP13/ZWINT/BUB1/NDC80/CCNB1/CDT1	14
GO:0044818	BP	GO:0044818	mitotic G2/M transition checkpoint	16/1837	48/18800	6.98730576210966e-06	0.000323076982000497	0.000301436831842522	MRE11/CLSPN/BRCA1/RAD17/BRCC3/BLM/DTL/CHEK1/TOPBP1/TICRR/DONSON/CDC6/ORC1/TAOK1/CDK1/CCNG1	16
GO:0008380	BP	GO:0008380	RNA splicing	72/1837	438/18800	7.28921590193079e-06	0.000334296478884485	0.000311904831062507	ZNF326/TTF2/RNVU1-4/THOC2/RBM41/RNU5D-1/SYNCRIP/RNVU1-3/RNU4ATAC/ZC3H13/RAVER2/NCBP1/RBM28/ESRP2/SFPQ/SNRPD1/RNU11/METTL16/SREK1IP1/REST/RNU5F-1/SREK1/TCERG1/CLNS1A/RNU5A-1/SRSF6/DHX15/SRSF10/HTATSF1/HNRNPA1L2/SON/PRPF4B/GEMIN5/LUC7L3/TGS1/GEMIN4/RNVU1-19/RRP1B/CWF19L2/RBM25/PAXBP1/PTBP2/RBM4B/PSIP1/RBM12B/PPIG/RBM14/PPIL1/RBMX/HNRNPR/SNRPE/ZCRB1/AHNAK/RNVU1-6/PNN/PPIL3/LSM3/WT1/SRSF11/ZRANB2/ZNF…	72
GO:0031577	BP	GO:0031577	spindle checkpoint signaling	14/1837	39/18800	9.84599272748693e-06	0.000447913265933498	0.000417911406090277	KNTC1/GEN1/ZWILCH/CENPF/BUB1B/SPDL1/MAD2L1/TTK/TRIP13/ZWINT/BUB1/NDC80/CCNB1/CDT1	14
GO:0007063	BP	GO:0007063	regulation of sister chromatid cohesion	10/1837	21/18800	9.93210674663065e-06	0.000448216113261948	0.000418193968279185	SMC5/HDAC8/SFPQ/ATRX/SLF2/FEN1/BUB1/ESPL1/CDCA5/RB1	10
GO:0000910	BP	GO:0000910	cytokinesis	36/1837	174/18800	1.10868289074745e-05	0.000496355570373521	0.000463108976920406	CSPP1/KIF20B/EFHC1/TTC19/BIRC6/BRCA2/PLK4/ROCK2/CKAP2/SON/KIF14/CDC14A/E2F8/ANLN/ECT2/INCENP/CENPV/PRC1/RASA1/MAP10/CIT/STMN1/CDC6/KIF23/MYO19/KLHL9/CEP55/KIF20A/PKP4/RACGAP1/PRPF40A/KIF4A/ESPL1/SPTBN1/NUSAP1/CENPA	36
GO:1902749	BP	GO:1902749	regulation of cell cycle G2/M phase transition	26/1837	108/18800	1.1339951261988e-05	0.000503690276132867	0.000469952393783173	ATAD5/MRE11/CLSPN/BRCA1/RNASEH2B/RAD17/CDC7/CENPF/BRCC3/BLM/DTL/RCC2/KIF14/CHEK1/TOPBP1/TICRR/DONSON/CDC25A/TP53/CDC6/ORC1/RRM1/TAOK1/CDK1/CCNB1/CCNG1	26
GO:1905818	BP	GO:1905818	regulation of chromosome separation	20/1837	72/18800	1.20836438986948e-05	0.000532529962754198	0.000496860357676595	KNTC1/GEN1/ZWILCH/CENPF/CDC23/BUB1B/SPDL1/CENPE/MAD2L1/TTK/TRIP13/CDC6/ZWINT/BUB1/ESPL1/NDC80/CCNB1/CDT1/RB1/DLGAP5	20
GO:0007095	BP	GO:0007095	mitotic G2 DNA damage checkpoint signaling	13/1837	35/18800	1.33091431995575e-05	0.000581991292935688	0.000543008698472357	MRE11/CLSPN/BRCA1/BRCC3/BLM/DTL/CHEK1/TOPBP1/TICRR/DONSON/TAOK1/CDK1/CCNG1	13
GO:0045841	BP	GO:0045841	negative regulation of mitotic metaphase/anaphase transition	14/1837	40/18800	1.37915537193457e-05	0.000596109664817081	0.000556181401969678	KNTC1/GEN1/ZWILCH/CENPF/BUB1B/SPDL1/MAD2L1/TTK/TRIP13/ZWINT/BUB1/NDC80/CCNB1/CDT1	14
GO:0015931	BP	GO:0015931	nucleobase-containing compound transport	42/1837	218/18800	1.38433550950253e-05	0.000596109664817081	0.000556181401969678	ZC3H11A/SLC35A3/NDC1/THOC2/NUP155/SEH1L/CPSF6/SLC35B4/NUP160/PNPT1/NUP107/NCBP1/UPF3B/CETN3/SLC25A36/XPOT/LRPPRC/POLR2D/XPO5/HNRNPA1L2/PARP11/NUP54/LRRC8C/NUP205/SLC35D1/UPF2/SLC25A32/SSB/CKAP5/SLC17A9/TOMM20/XPO1/SMG1/NUP93/NOL6/NUP188/CD47/ABCC4/IGF2BP2/SRSF7/NUP210/SLC29A1	42
GO:0006312	BP	GO:0006312	mitotic recombination	11/1837	26/18800	1.44824817665934e-05	0.000618906663979949	0.000577451426100215	RAD50/RAD52/GEN1/MSH2/BRCA2/MRE11/SMC5/SMC6/TPRKB/RAD51/ANKLE1	11
GO:0010389	BP	GO:0010389	regulation of G2/M transition of mitotic cell cycle	24/1837	97/18800	1.48923535890516e-05	0.000631637342825865	0.000589329386191199	MRE11/CLSPN/BRCA1/RNASEH2B/RAD17/CDC7/CENPF/BRCC3/BLM/DTL/RCC2/KIF14/CHEK1/TOPBP1/TICRR/DONSON/CDC25A/CDC6/ORC1/RRM1/TAOK1/CDK1/CCNB1/CCNG1	24
GO:0031055	BP	GO:0031055	chromatin remodeling at centromere	7/1837	11/18800	1.94686052205148e-05	0.000819570164544209	0.000764674203476622	HELLS/ITGB3BP/MIS18A/OIP5/CENPV/HJURP/CENPW	7
GO:0046605	BP	GO:0046605	regulation of centrosome cycle	16/1837	52/18800	2.20095239643716e-05	0.000919672034689038	0.000858071109722089	CENPJ/CEP295/GEN1/SASS6/BRCA1/PLK4/ALMS1/ROCK2/STIL/SPICE1/CEP295NL/NAT10/XPO1/RBM14/SIRT1/WDR62	16
GO:0071826	BP	GO:0071826	ribonucleoprotein complex subunit organization	40/1837	208/18800	2.29402538663906e-05	0.00095151450044345	0.000887780722383536	MDN1/RNVU1-4/RNU5D-1/CPSF6/SHQ1/RNVU1-3/RNU4ATAC/NCBP1/ATR/ZNHIT6/SNRPD1/RNU11/RNU5F-1/RPF2/CLNS1A/RNU5A-1/SRSF6/POLR2D/SRSF10/NAF1/GEMIN5/LUC7L3/RPS27L/NUDT21/TGS1/GEMIN4/RNVU1-19/PTBP2/PSIP1/ZFAND1/EIF3A/SNRPE/RNVU1-6/PRPF39/TAF9/RNU5E-1/SNRPG/PRKDC/RNVU1-15/KIF5B	40
GO:0071479	BP	GO:0071479	cellular response to ionizing radiation	20/1837	75/18800	2.3363573569909e-05	0.000961999405166836	0.000897563333457894	WRN/INTS7/BRCA2/FIGNL1/ATR/BRCA1/RAD51AP1/INO80/BRCC3/BLM/NET1/BARD1/ECT2/CHEK2/NUCKS1/TP53/TP53BP1/SIRT1/RAD51/EGR1	20
GO:0010824	BP	GO:0010824	regulation of centrosome duplication	15/1837	47/18800	2.43376609714304e-05	0.000994845982172744	0.000928209800588496	CENPJ/CEP295/GEN1/SASS6/BRCA1/PLK4/ALMS1/ROCK2/STIL/SPICE1/CEP295NL/NAT10/XPO1/RBM14/SIRT1	15
GO:0036297	BP	GO:0036297	interstrand cross-link repair	12/1837	32/18800	2.55730237536631e-05	0.00103465807403342	0.000965355222602767	FAN1/DCLRE1C/ATR/MCM8/RAD51AP1/RFWD3/ERCC6L2/DCLRE1A/NEIL3/FANCD2/NUCKS1/RAD51	12
GO:0007099	BP	GO:0007099	centriole replication	14/1837	42/18800	2.60452839058227e-05	0.00103465807403342	0.000965355222602767	CENPJ/CEP192/CEP295/CEP152/SASS6/BRCA1/PLK4/ALMS1/CEP135/STIL/SPICE1/CEP295NL/RBM14/WDR62	14
GO:0045292	BP	GO:0045292	mRNA cis splicing, via spliceosome	14/1837	42/18800	2.60452839058227e-05	0.00103465807403342	0.000965355222602767	RNVU1-4/RNVU1-3/RNU4ATAC/NCBP1/RNU11/CLNS1A/PRPF4B/RNVU1-19/PSIP1/RNVU1-6/PRPF39/PRPF40A/WBP4/RNVU1-15	14
GO:1902100	BP	GO:1902100	negative regulation of metaphase/anaphase transition of cell cycle	14/1837	42/18800	2.60452839058227e-05	0.00103465807403342	0.000965355222602767	KNTC1/GEN1/ZWILCH/CENPF/BUB1B/SPDL1/MAD2L1/TTK/TRIP13/ZWINT/BUB1/NDC80/CCNB1/CDT1	14
GO:0046599	BP	GO:0046599	regulation of centriole replication	10/1837	23/18800	2.68210959981422e-05	0.00105802659108755	0.000987158483553263	CENPJ/CEP295/SASS6/BRCA1/PLK4/ALMS1/STIL/SPICE1/CEP295NL/RBM14	10
GO:0051315	BP	GO:0051315	attachment of mitotic spindle microtubules to kinetochore	8/1837	15/18800	2.80606009006385e-05	0.00109923506722571	0.00102560675806427	CHAMP1/SEH1L/CENPC/CENPE/NUF2/NDC80/KIF2C/CDT1	8
GO:0000729	BP	GO:0000729	DNA double-strand break processing	9/1837	19/18800	2.96015984764267e-05	0.0011516042552105	0.00107446818426231	SMARCAD1/RAD52/SETMAR/MRE11/DNA2/BRIP1/BLM/UBE2V2/RBBP8	9
GO:0006403	BP	GO:0006403	RNA localization	38/1837	196/18800	3.01212008445649e-05	0.00116379242441226	0.0010858399727673	ZC3H11A/NDC1/THOC2/NUP155/SEH1L/CPSF6/SHQ1/NUP160/PNPT1/NUP107/NCBP1/ATR/ZNHIT6/UPF3B/CETN3/XPOT/LRPPRC/POLR2D/XPO5/HNRNPA1L2/DKC1/PARP11/NAF1/NUP54/NUP205/UPF2/SSB/CKAP5/TOMM20/XPO1/NOP58/SMG1/NUP93/NOL6/NUP188/IGF2BP2/SRSF7/NUP210	38
GO:0045839	BP	GO:0045839	negative regulation of mitotic nuclear division	15/1837	48/18800	3.22241860665758e-05	0.00123657573878608	0.00115374815848821	KNTC1/GEN1/ZWILCH/CENPF/BUB1B/SPDL1/CHEK1/MAD2L1/TTK/TRIP13/ZWINT/BUB1/NDC80/CCNB1/CDT1	15
GO:0007064	BP	GO:0007064	mitotic sister chromatid cohesion	11/1837	28/18800	3.34716243700851e-05	0.00127576643967331	0.00119031381116945	SMC5/ATRX/DSCC1/SMC1A/PDS5A/SLF2/SGO1/SMC3/CDCA5/RB1/CDC20	11
GO:0051053	BP	GO:0051053	negative regulation of DNA metabolic process	31/1837	148/18800	3.4248667574034e-05	0.00129662237439682	0.00120977278608386	RIF1/RAD50/MSH6/DFFA/GNL3L/MSH2/MIR221/BRCA2/ATR/ZNF91/POLQ/RAD17/DNAJC2/PARPBP/KMT2A/PDS5A/BLM/CHEK1/ZNF93/DONSON/GMNN/NAT10/TP53/TP53BP1/CDC6/TIMELESS/KLHL15/PARP1/RMI2/ANKLE1/CDT1	31
GO:0033046	BP	GO:0033046	negative regulation of sister chromatid segregation	14/1837	43/18800	3.51671898693126e-05	0.00129864920485383	0.00121166385658928	KNTC1/GEN1/ZWILCH/CENPF/BUB1B/SPDL1/MAD2L1/TTK/TRIP13/ZWINT/BUB1/NDC80/CCNB1/CDT1	14
GO:0033048	BP	GO:0033048	negative regulation of mitotic sister chromatid segregation	14/1837	43/18800	3.51671898693126e-05	0.00129864920485383	0.00121166385658928	KNTC1/GEN1/ZWILCH/CENPF/BUB1B/SPDL1/MAD2L1/TTK/TRIP13/ZWINT/BUB1/NDC80/CCNB1/CDT1	14
GO:2000816	BP	GO:2000816	negative regulation of mitotic sister chromatid separation	14/1837	43/18800	3.51671898693126e-05	0.00129864920485383	0.00121166385658928	KNTC1/GEN1/ZWILCH/CENPF/BUB1B/SPDL1/MAD2L1/TTK/TRIP13/ZWINT/BUB1/NDC80/CCNB1/CDT1	14
GO:0051236	BP	GO:0051236	establishment of RNA localization	33/1837	162/18800	3.52230683110505e-05	0.00129864920485383	0.00121166385658928	ZC3H11A/NDC1/THOC2/NUP155/SEH1L/CPSF6/NUP160/PNPT1/NUP107/NCBP1/ATR/UPF3B/CETN3/XPOT/LRPPRC/POLR2D/XPO5/HNRNPA1L2/PARP11/NUP54/NUP205/UPF2/SSB/CKAP5/TOMM20/XPO1/SMG1/NUP93/NOL6/NUP188/IGF2BP2/SRSF7/NUP210	33
GO:0009112	BP	GO:0009112	nucleobase metabolic process	12/1837	33/18800	3.66269960678591e-05	0.00134164210921294	0.001251777035812	PPAT/PAICS/CTPS2/MTOR/CAD/GMPS/GART/ALDH6A1/DHODH/CTPS1/TYMS/ADA	12
GO:0045132	BP	GO:0045132	meiotic chromosome segregation	23/1837	96/18800	3.8681799676227e-05	0.00140776794821675	0.00131347367321654	NDC1/SMC2/MRE11/CENPC/BRIP1/SMC4/SGO2/EME1/CCNE2/BUB1B/TOP2B/SGO1/FANCD2/TTK/TOP2A/TRIP13/NUF2/CCNB1IP1/BUB1/NCAPH/CCNE1/ESPL1/RMI1	23
GO:0019985	BP	GO:0019985	translesion synthesis	10/1837	24/18800	4.19586065053633e-05	0.00151723396985099	0.00141560750692859	REV3L/POLE2/PRIMPOL/POLH/PCLAF/DTL/REV1/POLK/PCNA/ZBTB1	10
GO:0000727	BP	GO:0000727	double-strand break repair via break-induced replication	7/1837	12/18800	4.27668670220192e-05	0.00153137992115907	0.00142880594254385	CDC7/MCM4/CDC45/MCM3/GINS2/MCM2/MCM6	7
GO:0061982	BP	GO:0061982	meiosis I cell cycle process	29/1837	136/18800	4.28927543951664e-05	0.00153137992115907	0.00142880594254385	RAD50/MSH6/NDC1/BRCA2/MRE11/CENPC/BRIP1/RAD51AP1/SGO2/EME1/CCNE2/TOP2B/RAD54L/SGO1/MND1/FANCD2/CDC25A/TOP2A/TRIP13/RAD51/CCNB1IP1/FOXJ3/CCNE1/ESPL1/NDC80/CCNB2/RMI1/CKS2/CCNA1	29
GO:0070192	BP	GO:0070192	chromosome organization involved in meiotic cell cycle	19/1837	72/18800	4.34574684108104e-05	0.00154178351764391	0.00143851269151971	RAD50/NDC1/SMC2/MRE11/ATRX/BRIP1/NCAPD3/SMC4/SGO2/CCNE2/BUB1B/SGO1/FANCD2/TRIP13/RAD51/CCNB1IP1/BUB1/NCAPH/CCNE1	19
GO:0009124	BP	GO:0009124	nucleoside monophosphate biosynthetic process	14/1837	44/18800	4.69711835608884e-05	0.00165602779041857	0.00154510472239764	PPAT/PAICS/PFAS/CAD/UCK2/GMPS/GART/DHODH/PRPS2/RFK/TYMS/DCK/ADA/TK1	14
GO:0022618	BP	GO:0022618	ribonucleoprotein complex assembly	38/1837	200/18800	4.77893662054545e-05	0.00167440878736005	0.0015622545343398	MDN1/RNVU1-4/RNU5D-1/CPSF6/SHQ1/RNVU1-3/RNU4ATAC/NCBP1/ATR/ZNHIT6/SNRPD1/RNU11/RNU5F-1/RPF2/CLNS1A/RNU5A-1/SRSF6/POLR2D/SRSF10/NAF1/GEMIN5/LUC7L3/RPS27L/NUDT21/TGS1/GEMIN4/RNVU1-19/PTBP2/PSIP1/EIF3A/SNRPE/RNVU1-6/PRPF39/TAF9/RNU5E-1/SNRPG/PRKDC/RNVU1-15	38
GO:0006417	BP	GO:0006417	regulation of translation	72/1837	463/18800	4.86597167845614e-05	0.00169437939741797	0.00158088748487854	MIR590/AGO3/SOX4/LARP4/GUF1/SYNCRIP/EIF2AK4/CAPRIN1/MIR221/PDE12/PNPT1/NCBP1/MTOR/PUS7/PUM1/MIR106B/ROCK2/MIR222/IREB2/UPF3B/LARP1B/SEPSECS/TNRC6A/METTL16/MTRF1/EXOSC2/MTIF2/PUM3/LRPPRC/LARP1/POLR2D/RC3H2/DCP1A/RMND1/MIR27A/GEMIN5/PTCD3/ABCE1/SECISBP2L/METAP1/RPS27L/DIS3/CNOT6/TNRC6B/MIR148B/FTO/INPP5E/TRUB2/RBM4B/PURA/NOLC1/UNK/MIR16-1/IMPACT/PLD1/MIR181A2/NAT10/PAN3/TYMS/PIWIL4/TIA1/NOCT/TRMT10…	72
GO:0000377	BP	GO:0000377	RNA splicing, via transesterification reactions with bulged adenosine as nucleophile	54/1837	321/18800	5.17531539348843e-05	0.00178011915455294	0.00166088427262145	RNVU1-4/RBM41/RNU5D-1/SYNCRIP/RNVU1-3/RNU4ATAC/RAVER2/NCBP1/ESRP2/SFPQ/SNRPD1/RNU11/METTL16/REST/RNU5F-1/CLNS1A/RNU5A-1/SRSF6/SRSF10/HTATSF1/SON/PRPF4B/GEMIN5/LUC7L3/TGS1/GEMIN4/RNVU1-19/CWF19L2/RBM25/PAXBP1/PTBP2/RBM4B/PSIP1/RBM14/PPIL1/RBMX/HNRNPR/SNRPE/ZCRB1/RNVU1-6/PNN/PPIL3/LSM3/PRPF39/HNRNPH1/TIA1/PRPF40A/RNU5E-1/WBP4/LARP7/SNRPG/MBNL2/SRSF7/RNVU1-15	54
GO:0000398	BP	GO:0000398	mRNA splicing, via spliceosome	54/1837	321/18800	5.17531539348843e-05	0.00178011915455294	0.00166088427262145	RNVU1-4/RBM41/RNU5D-1/SYNCRIP/RNVU1-3/RNU4ATAC/RAVER2/NCBP1/ESRP2/SFPQ/SNRPD1/RNU11/METTL16/REST/RNU5F-1/CLNS1A/RNU5A-1/SRSF6/SRSF10/HTATSF1/SON/PRPF4B/GEMIN5/LUC7L3/TGS1/GEMIN4/RNVU1-19/CWF19L2/RBM25/PAXBP1/PTBP2/RBM4B/PSIP1/RBM14/PPIL1/RBMX/HNRNPR/SNRPE/ZCRB1/RNVU1-6/PNN/PPIL3/LSM3/PRPF39/HNRNPH1/TIA1/PRPF40A/RNU5E-1/WBP4/LARP7/SNRPG/MBNL2/SRSF7/RNVU1-15	54
GO:0061647	BP	GO:0061647	histone H3-K9 modification	15/1837	50/18800	5.49818145499736e-05	0.00187971161137213	0.00175380588676152	SUV39H2/RIF1/SETDB2/MYB/ASH1L/DNMT3B/ZNF451/BRCA1/ATRX/KMT2A/CHEK1/KDM4A/SIRT1/JARID2/DNMT1	15
GO:0050657	BP	GO:0050657	nucleic acid transport	32/1837	159/18800	5.87525219788947e-05	0.00198456872145476	0.00185163952029293	ZC3H11A/NDC1/THOC2/NUP155/SEH1L/CPSF6/NUP160/PNPT1/NUP107/NCBP1/UPF3B/CETN3/XPOT/LRPPRC/POLR2D/XPO5/HNRNPA1L2/PARP11/NUP54/NUP205/UPF2/SSB/CKAP5/TOMM20/XPO1/SMG1/NUP93/NOL6/NUP188/IGF2BP2/SRSF7/NUP210	32
GO:0050658	BP	GO:0050658	RNA transport	32/1837	159/18800	5.87525219788947e-05	0.00198456872145476	0.00185163952029293	ZC3H11A/NDC1/THOC2/NUP155/SEH1L/CPSF6/NUP160/PNPT1/NUP107/NCBP1/UPF3B/CETN3/XPOT/LRPPRC/POLR2D/XPO5/HNRNPA1L2/PARP11/NUP54/NUP205/UPF2/SSB/CKAP5/TOMM20/XPO1/SMG1/NUP93/NOL6/NUP188/IGF2BP2/SRSF7/NUP210	32
GO:0051985	BP	GO:0051985	negative regulation of chromosome segregation	14/1837	45/18800	6.20968192420227e-05	0.00207271099020266	0.00193387789604555	KNTC1/GEN1/ZWILCH/CENPF/BUB1B/SPDL1/MAD2L1/TTK/TRIP13/ZWINT/BUB1/NDC80/CCNB1/CDT1	14
GO:1905819	BP	GO:1905819	negative regulation of chromosome separation	14/1837	45/18800	6.20968192420227e-05	0.00207271099020266	0.00193387789604555	KNTC1/GEN1/ZWILCH/CENPF/BUB1B/SPDL1/MAD2L1/TTK/TRIP13/ZWINT/BUB1/NDC80/CCNB1/CDT1	14
GO:0006913	BP	GO:0006913	nucleocytoplasmic transport	52/1837	308/18800	6.41408146592567e-05	0.0021158966987887	0.00197417096519719	ZC3H11A/XPO4/THOC2/KPNA5/NUP155/MED1/CPSF6/APPL1/IPO9/NUP160/FBXO22/NUP107/NCBP1/UPF3B/IPO7/CTDSPL2/XPOT/PTPN11/POLR2D/XPO5/CSE1L/NEMF/NUP54/IPO5/ABCE1/BARD1/NUP205/UPF2/ANGPT1/ECT2/RANBP6/SSB/STYX/NMD3/NOLC1/UFM1/TP53/XPO1/NXT2/SMG1/NUP93/NEDD4/LTV1/PKD1/ATF2/NOL6/NUP188/MAVS/JUP/ANKLE1/CDK1/KPNA2	52
GO:0051169	BP	GO:0051169	nuclear transport	52/1837	308/18800	6.41408146592567e-05	0.0021158966987887	0.00197417096519719	ZC3H11A/XPO4/THOC2/KPNA5/NUP155/MED1/CPSF6/APPL1/IPO9/NUP160/FBXO22/NUP107/NCBP1/UPF3B/IPO7/CTDSPL2/XPOT/PTPN11/POLR2D/XPO5/CSE1L/NEMF/NUP54/IPO5/ABCE1/BARD1/NUP205/UPF2/ANGPT1/ECT2/RANBP6/SSB/STYX/NMD3/NOLC1/UFM1/TP53/XPO1/NXT2/SMG1/NUP93/NEDD4/LTV1/PKD1/ATF2/NOL6/NUP188/MAVS/JUP/ANKLE1/CDK1/KPNA2	52
GO:2000045	BP	GO:2000045	regulation of G1/S transition of mitotic cell cycle	32/1837	160/18800	6.66748085097126e-05	0.00218670113257726	0.00204023281853466	CENPJ/PKD2/ANKRD17/RBL1/APPL1/SASS6/MIR221/MIR222/DLG1/RFWD3/INO80/STIL/EZH2/RDX/KIF14/RPS27L/PLCB1/WEE1/CHEK2/MIR16-1/TP53/CDC6/RPTOR/APEX1/BCL2/PKD1/RRM1/PRKDC/GTSE1/RB1/CCND2/RRM2	32
GO:0031365	BP	GO:0031365	N-terminal protein amino acid modification	11/1837	30/18800	7.08248173825909e-05	0.00230938031708205	0.0021546947789045	SOX4/NAA35/NAA25/NAA15/NAA16/NAA30/METAP2/METAP1D/METAP1/NAA20/EP300	11
GO:0000375	BP	GO:0000375	RNA splicing, via transesterification reactions	54/1837	325/18800	7.27001223699619e-05	0.00235690454189055	0.00219903576436666	RNVU1-4/RBM41/RNU5D-1/SYNCRIP/RNVU1-3/RNU4ATAC/RAVER2/NCBP1/ESRP2/SFPQ/SNRPD1/RNU11/METTL16/REST/RNU5F-1/CLNS1A/RNU5A-1/SRSF6/SRSF10/HTATSF1/SON/PRPF4B/GEMIN5/LUC7L3/TGS1/GEMIN4/RNVU1-19/CWF19L2/RBM25/PAXBP1/PTBP2/RBM4B/PSIP1/RBM14/PPIL1/RBMX/HNRNPR/SNRPE/ZCRB1/RNVU1-6/PNN/PPIL3/LSM3/PRPF39/HNRNPH1/TIA1/PRPF40A/RNU5E-1/WBP4/LARP7/SNRPG/MBNL2/SRSF7/RNVU1-15	54
GO:0032886	BP	GO:0032886	regulation of microtubule-based process	44/1837	249/18800	7.77333745396086e-05	0.00250567980444532	0.00233784585081529	CENPJ/KLHL42/AKAP9/CEP295/GEN1/SASS6/BRCA1/PLK4/ALMS1/ROCK2/CKAP2/CLASP2/TTC21B/CEP70/STIL/ATAT1/SKA3/MACF1/SPICE1/CAMSAP1/MEMO1/GPSM2/KIF15/DYNC1H1/SKA2/CKAP5/CCDC65/CEP295NL/NAT10/XPO1/KIF18A/RBM14/MAP10/ABL1/SIRT1/STMN1/MAP1A/PKD1/TAOK1/WDR62/GNAI1/SPAG5/TPX2/SKA1	44
GO:0033047	BP	GO:0033047	regulation of mitotic sister chromatid segregation	14/1837	46/18800	8.12997432137691e-05	0.00259102740942865	0.00241747675330863	KNTC1/GEN1/ZWILCH/CENPF/BUB1B/SPDL1/MAD2L1/TTK/TRIP13/ZWINT/BUB1/NDC80/CCNB1/CDT1	14
GO:0098534	BP	GO:0098534	centriole assembly	14/1837	46/18800	8.12997432137691e-05	0.00259102740942865	0.00241747675330863	CENPJ/CEP192/CEP295/CEP152/SASS6/BRCA1/PLK4/ALMS1/CEP135/STIL/SPICE1/CEP295NL/RBM14/WDR62	14
GO:0006474	BP	GO:0006474	N-terminal protein amino acid acetylation	8/1837	17/18800	8.86083977635133e-05	0.00279240207700547	0.00260536306273194	SOX4/NAA35/NAA25/NAA15/NAA16/NAA30/NAA20/EP300	8
GO:0031573	BP	GO:0031573	mitotic intra-S DNA damage checkpoint signaling	8/1837	17/18800	8.86083977635133e-05	0.00279240207700547	0.00260536306273194	MSH2/MRE11/RAD17/EME1/FANCD2/CHEK2/ATF2/MDC1	8
GO:0010569	BP	GO:0010569	regulation of double-strand break repair via homologous recombination	18/1837	70/18800	9.88120823565065e-05	0.0030966608698503	0.00288924217416686	RIF1/FIGNL1/POLQ/RAD51AP1/PARPBP/ARID2/TRRAP/MBTD1/CHEK1/EP400/YEATS4/RBBP8/TP53BP1/RAD51/TIMELESS/KLHL15/PARP1/RMI2	18
GO:2001252	BP	GO:2001252	positive regulation of chromosome organization	21/1837	89/18800	0.00010458833260258	0.0032595733934318	0.00304124258803665	HMBOX1/SETDB2/RAD50/SMC2/MRE11/SMC5/ATR/SFPQ/ATRX/SMC4/DKC1/NAF1/SLF2/GNL3/NCAPG/ATF7IP2/FEN1/NCAPH/CDT1/DNMT1/NEK2	21
GO:0002320	BP	GO:0002320	lymphoid progenitor cell differentiation	9/1837	22/18800	0.000121467620760708	0.00374538192579161	0.00349451098236745	SOX4/KIT/SOS1/NUDT21/FLT3/BCL2/ZBTB1/ANKLE1/PRKDC	9
GO:0002244	BP	GO:0002244	hematopoietic progenitor cell differentiation	26/1837	123/18800	0.000121504146856916	0.00374538192579161	0.00349451098236745	CDK6/SOX4/AGPAT5/KIT/MYB/SOS1/PUS7/SIPA1L3/REST/UFL1/NUDT21/ANLN/TP53/TOP2A/SETD1A/ABL1/FLT3/BCL2/ATF2/PRRC2C/N4BP2L2/ZBTB1/ANKLE1/PRKDC/PLD4/HOXB3	26
GO:1901796	BP	GO:1901796	regulation of signal transduction by p53 class mediator	23/1837	103/18800	0.000123520174605031	0.0037865970176411	0.00353296542946015	MIR186/ATAD5/SOX4/TRIM24/MIF/ATR/MTOR/RPF2/TAF1/EEF1E1/PRMT6/CHEK1/PAK1IP1/CHEK2/TP53/SIRT1/RRN3/BCL2/MYC/EP300/TAF9/TAF9B/PMAIP1	23
GO:0007127	BP	GO:0007127	meiosis I	27/1837	130/18800	0.000124183734845524	0.0037865970176411	0.00353296542946015	RAD50/NDC1/BRCA2/MRE11/CENPC/BRIP1/RAD51AP1/SGO2/EME1/CCNE2/TOP2B/RAD54L/SGO1/MND1/FANCD2/TOP2A/TRIP13/RAD51/CCNB1IP1/FOXJ3/CCNE1/ESPL1/NDC80/CCNB2/RMI1/CKS2/CCNA1	27
GO:0033314	BP	GO:0033314	mitotic DNA replication checkpoint signaling	6/1837	10/18800	0.000128140230509345	0.00386544941338618	0.00360653618095539	CLSPN/RAD17/TOPBP1/TICRR/CDC6/ORC1	6
GO:0042276	BP	GO:0042276	error-prone translesion synthesis	6/1837	10/18800	0.000128140230509345	0.00386544941338618	0.00360653618095539	REV3L/POLE2/PRIMPOL/POLH/REV1/POLK	6
GO:0008156	BP	GO:0008156	negative regulation of DNA replication	11/1837	32/18800	0.000139188003158282	0.0041763804564674	0.00389664062593176	BRCA2/ATR/RAD17/PDS5A/BLM/DONSON/GMNN/TP53/CDC6/TIMELESS/CDT1	11
GO:0032465	BP	GO:0032465	regulation of cytokinesis	21/1837	91/18800	0.000146598929776721	0.00437547387762161	0.00408239849002287	CSPP1/KIF20B/BIRC6/BRCA2/PLK4/KIF14/CDC14A/E2F8/ECT2/CENPV/PRC1/MAP10/CIT/CDC6/KIF23/MYO19/KLHL9/KIF20A/PKP4/RACGAP1/PRPF40A	21
GO:0051984	BP	GO:0051984	positive regulation of chromosome segregation	7/1837	14/18800	0.000155324017621903	0.00461148833371133	0.00430260436625769	SMC5/RAD18/RCC2/SMC6/CDC6/CCNB1/CDT1	7
GO:0051784	BP	GO:0051784	negative regulation of nuclear division	15/1837	55/18800	0.000181910458458375	0.00535635911370044	0.00499758265490482	KNTC1/GEN1/ZWILCH/CENPF/BUB1B/SPDL1/CHEK1/MAD2L1/TTK/TRIP13/ZWINT/BUB1/NDC80/CCNB1/CDT1	15
GO:0031061	BP	GO:0031061	negative regulation of histone methylation	9/1837	23/18800	0.000182311815250928	0.00535635911370044	0.00499758265490482	DNMT3B/BRCA1/BCOR/PRMT6/MTF2/KDM4A/SIRT1/JARID2/DNMT1	9
GO:0034968	BP	GO:0034968	histone lysine methylation	26/1837	127/18800	0.000209565435470649	0.00612517420461105	0.00571490143088763	SUV39H2/RIF1/SETDB2/MYB/SETMAR/ASH1L/DNMT3B/BRCA1/BCOR/ATRX/NFYB/EZH2/NSD2/KMT2A/PRMT6/HCFC1/MTF2/KDM4A/KMT2C/SETD1A/SIRT1/KMT2D/TET3/JARID2/DNMT1/GFI1	26
GO:0001701	BP	GO:0001701	in utero embryonic development	60/1837	387/18800	0.000217435612139109	0.00630225790409354	0.00588012381538692	POLG2/PKD2/ZBED6/BPTF/MED1/OCRL/MSH2/BIRC6/RBBP6/XRCC2/LATS1/BRCA2/RCN1/DNAAF2/MIB1/RNASEH2B/PLK4/BCOR/HECTD1/PHF6/ALS2/FBXW8/GINS1/INPP5B/STIL/MED21/CHEK1/E2F8/FLVCR1/ANGPT1/NCAPG2/PSPH/GATA2/UNK/ZMIZ1/FUT8/C5/SH3PXD2A/RBBP8/TP53/MAN2A1/RRN3/BYSL/CCNB1IP1/PKD1/ATF2/MYC/N4BP2L2/KIDINS220/CCNB1/ST8SIA6/TIE1/CCNB2/NPM2/MDFI/NEK2/NOG/FOSL1/RRM2/ADA	60
GO:0072331	BP	GO:0072331	signal transduction by p53 class mediator	32/1837	170/18800	0.000217858587360085	0.00630225790409354	0.00588012381538692	MIR186/ATAD5/SOX4/TRIM24/MIF/BRCA2/ATR/MTOR/ATRX/CASP6/RPF2/TAF1/EEF1E1/RPS27L/PRMT6/CHEK1/PAK1IP1/CHEK2/MDM4/TP53/SIRT1/RRN3/BCL2/MYC/FOXM1/EP300/TAF9/TAF9B/GTSE1/EDA2R/HINT1/PMAIP1	32
GO:0010972	BP	GO:0010972	negative regulation of G2/M transition of mitotic cell cycle	16/1837	62/18800	0.000226493928529142	0.00651863393282086	0.00608200667371487	MRE11/CLSPN/BRCA1/RAD17/BRCC3/BLM/DTL/CHEK1/TOPBP1/TICRR/DONSON/CDC6/ORC1/TAOK1/CDK1/CCNG1	16
GO:0007076	BP	GO:0007076	mitotic chromosome condensation	8/1837	19/18800	0.000230388894141598	0.00659707488250129	0.00615519353838093	SMC2/NCAPD3/SMC4/BAZ1B/NCAPG/NCAPH/CDCA5/NUSAP1	8
GO:0051567	BP	GO:0051567	histone H3-K9 methylation	12/1837	39/18800	0.000231768390578306	0.0066030580366274	0.0061607759324377	SUV39H2/RIF1/SETDB2/MYB/ASH1L/DNMT3B/BRCA1/ATRX/KDM4A/SIRT1/JARID2/DNMT1	12
GO:0009156	BP	GO:0009156	ribonucleoside monophosphate biosynthetic process	11/1837	34/18800	0.00025688601418879	0.00720942291561675	0.00672652563992643	PPAT/PAICS/PFAS/CAD/UCK2/GMPS/GART/DHODH/PRPS2/RFK/ADA	11
GO:1901532	BP	GO:1901532	regulation of hematopoietic progenitor cell differentiation	11/1837	34/18800	0.00025688601418879	0.00720942291561675	0.00672652563992643	CDK6/MYB/SOS1/PUS7/NUDT21/SETD1A/ABL1/N4BP2L2/ZBTB1/ANKLE1/PRKDC	11
GO:1901976	BP	GO:1901976	regulation of cell cycle checkpoint	11/1837	34/18800	0.00025688601418879	0.00720942291561675	0.00672652563992643	GEN1/ETAA1/RNASEH2B/RFWD3/CHEK2/MAD2L1/FEM1B/WDR76/NDC80/CCNB1/CDT1	11
GO:0000395	BP	GO:0000395	mRNA 5'-splice site recognition	9/1837	24/18800	0.000266523740498267	0.00730261699230204	0.00681347744642332	RNVU1-4/RNVU1-3/RNU4ATAC/RNU11/RNVU1-19/PSIP1/RNVU1-6/PRPF39/RNVU1-15	9
GO:0006541	BP	GO:0006541	glutamine metabolic process	9/1837	24/18800	0.000266523740498267	0.00730261699230204	0.00681347744642332	PPAT/CTPS2/PFAS/CAD/GMPS/NIT2/CTPS1/GFPT1/BLOC1S6	9
GO:0000463	BP	GO:0000463	maturation of LSU-rRNA from tricistronic rRNA transcript (SSU-rRNA, 5.8S rRNA, LSU-rRNA)	7/1837	15/18800	0.000266679507253009	0.00730261699230204	0.00681347744642332	NOL9/WDR12/URB1/ZNHIT6/RPF2/NIFK/RPL7	7
GO:0006206	BP	GO:0006206	pyrimidine nucleobase metabolic process	7/1837	15/18800	0.000266679507253009	0.00730261699230204	0.00681347744642332	CTPS2/MTOR/CAD/ALDH6A1/DHODH/CTPS1/TYMS	7
GO:0051290	BP	GO:0051290	protein heterotetramerization	7/1837	15/18800	0.000266679507253009	0.00730261699230204	0.00681347744642332	PKD2/CPSF6/NUDT21/FARSB/PKD1/RRM1/RRM2	7
GO:0071478	BP	GO:0071478	cellular response to radiation	34/1837	187/18800	0.000279063507072523	0.00758445653678991	0.0070764389822539	WRN/INTS7/EIF2AK4/BRCA2/FIGNL1/ATR/BRCA1/POLH/RAD51AP1/INO80/BRCC3/BLM/TAF1/NET1/BARD1/CHEK1/ECT2/CHEK2/NUCKS1/CDC25A/IMPACT/TP53/TP53BP1/SIRT1/POLK/NEDD4/RAD51/EGR1/MYC/EP300/PARP1/PCNA/ZBTB1/MMP2	34
GO:2000142	BP	GO:2000142	regulation of DNA-templated transcription, initiation	15/1837	57/18800	0.000279660868578674	0.00758445653678991	0.0070764389822539	MED1/ZNF451/CAND1/TAF2/TAF4B/TAF1/TBP/MED14/TP53/TAF3/RRN3/MED13/BCLAF1/TAF9/FOSL1	15
GO:0017148	BP	GO:0017148	negative regulation of translation	42/1837	248/18800	0.000289926634312196	0.00782524470887608	0.00730109882428095	MIR590/AGO3/SYNCRIP/EIF2AK4/CAPRIN1/MIR221/PDE12/PNPT1/PUS7/PUM1/MIR106B/ROCK2/MIR222/IREB2/TNRC6A/METTL16/EXOSC2/LARP1/POLR2D/RC3H2/DCP1A/MIR27A/DIS3/CNOT6/TNRC6B/MIR148B/FTO/INPP5E/PURA/UNK/MIR16-1/MIR181A2/PAN3/TYMS/TIA1/NOCT/SRP9/DAPK1/ZFP36L2/IGF2BP2/TRIM71/MIR181B1	42
GO:0018205	BP	GO:0018205	peptidyl-lysine modification	60/1837	392/18800	0.000307595803939097	0.00826260919057354	0.00770916801852373	SUV39H2/SOX4/RIF1/SETDB2/MYB/LIAS/GTF3C4/TADA1/KAT6B/SETMAR/GNL3L/ASH1L/BRCA2/BCL11A/DNMT3B/SMC5/ZNF451/BRCA1/MBIP/KIAA1586/BCOR/ATRX/TAF2/TRRAP/NFYB/MBTD1/JADE3/ATAT1/EZH2/NSD2/KMT2A/TAF1/PRMT6/CHEK1/EP400/HCFC1/NNAT/MTF2/YEATS4/GATA2/ATG5/KDM4A/KMT2C/ZMIZ1/UBA2/GNL3/SETD1A/SIRT1/UHRF2/EEF1AKMT1/KMT2D/EGR1/ATF2/TET3/JARID2/EP300/TAF9/DNMT1/HINT1/GFI1	60
GO:1902806	BP	GO:1902806	regulation of cell cycle G1/S phase transition	34/1837	188/18800	0.000309318250754094	0.00826949882703243	0.00771559617745308	CENPJ/PKD2/ANKRD17/RBL1/APPL1/SASS6/MIR221/MIR222/DLG1/RFWD3/INO80/STIL/EZH2/RDX/TAF1/KIF14/RPS27L/PLCB1/WEE1/CHEK2/MIR16-1/TP53/CDC6/RPTOR/APEX1/BCL2/PKD1/RRM1/PRKDC/MN1/GTSE1/RB1/CCND2/RRM2	34
GO:0045911	BP	GO:0045911	positive regulation of DNA recombination	17/1837	70/18800	0.000321220389198033	0.00854718969559484	0.00797468692150033	ATAD5/RIF1/MSH2/RAD51AP1/ARID2/TRRAP/MBTD1/NSD2/EP400/EXOSC6/YEATS4/RBBP8/TP53BP1/TIMELESS/PARP1/TNFSF4/TFRC	17
GO:1902750	BP	GO:1902750	negative regulation of cell cycle G2/M phase transition	16/1837	64/18800	0.000335540123883603	0.00888629971280471	0.00829108287332846	MRE11/CLSPN/BRCA1/RAD17/BRCC3/BLM/DTL/CHEK1/TOPBP1/TICRR/DONSON/CDC6/ORC1/TAOK1/CDK1/CCNG1	16
GO:0051570	BP	GO:0051570	regulation of histone H3-K9 methylation	9/1837	25/18800	0.000380543529784474	0.010031056315487	0.00935916207044943	RIF1/MYB/DNMT3B/BRCA1/ATRX/KDM4A/SIRT1/JARID2/DNMT1	9
GO:0009299	BP	GO:0009299	mRNA transcription	12/1837	41/18800	0.000389279975018908	0.0102136201817752	0.00952949755248246	MED1/NCBP1/TAF2/TAF4B/TAF1/TBP/TP53/TAF3/TFCP2/ATF2/TAF9/ZBTB1	12
GO:0051656	BP	GO:0051656	establishment of organelle localization	61/1837	404/18800	0.000397060025633776	0.0103695166879636	0.00967495189166121	KIT/CHAMP1/SEH1L/ZBED3/PIBF1/CENPC/TMEM201/DLG1/TRIP11/CLASP2/CEP83/TTL/CENPF/CDC23/LRPPRC/SPICE1/SPDL1/CENPQ/ABCE1/KIF14/WDR11/OPA1/HOOK3/CENPE/PCM1/NMD3/GPSM2/GATA2/INCENP/CD84/MAD2L1/DYNC1H1/WASF1/DNM1/XPO1/SNX4/KIF18A/NUF2/ITGA4/MYO19/LTV1/AP1AR/BLOC1S6/MYO5C/SPRY2/ESPL1/NDC80/CDCA8/KIF2C/CCNB1/SPAG5/CDT1/CDCA5/NTN1/KIFC1/KIF5B/FNBP1L/NUSAP1/RAB27B/CENPA/DLGAP5	61
GO:0043414	BP	GO:0043414	macromolecule methylation	52/1837	331/18800	0.000403051294941404	0.0104774762892371	0.00977568020716478	SUV39H2/RIF1/SETDB2/MYB/TYW3/TARBP1/SETMAR/HELLS/ZC3H13/ASH1L/DNMT3B/TFB2M/TRMT13/BRCA1/BCOR/NSUN4/ATRX/METTL16/TRMT11/WDR4/NFYB/DIMT1/MIS18A/EZH2/NSD2/KMT2A/PRMT3/TRMT61B/NSUN6/PRMT6/HCFC1/TGS1/THUMPD2/MTF2/PAXBP1/KDM4A/KMT2C/PCMTD2/SETD1A/SIRT1/EEF1AKMT1/KMT2D/WT1/PIWIL4/MYC/TET3/JARID2/PARP1/TRMT10C/LARP7/DNMT1/GFI1	52
GO:2000144	BP	GO:2000144	positive regulation of DNA-templated transcription, initiation	13/1837	47/18800	0.000415529240854406	0.0107522956314665	0.0100320917637471	MED1/CAND1/TAF2/TAF4B/TAF1/TBP/MED14/TP53/TAF3/MED13/BCLAF1/TAF9/FOSL1	13
GO:0035825	BP	GO:0035825	homologous recombination	15/1837	59/18800	0.000419598089752373	0.0108080037638956	0.0100840684871995	RAD50/MRE11/BRIP1/RAD51AP1/EME1/TOP2B/RAD54L/MND1/FANCD2/NUCKS1/TOP2A/TRIP13/RAD51/CCNB1IP1/RMI1	15
GO:0072698	BP	GO:0072698	protein localization to microtubule cytoskeleton	14/1837	53/18800	0.000424267679247182	0.010829384518703	0.0101040171290112	CCDC14/CHAMP1/KIF20B/CEP192/PIBF1/CEP83/STIL/HOOK3/PCM1/CEP350/TTK/MAP1A/ABHD17B/SPAG5	14
GO:1900087	BP	GO:1900087	positive regulation of G1/S transition of mitotic cell cycle	14/1837	53/18800	0.000424267679247182	0.010829384518703	0.0101040171290112	CENPJ/ANKRD17/SASS6/MIR221/MIR222/STIL/RDX/PLCB1/CDC6/RPTOR/APEX1/RRM1/CCND2/RRM2	14
GO:0000079	BP	GO:0000079	regulation of cyclin-dependent protein serine/threonine kinase activity	21/1837	98/18800	0.000433594960972934	0.0110176088957132	0.0102796339728055	PKD2/CCNJ/LATS1/IPO7/CCNE2/BLM/IPO5/CDC25A/CDC6/CCNA2/PKD1/CCNE1/CCNT2/CCNB1/CDKN3/CCNB2/CKS1B/CCNG1/CCND2/CKS2/CCNA1	21
GO:0042789	BP	GO:0042789	mRNA transcription by RNA polymerase II	11/1837	36/18800	0.000449161444782071	0.0113619717937922	0.0106009309601622	MED1/NCBP1/TAF2/TAF4B/TAF1/TBP/TAF3/TFCP2/ATF2/TAF9/ZBTB1	11
GO:0009086	BP	GO:0009086	methionine biosynthetic process	6/1837	12/18800	0.000474325494689862	0.011839248298874	0.011046238814389	MTR/MTAP/MTHFD2L/MTHFD1/MRI1/ENOPH1	6
GO:0051255	BP	GO:0051255	spindle midzone assembly	6/1837	12/18800	0.000474325494689862	0.011839248298874	0.011046238814389	INCENP/PRC1/MAP10/KIF23/RACGAP1/KIF4A	6
GO:1990253	BP	GO:1990253	cellular response to leucine starvation	6/1837	12/18800	0.000474325494689862	0.011839248298874	0.011046238814389	EIF2AK4/MTOR/RRAGB/IMPACT/ATF2/GCN1	6
GO:0098727	BP	GO:0098727	maintenance of cell number	27/1837	141/18800	0.000494032595824978	0.0122768188240031	0.0114545002509849	SOX4/RIF1/KIT/WDR43/ZC3H13/SMC5/LRP5/REST/ASPM/LEO1/SMC1A/EZH2/MED14/MED21/HOOK3/PCM1/MTF2/FANCD2/GATA2/SMC3/GNL3/HESX1/MYC/ZFP36L2/JAG1/NOG/KLF10	27
GO:0032467	BP	GO:0032467	positive regulation of cytokinesis	12/1837	42/18800	0.000497050011099418	0.0122976276868939	0.0114739153070041	CSPP1/KIF20B/KIF14/CDC14A/ECT2/CENPV/MAP10/CIT/CDC6/KIF23/PKP4/RACGAP1	12
GO:0072332	BP	GO:0072332	intrinsic apoptotic signaling pathway by p53 class mediator	18/1837	79/18800	0.000501347060770764	0.0123497762873707	0.0115225709209553	MIR186/ATAD5/MIF/BRCA2/CASP6/RPS27L/CHEK2/TP53/SIRT1/RRN3/BCL2/MYC/EP300/TAF9/TAF9B/EDA2R/HINT1/PMAIP1	18
GO:0006473	BP	GO:0006473	protein acetylation	37/1837	216/18800	0.000516812691685571	0.0126753930165144	0.0118263773841092	SOX4/NAA35/GTF3C4/TADA1/KAT6B/CEP295/NAA25/BRCA2/NAA15/SMC5/ZNF451/BRCA1/MBIP/DSCC1/TAF2/TRRAP/NFYB/MBTD1/NAA16/JADE3/ATAT1/NAA30/KMT2A/TAF1/CHEK1/EP400/HCFC1/YEATS4/GATA2/ATG5/NAT10/SIRT1/NAA20/ATF2/TAOK1/EP300/TAF9	37
GO:0051168	BP	GO:0051168	nuclear export	29/1837	156/18800	0.000520365413876034	0.0127072783535702	0.011856126996492	ZC3H11A/XPO4/THOC2/NUP155/CPSF6/NUP160/NUP107/NCBP1/CTDSPL2/XPOT/PTPN11/POLR2D/XPO5/CSE1L/NEMF/ABCE1/BARD1/UPF2/SSB/STYX/NMD3/XPO1/SMG1/NUP93/LTV1/PKD1/NOL6/NUP188/ANKLE1	29
GO:0032259	BP	GO:0032259	methylation	57/1837	376/18800	0.000547204040545264	0.0133050775548096	0.0124138847673608	SUV39H2/RIF1/SETDB2/MYB/TYW3/TARBP1/SETMAR/MTR/HELLS/ZC3H13/ASH1L/DNMT3B/CARNMT1/TFB2M/TRMT13/BRCA1/BCOR/NSUN4/ATRX/METTL16/TRMT11/WDR4/NFYB/DIMT1/MIS18A/EZH2/NSD2/KMT2A/PRMT3/TRMT61B/NSUN6/PRMT6/HCFC1/TGS1/THUMPD2/PRDM11/MTF2/PAXBP1/KDM4A/KMT2C/PCMTD2/SETD1A/SIRT1/EEF1AKMT1/KMT2D/WT1/PRDM8/TYMS/PIWIL4/MYC/TET3/JARID2/PARP1/TRMT10C/LARP7/DNMT1/GFI1	57
GO:0061640	BP	GO:0061640	cytoskeleton-dependent cytokinesis	21/1837	100/18800	0.000576224541250555	0.013950569258345	0.0130161405297166	KIF20B/EFHC1/TTC19/ROCK2/CKAP2/SON/ANLN/ECT2/INCENP/RASA1/CIT/STMN1/KIF23/CEP55/KIF20A/RACGAP1/KIF4A/ESPL1/SPTBN1/NUSAP1/CENPA	21
GO:1902117	BP	GO:1902117	positive regulation of organelle assembly	18/1837	80/18800	0.000588748088257204	0.0141928545549525	0.0132421972167612	CENPJ/CEP295/CCDC88A/SASS6/ARHGAP35/PLK4/G3BP1/CEP135/STIL/RAB3GAP2/CNOT6/GPSM2/FSCN1/DYNC1H1/PIP4K2B/SNX4/PAN3/SPAG5	18
GO:0018022	BP	GO:0018022	peptidyl-lysine methylation	27/1837	143/18800	0.000620943288773745	0.014905281242437	0.0139069045638017	SUV39H2/RIF1/SETDB2/MYB/SETMAR/ASH1L/DNMT3B/BRCA1/BCOR/ATRX/NFYB/EZH2/NSD2/KMT2A/PRMT6/HCFC1/MTF2/KDM4A/KMT2C/SETD1A/SIRT1/EEF1AKMT1/KMT2D/TET3/JARID2/DNMT1/GFI1	27
GO:0006284	BP	GO:0006284	base-excision repair	12/1837	43/18800	0.000628855349862329	0.0150312416464974	0.0140244279630314	ERCC5/WRN/DNA2/POLQ/PRMT6/HUWE1/NEIL3/UNG/APEX1/POLE/FEN1/PCNA	12
GO:0006376	BP	GO:0006376	mRNA splice site selection	13/1837	49/18800	0.000644630577121578	0.01534329571959	0.0143155802158911	RNVU1-4/RNVU1-3/RNU4ATAC/RNU11/SRSF6/SRSF10/LUC7L3/RNVU1-19/PTBP2/PSIP1/RNVU1-6/PRPF39/RNVU1-15	13
GO:2001022	BP	GO:2001022	positive regulation of response to DNA damage stimulus	25/1837	129/18800	0.000652519195353933	0.0154658016008048	0.0144298804810689	RIF1/SETMAR/ATR/BRCA1/RAD51AP1/ARID2/TRRAP/MBTD1/BRCC3/SLF2/EEF1E1/EP400/UBE2V2/YEATS4/RBBP8/SIRT1/TIMELESS/BCLAF1/MYC/FOXM1/PARP1/PCNA/ANKLE1/PRKDC/PMAIP1	25
GO:1904029	BP	GO:1904029	regulation of cyclin-dependent protein kinase activity	21/1837	101/18800	0.000661675665425115	0.0155881422116435	0.0145440265459125	PKD2/CCNJ/LATS1/IPO7/CCNE2/BLM/IPO5/CDC25A/CDC6/CCNA2/PKD1/CCNE1/CCNT2/CCNB1/CDKN3/CCNB2/CKS1B/CCNG1/CCND2/CKS2/CCNA1	21
GO:0051642	BP	GO:0051642	centrosome localization	10/1837	32/18800	0.000665970975537331	0.0155881422116435	0.0145440265459125	AKAP9/DLG1/CEP83/TBCCD1/ASPM/INTS13/GPSM2/MAD2L1/KIF5B/DLGAP5	10
GO:1902253	BP	GO:1902253	regulation of intrinsic apoptotic signaling pathway by p53 class mediator	10/1837	32/18800	0.000665970975537331	0.0155881422116435	0.0145440265459125	MIR186/ATAD5/MIF/TP53/SIRT1/RRN3/BCL2/MYC/TAF9/TAF9B	10
GO:2000113	BP	GO:2000113	negative regulation of cellular macromolecule biosynthetic process	44/1837	275/18800	0.000736486351760637	0.0171674359928998	0.0160175370108881	MIR590/AGO3/MIR644A/SYNCRIP/EIF2AK4/CAPRIN1/MIR221/PDE12/PNPT1/PUS7/PUM1/MIR106B/ROCK2/MIR222/IREB2/TNRC6A/METTL16/EXOSC2/LARP1/POLR2D/RC3H2/DCP1A/MIR27A/DIS3/CNOT6/TNRC6B/MIR148B/FTO/INPP5E/PURA/UNK/MIR16-1/MIR181A2/PAN3/TYMS/TIA1/NOCT/SRP9/DAPK1/ZFP36L2/IGF2BP2/ITM2C/TRIM71/MIR181B1	44
GO:0009127	BP	GO:0009127	purine nucleoside monophosphate biosynthetic process	8/1837	22/18800	0.000746143555226187	0.0173209703499215	0.0161607874209701	PPAT/PAICS/PFAS/GMPS/GART/PRPS2/DCK/ADA	8
GO:0000387	BP	GO:0000387	spliceosomal snRNP assembly	13/1837	50/18800	0.000794231263329361	0.018308604750471	0.0170822686818043	RNU5D-1/RNU4ATAC/SNRPD1/RNU5F-1/CLNS1A/RNU5A-1/SRSF10/GEMIN5/TGS1/GEMIN4/SNRPE/RNU5E-1/SNRPG	13
GO:0034249	BP	GO:0034249	negative regulation of cellular amide metabolic process	44/1837	276/18800	0.000795179607137991	0.018308604750471	0.0170822686818043	MIR590/MIR186/AGO3/SYNCRIP/EIF2AK4/CAPRIN1/MIR221/PDE12/PNPT1/PUS7/PUM1/MIR106B/ROCK2/MIR222/IREB2/TNRC6A/METTL16/EXOSC2/LARP1/POLR2D/RC3H2/DCP1A/MIR27A/DIS3/CNOT6/TNRC6B/MIR148B/FTO/INPP5E/PURA/UNK/MIR16-1/MIR181A2/PAN3/TYMS/ORMDL1/TIA1/NOCT/SRP9/DAPK1/ZFP36L2/IGF2BP2/TRIM71/MIR181B1	44
GO:0051988	BP	GO:0051988	regulation of attachment of spindle microtubules to kinetochore	6/1837	13/18800	0.000808183260255891	0.0185323649231849	0.0172910410837803	RCC2/ECT2/RACGAP1/CCNB1/SPAG5/NEK2	6
GO:0061842	BP	GO:0061842	microtubule organizing center localization	10/1837	33/18800	0.000872711179378131	0.0199310273800487	0.0185960191642474	AKAP9/DLG1/CEP83/TBCCD1/ASPM/INTS13/GPSM2/MAD2L1/KIF5B/DLGAP5	10
GO:0019827	BP	GO:0019827	stem cell population maintenance	26/1837	139/18800	0.000896391110156341	0.0203892832757739	0.0190235804362551	SOX4/RIF1/KIT/WDR43/ZC3H13/SMC5/LRP5/REST/ASPM/LEO1/SMC1A/MED14/MED21/HOOK3/PCM1/MTF2/FANCD2/GATA2/SMC3/GNL3/HESX1/MYC/ZFP36L2/JAG1/NOG/KLF10	26
GO:0007131	BP	GO:0007131	reciprocal meiotic recombination	14/1837	57/18800	0.000936614355952784	0.0210495680554966	0.0196396384137719	RAD50/MRE11/BRIP1/RAD51AP1/EME1/TOP2B/RAD54L/MND1/FANCD2/TOP2A/TRIP13/RAD51/CCNB1IP1/RMI1	14
GO:0044380	BP	GO:0044380	protein localization to cytoskeleton	14/1837	57/18800	0.000936614355952784	0.0210495680554966	0.0196396384137719	CCDC14/CHAMP1/KIF20B/CEP192/PIBF1/CEP83/STIL/HOOK3/PCM1/CEP350/TTK/MAP1A/ABHD17B/SPAG5	14
GO:0140527	BP	GO:0140527	reciprocal homologous recombination	14/1837	57/18800	0.000936614355952784	0.0210495680554966	0.0196396384137719	RAD50/MRE11/BRIP1/RAD51AP1/EME1/TOP2B/RAD54L/MND1/FANCD2/TOP2A/TRIP13/RAD51/CCNB1IP1/RMI1	14
GO:0061157	BP	GO:0061157	mRNA destabilization	19/1837	90/18800	0.000964744228536323	0.0215957229887833	0.0201492111223125	SYNCRIP/PDE12/PNPT1/PUM1/ROCK2/TNRC6A/METTL16/EXOSC2/POLR2D/RC3H2/DCP1A/DIS3/CNOT6/TNRC6B/FTO/PAN3/NOCT/ZFP36L2/TRIM71	19
GO:0000470	BP	GO:0000470	maturation of LSU-rRNA	9/1837	28/18800	0.000982337645867343	0.0219026350210976	0.0204355657555095	NOL9/WDR12/URB1/ZNHIT6/RPF2/MAK16/MRPL1/NIFK/RPL7	9
GO:2000781	BP	GO:2000781	positive regulation of double-strand break repair	15/1837	64/18800	0.00105263256950013	0.023377560332875	0.0218116984977234	RIF1/SETMAR/RAD51AP1/ARID2/TRRAP/MBTD1/SLF2/EP400/UBE2V2/YEATS4/RBBP8/TIMELESS/FOXM1/PARP1/PRKDC	15
GO:0051028	BP	GO:0051028	mRNA transport	24/1837	126/18800	0.00106678259988071	0.0235989044938317	0.0220182167158041	ZC3H11A/NDC1/THOC2/NUP155/SEH1L/NUP160/NUP107/NCBP1/UPF3B/CETN3/LRPPRC/POLR2D/HNRNPA1L2/PARP11/NUP54/NUP205/UPF2/XPO1/SMG1/NUP93/NUP188/IGF2BP2/SRSF7/NUP210	24
GO:0051568	BP	GO:0051568	histone H3-K4 methylation	16/1837	71/18800	0.00114216621176666	0.025167810939749	0.0234820356037554	MYB/SETMAR/ASH1L/DNMT3B/BRCA1/BCOR/NFYB/KMT2A/PRMT6/HCFC1/KMT2C/SETD1A/KMT2D/TET3/DNMT1/GFI1	16
GO:0006352	BP	GO:0006352	DNA-templated transcription, initiation	25/1837	134/18800	0.00115744766285333	0.0254053006465201	0.0237036179163083	BDP1/GTF3C4/MED1/TFB2M/ZNF451/CAND1/TAF2/POLR2D/TAF4B/TAF1/TBP/MED14/TAF1B/TFAM/TP53/TAF3/RRN3/MED13/MED23/BCLAF1/MYC/TAF9/TAF9B/FOSL1/RRN3P2	25
GO:0009123	BP	GO:0009123	nucleoside monophosphate metabolic process	17/1837	78/18800	0.0012069149242119	0.0263771113197398	0.0246103353453007	PPAT/PAICS/PFAS/DLG1/AK6/CAD/UCK2/AK3/GMPS/GART/DHODH/PRPS2/RFK/TYMS/DCK/ADA/TK1	17
GO:0007019	BP	GO:0007019	microtubule depolymerization	12/1837	46/18800	0.00121107460234225	0.0263771113197398	0.0246103353453007	CKAP2/CLASP2/CAMSAP1/CKAP5/KIF2A/KIF18A/STMN1/MAP1A/KIF18B/TAOK1/KIF2C/TPX2	12
GO:0006338	BP	GO:0006338	chromatin remodeling	42/1837	266/18800	0.00125094269924074	0.02714064525545	0.0253227267052781	SUV39H2/SMARCAD1/MYB/KAT6B/BPTF/HELLS/PBRM1/INO80D/SHPRH/ITGB3BP/ATRX/ARID2/SMARCA2/INO80/MIS18A/CHD6/SCMH1/SMARCC1/MYSM1/BRD3/ARID1A/OIP5/HCFC1/CHAF1A/YEATS4/CENPV/KDM4A/TSPYL4/BAZ1B/ASF1A/CHD1L/MCM2/MYC/SATB1/JARID2/ZBTB1/NAP1L1/HJURP/NPM2/RB1/ZNF827/CENPW	42
GO:0006167	BP	GO:0006167	AMP biosynthetic process	6/1837	14/18800	0.00129782769223138	0.0277312348934744	0.0258737578196049	PPAT/PAICS/PFAS/GART/PRPS2/ADA	6
GO:0006177	BP	GO:0006177	GMP biosynthetic process	6/1837	14/18800	0.00129782769223138	0.0277312348934744	0.0258737578196049	PPAT/PAICS/PFAS/GMPS/GART/ADA	6
GO:0006999	BP	GO:0006999	nuclear pore organization	6/1837	14/18800	0.00129782769223138	0.0277312348934744	0.0258737578196049	NDC1/SEH1L/NUP107/NUP54/NUP205/NUP93	6
GO:0010225	BP	GO:0010225	response to UV-C	6/1837	14/18800	0.00129782769223138	0.0277312348934744	0.0258737578196049	ERCC5/WRN/BRCA2/POLH/IMPACT/TP53	6
GO:0000245	BP	GO:0000245	spliceosomal complex assembly	17/1837	79/18800	0.00140037708031673	0.0298095362644026	0.0278128516448209	RNVU1-4/RNVU1-3/RNU4ATAC/NCBP1/SNRPD1/RNU11/SRSF6/SRSF10/LUC7L3/RNVU1-19/PTBP2/PSIP1/SNRPE/RNVU1-6/PRPF39/SNRPG/RNVU1-15	17
GO:0009451	BP	GO:0009451	RNA modification	29/1837	166/18800	0.0014449838926041	0.0306434366096981	0.0285908961734091	ELP4/TYW3/TARBP1/ZC3H13/TFB2M/TRMT13/PUS7/NSUN4/METTL16/TRUB1/TRMT11/WDR4/DIMT1/THUMPD1/ADAT2/DKC1/NAF1/TRMT61B/NSUN6/CDKAL1/TGS1/FTO/THUMPD2/TRUB2/SSB/NAT10/TPRKB/TRMT10C/LARP7	29
GO:0009113	BP	GO:0009113	purine nucleobase biosynthetic process	5/1837	10/18800	0.00146565540900964	0.0308323167623667	0.0287671248680868	PPAT/PAICS/GMPS/GART/ADA	5
GO:0051231	BP	GO:0051231	spindle elongation	5/1837	10/18800	0.00146565540900964	0.0308323167623667	0.0287671248680868	PRC1/MAP10/KIF23/RACGAP1/KIF4A	5
GO:1902808	BP	GO:1902808	positive regulation of cell cycle G1/S phase transition	15/1837	66/18800	0.00147028775200791	0.0308323167623667	0.0287671248680868	CENPJ/ANKRD17/SASS6/MIR221/MIR222/STIL/EZH2/RDX/PLCB1/CDC6/RPTOR/APEX1/RRM1/CCND2/RRM2	15
GO:0060261	BP	GO:0060261	positive regulation of transcription initiation from RNA polymerase II promoter	11/1837	41/18800	0.00149643118358095	0.031264327061408	0.02917019851035	MED1/CAND1/TAF2/TAF4B/TAF1/TBP/MED14/TP53/TAF3/MED13/TAF9	11
GO:0045739	BP	GO:0045739	positive regulation of DNA repair	19/1837	94/18800	0.00166081482169588	0.0343174227442727	0.032018793554962	RIF1/SETMAR/BRCA1/RAD51AP1/ARID2/TRRAP/MBTD1/BRCC3/SLF2/EP400/UBE2V2/YEATS4/RBBP8/SIRT1/TIMELESS/FOXM1/PARP1/PCNA/PRKDC	19
GO:0050779	BP	GO:0050779	RNA destabilization	19/1837	94/18800	0.00166081482169588	0.0343174227442727	0.032018793554962	SYNCRIP/PDE12/PNPT1/PUM1/ROCK2/TNRC6A/METTL16/EXOSC2/POLR2D/RC3H2/DCP1A/DIS3/CNOT6/TNRC6B/FTO/PAN3/NOCT/ZFP36L2/TRIM71	19
GO:0061014	BP	GO:0061014	positive regulation of mRNA catabolic process	19/1837	94/18800	0.00166081482169588	0.0343174227442727	0.032018793554962	SYNCRIP/PDE12/PNPT1/PUM1/ROCK2/TNRC6A/METTL16/EXOSC2/POLR2D/RC3H2/DCP1A/DIS3/CNOT6/TNRC6B/FTO/PAN3/NOCT/ZFP36L2/TRIM71	19
GO:0048146	BP	GO:0048146	positive regulation of fibroblast proliferation	12/1837	48/18800	0.001805279291486	0.0371663521287319	0.0346768976466769	CDK6/MIF/RNASEH2B/ZMIZ1/ABL1/CDC6/BMI1/CCNA2/MYC/CCNB1/NDUFS4/PDGFC	12
GO:0006400	BP	GO:0006400	tRNA modification	18/1837	88/18800	0.0018901515074385	0.0386316835270311	0.0360440790892162	ELP4/TYW3/TARBP1/TRMT13/PUS7/TRUB1/TRMT11/WDR4/THUMPD1/ADAT2/TRMT61B/NSUN6/CDKAL1/THUMPD2/SSB/NAT10/TPRKB/TRMT10C	18
GO:0034644	BP	GO:0034644	cellular response to UV	18/1837	88/18800	0.0018901515074385	0.0386316835270311	0.0360440790892162	EIF2AK4/ATR/POLH/INO80/TAF1/CHEK1/CDC25A/IMPACT/TP53/SIRT1/POLK/NEDD4/MYC/EP300/PARP1/PCNA/ZBTB1/MMP2	18
GO:1903313	BP	GO:1903313	positive regulation of mRNA metabolic process	23/1837	124/18800	0.00193231054673519	0.0393507718199754	0.0367150018380237	SYNCRIP/PDE12/PNPT1/NCBP1/PUM1/ROCK2/TNRC6A/METTL16/EXOSC2/LEO1/POLR2D/RC3H2/DCP1A/DIS3/NUDT21/CNOT6/TNRC6B/FTO/RBMX/PAN3/NOCT/ZFP36L2/TRIM71	23
GO:0000722	BP	GO:0000722	telomere maintenance via recombination	6/1837	15/18800	0.0019852598155503	0.0397122362394299	0.0370522548628275	RAD50/BRCA2/SMC5/SMC6/TPRKB/RAD51	6
GO:1902036	BP	GO:1902036	regulation of hematopoietic stem cell differentiation	6/1837	15/18800	0.0019852598155503	0.0397122362394299	0.0370522548628275	CDK6/PUS7/SETD1A/ABL1/N4BP2L2/PRKDC	6
GO:1902166	BP	GO:1902166	negative regulation of intrinsic apoptotic signaling pathway in response to DNA damage by p53 class mediator	6/1837	15/18800	0.0019852598155503	0.0397122362394299	0.0370522548628275	ATAD5/MIF/SIRT1/BCL2/TAF9/TAF9B	6
GO:1902570	BP	GO:1902570	protein localization to nucleolus	6/1837	15/18800	0.0019852598155503	0.0397122362394299	0.0370522548628275	WRN/POLR1A/NOL8/RPF2/NMD3/BYSL	6
GO:2000104	BP	GO:2000104	negative regulation of DNA-templated DNA replication	6/1837	15/18800	0.0019852598155503	0.0397122362394299	0.0370522548628275	BRCA2/BLM/DONSON/GMNN/TIMELESS/CDT1	6
GO:0009168	BP	GO:0009168	purine ribonucleoside monophosphate biosynthetic process	7/1837	20/18800	0.00207299289229782	0.0413206816447067	0.0385529643350905	PPAT/PAICS/PFAS/GMPS/GART/PRPS2/ADA	7
GO:0000959	BP	GO:0000959	mitochondrial RNA metabolic process	12/1837	49/18800	0.00218170590155015	0.042859494323568	0.0399887051787832	FASTKD1/DARS2/PDE12/PNPT1/TFB2M/TRNT1/LRPPRC/TRMT61B/TWNK/TFAM/SLIRP/TRMT10C	12
GO:0030261	BP	GO:0030261	chromosome condensation	12/1837	49/18800	0.00218170590155015	0.042859494323568	0.0399887051787832	SMC2/SMC5/NCAPD3/SMC4/NCAPG2/BAZ1B/TOP2A/NCAPG/NCAPH/CDK1/CDCA5/NUSAP1	12
GO:0060260	BP	GO:0060260	regulation of transcription initiation from RNA polymerase II promoter	12/1837	49/18800	0.00218170590155015	0.042859494323568	0.0399887051787832	MED1/ZNF451/CAND1/TAF2/TAF4B/TAF1/TBP/MED14/TP53/TAF3/MED13/TAF9	12
GO:0000002	BP	GO:0000002	mitochondrial genome maintenance	9/1837	31/18800	0.00219158474999601	0.042859494323568	0.0399887051787832	POLG2/PRIMPOL/DNA2/SLC25A36/OPA1/TWNK/TP53/RRM1/PARP1	9
GO:0001782	BP	GO:0001782	B cell homeostasis	9/1837	31/18800	0.00219158474999601	0.042859494323568	0.0399887051787832	MIF/SOS1/RC3H2/MIR17HG/MEF2C/ABL1/BCL2/SPNS2/ADA	9
GO:0051302	BP	GO:0051302	regulation of cell division	31/1837	186/18800	0.00219577980136698	0.042859494323568	0.0399887051787832	CSPP1/KIF20B/EFHC1/RBL1/BIRC6/BRCA2/PLK4/MBIP/ASPM/BLM/KIF14/CDC14A/E2F8/ECT2/ORC6/CENPV/PRC1/MAP10/CIT/CDC6/KIF23/MYO19/KIF18B/KLHL9/MDK/KIF20A/MYC/PKP4/RACGAP1/PRPF40A/PDGFC	31
GO:0043543	BP	GO:0043543	protein acylation	40/1837	258/18800	0.00226591114858272	0.0440265477728177	0.0410775877483628	SOX4/NAA35/GTF3C4/TADA1/KAT6B/ZDHHC21/CEP295/NAA25/BRCA2/NAA15/SMC5/ZNF451/BRCA1/MBIP/DSCC1/TAF2/TRRAP/NFYB/MBTD1/NAA16/JADE3/ATAT1/NAA30/KMT2A/TAF1/ZDHHC9/CHEK1/EP400/HCFC1/ZDHHC23/YEATS4/GATA2/ATG5/NAT10/SIRT1/NAA20/ATF2/TAOK1/EP300/TAF9	40
GO:0042771	BP	GO:0042771	intrinsic apoptotic signaling pathway in response to DNA damage by p53 class mediator	11/1837	43/18800	0.00227117982660698	0.0440265477728177	0.0410775877483628	ATAD5/MIF/BRCA2/RPS27L/CHEK2/TP53/SIRT1/BCL2/EP300/TAF9/TAF9B	11
GO:0016570	BP	GO:0016570	histone modification	68/1837	494/18800	0.00236319972315711	0.0456534576655113	0.0425955249307339	SUV39H2/SMARCAD1/RIF1/SETDB2/MYB/GTF3C4/TADA1/KAT6B/SETMAR/ASH1L/BRCA2/DNMT3B/UHRF1/ZNF451/BRCA1/MBIP/SFPQ/BCOR/ATRX/TAF2/REST/TRRAP/NFYB/MBTD1/LEO1/BRCC3/JADE3/EZH2/NSD2/KMT2A/MYSM1/MAPK8/TAF1/PRMT6/CHEK1/UFL1/ELK4/EP400/HCFC1/NCAPG2/MTF2/PAXBP1/HUWE1/YEATS4/GATA2/INCENP/ATG5/KDM4A/KMT2C/VRK2/BAZ1B/DCAF1/TP53/SETD1A/RBM14/SIRT1/BMI1/KMT2D/CCNA2/ATF2/TET3/JARID2/EP300/TAF9/CDK1/PPP4R3B/DNMT1/GFI1	68
GO:0001841	BP	GO:0001841	neural tube formation	20/1837	104/18800	0.00237935646810032	0.0458087025138359	0.0427403712610082	SOX4/LIAS/KIF20B/GLMN/PHACTR4/ARHGAP35/LUZP1/MIB1/HECTD1/STIL/IFT172/PTK7/OPA1/MTHFD1L/MTHFD1/PRKACB/ABL1/TRIM71/DLC1/NOG	20
GO:0010332	BP	GO:0010332	response to gamma radiation	13/1837	56/18800	0.00243341281402813	0.0466900737548731	0.0435627070180475	WRN/XRCC2/BRCA2/ATR/FANCD2/CHEK2/TP53/RAD51/BCL2/EGR1/MYC/PARP1/PRKDC	13
GO:0051574	BP	GO:0051574	positive regulation of histone H3-K9 methylation	5/1837	11/18800	0.00247157976580439	0.0471019643881843	0.0439470086380581	RIF1/MYB/BRCA1/SIRT1/JARID2	5
GO:0060623	BP	GO:0060623	regulation of chromosome condensation	5/1837	11/18800	0.00247157976580439	0.0471019643881843	0.0439470086380581	SMC2/SMC4/BAZ1B/NCAPG/NCAPH	5
GO:0031057	BP	GO:0031057	negative regulation of histone modification	12/1837	50/18800	0.00261985578730408	0.0497596178322636	0.046426648720611	DNMT3B/ZNF451/BRCA1/BCOR/PRMT6/MTF2/ATG5/KDM4A/SIRT1/JARID2/PPP4R3B/DNMT1	12
GO:0098687	CC	GO:0098687	chromosomal region	109/1868	366/19594	2.60885300258797e-28	1.690536745677e-25	1.49391161411353e-25	SUV39H2/RIF1/HMBOX1/WRN/RAD50/KNTC1/ZNF618/CBX5/CHAMP1/THOC2/GPATCH11/SEH1L/HELLS/MSH2/NUP160/BRCA2/MRE11/CENPC/SMC5/NUP107/ATR/ITGB3BP/DNA2/RAD17/PHF6/ATRX/DSCC1/ZWILCH/RAD51AP1/NCAPD3/SMC4/CLASP2/SGO2/MIS18BP1/CENPF/MIS18A/CENPK/SKA3/KNL1/SMC1A/EZH2/BUB1B/WRNIP1/SPDL1/PDS5A/BLM/RCC2/CENPU/CENPQ/CHEK1/OIP5/SMC6/CENPE/SGO1/SUGT1/MCM4/SSB/PURA/CHEK2/INCENP/MAD2L1/CENPV/SMC3/CENPN/KDM4A/SKA2/TTK/CK…	109
GO:0000775	CC	GO:0000775	chromosome, centromeric region	75/1868	227/19594	7.26977653823534e-23	2.35540759838825e-20	2.08145180884212e-20	SUV39H2/KNTC1/ZNF618/CBX5/CHAMP1/GPATCH11/SEH1L/HELLS/NUP160/CENPC/SMC5/NUP107/ITGB3BP/PHF6/ATRX/DSCC1/ZWILCH/NCAPD3/SMC4/CLASP2/SGO2/MIS18BP1/CENPF/MIS18A/CENPK/SKA3/KNL1/SMC1A/EZH2/BUB1B/SPDL1/PDS5A/RCC2/CENPU/CENPQ/OIP5/SMC6/CENPE/SGO1/SUGT1/INCENP/MAD2L1/CENPV/SMC3/CENPN/KDM4A/SKA2/TTK/CKAP5/TOP2A/XPO1/DSN1/KIF18A/NCAPG/NUF2/TP53BP1/UHRF2/SPC25/ZWINT/BUB1/NDC80/CDCA8/KIF2C/CCNB1/CENPH/HJURP/S…	75
GO:0000793	CC	GO:0000793	condensed chromosome	77/1868	255/19594	9.63993283047523e-21	2.08222549138265e-18	1.84004331922054e-18	AGO3/RIF1/RAD50/KNTC1/CBX5/CHAMP1/GPATCH11/SEH1L/SETMAR/SMC2/NUP160/BRCA2/CENPC/SMC5/NUP107/ITGB3BP/BRCA1/PHF6/ATRX/ZWILCH/NCAPD3/CLASP2/SGO2/CENPF/CENPK/LRPPRC/SKA3/KNL1/SMC1A/BUB1B/SPDL1/BLM/CENPU/CENPQ/CHEK1/SMC6/CENPE/TOPBP1/SGO1/MKI67/SUGT1/FANCD2/INCENP/MAD2L1/CENPV/SMC3/CENPN/SKA2/TTK/BAZ1B/NIFK/CKAP5/TOP2A/XPO1/DSN1/KIF18A/NCAPG/NUF2/TP53BP1/RAD51/SPC25/CCNB1IP1/ZWINT/BUB1/NOL6/NDC80/KIF2…	77
GO:0000779	CC	GO:0000779	condensed chromosome, centromeric region	55/1868	156/19594	1.39364502907845e-18	2.25770494710709e-16	1.99511288373336e-16	KNTC1/CBX5/CHAMP1/GPATCH11/SEH1L/NUP160/CENPC/NUP107/ITGB3BP/PHF6/ATRX/ZWILCH/NCAPD3/CLASP2/SGO2/CENPF/CENPK/SKA3/KNL1/SMC1A/BUB1B/SPDL1/CENPU/CENPQ/CENPE/SGO1/SUGT1/INCENP/MAD2L1/CENPV/CENPN/SKA2/TTK/CKAP5/XPO1/DSN1/KIF18A/NCAPG/NUF2/TP53BP1/SPC25/ZWINT/BUB1/NDC80/KIF2C/CCNB1/CENPH/HJURP/SPAG5/CDT1/CENPW/SKA1/NEK2/CENPA/SPC24	55
GO:0000776	CC	GO:0000776	kinetochore	52/1868	146/19594	7.27406193573035e-18	9.42718426870654e-16	8.33071514323645e-16	KNTC1/CBX5/CHAMP1/GPATCH11/SEH1L/NUP160/CENPC/NUP107/ITGB3BP/PHF6/ZWILCH/CLASP2/SGO2/CENPF/CENPK/SKA3/KNL1/SMC1A/BUB1B/SPDL1/CENPU/CENPQ/CENPE/SGO1/SUGT1/INCENP/MAD2L1/CENPV/CENPN/SKA2/TTK/CKAP5/XPO1/DSN1/KIF18A/NUF2/TP53BP1/SPC25/ZWINT/BUB1/NDC80/KIF2C/CCNB1/CENPH/HJURP/SPAG5/CDT1/CENPW/SKA1/NEK2/CENPA/SPC24	52
GO:0005819	CC	GO:0005819	spindle	93/1868	402/19594	3.32495689304287e-16	3.5909534444863e-14	3.17329219265846e-14	CSPP1/RIF1/KNTC1/PKD2/KLHL42/CHAMP1/KIF20B/SPIN1/EFHC1/MAP7D3/CNTRL/CEP295/CEP85/BIRC6/LATS1/TUBGCP5/TBCK/TMEM201/PLK4/ALMS1/HAUS6/INVS/CKAP2/KATNAL1/CDC7/CLASP2/TTL/INO80/CENPF/TBCCD1/ASPM/BRCC3/ATAT1/SKA3/SMC1A/SPICE1/BUB1B/HAUS3/NCOR1/SPDL1/RCC2/KIF11/KIF14/CDC14A/CEP128/TTC28/SMC6/CENPE/TOPBP1/SGO1/ECT2/CEP350/GPSM2/KIF15/TFDP2/INCENP/MAD2L1/CENPV/SMC3/SKA2/TTK/CKAP5/KIF2A/PRC1/KIF18A/CKAP2L/…	93
GO:0005657	CC	GO:0005657	replication fork	27/1868	60/19594	8.89343451923361e-13	8.23277938351911e-11	7.27523064430539e-11	SMARCAD1/WRN/XRCC2/UHRF1/MRE11/WDHD1/PRIMPOL/ETAA1/RFC3/POLH/RAD18/POLA1/BLM/RFC5/PRIM1/CHEK1/MCM10/DONSON/BAZ1B/TP53/TP53BP1/MCM3/RFC4/TIMELESS/TONSL/PCNA/DNMT1	27
GO:0000922	CC	GO:0000922	spindle pole	45/1868	169/19594	1.20815212124891e-10	9.78603218211619e-09	8.64782570999221e-09	CSPP1/KNTC1/KIF20B/EFHC1/CNTRL/CEP85/BIRC6/LATS1/TUBGCP5/TMEM201/PLK4/ALMS1/CKAP2/KATNAL1/CENPF/TBCCD1/ASPM/BRCC3/SMC1A/SPDL1/KIF11/CDC14A/CEP128/TTC28/SMC6/TOPBP1/SGO1/GPSM2/MAD2L1/SMC3/CKAP5/KIF2A/PRC1/CKAP2L/MAP10/CDC6/PKP4/HAUS1/WDR62/CCNB1/SPAG5/TPX2/NEK2/DLGAP5/CDC20	45
GO:0072686	CC	GO:0072686	mitotic spindle	43/1868	160/19594	2.25505706908253e-10	1.62364108973942e-08	1.43479654453906e-08	PKD2/KIF20B/EFHC1/CNTRL/CEP295/TBCK/HAUS6/CDC7/CLASP2/ASPM/ATAT1/SKA3/SMC1A/HAUS3/NCOR1/RCC2/KIF11/CDC14A/SMC6/CENPE/ECT2/GPSM2/TFDP2/MAD2L1/SMC3/PRC1/KIF18A/CKAP2L/MAP10/CDC6/KIF23/KIF18B/PKP4/RACGAP1/HAUS1/WDR62/ESPL1/CDK1/SPAG5/TPX2/KIFC1/NUSAP1/SKA1	43
GO:0000228	CC	GO:0000228	nuclear chromosome	50/1868	228/19594	1.58698523157806e-08	1.02836643006258e-06	9.08757858924697e-07	AGO3/SMARCAD1/TRIM24/RAD50/CPSF6/PBRM1/INO80D/SMC2/BRCA2/FIGNL1/POLE2/WDHD1/ETAA1/BRCA1/HDAC8/POLA1/ATRX/TRRAP/GINS1/INO80/LRPPRC/SMC1A/BLM/PRIM1/CHEK1/EP400/TOPBP1/MCM4/ORC6/MCM10/INCENP/SMC3/BAZ1B/NIFK/TOP2A/SFR1/CDC45/MCM3/GINS2/ORC1/RAD51/POLE/TIMELESS/CCNB1IP1/MCM2/TONSL/NOL6/PCNA/MCM6/NEK2	50
GO:0000781	CC	GO:0000781	chromosome, telomeric region	40/1868	166/19594	2.8033477046392e-08	1.65142664782382e-06	1.45935038404184e-06	RIF1/HMBOX1/WRN/RAD50/CBX5/THOC2/MSH2/BRCA2/MRE11/SMC5/ATR/DNA2/RAD17/ATRX/RAD51AP1/EZH2/WRNIP1/BLM/CHEK1/SMC6/MCM4/SSB/PURA/CHEK2/NAT10/ZBTB10/TP53BP1/MCM3/APEX1/ORC1/RAD51/FEN1/MCM2/PARP1/PCNA/RECQL4/CDK1/PRKDC/ZNF827/MCM6	40
GO:0061695	CC	GO:0061695	transferase complex, transferring phosphorus-containing groups	52/1868	259/19594	1.74082640772899e-07	9.40046260173654e-06	8.30710145442605e-06	CDK6/POLG2/REV3L/CCNJ/SOCS7/RPAP2/POLR1B/POLR1A/ERC1/RPRD2/POLE2/POLA1/TAF2/GTF2H3/TRRAP/PIK3C2A/LEO1/CCNE2/PRKCI/POLR2D/POLR3D/TAF4B/TAF1/TBP/INSR/PRIM1/SOCS5/PRPS2/SOCS4/TAF3/MCM3/CCNC/CCNA2/POLE/POLR2K/PCNA/CCNE1/TAF9/CCNT2/PIK3C2B/CDK1/CCNB1/TAF9B/PRKDC/DAPK1/CCNB2/CKS1B/PIK3R6/CCNG1/CCND2/CKS2/CCNA1	52
GO:0005721	CC	GO:0005721	pericentric heterochromatin	12/1868	23/19594	2.70392496697005e-07	1.34780259892046e-05	1.19104063322405e-05	ZNF618/CBX5/HELLS/CENPC/ATRX/NCAPD3/EZH2/INCENP/KDM4A/UHRF2/DNMT1/CENPA	12
GO:0051233	CC	GO:0051233	spindle midzone	15/1868	36/19594	3.69972438478451e-07	1.71244385810026e-05	1.5132707258066e-05	RIF1/KIF20B/RCC2/KIF14/CENPE/INCENP/CENPV/PRC1/KIF18A/MAP10/CDC6/KIF18B/PKP4/RACGAP1/CDCA8	15
GO:0000940	CC	GO:0000940	outer kinetochore	8/1868	12/19594	2.34316403159838e-06	0.00010122468616505	8.94513146097908e-05	CENPF/SKA3/BUB1B/SPDL1/SKA2/NDC80/CCNB1/SKA1	8
GO:0030496	CC	GO:0030496	midbody	41/1868	203/19594	2.88406850834031e-06	0.000116804774587783	0.000103219293982706	CHAMP1/KIF20B/CNTRL/TTC19/BIRC6/LATS1/CENPC/TBCK/CENPF/ASPM/RCC2/RDX/KIF14/SCCPDH/TTC28/CENPE/ANLN/ECT2/INCENP/CENPV/GNL3/EXOC5/NAT10/PRC1/MAP10/CIT/KIF23/CTNND1/KLHL9/CEP55/SHCBP1/KIF20A/PKP4/RACGAP1/GNAI1/KIF4A/CDCA8/CDK1/SPAG5/CLIC4/NEK2	41
GO:0000792	CC	GO:0000792	heterochromatin	20/1868	69/19594	4.1080147865398e-06	0.000156587857745752	0.000138375234915025	SMARCAD1/ZNF618/CBX5/HELLS/UHRF1/CENPC/ATRX/NCAPD3/EME1/CBX2/EZH2/TOP2B/RRP1B/INCENP/KDM4A/WDR76/SIRT1/UHRF2/DNMT1/CENPA	20
GO:0005874	CC	GO:0005874	microtubule	71/1868	435/19594	4.68933658348174e-06	0.000168816117005342	0.000149181234000822	CSPP1/CENPJ/KNTC1/KIF20B/CEP295/ARFGEF2/TUBGCP5/DNM1L/HAUS6/DLG1/INVS/CKAP2/KATNAL1/CLASP2/TTL/INO80/ASPM/LRPPRC/ATAT1/TBCE/SKA3/MACF1/HAUS3/RCC2/KIF11/CAMSAP1/KIF14/OPA1/HOOK3/CENPE/KIF15/INCENP/DYNC1H1/DNM1/SKA2/CKAP5/CEP57/MAP7/EIF3A/KIF2A/PRC1/KIF18A/MAP10/CLIP2/STMN1/KIF23/MAP1A/KIF18B/DCDC2B/CRHBP/KIF20A/RACGAP1/HAUS1/KIF4A/PCNT/SPRY2/REEP3/ZNF804A/KIF2C/CDK1/SPAG5/TPX2/GTSE1/KIFC1/KIF5B/NA…	71
GO:0000307	CC	GO:0000307	cyclin-dependent protein kinase holoenzyme complex	16/1868	49/19594	6.89504783251065e-06	0.000235157420814047	0.000207806427749905	CDK6/CCNJ/CCNE2/CCNC/CCNA2/PCNA/CCNE1/CCNT2/CDK1/CCNB1/CCNB2/CKS1B/CCNG1/CCND2/CKS2/CCNA1	16
GO:0005635	CC	GO:0005635	nuclear envelope	75/1868	479/19594	1.17559644137061e-05	0.000380893247004077	0.000336591823213479	FANCL/XPO4/DPY19L4/RIF1/AGPAT5/INTS2/NDC1/CBX5/HACD3/NUP155/SEH1L/SPIN1/ANKRD17/GTF3C3/IPO9/NUP160/ITPR1/CCAR1/NUP107/MTOR/TMEM201/IPO7/POLA1/CETN3/BRIP1/DNAJC2/XPOT/NEMP1/CENPF/SCAI/LRPPRC/NUCB2/TXLNG/CSE1L/WDR3/DTL/PARP11/CREB3L4/NEMP2/NUP54/IPO5/INSR/NUP205/MPL/PLCB1/PCM1/MTDH/YEATS4/DPY19L1/MAD2L1/TMEM97/CENPV/VRK2/XPO1/TAF3/LMNB2/DPY19L2/ABL1/SIRT1/NXT2/NUP93/BCL2/TMEM38B/NUP188/PARP1/ZBTB1/…	75
GO:0071162	CC	GO:0071162	CMG complex	7/1868	11/19594	1.65356559126173e-05	0.00051024309673219	0.00045089708353202	GINS1/MCM4/CDC45/MCM3/GINS2/MCM2/MCM6	7
GO:0043596	CC	GO:0043596	nuclear replication fork	11/1868	28/19594	2.65737621927484e-05	0.00078271808640459	0.000691680700136609	SMARCAD1/WDHD1/ETAA1/POLA1/PRIM1/MCM10/BAZ1B/MCM3/TIMELESS/TONSL/PCNA	11
GO:0090734	CC	GO:0090734	site of DNA damage	23/1868	97/19594	3.13507874399298e-05	0.000883274359177153	0.000780541344042188	SMARCAD1/RIF1/RAD50/CBX5/SETMAR/CUL5/MRE11/SMC5/POLH/RAD18/RFWD3/SLF2/UFL1/SMC6/WDR76/RBBP8/TP53/TP53BP1/POLK/RAD51/TIMELESS/ATF2/PARP1	23
GO:0031261	CC	GO:0031261	DNA replication preinitiation complex	7/1868	12/19594	3.64051445460438e-05	0.000982938902743181	0.000868613975133676	GINS1/MCM4/CDC45/MCM3/GINS2/MCM2/MCM6	7
GO:0035861	CC	GO:0035861	site of double-strand break	19/1868	73/19594	3.81547140401775e-05	0.0009889701879214	0.000873943765804486	SMARCAD1/RIF1/RAD50/SETMAR/MRE11/SMC5/POLH/RAD18/RFWD3/SLF2/UFL1/SMC6/RBBP8/TP53/TP53BP1/RAD51/TIMELESS/ATF2/PARP1	19
GO:0016605	CC	GO:0016605	PML body	24/1868	105/19594	4.0482183448198e-05	0.00100894057209355	0.000891591408737641	HMBOX1/CBX5/CASP8AP2/MRE11/SMC5/ATR/KLHL20/ZNF451/MTOR/NR2C1/ATRX/RFWD3/BLM/SMC6/TOPBP1/CHEK2/TP53/SIRT1/SPN/RAD51/SATB1/RNF6/CIITA/RB1	24
GO:0005814	CC	GO:0005814	centriole	30/1868	147/19594	4.81543582172527e-05	0.00115570459721406	0.00102128541404232	CENPJ/CEP192/CEP290/CEP295/CEP152/CCDC88A/SDCCAG8/SASS6/MPHOSPH9/PLK4/LRRCC1/ALMS1/AHI1/HERC2/CETN3/CEP135/CEP83/STIL/SPICE1/CEP128/PCM1/CEP350/ODF2L/CEP295NL/TOP2A/KIF2A/CEP55/WDR90/WDR62/PCNT	30
GO:0034399	CC	GO:0034399	nuclear periphery	27/1868	127/19594	5.38772541234068e-05	0.00124687359542741	0.00110185061064411	ZNF326/MYB/BCL11A/UHRF1/NUP107/SFPQ/POLA1/XPOT/CENPF/CAD/SMC1A/BLM/ATXN3/NUP205/DCAF7/YEATS4/SMC3/TP53/PPIG/NUP93/SATB1/PRPF40A/KIF4A/PCNA/CLIC4/GFI1/CENPW	27
GO:0031248	CC	GO:0031248	protein acetyltransferase complex	22/1868	97/19594	9.43436939124598e-05	0.00203782378850913	0.00180080594696064	NAA35/TADA1/KAT6B/NAA25/NAA15/PHF14/MBIP/TAF2/TRRAP/MBTD1/NAA16/JADE3/NAA30/EP400/HCFC1/YEATS4/KANSL1L/NAA20/ATF2/EP300/TAF9/TAF9B	22
GO:1902493	CC	GO:1902493	acetyltransferase complex	22/1868	97/19594	9.43436939124598e-05	0.00203782378850913	0.00180080594696064	NAA35/TADA1/KAT6B/NAA25/NAA15/PHF14/MBIP/TAF2/TRRAP/MBTD1/NAA16/JADE3/NAA30/EP400/HCFC1/YEATS4/KANSL1L/NAA20/ATF2/EP300/TAF9/TAF9B	22
GO:0030684	CC	GO:0030684	preribosome	19/1868	78/19594	0.000101307597716518	0.00209924644096825	0.00185508457421495	MDN1/KRR1/WDR12/HEATR1/WDR36/TSR1/SRFBP1/WDR3/UTP23/MAK16/PDCD11/RRP1B/UTP4/NOP58/LTV1/UTP14C/BYSL/NOL6/PRKDC	19
GO:0120114	CC	GO:0120114	Sm-like protein family complex	24/1868	111/19594	0.000103666490912012	0.00209924644096825	0.00185508457421495	RNVU1-4/RNU5D-1/RNVU1-3/RNU4ATAC/SNRPD1/RNU11/RNU5F-1/CLNS1A/RNU5A-1/HTATSF1/GEMIN5/LUC7L3/TGS1/GEMIN4/RNVU1-19/SNRPE/RNVU1-6/LSM3/PRPF39/PRPF40A/RNU5E-1/LARP7/SNRPG/RNVU1-15	24
GO:0031414	CC	GO:0031414	N-terminal protein acetyltransferase complex	6/1868	10/19594	0.000111522521430728	0.00218989678445794	0.00193519144045666	NAA35/NAA25/NAA15/NAA16/NAA30/NAA20	6
GO:0034708	CC	GO:0034708	methyltransferase complex	21/1868	92/19594	0.000122400288287641	0.00233280549442327	0.00206147853958132	MGA/TEX10/CBX5/ZC3H13/SNRPD1/WDR4/CLNS1A/EZH2/KMT2A/TAF1/TRMT61B/HCFC1/KMT2C/SETD1A/SNRPE/KMT2D/AEBP2/JARID2/TRMT10C/TAF9/SNRPG	21
GO:0031965	CC	GO:0031965	nuclear membrane	49/1868	300/19594	0.000130446620429837	0.00239052852381885	0.00211248784431036	DPY19L4/RIF1/INTS2/NDC1/HACD3/NUP155/SPIN1/ANKRD17/GTF3C3/ITPR1/NUP107/TMEM201/BRIP1/DNAJC2/NEMP1/SCAI/LRPPRC/TXLNG/WDR3/DTL/CREB3L4/NEMP2/NUP54/NUP205/MPL/PLCB1/PCM1/MTDH/YEATS4/DPY19L1/TMEM97/CENPV/XPO1/TAF3/LMNB2/DPY19L2/ABL1/SIRT1/NUP93/BCL2/TMEM38B/ZBTB1/RNF6/SMAD1/TNRC18/QSOX2/OSBPL3/NUP210/CCND2	49
GO:1990023	CC	GO:1990023	mitotic spindle midzone	7/1868	14/19594	0.000132807140212158	0.00239052852381885	0.00211248784431036	KIF20B/RCC2/CENPE/PRC1/KIF18A/MAP10/KIF18B	7
GO:0030532	CC	GO:0030532	small nuclear ribonucleoprotein complex	22/1868	100/19594	0.000151729321754336	0.00260841373637926	0.00230503098211553	RNVU1-4/RNU5D-1/RNVU1-3/RNU4ATAC/SNRPD1/RNU11/RNU5F-1/RNU5A-1/HTATSF1/LUC7L3/TGS1/GEMIN4/RNVU1-19/SNRPE/RNVU1-6/LSM3/PRPF39/PRPF40A/RNU5E-1/LARP7/SNRPG/RNVU1-15	22
GO:0005685	CC	GO:0005685	U1 snRNP	11/1868	33/19594	0.000152962533923475	0.00260841373637926	0.00230503098211553	RNVU1-4/RNVU1-3/SNRPD1/LUC7L3/RNVU1-19/SNRPE/RNVU1-6/PRPF39/PRPF40A/SNRPG/RNVU1-15	11
GO:0016607	CC	GO:0016607	nuclear speck	62/1868	411/19594	0.000190479554182764	0.00316489105411362	0.00279678481715044	WRN/THOC2/CPSF6/RBBP6/ZC3H13/S100PBP/SMC5/TCF12/RFXAP/HAUS6/YLPM1/SFPQ/ASCC3/HECTD1/RREB1/EAF2/NOC3L/TRIP11/SMC4/SREK1/AK6/TCERG1/SRSF6/DHX15/POLR2D/SRSF10/SON/PRPF4B/LUC7L3/BARD1/NRIP1/OIP5/EP400/SMC6/FTO/PLCB1/RBM25/NCAPG2/RBM4B/PHF7/MEF2C/DENND1B/SETD1A/PPIG/RBM14/APEX1/PNISR/PNN/WT1/SRSF11/BCLAF1/ZNF638/PRPF40A/RMI2/WBP4/SFMBT2/PPP4R3B/MAML3/SRSF7/HOXA6/DUSP10/NR4A2	62
GO:0016363	CC	GO:0016363	nuclear matrix	23/1868	109/19594	0.000210048931286414	0.0034027926868399	0.00300701627946866	ZNF326/MYB/BCL11A/UHRF1/SFPQ/POLA1/XPOT/CENPF/CAD/SMC1A/BLM/ATXN3/DCAF7/YEATS4/SMC3/TP53/PPIG/SATB1/PRPF40A/KIF4A/CLIC4/GFI1/CENPW	23
GO:1902554	CC	GO:1902554	serine/threonine protein kinase complex	21/1868	99/19594	0.00036056411565808	0.00569867187674234	0.00503586338685482	CDK6/CCNJ/ERC1/GTF2H3/CCNE2/PRKCI/CCNC/CCNA2/PCNA/CCNE1/CCNT2/CDK1/CCNB1/PRKDC/DAPK1/CCNB2/CKS1B/CCNG1/CCND2/CKS2/CCNA1	21
GO:0015030	CC	GO:0015030	Cajal body	18/1868	79/19594	0.000372755583947511	0.00575108615233303	0.00508218139517409	HMBOX1/SCARNA20/SCARNA21/ANGEL2/SNORA38/AK6/ICE1/DKC1/SCARNA3/OIP5/TGS1/GEMIN4/NOLC1/XPO1/NOP58/SCARNA1/SCARNA5/SCARNA10	18
GO:0070603	CC	GO:0070603	SWI/SNF superfamily-type complex	19/1868	86/19594	0.000393936916644633	0.00593653772059819	0.00524606322288079	ARID1B/BPTF/PBRM1/INO80D/BCL11A/ARID2/TRRAP/SMARCA2/INO80/SMARCC1/HMGXB4/ARID1A/EP400/BCL7A/BAZ1B/PHF10/DDX21/RB1/DEK	19
GO:0016514	CC	GO:0016514	SWI/SNF complex	9/1868	26/19594	0.000443125500081369	0.00652603009210743	0.00576699215416901	ARID1B/PBRM1/BCL11A/ARID2/SMARCA2/SMARCC1/ARID1A/BCL7A/RB1	9
GO:0005871	CC	GO:0005871	kinesin complex	13/1868	49/19594	0.000509553192607348	0.00733756597354581	0.0064841388720093	KIF20B/KIF11/KIF14/KIF15/KIF2A/KIF18A/KIF23/KIF18B/KIF20A/KIF2C/KIFC1/KIF5B/KIF26B	13
GO:1904949	CC	GO:1904949	ATPase complex	19/1868	88/19594	0.000534684816495779	0.0075320817628101	0.00665603066759047	ARID1B/BPTF/PBRM1/INO80D/BCL11A/ARID2/TRRAP/SMARCA2/INO80/SMARCC1/HMGXB4/ARID1A/EP400/BCL7A/BAZ1B/PHF10/DDX21/RB1/DEK	19
GO:0001650	CC	GO:0001650	fibrillar center	26/1868	140/19594	0.000696659573658352	0.00893398129127345	0.00789487625479655	KIT/ACACA/WDR43/HEATR1/URB1/RREB1/LEO1/DKC1/TAF4B/DCLRE1A/NRIP1/MTDH/ORC6/NOLC1/NFIC/CD2AP/KDM4A/DCAF1/UTP4/DSN1/NOP58/SIRT1/MRI1/USO1/FAM111A/CDCA7L	26
GO:0005876	CC	GO:0005876	spindle microtubule	18/1868	83/19594	0.000700778875541246	0.00893398129127345	0.00789487625479655	KNTC1/CEP295/HAUS6/CLASP2/TTL/SKA3/HAUS3/KIF11/CENPE/SKA2/KIF2A/PRC1/KIF18A/KIF18B/HAUS1/KIF4A/CDK1/SKA1	18
GO:0005667	CC	GO:0005667	transcription regulator complex	68/1868	483/19594	0.000703956709293251	0.00893398129127345	0.00789487625479655	SOX4/BDP1/GTF3C4/CBX5/MED1/RBL1/GTF3C3/NAA15/TCF12/RFXAP/SFPQ/ASCC3/RUNX1/TAF2/GTF2H3/RUNX2/REST/TRRAP/NFYB/NAA16/NCOR1/SMAD5/TAF4B/GEMIN5/TAF1/TBP/MED14/MED21/TAF1B/E2F8/POU2F1/ADNP/NFAT5/TFDP2/GATA2/MDM4/SPEN/LIMD1/ZFHX3/GMNN/RBBP8/TP53/TAF3/RBM14/APEX1/ATF7IP2/TCF4/MED23/ATF2/MYC/NFATC3/EP300/N4BP2L2/PARP1/TAF9/SMAD1/CEBPZ/DEPDC1/CREBZF/TAF9B/PRKDC/AHR/RB1/HOXA10/MEIS1/GFI1/FOSL1/NR4A2	68
GO:0000800	CC	GO:0000800	lateral element	6/1868	13/19594	0.000707957716216369	0.00893398129127345	0.00789487625479655	BRCA2/BRCA1/BLM/INCENP/SMC3/RAD51	6
GO:0045120	CC	GO:0045120	pronucleus	6/1868	13/19594	0.000707957716216369	0.00893398129127345	0.00789487625479655	RIF1/CENPF/EZH2/TBP/CCNA2/TET3	6
GO:0097525	CC	GO:0097525	spliceosomal snRNP complex	19/1868	90/19594	0.000716924424608363	0.00893398129127345	0.00789487625479655	RNVU1-4/RNU5D-1/RNVU1-3/RNU4ATAC/SNRPD1/RNU11/RNU5F-1/RNU5A-1/HTATSF1/LUC7L3/RNVU1-19/SNRPE/RNVU1-6/LSM3/PRPF39/PRPF40A/RNU5E-1/SNRPG/RNVU1-15	19
GO:0032040	CC	GO:0032040	small-subunit processome	11/1868	39/19594	0.000775494821475099	0.00946611272174666	0.00836511585547463	KRR1/HEATR1/WDR36/WDR3/UTP23/PDCD11/UTP4/NOP58/UTP14C/NOL6/PRKDC	11
GO:0000152	CC	GO:0000152	nuclear ubiquitin ligase complex	12/1868	45/19594	0.000788842726812221	0.00946611272174666	0.00836511585547463	BRCA2/BRCA1/BCOR/BRCC3/CDC23/CBX2/BUB1B/BARD1/PHC3/BMI1/RAD51/CDC20	12
GO:0034451	CC	GO:0034451	centriolar satellite	21/1868	107/19594	0.00105768166523177	0.0124614130740034	0.0110120349451881	CCDC14/CEP290/SDCCAG8/SASS6/PIBF1/HAUS6/UPF3B/CENPU/NUDT21/HOOK3/PCM1/CD2AP/ODF2L/SSX2IP/CEP55/WDR62/PCNT/SPAG5/KIF5B/DLGAP5/CLECL1	21
GO:0055029	CC	GO:0055029	nuclear DNA-directed RNA polymerase complex	20/1868	100/19594	0.00107871158532988	0.0124822340588172	0.0110304342560048	RPAP2/POLR1B/POLR1A/RPRD2/POLA1/TAF2/GTF2H3/TRRAP/LEO1/POLR2D/POLR3D/TAF4B/TAF1/TBP/PRIM1/TAF3/MCM3/POLR2K/TAF9/TAF9B	20
GO:1902911	CC	GO:1902911	protein kinase complex	22/1868	115/19594	0.00115971105237758	0.0131840835428188	0.0116506521236085	CDK6/CCNJ/ERC1/GTF2H3/CCNE2/PRKCI/INSR/CCNC/CCNA2/PCNA/CCNE1/CCNT2/CDK1/CCNB1/PRKDC/DAPK1/CCNB2/CKS1B/CCNG1/CCND2/CKS2/CCNA1	22
GO:0000428	CC	GO:0000428	DNA-directed RNA polymerase complex	20/1868	101/19594	0.0012268147311111	0.0137064818234481	0.0121122906302076	RPAP2/POLR1B/POLR1A/RPRD2/POLA1/TAF2/GTF2H3/TRRAP/LEO1/POLR2D/POLR3D/TAF4B/TAF1/TBP/PRIM1/TAF3/MCM3/POLR2K/TAF9/TAF9B	20
GO:0042575	CC	GO:0042575	DNA polymerase complex	7/1868	19/19594	0.00127105959102678	0.0139601121183958	0.0123364213651841	POLG2/REV3L/POLE2/POLA1/PRIM1/MCM3/POLE	7
GO:0000794	CC	GO:0000794	condensed nuclear chromosome	16/1868	74/19594	0.00140411016530332	0.0151643897852759	0.0134006303495615	AGO3/RAD50/BRCA2/BRCA1/LRPPRC/SMC1A/BLM/CHEK1/TOPBP1/INCENP/SMC3/NIFK/RAD51/CCNB1IP1/NOL6/NEK2	16
GO:0030880	CC	GO:0030880	RNA polymerase complex	20/1868	105/19594	0.0020053067958806	0.0213022754709939	0.0188246228983442	RPAP2/POLR1B/POLR1A/RPRD2/POLA1/TAF2/GTF2H3/TRRAP/LEO1/POLR2D/POLR3D/TAF4B/TAF1/TBP/PRIM1/TAF3/MCM3/POLR2K/TAF9/TAF9B	20
GO:1990391	CC	GO:1990391	DNA repair complex	11/1868	44/19594	0.00227657359131156	0.023793865922095	0.0210264182287519	PMS1/ERCC5/MSH6/MSH2/DCLRE1C/BRCA2/BRCA1/FANCD2/FANCI/TP53BP1/PRKDC	11
GO:0005643	CC	GO:0005643	nuclear pore	18/1868	93/19594	0.00273619145647517	0.0281436835523161	0.0248703116511695	XPO4/NDC1/NUP155/SEH1L/NUP160/NUP107/IPO7/CETN3/XPOT/PARP11/NUP54/IPO5/NUP205/MAD2L1/NXT2/NUP93/NUP188/NUP210	18
GO:0016592	CC	GO:0016592	mediator complex	10/1868	40/19594	0.00355817371352954	0.0360265088494866	0.0318362911210538	CDK6/MED1/MED14/MED21/MED13/CCNC/MED13L/CDK19/MED23/BCLAF1	10
GO:0005759	CC	GO:0005759	mitochondrial matrix	63/1868	473/19594	0.00409315039465139	0.0408055608574477	0.0360594949747426	POLG2/NUDT13/FASTKD1/LIAS/GUF1/LYRM7/MCCC1/DARS2/MRPL42/PDE12/HADH/PNPT1/NARS2/PRIMPOL/TFB2M/TRNT1/DNA2/NADK2/NSUN4/DLAT/MCCC2/ACOT11/DIMT1/MTHFD2L/LRPPRC/MARS2/MRPS30/BCKDHB/MRPL19/TRMT61B/LARS2/ABCE1/PDSS2/AK3/ATXN3/PDPR/MTHFD1L/ACADSB/SUCLA2/ALDH6A1/ACADM/ALDH1B1/TRUB2/TWNK/ACSM3/TFAM/LACTB2/TP53/PDP1/RAD51/HIBADH/MRPL3/GPT2/TYMS/NMNAT3/ACSM1/TRMT10C/ME3/ALDH5A1/CDK1/CCNB1/TOP1MT/PYCR1	63
GO:0005682	CC	GO:0005682	U5 snRNP	7/1868	23/19594	0.00440335972809374	0.043232986421284	0.0382045883904784	RNU5D-1/SNRPD1/RNU5F-1/RNU5A-1/SNRPE/RNU5E-1/SNRPG	7
GO:0035097	CC	GO:0035097	histone methyltransferase complex	13/1868	62/19594	0.00502326787983639	0.0485832475542385	0.0429325644403927	MGA/TEX10/CBX5/EZH2/KMT2A/TAF1/HCFC1/KMT2C/SETD1A/KMT2D/AEBP2/JARID2/TAF9	13
GO:0000177	CC	GO:0000177	cytoplasmic exosome (RNase complex)	5/1868	13/19594	0.00524178357319643	0.0499511140504601	0.0441413353532331	DIS3L/PNPT1/EXOSC2/DIS3/EXOSC6	5
GO:0140097	MF	GO:0140097	catalytic activity, acting on DNA	73/1750	222/18410	3.00496953638709e-22	3.02900929267819e-19	2.71396196023171e-19	CHD9/ATAD5/POLG2/SMARCAD1/TTF2/REV3L/ERCC5/WRN/RAD50/MSH6/BPTF/SETMAR/FAN1/GEN1/MSH2/DCLRE1C/XRCC2/DNMT3B/POLE2/MRE11/PRIMPOL/RFC3/POLH/DNA2/POLQ/RAD17/ASCC3/POLA1/G3BP1/MCM8/ATRX/BRIP1/DSCC1/HLTF/SMARCA2/INO80/CHD6/TOP2B/WRNIP1/RAD54L2/BLM/DKC1/RAD54L/DCLRE1A/RFC5/REV1/FTO/MCM4/TWNK/EXO1/NEIL3/SMC3/MYO18A/RBBP8/TOP2A/CHD1L/POLK/MCM3/UNG/APEX1/RAD51/POLE/RFC4/BTAF1/FEN1/MCM2/PCNA/RECQL4/DNMT1/TOP…	73
GO:0008094	MF	GO:0008094	ATP-dependent activity, acting on DNA	44/1750	103/18410	6.40179480387486e-19	3.22650458115293e-16	2.89091575880244e-16	CHD9/ATAD5/SMARCAD1/TTF2/WRN/RAD50/MSH6/BPTF/MSH2/XRCC2/MRE11/RFC3/DNA2/POLQ/RAD17/ASCC3/G3BP1/MCM8/ATRX/BRIP1/DSCC1/HLTF/SMARCA2/INO80/CHD6/TOP2B/WRNIP1/RAD54L2/BLM/RAD54L/RFC5/MCM4/TWNK/SMC3/MYO18A/TOP2A/CHD1L/MCM3/RAD51/RFC4/BTAF1/MCM2/RECQL4/MCM6	44
GO:0003678	MF	GO:0003678	DNA helicase activity	29/1750	72/18410	3.63203774110314e-12	1.22036468101066e-09	1.09343451995316e-09	CHD9/SMARCAD1/WRN/RAD50/MRE11/RFC3/DNA2/POLQ/ASCC3/G3BP1/MCM8/ATRX/BRIP1/DSCC1/CHD6/WRNIP1/RAD54L2/BLM/RAD54L/RFC5/MCM4/TWNK/CHD1L/MCM3/RAD51/RFC4/MCM2/RECQL4/MCM6	29
GO:0004386	MF	GO:0004386	helicase activity	44/1750	155/18410	1.72858543473213e-11	4.35603529552496e-09	3.90296395526359e-09	CHD9/SMARCAD1/TTF2/WRN/RAD50/DHX33/HELLS/MRE11/SHPRH/RFC3/DNA2/POLQ/ASCC3/G3BP1/MCM8/ATRX/BRIP1/DSCC1/HELZ/HLTF/SMARCA2/DHX15/CHD6/WRNIP1/RAD54L2/BLM/ERCC6L2/RAD54L/RFC5/EP400/MCM4/TWNK/DDX31/DDX10/DHX32/CHD1L/MCM3/RAD51/RFC4/BTAF1/MCM2/DDX21/RECQL4/MCM6	44
GO:0042393	MF	GO:0042393	histone binding	59/1750	250/18410	3.30682602318417e-11	6.66656126273929e-09	5.97317205872004e-09	MLLT10/TRIM24/MSH6/CBX5/KAT6B/SPIN4/ZMYND8/BPTF/SPIN1/IPO9/SCML2/UHRF1/ATAD2/IPO7/PHF6/ATRX/DNAJC2/NCAPD3/SMARCA2/INO80/MBTD1/CBX2/CHD6/SCMH1/KMT2A/SMARCC1/ATAD2B/MYSM1/TAF1/BRD3/PRMT6/NCAPG2/MTF2/PHIP/YEATS4/ZMYND11/KDM4A/KMT2C/TSPYL4/BAZ1B/PHC3/PHF10/ASF1A/TP53BP1/SIRT1/PWWP2A/UHRF2/SBNO1/KMT2D/MCM2/TONSL/JARID2/NAP1L1/SFMBT2/HJURP/NPM2/CKS1B/DEK/CKS2	59
GO:0016887	MF	GO:0016887	ATP hydrolysis activity	68/1750	325/18410	3.22846985931962e-10	5.42382936365697e-08	4.85969673560743e-08	CHD9/ATAD5/PMS1/SMARCAD1/WRN/MDN1/RAD50/KIF20B/DHX33/MSH2/SMC2/FIGNL1/SMC5/DNA2/ATAD2/ASCC3/G3BP1/MCM8/ATRX/BRIP1/PIKFYVE/KATNAL1/SMC4/SMARCA2/AK6/INO80/DHX15/CHD6/SMC1A/WRNIP1/RAD54L2/BLM/ATAD2B/KIF14/RAD54L/RFC5/ATAD1/MCM4/TWNK/DDX31/KIF15/SMC3/DDX10/ABCD3/ABCB10/DHX32/KIF2A/TRIP13/KIF18A/CHD1L/KIF23/MCM3/MYO19/KIF18B/ORC1/CLPB/RFC4/BTAF1/MCM2/DDX21/KIF20A/RHOBTB3/HSPA13/KIF2C/RECQL4/KIFC1/MCM6…	68
GO:0003697	MF	GO:0003697	single-stranded DNA binding	35/1750	120/18410	8.92281820999451e-10	1.28488582223921e-07	1.15124481566546e-07	ERCC5/RAD50/RAD52/SETMAR/MSH2/SMC2/BRCA2/RAD18/POLA1/SSBP2/MCM8/FUBP3/RAD51AP1/SMC4/LRPPRC/BLM/FUBP1/RAD54L/SMC6/MCM4/TWNK/PURA/NEIL3/MCM10/NUCKS1/TSN/RBBP8/TP53/CDC45/MCM3/RAD51/MCM2/FAM111A/RECQL4/MCM6	35
GO:0000217	MF	GO:0000217	DNA secondary structure binding	17/1750	36/18410	5.78596577538947e-09	7.29031687699073e-07	6.53205083590021e-07	ERCC5/WRN/MSH6/GEN1/MSH2/XRCC2/CLSPN/RAD18/RAD51AP1/KMT2A/BLM/NEIL3/MEF2C/RBBP8/ABL1/RECQL4/HMGB3	17
GO:0017116	MF	GO:0017116	single-stranded DNA helicase activity	13/1750	23/18410	2.27533858499305e-08	2.54837921519222e-06	2.28332222915092e-06	RFC3/DNA2/POLQ/MCM8/DSCC1/WRNIP1/RFC5/MCM4/MCM3/RAD51/RFC4/MCM2/MCM6	13
GO:0003684	MF	GO:0003684	damaged DNA binding	23/1750	68/18410	3.18643458657704e-08	3.21192606326966e-06	2.87785355292958e-06	ERCC5/WRN/MSH6/MSH2/DCLRE1C/BRCA1/POLH/POLQ/RAD18/BLM/DCLRE1A/REV1/SMC6/NEIL3/RBBP8/TP53BP1/POLK/UNG/APEX1/FEN1/EP300/PCNA/RECQL4	23
GO:0008017	MF	GO:0008017	microtubule binding	53/1750	272/18410	3.24447912972518e-07	2.97312269342089e-05	2.66388812756383e-05	KIF20B/MAP7D3/CEP295/CCDC88A/KRIT1/TUBGCP5/DNM1L/ALMS1/HAUS6/CETN3/KATNAL1/CLASP2/CENPF/STRBP/LRPPRC/MACF1/RCC2/KIF11/CAMSAP1/KIF14/OPA1/HOOK3/CENPE/CEP350/KIF15/DNM1/SKA2/CKAP5/CEP295NL/CEP57/KIF2A/PRC1/KIF18A/MAP10/CLIP2/KIF23/MAP1A/KIF18B/KIF20A/RACGAP1/KIF4A/REEP3/KIF2C/SPAG5/TPX2/GTSE1/KIFC1/KIF5B/NUSAP1/KIF26B/SKA1/DLGAP5/SPC24	53
GO:0015631	MF	GO:0015631	tubulin binding	66/1750	376/18410	6.99394099434255e-07	5.87491043524774e-05	5.26386085363676e-05	CENPJ/KIF20B/EFHC1/MAP7D3/CEP295/APPL1/CCDC88A/KRIT1/BRCA2/TUBGCP5/DNM1L/BRCA1/ALMS1/HAUS6/CETN3/PHF6/KATNAL1/CLASP2/INO80/CENPF/CEP70/STRBP/LRPPRC/TBCE/MACF1/RCC2/KIF11/CAMSAP1/KIF14/OPA1/HOOK3/CENPE/ADNP/CEP350/KIF15/SMC3/DNM1/SKA2/CKAP5/CEP295NL/CEP57/KIF2A/PRC1/KIF18A/MAP10/CLIP2/STMN1/KIF23/MAP1A/KIF18B/KIF20A/TAOK1/RACGAP1/KIF4A/REEP3/KIF2C/SPAG5/TPX2/GTSE1/KIFC1/KIF5B/NUSAP1/KIF26B/SKA1/DL…	66
GO:0003712	MF	GO:0003712	transcription coregulator activity	79/1750	497/18410	3.43551730191873e-06	0.000261444279330647	0.000234251453284978	CENPJ/TRIM24/UBE3A/ARID1B/CASP8AP2/TADA1/KAT6B/ZMYND8/MED1/DNMT3B/CCAR1/TFB2M/ZNF451/BRCA1/BCOR/TRIP11/TRRAP/SMARCA2/MIER3/TCERG1/SCAI/URI1/EZH2/NCOR1/LCOR/SMARCC1/MYSM1/MED14/MED21/PPRC1/ARID1A/NRIP1/CNOT6/NCOA7/HCFC1/MTDH/RRP1B/PSIP1/ZMYND11/NUCKS1/SPEN/KMT2C/LIMD1/ZMIZ1/TOB2/SLC30A9/GMNN/PHF10/RBBP8/TRIP13/SFR1/RBM14/TP53BP1/ABL1/SIRT1/MED13/APEX1/ATF7IP2/KMT2D/MED13L/NAB1/BTAF1/MED23/BCLAF1/A…	79
GO:0043021	MF	GO:0043021	ribonucleoprotein complex binding	33/1750	150/18410	3.63117054625899e-06	0.000261444279330647	0.000234251453284978	CBX5/DHX33/GUF1/CPSF6/WDR12/NAA15/MTOR/SNRPD1/PHF6/DNAJC2/MTIF2/NAA16/LTN1/LARP1/XPO5/NEMF/EZH2/PRMT3/GEMIN5/PTCD3/ABCE1/SECISBP2L/GEMIN4/SRP72/NMD3/NOLC1/UNK/CKAP5/IMPACT/UNG/SNRPG/GCN1/SRP9	33
GO:0016796	MF	GO:0016796	exonuclease activity, active with either ribo- or deoxyribonucleic acids and producing 5'-phosphomonoesters	18/1750	59/18410	5.31480234822229e-06	0.000357154717800538	0.000320007046650858	DCLRE1C/DIS3L/PDE12/MRE11/PNPT1/ANGEL2/EXOSC2/DCLRE1A/DIS3/CNOT6/ANGEL1/EXO1/APEX1/POLE/FEN1/PAN3/NOCT/PLD4	18
GO:0003887	MF	GO:0003887	DNA-directed DNA polymerase activity	11/1750	25/18410	7.01372302572797e-06	0.000441864550620862	0.000395906207636487	POLG2/REV3L/POLE2/PRIMPOL/POLH/POLQ/POLA1/REV1/POLK/POLE/DNTT	11
GO:0004527	MF	GO:0004527	exonuclease activity	21/1750	80/18410	1.25604304984596e-05	0.000744759643673372	0.000667297174469249	WRN/RAD50/FAN1/DCLRE1C/DIS3L/PDE12/MRE11/PNPT1/ANGEL2/EXOSC2/DCLRE1A/DIS3/CNOT6/ANGEL1/EXO1/APEX1/POLE/FEN1/PAN3/NOCT/PLD4	21
GO:0000400	MF	GO:0000400	four-way junction DNA binding	8/1750	17/18410	7.26837340740503e-05	0.00396929711924376	0.00355645042639009	WRN/MSH6/GEN1/MSH2/XRCC2/BLM/ABL1/HMGB3	8
GO:0034061	MF	GO:0034061	DNA polymerase activity	12/1750	36/18410	7.4818100461936e-05	0.00396929711924376	0.00355645042639009	POLG2/REV3L/POLE2/PRIMPOL/POLH/POLQ/POLA1/DKC1/REV1/POLK/POLE/DNTT	12
GO:0140030	MF	GO:0140030	modification-dependent protein binding	32/1750	166/18410	8.22806197235819e-05	0.00414694323406853	0.00371561956435965	TRIM24/MSH6/CBX5/SPIN4/ZMYND8/BPTF/SPIN1/FAN1/UHRF1/RAD18/IDE/ATRX/DNAJC2/NCAPD3/MBTD1/BRCC3/CBX2/KMT2A/ATAD2B/TAF1/BRD3/NCAPG2/MTF2/PHIP/YEATS4/ZMYND11/KDM4A/AGL/TP53BP1/JARID2/ZBTB1/ANKRD13B	32
GO:0004518	MF	GO:0004518	nuclease activity	37/1750	204/18410	9.23054284727399e-05	0.00443066056669152	0.00396982745010581	AGO3/ERCC5/WRN/RAD50/N4BP2/SETMAR/FAN1/GEN1/DCLRE1C/DIS3L/PDE12/MRE11/PNPT1/DNA2/G3BP1/ANGEL2/EXOSC2/RPP40/EME1/DROSHA/NYNRIN/DCLRE1A/DIS3/CNOT6/ANGEL1/EXO1/LACTB2/TSN/RBBP8/ZC3H12C/APEX1/POLE/FEN1/PAN3/NOCT/ANKLE1/PLD4	37
GO:0004520	MF	GO:0004520	endodeoxyribonuclease activity	12/1750	37/18410	0.000101215256994406	0.00463561346731481	0.00415346319439861	ERCC5/RAD50/SETMAR/FAN1/GEN1/DCLRE1C/MRE11/DNA2/EXO1/RBBP8/APEX1/FEN1	12
GO:0008408	MF	GO:0008408	3'-5' exonuclease activity	15/1750	54/18410	0.000106475153249802	0.00463561346731481	0.00415346319439861	WRN/RAD50/DIS3L/PDE12/MRE11/PNPT1/ANGEL2/EXOSC2/DIS3/CNOT6/ANGEL1/APEX1/POLE/PAN3/NOCT	15
GO:0140098	MF	GO:0140098	catalytic activity, acting on RNA	60/1750	388/18410	0.000110371749221781	0.00463561346731481	0.00415346319439861	AGO3/TYW3/POLR1B/POLR1A/DHX33/TARBP1/DARS2/DIS3L/PDE12/PNPT1/NARS2/PRIMPOL/TFB2M/TRMT13/TRNT1/NSUN4/G3BP1/BRIP1/ANGEL2/SEPSECS/METTL16/TRMT11/WDR4/EXOSC2/DIMT1/RPP40/DTD2/DHX15/MARS2/DROSHA/POLR2D/POLR3D/NYNRIN/TRMT61B/NSUN6/CDKAL1/LARS2/MED21/PRIM1/DIS3/CNOT6/TGS1/FTO/ANGEL1/THUMPD2/DDX31/EXO1/FARSB/RPAP1/LACTB2/DDX10/DHX32/ZC3H12C/APEX1/FEN1/PAN3/DDX21/POLR2K/NOCT/TRMT10C	60
GO:0008022	MF	GO:0008022	protein C-terminus binding	33/1750	179/18410	0.000156886506191128	0.00632566392962628	0.00566773146576791	EFHC1/MSH2/BRCA2/MRE11/ITGB3BP/DLG1/CEP135/CENPF/HSPG2/TOP2B/VPS36/TOPBP1/MKI67/GPSM2/YEATS4/SHANK3/MAD2L1/CD2AP/HESX1/ATP1B1/TOP2A/ABL1/SIRT1/RAD51/TCF4/MDC1/PRRC2C/EP300/PCNA/CIITA/SHANK1/ECM1/CDC20	33
GO:0003713	MF	GO:0003713	transcription coactivator activity	44/1750	266/18410	0.000195849471912231	0.00759293337259725	0.00680319218221433	CENPJ/TRIM24/UBE3A/ARID1B/TADA1/MED1/CCAR1/BRCA1/TRIP11/SMARCA2/TCERG1/SMARCC1/MYSM1/MED14/MED21/PPRC1/ARID1A/NRIP1/CNOT6/NCOA7/HCFC1/MTDH/RRP1B/NUCKS1/KMT2C/ZMIZ1/SLC30A9/SFR1/RBM14/ABL1/SIRT1/MED13/APEX1/KMT2D/MED23/EP300/TAF9/CEBPZ/CIITA/JUP/MAGED1/SERTAD2/RBPMS/MAML3	44
GO:0004536	MF	GO:0004536	deoxyribonuclease activity	15/1750	57/18410	0.000206577246642402	0.00771221720798301	0.00691006930289205	ERCC5/RAD50/SETMAR/FAN1/GEN1/DCLRE1C/MRE11/DNA2/DCLRE1A/EXO1/RBBP8/APEX1/POLE/FEN1/PLD4	15
GO:0032404	MF	GO:0032404	mismatch repair complex binding	6/1750	11/18410	0.000221780025896332	0.00798408093226795	0.00715365647440048	WRN/MSH6/MSH2/ATR/MCM8/PCNA	6
GO:0034212	MF	GO:0034212	peptide N-acetyltransferase activity	13/1750	46/18410	0.000251160915303601	0.00864618743684877	0.00774689726484571	GTF3C4/KAT6B/NAA25/BRCA2/NAA15/NAA16/ATAT1/NAA30/TAF1/NAA20/ATF2/EP300/TAF9	13
GO:0140296	MF	GO:0140296	general transcription initiation factor binding	14/1750	52/18410	0.000257327007049071	0.00864618743684877	0.00774689726484571	BDP1/MTOR/ZNHIT6/CAND1/TAF1/TBP/TAF1B/NOLC1/TP53/NOP58/RPTOR/TCF4/BTAF1/AHR	14
GO:0140297	MF	GO:0140297	DNA-binding transcription factor binding	68/1750	470/18410	0.000299728364603801	0.00974600617808488	0.00873232383124146	TRIM24/CBX5/KAT6B/ZMYND8/DHX33/MED1/GTF2I/LATS1/TCF12/PPARA/HDAC8/BCOR/RUNX2/REST/NFYB/CENPF/IKZF4/TCERG1/TXLNG/NCOR1/LCOR/TAF4B/TAF1/TBP/MED14/PDCD11/ARID1A/HMGN3/NRIP1/NCOA7/HCFC1/MTDH/NCAPG2/PURA/GATA2/NUCKS1/SPEN/TOB2/SLC30A9/GMNN/DCAF1/MEF2C/RBBP8/TP53/SETD1A/NLK/TP53BP1/SIRT1/FLT3/UHRF2/MED13/APEX1/BCL2/CD34/ATF2/MYC/EP300/PARP1/ZBTB8A/PCNA/TAF9/RNF6/CIITA/PRKDC/AHR/RB1/COMMD6/NR4A2	68
GO:0140036	MF	GO:0140036	ubiquitin-dependent protein binding	6/1750	12/18410	0.000407866397162976	0.0128477915106337	0.0115114923936129	FAN1/IDE/DNAJC2/TP53BP1/JARID2/ANKRD13B	6
GO:0003777	MF	GO:0003777	microtubule motor activity	16/1750	67/18410	0.000428972836968702	0.0131031702928622	0.0117403092223013	KIF20B/KIF11/KIF14/CENPE/KIF15/SMC3/DYNC1H1/KIF2A/KIF18A/KIF23/KIF18B/KIF20A/KIF4A/KIF2C/KIFC1/KIF5B	16
GO:0001098	MF	GO:0001098	basal transcription machinery binding	17/1750	74/18410	0.000467693081101222	0.0134695607357152	0.0120685913860105	ELP4/ZNF326/ERCC5/WDR43/RPRD2/ZNHIT6/ELP2/LEO1/URI1/TAF1/TBP/NOLC1/MIR16-1/TP53/NOP58/TCF4/AHR	17
GO:0001099	MF	GO:0001099	basal RNA polymerase II transcription machinery binding	17/1750	74/18410	0.000467693081101222	0.0134695607357152	0.0120685913860105	ELP4/ZNF326/ERCC5/WDR43/RPRD2/ZNHIT6/ELP2/LEO1/URI1/TAF1/TBP/NOLC1/MIR16-1/TP53/NOP58/TCF4/AHR	17
GO:0004519	MF	GO:0004519	endonuclease activity	24/1750	124/18410	0.000570237246665337	0.0155649514189692	0.0139460404317831	AGO3/ERCC5/RAD50/N4BP2/SETMAR/FAN1/GEN1/DCLRE1C/MRE11/DNA2/G3BP1/RPP40/EME1/DROSHA/NYNRIN/DIS3/EXO1/LACTB2/TSN/RBBP8/ZC3H12C/APEX1/FEN1/ANKLE1	24
GO:0008574	MF	GO:0008574	plus-end-directed microtubule motor activity	7/1750	17/18410	0.000571332542164543	0.0155649514189692	0.0139460404317831	KIF20B/KIF11/KIF14/CENPE/KIF18A/KIF18B/KIF5B	7
GO:0016538	MF	GO:0016538	cyclin-dependent protein serine/threonine kinase regulator activity	13/1750	50/18410	0.000611197896316889	0.0160187688569593	0.0143526563066741	CCNJ/CCNE2/CCNC/CCNA2/CCNE1/CCNT2/CCNB1/CCNB2/CKS1B/CCNG1/CCND2/CKS2/CCNA1	13
GO:0070182	MF	GO:0070182	DNA polymerase binding	8/1750	22/18410	0.000619773795060925	0.0160187688569593	0.0143526563066741	POLG2/FANCD2/CDK2AP1/FANCI/NAT10/RAD51/PCNA/CDT1	8
GO:0016741	MF	GO:0016741	transferase activity, transferring one-carbon groups	37/1750	225/18410	0.000679612374256344	0.0171262318312599	0.0153449320292617	SUV39H2/SETDB2/TYW3/TARBP1/SETMAR/MTR/ASH1L/DNMT3B/CARNMT1/TFB2M/TRMT13/NSUN4/METTL16/TRMT11/WDR4/DIMT1/CAD/EZH2/NSD2/KMT2A/PRMT3/TRMT61B/NSUN6/PRMT6/GART/TGS1/THUMPD2/PRDM11/KMT2C/PCMTD2/SETD1A/EEF1AKMT1/KMT2D/PRDM8/TYMS/TRMT10C/DNMT1	37
GO:0017056	MF	GO:0017056	structural constituent of nuclear pore	9/1750	28/18410	0.000804203345992371	0.0190395311401244	0.0170592290290589	NDC1/NUP155/NUP160/NUP107/UPF3B/NUP54/NUP205/NUP93/NUP188	9
GO:0008757	MF	GO:0008757	S-adenosylmethionine-dependent methyltransferase activity	28/1750	157/18410	0.000821557966069132	0.0190395311401244	0.0170592290290589	SUV39H2/SETDB2/TARBP1/SETMAR/ASH1L/DNMT3B/CARNMT1/TFB2M/NSUN4/METTL16/TRMT11/WDR4/DIMT1/EZH2/NSD2/KMT2A/PRMT3/TRMT61B/NSUN6/PRMT6/THUMPD2/KMT2C/PCMTD2/SETD1A/EEF1AKMT1/KMT2D/TRMT10C/DNMT1	28
GO:0008409	MF	GO:0008409	5'-3' exonuclease activity	7/1750	18/18410	0.000858583712733125	0.0190395311401244	0.0170592290290589	FAN1/DCLRE1C/MRE11/DCLRE1A/EXO1/FEN1/PLD4	7
GO:0070577	MF	GO:0070577	lysine-acetylated histone binding	8/1750	23/18410	0.000871717080830905	0.0190395311401244	0.0170592290290589	TRIM24/ZMYND8/KMT2A/ATAD2B/TAF1/BRD3/PHIP/YEATS4	8
GO:0140033	MF	GO:0140033	acetylation-dependent protein binding	8/1750	23/18410	0.000871717080830905	0.0190395311401244	0.0170592290290589	TRIM24/ZMYND8/KMT2A/ATAD2B/TAF1/BRD3/PHIP/YEATS4	8
GO:0035064	MF	GO:0035064	methylated histone binding	17/1750	78/18410	0.000887755916255803	0.0190395311401244	0.0170592290290589	MSH6/CBX5/SPIN4/ZMYND8/BPTF/SPIN1/UHRF1/ATRX/NCAPD3/MBTD1/CBX2/TAF1/NCAPG2/MTF2/ZMYND11/KDM4A/TP53BP1	17
GO:0140034	MF	GO:0140034	methylation-dependent protein binding	17/1750	78/18410	0.000887755916255803	0.0190395311401244	0.0170592290290589	MSH6/CBX5/SPIN4/ZMYND8/BPTF/SPIN1/UHRF1/ATRX/NCAPD3/MBTD1/CBX2/TAF1/NCAPG2/MTF2/ZMYND11/KDM4A/TP53BP1	17
GO:0008080	MF	GO:0008080	N-acetyltransferase activity	15/1750	65/18410	0.000940370582350599	0.0197477822293626	0.0176938149047547	GTF3C4/KAT6B/NAA25/BRCA2/NAA15/NAA16/GNPNAT1/ATAT1/NAA30/TAF1/NAT10/NAA20/ATF2/EP300/TAF9	15
GO:0008168	MF	GO:0008168	methyltransferase activity	35/1750	214/18410	0.00103174482073881	0.0212244648837699	0.0190169077592675	SUV39H2/SETDB2/TYW3/TARBP1/SETMAR/MTR/ASH1L/DNMT3B/CARNMT1/TFB2M/TRMT13/NSUN4/METTL16/TRMT11/WDR4/DIMT1/EZH2/NSD2/KMT2A/PRMT3/TRMT61B/NSUN6/PRMT6/TGS1/THUMPD2/PRDM11/KMT2C/PCMTD2/SETD1A/EEF1AKMT1/KMT2D/PRDM8/TYMS/TRMT10C/DNMT1	35
GO:0140035	MF	GO:0140035	ubiquitination-like modification-dependent protein binding	6/1750	14/18410	0.00112139309742713	0.0219849089552875	0.0196982580238479	FAN1/IDE/DNAJC2/TP53BP1/JARID2/ANKRD13B	6
GO:0070063	MF	GO:0070063	RNA polymerase binding	16/1750	73/18410	0.00116677330534165	0.0219849089552875	0.0196982580238479	ELP4/ZNF326/ERCC5/RPAP2/WDR43/RPRD2/BRCA1/ELP2/TCERG1/LEO1/URI1/MIR16-1/RRN3/NEDD4/CCNT2/RRN3P2	16
GO:0000175	MF	GO:0000175	3'-5'-exoribonuclease activity	10/1750	35/18410	0.00116847751655071	0.0219849089552875	0.0196982580238479	DIS3L/PDE12/PNPT1/ANGEL2/EXOSC2/DIS3/CNOT6/ANGEL1/PAN3/NOCT	10
GO:0001091	MF	GO:0001091	RNA polymerase II general transcription initiation factor binding	8/1750	24/18410	0.00119957340529843	0.0219849089552875	0.0196982580238479	ZNHIT6/TAF1/TBP/NOLC1/TP53/NOP58/TCF4/AHR	8
GO:0004529	MF	GO:0004529	exodeoxyribonuclease activity	8/1750	24/18410	0.00119957340529843	0.0219849089552875	0.0196982580238479	DCLRE1C/MRE11/DCLRE1A/EXO1/APEX1/POLE/FEN1/PLD4	8
GO:0016895	MF	GO:0016895	exodeoxyribonuclease activity, producing 5'-phosphomonoesters	8/1750	24/18410	0.00119957340529843	0.0219849089552875	0.0196982580238479	DCLRE1C/MRE11/DCLRE1A/EXO1/APEX1/POLE/FEN1/PLD4	8
GO:0030627	MF	GO:0030627	pre-mRNA 5'-splice site binding	7/1750	19/18410	0.00124862650895944	0.0224540204960196	0.0201185772614712	RNVU1-4/RNVU1-3/RNU4ATAC/RNU11/RNVU1-19/RNVU1-6/RNVU1-15	7
GO:0000014	MF	GO:0000014	single-stranded DNA endodeoxyribonuclease activity	5/1750	10/18410	0.00129199721108049	0.0224540204960196	0.0201185772614712	RAD50/SETMAR/DCLRE1C/MRE11/RBBP8	5
GO:0032356	MF	GO:0032356	oxidized DNA binding	5/1750	10/18410	0.00129199721108049	0.0224540204960196	0.0201185772614712	WRN/MSH6/MSH2/BLM/RECQL4	5
GO:0001228	MF	GO:0001228	DNA-binding transcription activator activity, RNA polymerase II-specific	64/1750	462/18410	0.00138077589087412	0.022777433004978	0.0204083516272672	ZBED4/SOX4/MYB/ZNF808/CREB3L2/ZNF629/GTF2I/ZNF43/TCF12/ZNF850/ZNF91/PPARA/USF3/SOX12/ZFP62/ZNF782/RFXAP/RREB1/RUNX1/RUNX2/NFYB/ZNF33B/ZNF544/TFEC/ERG/CREB3L4/FOSB/ZNF780B/PLAGL1/ELK4/ZNF639/NFAT5/ZNF175/TFDP2/GATA2/NFIC/MEF2C/ZNF107/TP53/MYCN/TFCP2/ZFX/WT1/TCF4/EGR1/ZNF493/ATF2/FOXJ3/MYC/NFATC3/ZNF770/ZNF445/ZNF292/ZNF721/SMAD1/HOXA5/HOXA10/MEIS1/ZNF521/HOXB3/KLF10/FOSL1/MYBL2/NR4A2	64
GO:0016407	MF	GO:0016407	acetyltransferase activity	18/1750	88/18410	0.00138567731612994	0.022777433004978	0.0204083516272672	GTF3C4/KAT6B/NAA25/BRCA2/NAA15/DLAT/CASD1/NAA16/GNPNAT1/ATAT1/NAA30/TAF1/NAT10/FASN/NAA20/ATF2/EP300/TAF9	18
GO:0140142	MF	GO:0140142	nucleocytoplasmic carrier activity	9/1750	30/18410	0.00139941195417055	0.022777433004978	0.0204083516272672	XPO4/KPNA5/IPO9/XPO5/CSE1L/IPO5/RANBP6/XPO1/KPNA2	9
GO:0016879	MF	GO:0016879	ligase activity, forming carbon-nitrogen bonds	12/1750	48/18410	0.00142335622778549	0.022777433004978	0.0204083516272672	MCCC1/PAICS/CTPS2/PFAS/TTL/CAD/RIMKLB/GMPS/GART/MTHFD1L/MTHFD1/CTPS1	12
GO:0016779	MF	GO:0016779	nucleotidyltransferase activity	24/1750	132/18410	0.00142358956281112	0.022777433004978	0.0204083516272672	POLG2/REV3L/POLR1B/POLR1A/POLE2/PNPT1/PRIMPOL/TRNT1/POLH/POLQ/POLA1/POLR2D/POLR3D/DKC1/MED21/PRIM1/REV1/RPAP1/ABL1/POLK/POLE/POLR2K/NMNAT3/DNTT	24
GO:0001216	MF	GO:0001216	DNA-binding transcription activator activity	64/1750	466/18410	0.0017105774510135	0.0266653545693293	0.0238918903722687	ZBED4/SOX4/MYB/ZNF808/CREB3L2/ZNF629/GTF2I/ZNF43/TCF12/ZNF850/ZNF91/PPARA/USF3/SOX12/ZFP62/ZNF782/RFXAP/RREB1/RUNX1/RUNX2/NFYB/ZNF33B/ZNF544/TFEC/ERG/CREB3L4/FOSB/ZNF780B/PLAGL1/ELK4/ZNF639/NFAT5/ZNF175/TFDP2/GATA2/NFIC/MEF2C/ZNF107/TP53/MYCN/TFCP2/ZFX/WT1/TCF4/EGR1/ZNF493/ATF2/FOXJ3/MYC/NFATC3/ZNF770/ZNF445/ZNF292/ZNF721/SMAD1/HOXA5/HOXA10/MEIS1/ZNF521/HOXB3/KLF10/FOSL1/MYBL2/NR4A2	64
GO:0016888	MF	GO:0016888	endodeoxyribonuclease activity, producing 5'-phosphomonoesters	6/1750	15/18410	0.0017194921101254	0.0266653545693293	0.0238918903722687	FAN1/GEN1/DNA2/EXO1/APEX1/FEN1	6
GO:0042162	MF	GO:0042162	telomeric DNA binding	10/1750	37/18410	0.00186009725126338	0.0284087580192952	0.0254539623857094	HMBOX1/WRN/RAD50/BLM/UPF2/PURA/ZBTB10/TP53BP1/APEX1/SMG1	10
GO:0004596	MF	GO:0004596	peptide alpha-N-acetyltransferase activity	5/1750	11/18410	0.00218384486540062	0.0328554570794601	0.0294381601651804	NAA25/NAA15/NAA16/NAA30/NAA20	5
GO:0030515	MF	GO:0030515	snoRNA binding	9/1750	32/18410	0.00230573440159923	0.0337840144095958	0.0302701382241366	HEATR1/TSR1/WDR3/DKC1/NOLC1/NOP58/BYSL/DDX21/PRKDC	9
GO:0016896	MF	GO:0016896	exoribonuclease activity, producing 5'-phosphomonoesters	10/1750	38/18410	0.00231259622446638	0.0337840144095958	0.0302701382241366	DIS3L/PDE12/PNPT1/ANGEL2/EXOSC2/DIS3/CNOT6/ANGEL1/PAN3/NOCT	10
GO:0003688	MF	GO:0003688	DNA replication origin binding	6/1750	16/18410	0.0025315834387831	0.0364548015184766	0.0326631366988857	POLA1/MCM10/CDC45/CDC6/ORC1/MCM2	6
GO:0008173	MF	GO:0008173	RNA methyltransferase activity	14/1750	65/18410	0.00275150616425949	0.0390636368108953	0.0350006269671556	TYW3/TARBP1/TFB2M/TRMT13/NSUN4/METTL16/TRMT11/WDR4/DIMT1/TRMT61B/NSUN6/TGS1/THUMPD2/TRMT10C	14
GO:0008175	MF	GO:0008175	tRNA methyltransferase activity	9/1750	33/18410	0.00290694841280114	0.040697277779216	0.0364643528974178	TYW3/TARBP1/TRMT13/TRMT11/WDR4/TRMT61B/NSUN6/THUMPD2/TRMT10C	9
GO:0004532	MF	GO:0004532	exoribonuclease activity	10/1750	40/18410	0.00348108342941064	0.0480675629704922	0.0430680545412304	DIS3L/PDE12/PNPT1/ANGEL2/EXOSC2/DIS3/CNOT6/ANGEL1/PAN3/NOCT	10
GO:0042800	MF	GO:0042800	histone methyltransferase activity (H3-K4 specific)	6/1750	17/18410	0.00360081120057503	0.0490488877051302	0.0439473116656242	SETMAR/ASH1L/KMT2A/KMT2C/SETD1A/KMT2D	6
