# Supplementary material for: Identification of hub genes and potential molecular mechanisms related to drug sensitivity in acute myeloid leukemia based on machine learning
Source: Front Pharmacol. 2024 Apr 8;15:1359832. doi: 10.3389/fphar.2024.1359832 (PMC11033397; doi:10.3389/fphar.2024.1359832)
Supplement: Supplementary file 1 [file DataSheet1.zip › Additional files/Supplementary table 5.csv]

	ID	Description	GeneRatio	BgRatio	pvalue	p.adjust	qvalue	geneID	Count
hsa04062	hsa04062	Chemokine signaling pathway	102/2284	192/8521	5.04128054838858e-15	5.04128054838858e-15	9.65803220849181e-13	CXCR1/ARRB2/GNB2/PIK3R2/CXCL16/CXCR2/RAC2/NCF1/PRKACA/GRK5/RAF1/GRK6/PIK3R5/NFKBIB/MAPK3/GNAI2/HCK/IKBKG/PXN/FGR/CCR6/GNB1/GSK3A/STAT3/WAS/VAV1/PF4/GNG10/RHOA/AKT2/STAT5B/GNG2/PAK1/CXCL1/PREX1/CXCR5/GNG5/GRK2/RELA/AKT1/BAD/ADCY4/PTK2B/PLCG2/CCL5/GNGT2/RASGRP2/CX3CL1/JAK3/LYN/CDC42/CXCL5/PRKCZ/CCR1/CXCL6/DOCK2/PPBP/PF4V1/CCL4/GNG8/CCL7/ITK/GNG11/CCR3/PRKCD/CCL21/CCR7/CCL16/CXCL14/CCL19/CCL17/PLCB2…	102
hsa04145	hsa04145	Phagosome	84/2284	152/8521	7.23303679854047e-14	7.23303679854047e-14	6.34957617831494e-12	HLA-B/ATP6V0C/HLA-A/FCGR3B/HLA-C/HLA-E/TUBA4A/HLA-F/ATP6V0D1/TCIRG1/FCGR3A/NCF1/NCF2/ATP6V1E1/FCGR2A/TAP1/HGS/ATP6V0B/LAMP1/CORO1A/RAB5C/FCAR/CYBA/ITGB2/CD14/FCGR2B/NCF4/ITGAM/ATP6V1B2/CLEC7A/ATP6V0A1/ATP6V1F/RILP/ATP6AP1/CTSS/ATP6V0E1/ACTB/HLA-G/C1R/TLR2/TUBB3/RAB7A/VAMP3/MARCO/ATP6V0E2/DYNC1LI1/TAP2/TUBB1/SEC61G/HLA-DOB/FCGR1A/HLA-DMB/SFTPD/ATP6V1D/ITGB5/SFTPA2/RAC1/MSR1/C3/CTSL/RAB5B/SEC61B/SF…	84
hsa04380	hsa04380	Osteoclast differentiation	74/2284	128/8521	9.9430176418668e-14	9.9430176418668e-14	6.34957617831494e-12	FCGR3B/IRF9/LILRB3/PIK3R2/LILRA6/FCGR3A/NCF1/LILRA5/MAPK13/NCF2/FCGR2A/MAPK3/NFKB2/IKBKG/TYROBP/LILRB2/SPI1/MAP2K7/CYBA/LCP2/FCGR2B/RELB/NCF4/TGFB1/SOCS3/LCK/SIRPB1/AKT2/IFNGR2/LILRB1/TYK2/SQSTM1/RELA/ACP5/AKT1/OSCAR/LILRA4/LILRA2/SOCS1/IFNAR2/PLCG2/IFNGR1/JUNB/IL1R1/PPP3R1/LILRB5/JAK1/LILRA1/FCGR1A/LILRB4/FYN/SIRPG/TNFRSF1A/MAP3K14/RAC1/CAMK4/PIK3CD/MAP2K6/GRB2/SIRPA/NFKBIA/FOSL2/ITGB3/FHL2/PPAR…	74
hsa04640	hsa04640	Hematopoietic cell lineage	60/2284	99/8521	1.30642452869034e-12	1.30642452869034e-12	6.25708590056952e-11	IL4R/CD37/CSF3R/CD55/IL1R2/CD14/CD3E/ITGAM/MME/ANPEP/GP9/FLT3LG/CD7/CD2/CD8B/CR1/CD59/ITGA3/IL1R1/CD22/EPOR/CD24/HLA-DOB/FCGR1A/HLA-DMB/CD8A/IL6/CD1A/ITGA2B/GP5/CD3D/CD1B/EPO/CSF2RA/CD3G/CR2/IL7R/CD5/MS4A1/CD19/CSF3/ITGB3/ITGA5/FCER2/CR1L/CD1D/HLA-DPA1/CD1C/TNF/HLA-DQB1/CSF1/HLA-DRB1/HLA-DQA1/IL6R/CD9/CD1E/CD4/IL1B/CD36/HLA-DQA2	60
hsa04061	hsa04061	Viral protein interaction with cytokine and cytokine receptor	60/2284	100/8521	2.42175344651297e-12	2.42175344651297e-12	9.279139521376e-11	CXCR1/TNFRSF14/CXCR2/IL18RAP/TNFRSF10C/TNFRSF1B/IL2RG/IL10RA/CCR6/PF4/LTA/CXCL1/CXCR5/TNFSF14/LTBR/CCL5/CX3CL1/IL24/CXCL5/IL18R1/CCR1/CXCL6/PPBP/PF4V1/CCL4/CCL7/IL6/CCR3/CCL21/CCR7/CCL16/CXCL14/CCL19/CCL17/TNFRSF1A/CCR4/CXCR4/CCL20/IL10/CCL14/CXCL9/IL10RB/IL2RB/TNFSF10/CCL2/CXCR3/XCL1/XCL2/TNF/CCL4L2/CCL3/CCR5/CCL18/CSF1/CCL24/IL6R/CCL3L3/CXCL10/CCR2/CXCL8	60
hsa05132	hsa05132	Salmonella infection	117/2284	249/8521	3.65736924246475e-12	3.65736924246475e-12	1.13612550764378e-10	TUBA4A/ARPC4/DNM2/MAP2K2/MAP2K3/MAPK13/RAF1/TRADD/CYTH1/GSDMD/MAPK3/IKBKG/BAX/CASP4/RHOG/CYTH4/VPS16/ARF1/RAB5C/MAP2K7/DCTN2/STX10/EXOC7/ARPC2/CD14/CYFIP2/MYL12A/ARL8A/MLKL/ACTR1A/RHOA/AKT2/PAK1/RIPK3/CASP1/PYCARD/PFN1/MYL12B/RELA/DCTN1/RILP/ARPC3/ARPC1B/AKT1/ARPC5/ACTB/MYL9/BRK1/S100A10/DCTN3/MYD88/TLR2/TUBB3/RAB7A/PKN1/CDC42/MYL7/PLEKHM1/ANXA2/CYTH2/TLR9/DYNC1LI1/KIF5C/TUBB1/VPS33A/PTPRC/RRAS/S…	117
hsa05144	hsa05144	Malaria	37/2284	50/8521	4.15122781639075e-12	4.15122781639075e-12	1.13612550764378e-10	HBA1/HBA2/HBB/ITGB2/KLRK1/TGFB1/GYPC/MYD88/TLR2/CR1/TLR9/CD81/CD40/ICAM1/ITGAL/IL6/SDC2/IL10/CD40LG/ACKR1/CSF3/THBS1/KLRB1/PECAM1/SELP/CCL2/TLR4/THBS3/CR1L/GYPB/TNF/LRP1/IFNG/IL1B/CD36/VCAM1/CXCL8	37
hsa04610	hsa04610	Complement and coagulation cascades	52/2284	86/8521	4.70510267740701e-11	4.70510267740701e-11	1.09241689060318e-09	C5AR1/ITGAX/SERPINA1/CD55/ITGB2/THBD/ITGAM/F5/PLAUR/C1R/SERPINA5/CR1/CD59/KLKB1/BDKRB1/C6/F12/PLG/CLU/C8A/F9/C3AR1/CFHR3/C8B/C1QB/C9/C1QA/CFHR1/CFHR2/F10/F2RL3/CR2/C4BPB/PLAT/C3/C4BPA/FGA/SERPINC1/C1QC/PROS1/FGB/C2/FGG/CR1L/C7/VSIG4/CFI/SERPINE2/KNG1/C1S/CFB/SERPINB2	52
hsa05152	hsa05152	Tuberculosis	89/2284	180/8521	5.13195846959185e-11	5.13195846959185e-11	1.09241689060318e-09	ATP6V0C/FCGR3B/ATP6V0D1/TCIRG1/CEBPB/FCGR3A/MAPK13/RAF1/TRADD/LSP1/FCGR2A/ITGAX/CTSD/MAPK3/CALM1/BAX/RFXANK/ATP6V0B/LAMP1/CORO1A/IL10RA/RAB5C/ITGB2/FCER1G/CD14/FCGR2B/TGFB1/CLEC4E/ITGAM/CAMP/RHOA/AKT2/IFNGR2/CLEC7A/BID/RELA/ATP6V0A1/ATP6AP1/AKT1/BAD/CALM3/CTSS/CALM2/CALML5/MYD88/IFNGR1/NFYC/TLR2/RAB7A/PLK3/CR1/TLR9/SPHK1/VDR/PPP3R1/NOD2/JAK1/CALML4/HLA-DOB/FCGR1A/HLA-DMB/IL6/CALML6/TNFRSF1A/IRAK1…	89
hsa05133	hsa05133	Pertussis	47/2284	76/8521	1.34036612239384e-10	1.34036612239384e-10	2.56785930816505e-09	MAPK13/MAPK3/GNAI2/CALM1/TICAM2/ITGB2/IRF3/CD14/IRF1/CFL1/ITGAM/RHOA/CASP1/PYCARD/RELA/CALM3/CALM2/CALML5/MYD88/C1R/CXCL5/CXCL6/CALML4/IL6/C1QB/C1QA/CALML6/IRAK1/SFTPA2/C4BPB/C3/IL10/C4BPA/SFTPA1/C1QC/GNAI3/C2/ITGA5/LY96/TLR4/TICAM1/TNF/NLRP3/C1S/MAPK14/IL1B/CXCL8	47
hsa04060	hsa04060	Cytokine-cytokine receptor interaction	129/2284	297/8521	2.37172164519172e-10	2.37172164519172e-10	4.13065396578845e-09	CXCR1/TNFRSF14/LTB/CXCL16/CXCR2/IL18RAP/TNFRSF10C/TNFRSF6B/TNFRSF1B/IL4R/TNFSF12/IL32/CSF3R/IL2RG/IL10RA/CCR6/IL1RN/TNFSF13/IL1R2/RELT/TNFRSF12A/IL16/TGFB1/PF4/LTA/RELL2/TNFRSF9/IFNGR2/TNFRSF8/CXCL1/CXCR5/TNFSF14/IFNAR2/LTBR/CCL5/CD27/IFNGR1/CX3CL1/IL24/CXCL5/IL18R1/CCR1/IL1R1/CNTFR/CXCL6/PPBP/PF4V1/CD40/IL27/CCL4/EPOR/CCL7/OSM/TNFRSF13B/IL6/CCR3/CCL21/CCR7/CCL16/BMP6/CXCL14/IL21R/CCL19/CCL17/TNF…	129
hsa04612	hsa04612	Antigen processing and presentation	47/2284	78/8521	4.76680086790825e-10	4.76680086790825e-10	7.61015577157282e-09	IFI30/HLA-B/HLA-A/HSPA6/HLA-C/HLA-E/HLA-F/TAP1/PSME1/RFXANK/B2M/HSPA1A/CTSB/PSME2/CTSS/HSPA1L/HLA-G/NFYC/CD8B/TAP2/HLA-DOB/HLA-DMB/KLRC1/KLRC2/CD8A/TAPBP/KIR2DL4/KLRC3/KIR2DL3/KIR3DL1/KLRD1/KIR2DL1/KIR3DL2/CTSL/HSPA1B/KIR2DS4/HLA-DPA1/KLRC4/TNF/HLA-DQB1/HLA-DRB1/HLA-DQA1/LGMN/IFNG/CD4/CD74/HLA-DQA2	47
hsa05150	hsa05150	Staphylococcus aureus infection	54/2284	96/8521	8.97218454482986e-10	8.97218454482986e-10	1.3222166697644e-08	FCGR3B/FPR1/FCGR3A/C5AR1/FCGR2A/FPR2/FCAR/ITGB2/SELPLG/FCGR2B/ITGAM/CAMP/KRT23/DEFA3/KRT14/KRT15/C1R/KRT16/DEFB4B/KRT24/DEFB4A/DEFA4/ICAM1/PLG/ITGAL/HLA-DOB/FCGR1A/HLA-DMB/C3AR1/C1QB/C1QA/DEFA6/KRT10/KRT19/DEFA5/C3/IL10/C1QC/C2/FGG/SELP/KRT13/FPR3/HLA-DPA1/DEFA1/DEFA1B/CFI/HLA-DQB1/PTAFR/HLA-DRB1/C1S/HLA-DQA1/CFB/HLA-DQA2	54
hsa05171	hsa05171	Coronavirus disease - COVID-19	104/2284	232/8521	1.67978122993723e-09	1.67978122993723e-09	2.15025112994927e-08	IRF9/PIK3R2/MX2/C5AR1/MAPK13/FCGR2A/RPL10/NFKBIB/MAPK3/IKBKG/IRF3/STAT3/RPS28/RPS16/UBA52/RPLP2/RPL38/RPS15/RPL18/CASP1/TYK2/RPLP1/RELA/FAU/IFNAR2/PLCG2/RPL8/RPS9/MYD88/RPSA/C1R/TLR2/RPL19/TMPRSS2/RPL18A/MMP1/RPL17/C6/RPL36AL/JAK1/C8A/RPL13A/RPS11/RPS2/C3AR1/RPL13/C8B/IL6/RPS10/C1QB/RPL3L/C9/RPS13/C1QA/TNFRSF1A/MX1/IRAK1/ISG15/PIK3CD/RPL36/RPL28/C3/RPS27A/RPL24/FGA/TLR8/NFKBIA/ADAR/C1QC/CSF3/FGB/…	104
hsa05417	hsa05417	Lipid and atherosclerosis	98/2284	215/8521	1.68357574735039e-09	1.68357574735039e-09	2.15025112994927e-08	XBP1/HSPA6/MMP9/PIK3R2/ARHGEF1/MAP2K3/NCF1/MAPK13/NCF2/SOD2/RXRA/MAPK3/IKBKG/CALM1/BAX/MAP2K7/TICAM2/CYBA/IRF3/STAT3/VAV1/BCL2L1/CD14/IRF7/NCF4/HSPA1A/RHOA/AKT2/CASP1/CXCL1/PYCARD/BID/RELA/AKT1/BAD/CALM3/CALM2/CALML5/CCL5/MYD88/RXRB/CYP1A1/HSPA1L/LYN/TLR2/CDC42/MIB2/MMP1/ERO1A/PPP3R1/CD40/ICAM1/CYP2B6/ERN1/NFE2L2/CALML4/APOA4/IL6/CALML6/TNFRSF1A/IRAK1/PLCB2/RAC1/PIK3CD/MAP2K6/ABCG1/FASLG/CYP2C9/H…	98
hsa05169	hsa05169	Epstein-Barr virus infection	93/2284	202/8521	2.33917971316008e-09	2.33917971316008e-09	2.80085991970483e-08	HLA-B/HLA-A/HLA-C/HLA-E/HLA-F/IRF9/PSMD13/PIK3R2/MAP2K3/MAPK13/PSMC5/TRADD/TAP1/GADD45B/NFKBIB/CDKN1B/NFKB2/IKBKG/BAX/PSMC1/B2M/MAP2K7/IRF3/STAT3/PSMD4/CCND3/IRF7/RELB/CD3E/PSMC4/AKT2/TYK2/CIR1/BID/RELA/CD247/AKT1/PSMD8/IFNAR2/PLCG2/MYD88/HES1/PSMD3/HLA-G/PSMD6/JAK3/LYN/TLR2/ENTPD1/BCL2L11/TAP2/ADRM1/CD40/JAK1/ICAM1/ITGAL/HLA-DOB/HLA-DMB/IL6/TAPBP/GADD45G/GADD45A/MAP3K14/IRAK1/CD3D/RAC1/ISG15/PIK…	93
hsa04066	hsa04066	HIF-1 signaling pathway	58/2284	109/8521	3.77038815814432e-09	3.77038815814432e-09	4.24898232063323e-08	EGLN2/RPS6KB2/PIK3R2/MAP2K2/MKNK2/ALDOA/CDKN1B/MAPK3/HMOX1/PFKFB3/HK3/STAT3/AKT2/IFNGR2/ELOB/RELA/TIMP1/AKT1/PDHB/PGK1/LTBR/PLCG2/ALDOC/IFNGR1/MKNK1/PFKL/EDN1/INS/ENO1/LDHA/IL6/HK1/PIK3CD/EPO/SLC2A1/GAPDH/ERBB2/PFKM/IGF1R/RBX1/ENO2/VEGFA/CAMK2D/TLR4/EIF4E2/PLCG1/CYBB/EGLN1/HIF1A/ENO3/TEK/HK2/TF/ALDOB/CDKN1A/NPPA/IL6R/IFNG	58
hsa05167	hsa05167	Kaposi sarcoma-associated herpesvirus infection	89/2284	194/8521	6.43000285756375e-09	6.43000285756375e-09	6.84362877237779e-08	HLA-B/HLA-A/HLA-C/HLA-E/HLA-F/IRF9/GNB2/PIK3R2/MAP2K2/MAPK13/RAF1/TRADD/PIK3R5/BECN1/MAPK3/HCK/IKBKG/CALM1/BAX/UBC/GNB1/MAP2K7/MAP1LC3B/IRF3/STAT3/IRF7/UBA52/GNG10/AKT2/GNG2/CXCL1/PREX1/TYK2/GNG5/BID/RELA/AKT1/CALM3/CALM2/IFNAR2/PLCG2/CALML5/GNGT2/MAP1LC3A/IFNGR1/HLA-G/LYN/CCR1/PPP3R1/ATG3/JAK1/ICAM1/GNG8/CALML4/ZFP36/IL6/GNG11/CCR3/TCF7/CALML6/MAPKAPK2/TNFRSF1A/RAC1/CCR4/PIK3CD/GNG4/GNG12/MAP2K6…	89
hsa04659	hsa04659	Th17 cell differentiation	57/2284	108/8521	7.63705147691773e-09	7.63705147691773e-09	7.70051727866497e-08	LAT/MAPK13/IL4R/IL2RG/NFKBIB/RXRA/MAPK3/IKBKG/RARA/STAT3/STAT6/CD3E/TGFB1/LCK/IFNGR2/STAT5B/TYK2/RELA/CD247/RXRB/IFNGR1/JAK3/RORC/ZAP70/IL1R1/PPP3R1/JAK1/IL27/HLA-DOB/HLA-DMB/TBX21/IL6/IL21R/CD3D/IL12RB1/CD3G/EBI3/NFKBIE/NFKBIA/FOXP3/GATA3/IL2RB/PLCG1/HLA-DPA1/TGFBR2/HIF1A/HLA-DQB1/RORA/HLA-DRB1/HLA-DQA1/MAPK14/IL6R/IRF4/IFNG/CD4/IL1B/HLA-DQA2	57
hsa05235	hsa05235	PD-L1 expression and PD-1 checkpoint pathway in cancer	49/2284	89/8521	1.40891833787607e-08	1.40891833787607e-08	1.34959546049182e-07	CSNK2B/RPS6KB2/LAT/PIK3R2/MAP2K2/MAP2K3/MAPK13/RAF1/NFKBIB/MAPK3/IKBKG/TICAM2/STAT3/CD3E/LCK/PTPN6/AKT2/IFNGR2/RELA/CD247/AKT1/MYD88/IFNGR1/BATF/TLR2/ZAP70/MAP3K3/TLR9/PPP3R1/JAK1/CD274/CD3D/PIK3CD/CD3G/MAP2K6/BATF2/NFKBIE/NFKBIA/CD28/PDCD1/PTEN/TLR4/PLCG1/EML4/TICAM1/HIF1A/MAPK14/IFNG/CD4	49
hsa04144	hsa04144	Endocytosis	107/2284	250/8521	2.19384118468834e-08	2.19384118468834e-08	1.92312273806811e-07	CHMP4A/HLA-B/CXCR1/HLA-A/HSPA6/HLA-C/HLA-E/ACAP1/ARRB2/HLA-F/ARPC4/EHD1/CXCR2/RAB11FIP4/DNM2/CHMP2A/CHMP4B/GRK5/GRK6/CYTH1/VPS4A/IL2RG/HGS/ARF5/ARAP1/RAB11B/VPS28/CYTH4/IQSEC1/ARF1/RAB5C/AP2A1/SH3GLB2/CAPZB/ARPC2/VPS37B/AP2S1/CHMP1A/IGF2R/PLD2/HSPA1A/CLTB/ARAP3/WIPF1/AP2M1/FOLR3/BIN1/IST1/RHOA/VPS37C/SMAP2/PARD6A/GRK2/ARPC3/ARPC1B/ARFGAP1/SH3GL1/ARPC5/RAB31/HSPA1L/HLA-G/ZFYVE27/RAB7A/CDC42/RAB35/…	107
hsa05135	hsa05135	Yersinia infection	67/2284	137/8521	2.20842116624305e-08	2.20842116624305e-08	1.92312273806811e-07	LAT/ARPC4/PIK3R2/ARHGEF1/MAP2K2/MAP2K3/RAC2/MAPK13/FCGR2A/MEFV/MAPK3/IKBKG/RHOG/PXN/MAP2K7/IRF3/WAS/VAV1/ARPC2/LCP2/RPS6KA1/LCK/WIPF1/RHOA/AKT2/CASP1/PYCARD/RELA/ARPC3/ARPC1B/AKT1/PTK2B/ARPC5/ACTB/MYD88/PKN1/CDC42/ZAP70/LIMK1/CD8B/CD8A/IL6/IRAK1/RAC1/PIK3CD/MAP2K6/IL10/ACTR3/NLRC4/NFKBIA/ARHGEF12/ITGA5/CCL2/MAP2K4/TLR4/ELMO2/PLCG1/ARPC1A/TICAM1/TNF/NLRP3/SKAP2/MAPK14/CD4/IL1B/FN1/CXCL8	67
hsa05323	hsa05323	Rheumatoid arthritis	50/2284	93/8521	2.8672423637434e-08	2.8672423637434e-08	2.38827510389611e-07	ATP6V0C/ATP6V0D1/LTB/TCIRG1/ATP6V1E1/ATP6V0B/TNFSF13/ITGB2/TGFB1/ATP6V1B2/CXCL1/ATP6V0A1/ATP6V1F/ACP5/ATP6AP1/ATP6V0E1/CCL5/TLR2/CXCL5/ATP6V0E2/CXCL6/MMP1/ICAM1/ITGAL/HLA-DOB/HLA-DMB/ATP6V1D/IL6/CTLA4/CCL20/CTSL/CD28/VEGFA/IL15/CCL2/TLR4/CD86/HLA-DPA1/TNF/CCL3/HLA-DQB1/TEK/CSF1/HLA-DRB1/HLA-DQA1/IFNG/CCL3L3/IL1B/HLA-DQA2/CXCL8	50
hsa05131	hsa05131	Shigellosis	105/2284	247/8521	4.55954420417752e-08	4.55954420417752e-08	3.63963616298381e-07	ILK/RPS6KB2/ARPC4/PIK3R2/TNIP1/WIPI1/UBE2V1/MAPK13/TRADD/CYTH1/BECN1/NFKBIB/MAPK3/IKBKG/BAX/CASP4/PXN/CYTH4/UBC/TECPR1/ARF1/FOXO4/RRAGC/ACTN1/MAP1LC3B/GSK3A/HK3/HCLS1/IRF3/ARPC2/RBCK1/BCL2L1/CD14/RNF31/WIPI2/MYL12A/U2AF1L4/UBA52/UBE2D3/CAST/RHOA/AKT2/CASP1/PYCARD/SHARPIN/PFN1/MYL12B/SQSTM1/RELA/PLCD1/ARPC3/ARPC1B/AKT1/ARPC5/ACTB/MYL9/CTTN/PLCG2/CCL5/MYD88/MAP1LC3A/CAPNS1/CDC42/CAPN1/MYL7/CYTH2/IL…	105
hsa04666	hsa04666	Fc gamma R-mediated phagocytosis	51/2284	97/8521	5.5168020173812e-08	5.5168020173812e-08	4.22761249331949e-07	FCGR3B/RPS6KB2/PLA2G4B/LAT/ARPC4/PIK3R2/VASP/DNM2/RAC2/FCGR3A/NCF1/LIMK2/RAF1/FCGR2A/MAPK3/HCK/WAS/VAV1/ARPC2/MARCKS/CFL1/FCGR2B/PLD2/BIN1/AKT2/PAK1/GSN/ARPC3/ARPC1B/AKT1/ARPC5/PLCG2/LYN/CDC42/LIMK1/SPHK1/INPP5D/PLPP2/PTPRC/FCGR1A/PRKCD/RAC1/PIK3CD/ASAP1/ACTR3/PLA2G6/GAB2/PLPP3/PLCG1/ARPC1A/AMPH	51
hsa04650	hsa04650	Natural killer cell mediated cytotoxicity	64/2284	132/8521	6.89107137270862e-08	6.89107137270862e-08	5.0776315377853e-07	HLA-B/HLA-A/FCGR3B/HLA-C/HLA-E/LAT/PIK3R2/MAP2K2/RAC2/FCGR3A/RAF1/MAPK3/TYROBP/ITGB2/VAV1/FCER1G/LCP2/KLRK1/CD48/LCK/NCR1/SH3BP2/PTPN6/IFNGR2/PAK1/BID/CD247/PTK2B/ICAM2/IFNAR2/PLCG2/IFNGR1/HLA-G/ARAF/ZAP70/GZMB/PPP3R1/NCR3/ICAM1/PRF1/ITGAL/KLRC1/KLRC2/FYN/HCST/KLRC3/RAC1/PIK3CD/LAT2/KIR2DL3/KIR3DL1/KLRD1/KIR2DL1/FASLG/GRB2/KIR3DL2/SH2D1B/KIR2DS4/TNFSF10/PLCG1/TNF/IFNAR1/NCR2/IFNG	64
hsa05332	hsa05332	Graft-versus-host disease	28/2284	42/8521	7.2907724668026e-08	7.2907724668026e-08	5.17317968404707e-07	HLA-B/HLA-A/HLA-C/HLA-E/HLA-F/HLA-G/GZMB/PRF1/HLA-DOB/HLA-DMB/KLRC1/IL6/KIR2DL3/KIR3DL1/KLRD1/KIR2DL1/FASLG/KIR3DL2/CD28/CD86/HLA-DPA1/TNF/HLA-DQB1/HLA-DRB1/HLA-DQA1/IFNG/IL1B/HLA-DQA2	28
hsa05163	hsa05163	Human cytomegalovirus infection	96/2284	225/8521	1.39858011002574e-07	1.39858011002574e-07	9.56923233175507e-07	HLA-B/HLA-A/HLA-C/HLA-E/RPS6KB2/HLA-F/GNB2/PIK3R2/CXCR2/ARHGEF1/MAP2K2/RAC2/MAPK13/PRKACA/RAF1/TRADD/TAP1/MAPK3/GNAI2/IKBKG/CALM1/BAX/PXN/IL10RA/B2M/GNB1/IRF3/STAT3/GNG10/RHOA/AKT2/GNG2/GNG5/BID/CREB3/RELA/AKT1/ADCY4/CALM3/PTK2B/CALM2/GNAS/CALML5/CCL5/GNGT2/HLA-G/CX3CL1/TAP2/CCR1/IL1R1/PPP3R1/CREB5/JAK1/CCL4/GNG8/CALML4/IL6/GNG11/CCR3/TAPBP/CALML6/TNFRSF1A/PLCB2/RAC1/PIK3CD/GNG4/GNG12/MAP2K6/CXCR…	96
hsa04621	hsa04621	NOD-like receptor signaling pathway	82/2284	186/8521	2.17243685823086e-07	2.17243685823086e-07	1.43514885008354e-06	GABARAP/NAMPT/IRF9/GPSM3/GBP2/MAPK13/PSTPIP1/MEFV/GSDMD/NFKBIB/GABARAPL2/MAPK3/IKBKG/CASP4/GABARAPL1/MAP1LC3B/CYBA/IRF3/RBCK1/BCL2L1/RNF31/IRF7/CAMP/RHOA/RIPK3/NLRP6/TXNIP/CASP1/CXCL1/PYCARD/TYK2/SHARPIN/RELA/DEFA3/CTSB/NLRP1/IFNAR2/CCL5/MYD88/MAP1LC3A/PKN1/CARD16/DEFB4B/CARD18/NOD2/DEFB4A/DEFA4/JAK1/NLRP12/MFN2/IL6/PRKCD/TRPV2/CASP5/DEFA6/DEFA5/PLCB2/GBP1/IFI16/FADD/NLRC4/NFKBIA/AIM2/GBP5/CCL2/T…	82
hsa04932	hsa04932	Non-alcoholic fatty liver disease	71/2284	155/8521	2.35001100885619e-07	2.35001100885619e-07	1.5007087846029e-06	XBP1/NDUFA7/NDUFA13/NDUFB8/PIK3R2/NDUFS7/MAPK13/ADIPOR1/NDUFA11/MLX/COX6A1/RXRA/SDHA/BAX/NDUFV2/GSK3A/COX4I1/NDUFB11/PRKAG1/TGFB1/SOCS3/COX8A/AKT2/UQCRC1/MAP3K11/NDUFB10/BID/COX5B/RELA/AKT1/NDUFS8/PRKAB1/NDUFA9/CDC42/SDHB/BCL2L11/CYC1/NDUFB7/INS/NDUFA3/ADIPOQ/ERN1/COX6B1/IL6/NDUFV1/MLXIPL/NDUFA2/UQCR11/TNFRSF1A/RAC1/PIK3CD/FASLG/DDIT3/NDUFS6/SREBF1/COX6A2/NDUFA4L2/NDUFA1/LEP/UQCR10/PPARG/NDUFB9/N…	71
hsa05134	hsa05134	Legionellosis	33/2284	56/8521	3.92469442617262e-07	3.92469442617262e-07	2.42544782873826e-06	EEF1G/HSPA6/NFKB2/ARF1/ITGB2/CD14/RAB1B/HSPA1A/ITGAM/CASP1/CXCL1/PYCARD/HSF1/RELA/MYD88/HSPA1L/TLR2/CR1/IL6/RAB1A/C3/HSPA1B/NLRC4/SEC22B/NFKBIA/TLR5/TLR4/CR1L/NAIP/EEF1A2/TNF/IL1B/CXCL8	33
hsa05140	hsa05140	Leishmaniasis	41/2284	77/8521	7.0901315110496e-07	7.0901315110496e-07	4.24474978622048e-06	FCGR3B/FCGR3A/NCF1/MAPK13/NCF2/FCGR2A/NFKBIB/MAPK3/CYBA/ITGB2/NCF4/TGFB1/ITGAM/PTPN6/IFNGR2/RELA/MYD88/IFNGR1/TLR2/CR1/JAK1/HLA-DOB/FCGR1A/HLA-DMB/IRAK1/C3/IL10/NFKBIA/TLR4/CR1L/CYBB/HLA-DPA1/EEF1A2/TNF/HLA-DQB1/HLA-DRB1/HLA-DQA1/MAPK14/IFNG/IL1B/HLA-DQA2	41
hsa04064	hsa04064	NF-kappa B signaling pathway	51/2284	104/8521	9.44486615726845e-07	9.44486615726845e-07	5.42370693391264e-06	CSNK2B/LAT/LTB/TRADD/GADD45B/NFKB2/IKBKG/TICAM2/BCL2L1/CD14/RELB/LCK/LTA/CXCL1/BCL2A1/TNFSF14/RELA/LTBR/PLCG2/MYD88/TRAF1/LYN/ZAP70/IL1R1/CD40/ICAM1/CCL4/CCL21/TRIM25/GADD45G/CCL19/TNFRSF1A/GADD45A/MAP3K14/IRAK1/CFLAR/CD40LG/NFKBIA/TNFRSF13C/BCL10/LY96/CARD11/TLR4/PLCG1/TNFAIP3/TICAM1/TNF/CCL4L2/IL1B/VCAM1/CXCL8	51
hsa05321	hsa05321	Inflammatory bowel disease	36/2284	65/8521	9.62558977831748e-07	9.62558977831748e-07	5.42370693391264e-06	IL18RAP/IL4R/IL2RG/STAT3/STAT6/TGFB1/IFNGR2/RELA/IFNGR1/TLR2/RORC/IL18R1/NOD2/HLA-DOB/HLA-DMB/TBX21/IL6/STAT4/IL21R/IL12RB1/MAF/IL10/FOXP3/TLR5/GATA3/TLR4/HLA-DPA1/TNF/HLA-DQB1/IL12RB2/RORA/HLA-DRB1/HLA-DQA1/IFNG/IL1B/HLA-DQA2	36
hsa05142	hsa05142	Chagas disease	50/2284	102/8521	1.22260224808897e-06	1.22260224808897e-06	6.6921386211186e-06	PIK3R2/MAPK13/MAPK3/GNAI2/IKBKG/CD3E/TGFB1/AKT2/IFNGR2/RELA/PPP2R2A/CD247/AKT1/GNAS/CCL5/MYD88/IFNGR1/TLR2/TLR9/IL6/C1QB/C1QA/TNFRSF1A/IRAK1/CD3D/PLCB2/PIK3CD/CD3G/FASLG/C3/CFLAR/FADD/IL10/NFKBIA/C1QC/GNAI3/CCL2/MAP2K4/TLR4/TLR6/TGFBR2/TICAM1/TNF/CCL3/KNG1/MAPK14/IFNG/CCL3L3/IL1B/CXCL8	50
hsa04662	hsa04662	B cell receptor signaling pathway	43/2284	84/8521	1.56124915801006e-06	1.56124915801006e-06	8.30840195198338e-06	IFITM1/LILRB3/PIK3R2/MAP2K2/LILRA6/RAC2/LILRA5/RAF1/NFKBIB/MAPK3/IKBKG/LILRB2/VAV1/FCGR2B/PTPN6/AKT2/LILRB1/RELA/AKT1/LILRA4/LILRA2/PLCG2/LYN/CD79B/BLK/INPP5D/PPP3R1/CD81/CD22/LILRB5/CD79A/LILRA1/LILRB4/CD72/RAC1/PIK3CD/CR2/GRB2/NFKBIE/NFKBIA/CD19/BCL10/CARD11	43
hsa04668	hsa04668	TNF signaling pathway	54/2284	114/8521	1.80953144845404e-06	1.80953144845404e-06	9.36940892229403e-06	MMP9/PIK3R2/CEBPB/MAP2K3/MAPK13/TNFRSF1B/BCL3/TRADD/MAPK3/IKBKG/MAP2K7/IRF1/SOCS3/LTA/MLKL/AKT2/RIPK3/CXCL1/CREB3/RELA/AKT1/CCL5/TRAF1/CX3CL1/CXCL5/JUNB/IL18R1/EDN1/CXCL6/NOD2/CREB5/ICAM1/IL6/TNFRSF1A/MAP3K14/PIK3CD/MAP2K6/CCL20/CFLAR/FADD/CREB3L1/NFKBIA/IL15/CCL2/MAP2K4/TNFAIP3/CREB3L3/TNF/CSF1/MAPK14/CXCL10/IL1B/LIF/VCAM1	54
hsa05170	hsa05170	Human immunodeficiency virus 1 infection	88/2284	212/8521	1.89879083968744e-06	1.89879083968744e-06	9.57285132474e-06	HLA-B/HLA-A/HLA-C/HLA-E/RPS6KB2/HLA-F/GNB2/PIK3R2/MAP2K2/MAP2K3/RAC2/APOBEC3A/LIMK2/MAPK13/TNFRSF1B/RAF1/TRADD/TAP1/MAPK3/GNAI2/IKBKG/CALM1/BAX/APOBEC3G/PXN/B2M/GNB1/MAP2K7/IRF3/BCL2L1/CFL1/CD3E/GNG10/AKT2/GNG2/PAK1/ELOB/AP1G2/GNG5/BID/RELA/CD247/AKT1/BAD/CALM3/PTK2B/CALM2/PLCG2/CALML5/GNGT2/MYD88/HLA-G/AP1M2/TLR2/LIMK1/TAP2/PPP3R1/SKP1/GNG8/CALML4/GNG11/TAPBP/CALML6/TNFRSF1A/IRAK1/CD3D/RAC1/PIK3…	88
hsa04660	hsa04660	T cell receptor signaling pathway	50/2284	104/8521	2.52360029099168e-06	2.52360029099168e-06	1.23966330083802e-05	LAT/PIK3R2/MAP2K2/MAPK13/RAF1/NFKBIB/MAPK3/IKBKG/MAP2K7/GRAP2/VAV1/LCP2/CD3E/LCK/PTPN6/RHOA/AKT2/PAK1/RELA/CD247/AKT1/CDC42/ZAP70/CD8B/PPP3R1/PTPRC/ITK/FYN/CD8A/CTLA4/MAP3K14/NCK2/CD3D/PIK3CD/CD3G/GRB2/IL10/ICOS/CD40LG/NFKBIE/NFKBIA/BCL10/CD28/PDCD1/CARD11/PLCG1/TNF/MAPK14/IFNG/CD4	50
hsa04940	hsa04940	Type I diabetes mellitus	26/2284	43/8521	3.45200586668668e-06	3.45200586668668e-06	1.65332912562362e-05	HLA-B/HLA-A/HLA-C/HLA-E/HLA-F/LTA/CPE/HLA-G/GZMB/INS/PRF1/HLA-DOB/HLA-DMB/PTPRN2/FASLG/CD28/CD86/HLA-DPA1/GAD1/TNF/HLA-DQB1/HLA-DRB1/HLA-DQA1/IFNG/IL1B/HLA-DQA2	26
hsa05145	hsa05145	Toxoplasmosis	52/2284	111/8521	4.21552727913038e-06	4.21552727913038e-06	1.96977141155771e-05	HSPA6/MAP2K3/MAPK13/PIK3R5/NFKBIB/MAPK3/GNAI2/IKBKG/IL10RA/STAT3/BCL2L1/TGFB1/ALOX5/HSPA1A/AKT2/IFNGR2/TYK2/RELA/AKT1/BAD/SOCS1/MYD88/HSPA1L/IFNGR1/TLR2/LAMC2/CD40/JAK1/HLA-DOB/HLA-DMB/BIRC7/TNFRSF1A/IRAK1/LAMB3/MAP2K6/IL10/HSPA1B/CD40LG/NFKBIA/IL10RB/GNAI3/LY96/TLR4/HLA-DPA1/TNF/CCR5/HLA-DQB1/HLA-DRB1/HLA-DQA1/MAPK14/IFNG/HLA-DQA2	52
hsa05130	hsa05130	Pathogenic Escherichia coli infection	82/2284	198/8521	4.70779053085606e-06	4.70779053085606e-06	2.14741322460101e-05	TUBA4A/ARPC4/ARHGEF1/MAPK13/TRADD/CYTH1/FCGR2A/MYO1F/NFKBIB/MAPK3/IKBKG/BAX/CASP4/CYTH4/SLC9A3R1/LPAR2/ARF1/HCLS1/ARPC2/CYFIP2/WIPF1/MYO1G/PTPN6/RHOA/PAK1/CASP1/PYCARD/RELA/ARPC3/ARPC1B/ARPC5/ACTB/CTTN/BRK1/MYD88/TUBB3/CDC42/CLDN1/CYTH2/MYH14/IL1R1/TUBB1/CLDN5/CLDN9/CLDN4/FYN/IL6/TMBIM6/MYO6/TNFRSF1A/IRAK1/NCK2/RAC1/CLDN18/CLDN7/RAB1A/GAPDH/FASLG/FADD/ACTR3/MYO1C/NFKBIA/ARHGEF12/ARHGEF11/TLR5/TNF…	82
hsa05020	hsa05020	Prion disease	106/2284	272/8521	5.98234940420378e-06	5.98234940420378e-06	2.64745364118131e-05	CSNK2B/HSPA6/NDUFA7/TUBA4A/PSMD9/NDUFA13/NDUFB8/PSMD13/PIK3R2/RAC2/NCF1/NDUFS7/MAPK13/PRKACA/PSMC5/NDUFA11/NCF2/COX6A1/PSMB4/MAPK3/PSMA6/SDHA/BAX/NDUFV2/PSMC1/COX4I1/CYBA/PSMB6/PSMD4/NDUFB11/NCF4/PSMC4/HSPA1A/PSMB3/COX8A/UQCRC1/NDUFB10/COX5B/CREB3/PSMA2/BAD/PSMD8/NDUFS8/CCL5/HSPA1L/NDUFA9/PSMD3/PSMD6/TUBB3/SDHB/CYC1/KIF5C/NDUFB7/TUBB1/PPP3R1/CREB5/C6/ADRM1/NDUFA3/RYR2/CACNA1S/C8A/COX6B1/FYN/C8B/I…	106
hsa04670	hsa04670	Leukocyte transendothelial migration	53/2284	115/8521	6.24571075099934e-06	6.24571075099934e-06	2.64745364118131e-05	MMP9/PIK3R2/VASP/RAC2/NCF1/MAPK13/RASSF5/NCF2/GNAI2/SIPA1/PXN/ACTN1/CYBA/ITGB2/VAV1/MYL12A/NCF4/ITGAM/RHOA/MYL12B/F11R/PTK2B/ACTB/MYL9/PLCG2/CDC42/CLDN1/MYL7/CLDN5/ICAM1/CLDN9/ITGAL/CLDN4/ITK/CTNNA1/RAC1/CLDN18/PIK3CD/CLDN7/CXCR4/MYL2/RAP1A/GNAI3/PECAM1/PLCG1/CYBB/CLDN3/AFDN/ESAM/EZR/MAPK14/MYLPF/VCAM1	53
hsa04514	hsa04514	Cell adhesion molecules	68/2284	158/8521	6.44853504093369e-06	6.44853504093369e-06	2.64745364118131e-05	HLA-B/HLA-A/HLA-C/HLA-E/HLA-F/ICAM3/ITGB2/VSIR/SELPLG/SELL/ITGAM/MPZ/CD2/F11R/ICAM2/HLA-G/CLDN1/CD8B/CD6/CLDN5/CD40/CD22/ICAM1/CLDN9/PTPRC/CDH3/ITGAL/HLA-DOB/CLDN4/HLA-DMB/CD8A/CTLA4/MADCAM1/CD274/CLDN18/CLDN7/SDC2/CADM1/ICOS/CD40LG/SLITRK6/TIGIT/NTNG2/CD28/PECAM1/SELP/PDCD1/LRRC4/NEO1/SDC3/CD86/HLA-DPA1/ITGB7/CLDN3/ESAM/NCAM1/HLA-DQB1/PTPRD/HLA-DRB1/HLA-DQA1/PTPRF/SDC4/CDH2/VCAN/CD4/SIGLEC1/VCAM…	68
hsa04620	hsa04620	Toll-like receptor signaling pathway	49/2284	104/8521	6.49498929004096e-06	6.49498929004096e-06	2.64745364118131e-05	PIK3R2/MAP2K2/MAP2K3/MAPK13/MAPK3/IKBKG/MAP2K7/TICAM2/IRF3/CD14/IRF7/AKT2/RELA/AKT1/IFNAR2/CCL5/MYD88/TLR2/TOLLIP/TLR9/CD40/CCL4/IL6/IRAK1/RAC1/PIK3CD/MAP2K6/FADD/TLR8/NFKBIA/TLR1/CXCL9/TLR5/LY96/MAP2K4/TLR4/CD86/TLR6/TICAM1/TNF/CCL4L2/CCL3/IFNAR1/MAPK14/SPP1/CCL3L3/CXCL10/IL1B/CXCL8	49
hsa04625	hsa04625	C-type lectin receptor signaling pathway	49/2284	104/8521	6.49498929004096e-06	6.49498929004096e-06	2.64745364118131e-05	IRF9/PIK3R2/MAPK13/RAF1/BCL3/LSP1/MAPK3/NFKB2/IKBKG/CALM1/FCER1G/IRF1/RELB/CLEC4E/RHOA/AKT2/PAK1/CLEC7A/CASP1/PYCARD/RELA/AKT1/CALM3/CALM2/PLCG2/CALML5/PLK3/PPP3R1/RRAS/CALML4/CLEC4D/IL6/PRKCD/CALML6/MAPKAPK2/CCL17/MAP3K14/PIK3CD/IL10/NFKBIA/ARHGEF12/BCL10/CD209/RRAS2/TNF/NLRP3/ITPR3/MAPK14/IL1B	49
hsa04658	hsa04658	Th1 and Th2 cell differentiation	44/2284	92/8521	1.18078905372507e-05	1.18078905372507e-05	4.71279841618337e-05	LAT/MAPK13/IL4R/IL2RG/NFKBIB/MAPK3/IKBKG/STAT6/CD3E/LCK/IFNGR2/STAT5B/TYK2/RELA/CD247/IFNGR1/JAK3/ZAP70/PPP3R1/JAK1/HLA-DOB/HLA-DMB/TBX21/STAT4/CD3D/IL12RB1/CD3G/MAF/NFKBIE/NFKBIA/GATA3/IL2RB/PLCG1/HLA-DPA1/DLL3/HLA-DQB1/IL12RB2/HLA-DRB1/HLA-DQA1/MAPK14/IFNG/CD4/RUNX3/HLA-DQA2	44
hsa05330	hsa05330	Allograft rejection	23/2284	38/8521	1.24201586020321e-05	1.24201586020321e-05	4.75888182225228e-05	HLA-B/HLA-A/HLA-C/HLA-E/HLA-F/HLA-G/GZMB/CD40/PRF1/HLA-DOB/HLA-DMB/FASLG/IL10/CD40LG/CD28/CD86/HLA-DPA1/TNF/HLA-DQB1/HLA-DRB1/HLA-DQA1/IFNG/HLA-DQA2	23
hsa05340	hsa05340	Primary immunodeficiency	23/2284	38/8521	1.24201586020321e-05	1.24201586020321e-05	4.75888182225228e-05	TAP1/IL2RG/IKBKG/RFXANK/CD3E/LCK/JAK3/ZAP70/CD8B/TAP2/CD40/PTPRC/CD79A/CD8A/TNFRSF13B/CD3D/IL7R/ICOS/CD40LG/CD19/TNFRSF13C/RAG2/CD4	23
hsa04015	hsa04015	Rap1 signaling pathway	84/2284	210/8521	1.77477918621185e-05	1.77477918621185e-05	6.66686918246764e-05	FPR1/LAT/ADORA2A/PIK3R2/VASP/MAP2K2/MAP2K3/RAC2/MAPK13/RASSF5/RAF1/MAPK3/GNAI2/CALM1/SIPA1/PRKD2/LPAR2/ITGB2/RGS14/VAV1/LCP2/RAPGEF6/ARAP3/ITGAM/RHOA/AKT2/PARD6A/PFN1/AKT1/ADCY4/CALM3/CALM2/GNAS/ACTB/CALML5/RASGRP2/CDC42/PRKCZ/INS/RALB/SIPA1L2/RRAS/FGF21/ITGAL/CALML4/ITGA2B/APBB1IP/SIPA1L1/DOCK4/SKAP1/CALML6/EFNA4/PLCB2/RAC1/FGF6/PIK3CD/F2RL3/TIAM1/PFN2/MAP2K6/IGF1R/THBS1/RAP1A/VEGFA/GNAI3/ITGB3/…	84
hsa05418	hsa05418	Fluid shear stress and atherosclerosis	60/2284	139/8521	1.99281966754203e-05	1.99281966754203e-05	7.34196719620748e-05	MMP9/PIK3R2/RAC2/NCF1/MAPK13/NCF2/IKBKG/CALM1/HMOX1/MAP2K7/CYBA/IL1R2/THBD/RHOA/AKT2/SQSTM1/RELA/AKT1/CALM3/CALM2/ACTB/CALML5/TRPV4/GSTO1/PRKCZ/MAPK7/EDN1/IL1R1/KLF2/ICAM1/NFE2L2/CALML4/DUSP1/ITGA2B/CALML6/TNFRSF1A/RAC1/PIK3CD/MAP2K6/PLAT/SDC2/CTSL/GSTA2/GSTP1/GSTA1/VEGFA/ITGB3/PECAM1/CCL2/MAP2K4/TNF/GSTM3/MAPK14/ASS1/SDC4/CAV1/IFNG/IL1B/VCAM1/GSTM1	60
hsa00010	hsa00010	Glycolysis / Gluconeogenesis	34/2284	67/8521	2.42484340010568e-05	2.42484340010568e-05	8.76507445519828e-05	ALDOA/PGAM1/HK3/ALDH2/PKM/PDHB/PGK1/ALDOC/PFKL/TPI1/FBP1/ENO1/LDHA/ALDH3B2/PGM1/ADH1B/PCK1/BPGM/FBP2/HK1/GALM/ALDH3B1/ALDH3A1/GAPDH/PFKM/ENO2/ADH1C/ENO3/ADH1A/GPI/ADH6/HK2/ADH4/ALDOB	34
hsa04142	hsa04142	Lysosome	57/2284	132/8521	3.14516352192045e-05	3.14516352192045e-05	0.000111582799413162	CD68/ATP6V0C/NEU1/ATP6V0D1/SLC11A1/LITAF/TCIRG1/CLN3/MCOLN1/CTSD/ATP6V0B/LAMP1/CTSH/LAPTM5/PSAP/SGSH/GNPTG/CD63/IGF2R/ARSG/CTSZ/CLTB/GGA1/AP3S2/ARSA/NPC2/AP1G2/SMPD1/ATP6V0A1/DNASE2/ACP5/ATP6AP1/CTSB/CTSA/CTSS/AP1M2/AP3S1/IDS/HEXB/GBA/GALNS/GAA/CTSV/ABCA2/GNS/CTSL/ASAH1/AP3B2/MAN2B1/SORT1/CTSC/PPT1/HYAL2/LGMN/CTSE/CLTCL1/CTSW	57
hsa05416	hsa05416	Viral myocarditis	31/2284	60/8521	3.49568842567952e-05	3.49568842567952e-05	0.000121763692530847	HLA-B/HLA-A/HLA-C/HLA-E/HLA-F/RAC2/CD55/ITGB2/BID/ACTB/MYH6/HLA-G/CD40/ICAM1/PRF1/ITGAL/HLA-DOB/HLA-DMB/FYN/SGCA/RAC1/MYH7/CD40LG/CD28/CD86/HLA-DPA1/HLA-DQB1/HLA-DRB1/HLA-DQA1/CAV1/HLA-DQA2	31
hsa05164	hsa05164	Influenza A	70/2284	171/8521	3.62314016699745e-05	3.62314016699745e-05	0.00012394953202886	IRF9/PIK3R2/MAP2K2/MX2/RAF1/TRADD/NFKBIB/MAPK3/IKBKG/BAX/RAB11B/IRF3/CCND3/IRF7/SOCS3/AKT2/IFNGR2/PABPN1/CASP1/PYCARD/TYK2/BID/RELA/AKT1/ACTB/IFNAR2/CCL5/MYD88/IFNGR1/TMPRSS2/JAK1/ICAM1/PLG/FDPS/HLA-DOB/HLA-DMB/TMPRSS4/IL6/TRIM25/TNFRSF1A/MX1/SLC25A4/PIK3CD/DNAJB1/FASLG/FADD/IL33/NFKBIA/ADAR/TNFSF10/BAK1/CCL2/TLR4/OAS1/PRSS3/HLA-DPA1/TICAM1/TNF/HLA-DQB1/PRSS1/IFNAR1/NLRP3/HLA-DRB1/HLA-DQA1/IFNG/C…	70
hsa05012	hsa05012	Parkinson disease	100/2284	266/8521	6.05239346275461e-05	6.05239346275461e-05	0.000203423012044569	XBP1/NDUFA7/TUBA4A/PSMD9/NDUFA13/NDUFB8/PSMD13/ADORA2A/HTRA2/NDUFS7/PRKACA/PSMC5/NDUFA11/COX6A1/PSMB4/GNAI2/PSMA6/SDHA/CALM1/BAX/PINK1/NDUFV2/UBC/PSMC1/COX4I1/PSMB6/PSMD4/NDUFB11/BCL2L1/PSMC4/UBA52/PSMB3/COX8A/DAXX/UQCRC1/NDUFB10/COX5B/PSMA2/CALM3/PSMD8/CALM2/GNAS/NDUFS8/PARK7/CALML5/SLC39A7/NDUFA9/PSMD3/PSMD6/TUBB3/SDHB/LRRK2/CYC1/KIF5C/NDUFB7/TUBB1/ADRM1/NDUFA3/ERN1/NFE2L2/MAOB/CALML4/MFN2/COX6…	100
hsa04974	hsa04974	Protein digestion and absorption	46/2284	103/8521	6.63541687221673e-05	6.63541687221673e-05	0.000219173479263783	CTRL/COL18A1/MME/SLC7A7/ATP1A2/ATP1B4/KCNQ1/SLC8A2/COL20A1/PGA5/PRCP/COL5A3/DPP4/COL17A1/COL11A1/CPA2/CELA3B/COL6A2/CTRB1/CELA2A/COL4A2/SLC8A1/CTRB2/CPB1/COL9A3/SLC16A10/CELA3A/COL6A5/SLC3A2/COL6A3/COL6A6/CPA1/COL1A2/PRSS3/COL1A1/COL9A2/COL3A1/PRSS1/ELN/SLC6A19/ATP1A3/SLC7A8/COL6A1/ATP1B2/KCNE3/PRSS2	46
hsa04611	hsa04611	Platelet activation	53/2284	124/8521	8.19654829812497e-05	8.19654829812497e-05	0.000266150185594781	PLA2G4B/PIK3R2/VASP/ARHGEF1/MAPK13/PRKACA/PIK3R5/FCGR2A/MAPK3/GNAI2/FCER1G/LCP2/MYL12A/FERMT3/RHOA/AKT2/GP9/MYL12B/AKT1/ADCY4/GNAS/ACTB/PLCG2/RASGRP2/LYN/PRKCZ/FYN/ITGA2B/PPP1CA/APBB1IP/GP5/TBXAS1/PLCB2/PIK3CD/F2RL3/FGA/ARHGEF12/RAP1A/FGB/GNAI3/ITGB3/FGG/COL1A2/SNAP23/COL1A1/TLN1/COL3A1/PTGIR/P2RY12/ITPR3/MAPK14/PTGS1/MYLK2	53
hsa05415	hsa05415	Diabetic cardiomyopathy	79/2284	203/8521	9.48092272743173e-05	9.48092272743173e-05	0.000302724199367118	NDUFA7/MMP9/NDUFA13/NDUFB8/PIK3R2/RAC2/NCF1/CPT1B/NDUFS7/MAPK13/NDUFA11/NCF2/COX6A1/CTSD/SDHA/NDUFV2/COX4I1/CYBA/G6PD/NDUFB11/NCF4/TGFB1/COX8A/AKT2/UQCRC1/NDUFB10/COX5B/RELA/AKT1/NDUFS8/PDHB/NDUFA9/SDHB/PRKCZ/CYC1/NDUFB7/INS/NDUFA3/RYR2/GFPT2/PDK3/COX6B1/NDUFV1/PRKCD/PPP1CA/NDUFA2/UQCR11/SLC25A4/PLCB2/RAC1/TNNI3/PIK3CD/SLC2A1/ATP2A3/GAPDH/NDUFS6/PDK4/COX6A2/AGER/NDUFA4L2/NDUFA1/UQCR10/CAMK2D/PTEN…	79
hsa05143	hsa05143	African trypanosomiasis	21/2284	37/8521	0.00011160216137528	0.00011160216137528	0.000349774153123786	HBA1/HBA2/HBB/MYD88/TLR9/ICAM1/IL6/IDO1/PLCB2/FASLG/IL10/HPR/TNF/APOA1/APOL1/KNG1/NPPA/F2RL1/IFNG/IL1B/VCAM1	21
hsa05146	hsa05146	Amoebiasis	45/2284	102/8521	0.000113196140763687	0.000113196140763687	0.000349774153123786	PIK3R2/PRKACA/ARG1/RAB5C/ACTN1/ITGB2/IL1R2/CD14/TGFB1/ITGAM/CXCL1/RELA/GNAS/TLR2/RAB7A/LAMC2/IL1R1/SERPINB3/SERPINB4/C8A/C8B/IL6/CD1A/C9/PLCB2/PIK3CD/CD1B/LAMB3/IL10/COL4A2/RAB5B/SERPINB9/TLR4/COL1A2/CD1D/COL1A1/CD1C/COL3A1/TNF/HSPB1/CD1E/IFNG/IL1B/FN1/CXCL8	45
hsa04810	hsa04810	Regulation of actin cytoskeleton	87/2284	229/8521	0.000117167724998071	0.000117167724998071	0.000356299514614017	PPP1R12C/TMSB4X/ARPC4/PIK3R2/ARHGEF1/MAP2K2/RAC2/LIMK2/RAF1/FGD3/ITGAX/MAPK3/PXN/LPAR2/ACTN1/ITGB2/VAV1/ARPC2/CFL1/CYFIP2/MYL12A/ITGAM/RHOA/AKT2/PAK1/PFN1/GSN/MYL12B/ARPC3/ARPC1B/AKT1/ARPC5/ACTB/MYL9/BRK1/CDC42/ARAF/LIMK1/PIP4K2C/MYL7/ITGA3/MYH14/BDKRB1/INS/C6/RRAS/C8A/FGF21/ITGAL/ITGAD/PIP4K2A/C8B/ITGA2B/ITGB5/PPP1CA/C9/RAC1/IQGAP1/FGF6/PIK3CD/TIAM1/GNG12/PFN2/CXCR4/SSH2/ACTR3/MYL2/SLC9A1/ARHGEF…	87
hsa05166	hsa05166	Human T-cell leukemia virus 1 infection	84/2284	222/8521	0.000178817023615409	0.000178817023615409	0.000535274643059285	HLA-B/GPS2/HLA-A/HLA-C/HLA-E/HLA-F/PIK3R2/MAP2K2/PRKACA/IL2RG/MAPK3/NFKB2/IKBKG/BAX/B2M/SPI1/KAT5/ITGB2/RANBP3/IL1R2/BCL2L1/CCND3/RELB/CD3E/TGFB1/TSPO/LCK/LTA/CRTC2/AKT2/STAT5B/ANAPC16/CDC26/CREB3/RELA/ANAPC11/AKT1/ADCY4/LTBR/HLA-G/TBPL1/JAK3/MAP3K3/IL1R1/PPP3R1/CREB5/CD40/JAK1/ICAM1/ITGAL/FDPS/HLA-DOB/HLA-DMB/ZFP36/IL6/TNFRSF1A/MAP3K14/SLC25A4/CD3D/PIK3CD/CD3G/SLC2A1/CREB3L1/NFKBIA/TNFRSF13C/ANA…	84
hsa04260	hsa04260	Cardiac muscle contraction	39/2284	87/8521	0.000211111355271391	0.000211111355271391	0.00062222294185252	COX6A1/COX4I1/COX8A/UQCRC1/MYL4/COX5B/CASQ2/MYH6/ATP1A2/TNNT2/CYC1/ACTC1/TPM3/ATP1B4/RYR2/CACNA1S/TRDN/CACNG6/SLC8A2/COX6B1/TPM1/HRC/UQCR11/TNNC1/TNNI3/MYH7/ATP2A3/MYL3/TPM4/SLC8A1/MYL2/SLC9A1/COX6A2/UQCR10/COX7A2/CACNG4/ATP1A3/CACNA2D2/ATP1B2	39
hsa03050	hsa03050	Proteasome	24/2284	46/8521	0.000217408734922068	0.000217408734922068	0.000631074796743483	PSMB9/PSMD9/PSMB10/PSMD13/PSMC5/PSME1/PSMB4/PSMA6/PSMC1/PSMB6/PSMD4/PSMC4/PSMB3/PSMA2/PSMB8/PSME2/PSMD8/PSMD3/PSMD6/ADRM1/PSMA7/PSMF1/POMP/IFNG	24
hsa00350	hsa00350	Tyrosine metabolism	20/2284	36/8521	0.000241150913105971	0.000241150913105971	0.000689543852086201	AOC2/AOC3/ALDH3B2/MAOB/ADH1B/GSTZ1/HGD/ALDH3B1/TAT/ALDH3A1/ADH1C/TPO/MAOA/ADH1A/AOX1/ADH6/ADH4/PNMT/IL4I1/HPD	20
hsa04672	hsa04672	Intestinal immune network for IgA production	25/2284	49/8521	0.000255350343034211	0.000255350343034211	0.000719408087186167	TNFSF13/TGFB1/LTBR/CD40/HLA-DOB/HLA-DMB/TNFRSF13B/IL6/PIGR/MADCAM1/MAP3K14/CXCR4/IL10/ICOS/CD40LG/TNFRSF13C/CD28/IL15/CD86/HLA-DPA1/ITGB7/HLA-DQB1/HLA-DRB1/HLA-DQA1/HLA-DQA2	25
hsa04814	hsa04814	Motor proteins	74/2284	193/8521	0.000266798807652744	0.000266798807652744	0.000740768619264675	TUBA4A/MYO1F/KIF21B/DCTN2/CAPZB/MYL12A/ACTR1A/MYO1G/TNNI2/MYL4/MYL12B/DCTN1/KIF1C/ACTB/MYL6/MYH6/MYL9/DCTN3/KIFC3/TNNT2/TUBB3/ACTG2/DNAH17/MYL7/BICDL2/MYH14/DYNC1LI1/DNAI2/KIF5C/TUBB1/ACTC1/TPM3/DYNLT1/DYNLRB1/KIF19/DNAI1/TPM1/MYO16/KIF5A/MYO6/TNNC1/MYO9B/KLC3/BICDL1/MYO7B/TNNI3/MYH2/MYH7/MYH1/MYH15/MYL3/TPM4/MYL1/MYO1C/MYL2/TNNI1/DYNLRB2/MYO7A/KIFC2/TUBB2A/TNNT1/TUBAL3/DNALI1/CAPZA1/TNNT3/KIF1B/…	74
hsa04140	hsa04140	Autophagy - animal	57/2284	141/8521	0.000275405088228366	0.000275405088228366	0.000745851158665532	GABARAP/RPS6KB2/PIK3R2/MAP2K2/WIPI1/PRKACA/ATG9A/RAF1/BECN1/CTSD/GABARAPL2/MAPK3/DAPK2/GABARAPL1/LAMP1/RRAGC/MAP1LC3B/BCL2L1/ULK1/ATG101/WIPI2/MTMR3/STK11/ATG4D/DAPK3/AKT2/MTMR14/VMP1/SQSTM1/CTSB/AKT1/BAD/MAP1LC3A/RAB7A/ATG4B/ATG16L2/INS/ATG3/RRAS/ERN1/SUPT20H/DDIT4/RRAGA/PRKCD/PIK3CD/RAB1A/ATG2A/CFLAR/NRBF2/CTSL/IGF1R/CAMKK2/SH3GLB1/PTEN/C9orf72/RRAS2/HIF1A	57
hsa05162	hsa05162	Measles	56/2284	138/8521	0.000276415717868078	0.000276415717868078	0.000745851158665532	CSNK2B/HSPA6/IRF9/PIK3R2/MX2/TRADD/IL2RG/NFKBIB/CDKN1B/IKBKG/BAX/BBC3/IRF3/STAT3/BCL2L1/CCND3/IRF7/FCGR2B/CD3E/HSPA1A/AKT2/STAT5B/TYK2/BID/RELA/AKT1/BAD/IFNAR2/MYD88/HSPA1L/JAK3/TLR2/TLR9/JAK1/SLAMF1/IL6/MX1/IRAK1/CD3D/PIK3CD/CD3G/FASLG/FADD/EIF2AK1/HSPA1B/NFKBIA/ADAR/CD28/CD209/IL2RB/BAK1/TLR4/OAS1/TNFAIP3/IFNAR1/IL1B	56
hsa05022	hsa05022	Pathways of neurodegeneration - multiple diseases	161/2284	476/8521	0.000298307009906359	0.000298307009906359	0.000793740874312243	XBP1/CSNK2B/NDUFA7/TUBA4A/PSMD9/NDUFA13/NDUFB8/PSMD13/MAP2K2/WIPI1/MAP2K3/HTRA2/NDUFS7/MAPK13/TNFRSF1B/RAF1/PSMC5/NDUFA11/AXIN1/BECN1/COX6A1/PSMB4/MAPK3/PSMA6/SDHA/CALM1/BAX/PINK1/NDUFV2/UBC/PSMC1/MAP2K7/MAP1LC3B/DCTN2/COX4I1/PSMB6/PSMD4/NDUFB11/BCL2L1/ULK1/ATG101/WIPI2/PSMC4/UBA52/FRAT2/PSMB3/ACTR1A/COX8A/DAXX/CSNK1A1L/UQCRC1/NDUFB10/BID/COX5B/SQSTM1/RELA/PSMA2/DCTN1/BAD/CALM3/PSMD8/CALM2/NDUFS8…	161
hsa00051	hsa00051	Fructose and mannose metabolism	19/2284	34/8521	0.000311114530573912	0.000311114530573912	0.000816479373676309	PMM1/ALDOA/PFKFB3/HK3/PFKFB4/GMPPA/GMPPB/ALDOC/PFKL/AKR1B1/TPI1/FBP1/AKR1B10/FBP2/HK1/PFKFB2/PFKM/HK2/ALDOB	19
hsa05208	hsa05208	Chemical carcinogenesis - reactive oxygen species	83/2284	223/8521	0.000363016087697391	0.000363016087697391	0.000939814053498224	NDUFA7/NDUFA13/NDUFB8/PIK3R2/MAP2K2/NCF1/AS3MT/NDUFS7/MAPK13/RAF1/NDUFA11/NCF2/SOD2/COX6A1/MAPK3/IKBKG/SDHA/NDUFV2/PRKD2/HMOX1/MAP2K7/COX4I1/CYBA/NDUFB11/SLC26A6/PLD2/COX8A/AKT2/UQCRC1/NDUFB10/COX5B/RELA/AKT1/BAD/NDUFS8/CYP1A1/NDUFA9/GSTO1/SDHB/ARAF/EPHX2/CYC1/NDUFB7/NDUFA3/NFE2L2/PTPRJ/PTPN1/COX6B1/NDUFV1/PRKCD/CYP1A2/NDUFA2/UQCR11/MAP3K14/SLC25A4/RAC1/PIK3CD/GRB2/NDUFS6/GSTA2/NFKBIA/AKR1C2/COX6…	83
hsa05410	hsa05410	Hypertrophic cardiomyopathy	39/2284	90/8521	0.000492317352324598	0.000492317352324598	0.00125458600809957	PRKAG1/TGFB1/ACTB/MYH6/PRKAB1/TNNT2/MYBPC3/ITGA3/EDN1/ACTC1/TPM3/RYR2/CACNA1S/CACNG6/SLC8A2/TPM1/IL6/ITGA2B/ITGB5/TNNC1/DES/SGCA/TNNI3/MYH7/ATP2A3/MYL3/TPM4/SLC8A1/MYL2/EMD/ITGB3/ITGA5/ITGB7/AGT/TNF/ITGB4/ITGA7/CACNG4/CACNA2D2	39
hsa05120	hsa05120	Epithelial cell signaling in Helicobacter pylori infection	32/2284	70/8521	0.000497698405410928	0.000497698405410928	0.00125458600809957	ATP6V0C/CXCR1/ATP6V0D1/TCIRG1/CXCR2/MAPK13/ATP6V1E1/IKBKG/ATP6V0B/CSK/ATP6V1B2/PAK1/CXCL1/RELA/ATP6V0A1/ATP6V1F/ATP6AP1/F11R/ATP6V0E1/PLCG2/CCL5/LYN/CDC42/ATP6V0E2/ATP6V1D/MAP3K14/RAC1/NFKBIA/MAP2K4/PLCG1/MAPK14/CXCL8	32
hsa04931	hsa04931	Insulin resistance	45/2284	108/8521	0.000541214917414254	0.000541214917414254	0.00133813317451679	RPS6KB2/PIK3R2/CPT1B/MLX/NR1H2/STAT3/PPP1R3B/PRKAG1/RPS6KA1/SOCS3/CRTC2/AKT2/PYGL/CREB3/RELA/AKT1/PRKAB1/PPP1R3C/PRKCZ/SLC27A3/INS/CREB5/SLC2A2/GFPT2/PCK1/PTPN1/IL6/PRKCD/MLXIPL/PPP1CA/TNFRSF1A/PIK3CD/SLC2A1/PYGM/CREB3L1/NFKBIA/SREBF1/PTEN/SLC2A4/PPP1R3D/CREB3L3/AGT/TNF/PTPRF/CD36	45
hsa00360	hsa00360	Phenylalanine metabolism	11/2284	16/8521	0.000544811363910407	0.000544811363910407	0.00133813317451679	AOC2/AOC3/PAH/ALDH3B2/MAOB/ALDH3B1/TAT/ALDH3A1/MAOA/IL4I1/HPD	11
hsa04936	hsa04936	Alcoholic liver disease	56/2284	142/8521	0.000645222741348788	0.000645222741348788	0.00156187801222642	MAP2K3/CPT1B/C5AR1/MAPK13/ADIPOR1/TRADD/IKBKG/MAP2K7/IRF3/CD14/PRKAG1/ALDH2/AKT2/CXCL1/RELA/AKT1/ACADVL/MYD88/PRKAB1/ADIPOQ/ADH1B/C3AR1/IL6/C1QB/C1QA/TCF7/TNFRSF1A/MAP3K14/IRAK1/MAP2K6/FASLG/C3/FADD/NFKBIA/C1QC/SREBF1/LEF1/ADH1C/C2/LY96/FABP1/CAMKK2/MAP2K4/TLR4/ACOX1/FOXO3/IL17RA/TICAM1/TNF/ADH1A/ADH6/ADH4/MAPK14/CYP2E1/IL1B/CXCL8	56
hsa04371	hsa04371	Apelin signaling pathway	55/2284	139/8521	0.000653094756343774	0.000653094756343774	0.00156187801222642	RPS6KB2/GNB2/MEF2B/MAP2K2/PRKACA/RAF1/PIK3R5/BECN1/MAPK3/GNAI2/CALM1/GNB1/MAP1LC3B/PRKAG1/GNG10/AKT2/GNG2/MYL4/GNG5/AKT1/ADCY4/CALM3/CALM2/CALML5/GNGT2/MAP1LC3A/PRKAB1/HDAC5/SPHK1/KLF2/RYR2/RRAS/SLC8A2/GNG8/CALML4/GNG11/CALML6/PLCB2/CAMK4/PLIN1/GNG4/GNG12/PLAT/MYL3/SLC8A1/MYL2/SLC9A1/GNAI3/HDAC4/APLN/RRAS2/RYR1/ITPR3/SPP1/MYLK2	55
hsa04210	hsa04210	Apoptosis	54/2284	136/8521	0.000660365456268256	0.000660365456268256	0.00156187801222642	TUBA4A/PIK3R2/MAP2K2/HTRA2/RAF1/TRADD/GADD45B/DIABLO/CTSD/MAPK3/IKBKG/BAX/CTSH/BBC3/BCL2L1/CTSZ/DAXX/AKT2/BCL2A1/BID/RELA/CTSB/AKT1/BAD/CTSS/ACTB/TRAF1/CAPN1/GZMB/BCL2L11/PRF1/ERN1/GADD45G/TNFRSF1A/GADD45A/MAP3K14/PIK3CD/CTSV/FASLG/CFLAR/FADD/CTSL/DDIT3/NFKBIA/TNFSF10/BAK1/CSF2RB/CAPN2/TUBAL3/CTSC/TNF/TUBA1A/ITPR3/CTSW	54
hsa04722	hsa04722	Neurotrophin signaling pathway	48/2284	119/8521	0.000857285030947427	0.000857285030947427	0.00200289955882454	PIK3R2/MAP2K2/MAPK13/RAF1/NFKBIB/MAPK3/CALM1/BAX/SH2B2/MAP2K7/RPS6KA1/ARHGDIA/RHOA/AKT2/RELA/AKT1/BAD/CALM3/CALM2/PLCG2/CALML5/CDC42/MAP3K3/ARHGDIB/MAPK7/CALML4/PRKCD/CALML6/MAPKAPK2/IRAK1/RAC1/CAMK4/PIK3CD/FASLG/GRB2/IRAK2/NFKBIE/NFKBIA/RAP1A/CAMK2D/RAPGEF1/SORT1/PLCG1/NGFR/FOXO3/BEX3/MAPK14/MATK	48
hsa04137	hsa04137	Mitophagy - animal	32/2284	72/8521	0.000908795722368002	0.000908795722368002	0.00209766419113477	GABARAP/CSNK2B/TFE3/ATG9A/RHOT2/BECN1/GABARAPL2/GABARAPL1/PINK1/TFEB/UBC/MAP1LC3B/TBC1D17/BCL2L1/ULK1/NBR1/UBA52/SQSTM1/RELA/MAP1LC3A/OPTN/RAB7A/FIS1/RRAS/MFN2/BNIP3L/RPS27A/FOXO3/USP15/RRAS2/HIF1A/UBB	32
hsa03320	hsa03320	PPAR signaling pathway	33/2284	75/8521	0.000942573431464362	0.000942573431464362	0.00214972887877837	ILK/ACAA1/ACSL1/CPT1B/RXRA/UBC/GK/PPARD/PLIN5/CYP27A1/PLIN4/RXRB/FABP6/MMP1/ADIPOQ/APOA5/PCK1/ACSL6/CYP8B1/HMGCS2/ACOX2/PLIN1/FABP1/PPARG/FABP4/ACOX1/APOA1/PLIN2/APOC3/OLR1/ME1/CD36/APOA2	33
hsa04261	hsa04261	Adrenergic signaling in cardiomyocytes	59/2284	154/8521	0.00109587234592388	0.00109587234592388	0.00246995377037951	MAPK13/PRKACA/PIK3R5/MAPK3/GNAI2/CALM1/PPP2R5B/AKT2/MYL4/CREB3/PPP2R2A/AKT1/ADCY4/PPP2R3B/CALM3/CALM2/GNAS/MYH6/CALML5/ATP1A2/TNNT2/CREB5/ACTC1/TPM3/ATP1B4/RYR2/CACNA1S/KCNQ1/CACNG6/SLC8A2/CALML4/TPM1/PPP1CA/SCN1B/TNNC1/CALML6/PLCB2/TNNI3/MYH7/ATP2A3/MYL3/TPM4/SLC8A1/MYL2/SLC9A1/CREB3L1/KCNE1/GNAI3/CAMK2D/CREM/CREB3L3/ADRA1D/AGT/PPP1R1A/CACNG4/MAPK14/ATP1A3/CACNA2D2/ATP1B2	59
hsa05320	hsa05320	Autoimmune thyroid disease	25/2284	53/8521	0.0011444918985639	0.0011444918985639	0.00254954131626231	HLA-B/HLA-A/HLA-C/HLA-E/HLA-F/HLA-G/GZMB/TG/CGA/CD40/PRF1/HLA-DOB/HLA-DMB/CTLA4/FASLG/IL10/CD40LG/CD28/TPO/CD86/HLA-DPA1/HLA-DQB1/HLA-DRB1/HLA-DQA1/HLA-DQA2	25
hsa04933	hsa04933	AGE-RAGE signaling pathway in diabetic complications	41/2284	100/8521	0.00136627373378593	0.00136627373378593	0.00300861245673368	PIK3R2/MAPK13/CDKN1B/MAPK3/BAX/STAT3/THBD/TGFB1/AKT2/STAT5B/RELA/PLCD1/AKT1/PLCG2/PIM1/CDC42/PRKCZ/EDN1/ICAM1/IL6/PRKCD/PLCB2/RAC1/PIK3CD/COL4A2/AGER/VEGFA/CCL2/COL1A2/PLCG1/CYBB/COL1A1/TGFBR2/AGT/COL3A1/TNF/MAPK14/IL1B/VCAM1/FN1/CXCL8	41
hsa04664	hsa04664	Fc epsilon RI signaling pathway	30/2284	68/8521	0.00149967101890707	0.00149967101890707	0.00326483403637664	PLA2G4B/LAT/PIK3R2/MAP2K2/MAP2K3/RAC2/MAPK13/RAF1/ALOX5AP/MAPK3/MAP2K7/VAV1/FCER1G/LCP2/ALOX5/AKT2/AKT1/PLCG2/LYN/INPP5D/FYN/RAC1/PIK3CD/MAP2K6/GRB2/MAP2K4/GAB2/PLCG1/TNF/MAPK14	30
hsa04014	hsa04014	Ras signaling pathway	84/2284	236/8521	0.0016275301155199	0.0016275301155199	0.00350337647574953	PLA2G4B/LAT/GNB2/PIK3R2/MAP2K2/RAC2/PRKACA/RASSF5/RAF1/MAPK3/IKBKG/CALM1/GNB1/FOXO4/RAB5C/BCL2L1/PLD2/GNG10/RHOA/AKT2/GNG2/PAK1/GNG5/RELA/FLT3LG/AKT1/BAD/CALM3/CALM2/RGL2/PLCG2/CALML5/GNGT2/RASGRP4/RASGRP2/CDC42/ZAP70/PLA2G5/INS/RALB/RRAS/FGF21/GNG8/CALML4/RIN1/RASAL3/TGFA/GNG11/RGL1/CALML6/EFNA4/PLA1A/RAC1/FGF6/PIK3CD/GNG4/TIAM1/GNG12/FASLG/GRB2/RASAL1/PLA2G2A/RAB5B/IGF1R/RAP1A/ETS1/VEGFA/PLA2G6…	84
hsa00030	hsa00030	Pentose phosphate pathway	16/2284	30/8521	0.00180426695188532	0.00180426695188532	0.0038406618157091	TKT/ALDOA/PGLS/G6PD/TALDO1/GLYCTK/PGD/ALDOC/PFKL/FBP1/PGM1/FBP2/PFKM/TKTL1/GPI/ALDOB	16
hsa05205	hsa05205	Proteoglycans in cancer	74/2284	205/8521	0.00195788313103196	0.00195788313103196	0.00408563372203926	PPP1R12C/RPS6KB2/MMP9/PIK3R2/ARHGEF1/MAP2K2/MAPK13/PRKACA/RAF1/MAPK3/PXN/HCLS1/STAT3/VAV1/CD63/TGFB1/PTPN6/RHOA/AKT2/PAK1/NUDT16L1/AKT1/ACTB/CTTN/PLCG2/PLAUR/HPSE/TLR2/CDC42/TIMP3/ARAF/HSPB2/RRAS/WNT10B/HPSE2/TWIST2/ITGB5/PPP1CA/RAC1/IQGAP1/PIK3CD/TIAM1/SDC2/DCN/FASLG/GRB2/CTSL/ERBB2/SLC9A1/ARHGEF12/IGF1R/THBS1/VEGFA/ITGB3/FLNC/ITGA5/CAMK2D/TLR4/COL1A2/PLCG1/TWIST1/COL1A1/RRAS2/TNF/HIF1A/EZR/ITPR…	74
hsa04920	hsa04920	Adipocytokine signaling pathway	30/2284	69/8521	0.00198332823814378	0.00198332823814378	0.00408563372203926	ACSL1/CPT1B/TNFRSF1B/ADIPOR1/TRADD/NFKBIB/RXRA/IKBKG/STAT3/PRKAG1/STK11/SOCS3/AKT2/RELA/AKT1/RXRB/PRKAB1/ADIPOQ/PCK1/ACSL6/TNFRSF1A/SLC2A1/NFKBIE/NFKBIA/POMC/LEP/CAMKK2/SLC2A4/TNF/CD36	30
hsa05211	hsa05211	Renal cell carcinoma	30/2284	69/8521	0.00198332823814378	0.00198332823814378	0.00408563372203926	EGLN2/PIK3R2/TFE3/MAP2K2/RAF1/MAPK3/PRCC/TGFB1/FLCN/AKT2/PAK1/ELOB/AKT1/BAD/CDC42/ARAF/TGFA/RAC1/PIK3CD/SLC2A1/GRB2/EPAS1/RBX1/RAP1A/ETS1/VEGFA/RAPGEF1/EGLN1/HIF1A/CDKN1A	30
hsa05223	hsa05223	Non-small cell lung cancer	31/2284	72/8521	0.00203187789794299	0.00203187789794299	0.0041346728143299	PIK3R2/MAP2K2/RASSF5/RAF1/GADD45B/RXRA/MAPK3/BAX/STAT3/AKT2/STAT5B/AKT1/BAD/PLCG2/RXRB/JAK3/ARAF/KIF5C/TGFA/KIF5A/GADD45G/GADD45A/PIK3CD/GRB2/ERBB2/BAK1/PLCG1/FOXO3/EML4/E2F2/CDKN1A	31
hsa01230	hsa01230	Biosynthesis of amino acids	32/2284	75/8521	0.00207188000366421	0.00207188000366421	0.0041346728143299	TKT/ALDOA/ARG1/PGAM1/TALDO1/PKM/NAGS/ASL/ACY1/PYCR2/PGK1/ALDOC/PFKL/TPI1/ENO1/OTC/PAH/IDH3B/IDH3G/MAT1A/CPS1/GAPDH/PFKM/PC/GLUL/ENO2/TKTL1/ENO3/PSAT1/ALDOB/ASS1/SDS	32
hsa05214	hsa05214	Glioma	32/2284	75/8521	0.00207188000366421	0.00207188000366421	0.0041346728143299	PIK3R2/MAP2K2/RAF1/GADD45B/CAMK1/MAPK3/CALM1/BAX/AKT2/AKT1/CALM3/CALM2/PLCG2/CALML5/ARAF/CALML4/TGFA/GADD45G/CALML6/GADD45A/CAMK4/PIK3CD/GRB2/IGF1R/BAK1/CAMK2D/PTEN/PLCG1/E2F2/CAMK1D/CDKN1A/PDGFRB	32
hsa05010	hsa05010	Alzheimer disease	128/2284	384/8521	0.00223385647192945	0.00223385647192945	0.00441195743777709	XBP1/CSNK2B/NDUFA7/TUBA4A/PSMD9/NDUFA13/NDUFB8/PSMD13/PIK3R2/MAP2K2/WIPI1/NDUFS7/RAF1/PSMC5/NDUFA11/AXIN1/PSENEN/BECN1/COX6A1/PSMB4/MAPK3/PSMA6/IKBKG/SDHA/CALM1/NDUFV2/PSMC1/MAP2K7/COX4I1/PSMB6/PSMD4/NDUFB11/ULK1/ATG101/APH1A/WIPI2/PSMC4/FRAT2/PSMB3/COX8A/MME/APBB1/CSNK1A1L/AKT2/UQCRC1/NDUFB10/BID/COX5B/RELA/PSMA2/AKT1/BAD/CALM3/PSMD8/CALM2/NDUFS8/CALML5/SLC39A7/NDUFA9/PSMD3/PSMD6/TUBB3/SDHB/ARAF…	128
hsa04217	hsa04217	Necroptosis	59/2284	159/8521	0.00263112080957537	0.00263112080957537	0.0051435444397714	CHMP4A/PLA2G4B/FTH1/IRF9/FTL/CHMP2A/CHMP4B/TRADD/VPS4A/ZBP1/BAX/TICAM2/STAT3/RBCK1/RNF31/STAT6/CHMP1A/MLKL/IFNGR2/STAT5B/SPATA2L/RIPK3/CASP1/PYCARD/TYK2/SHARPIN/SMPD1/BID/SQSTM1/PYGL/IFNAR2/IFNGR1/JAK3/CAPN1/JAK1/STAT4/TNFRSF1A/SLC25A4/PYGM/FASLG/CFLAR/FADD/CHMP2B/IL33/GLUL/CHMP1B/TNFSF10/CAMK2D/TLR4/ALOX15/CAPN2/CYBB/TNFAIP3/TICAM1/TNF/IFNAR1/NLRP3/IFNG/IL1B	59
hsa04270	hsa04270	Vascular smooth muscle contraction	51/2284	134/8521	0.00270956089801398	0.00270956089801398	0.00524338206739547	PPP1R12C/PLA2G4B/ADM/ADORA2A/ARHGEF1/MAP2K2/PRKACA/RAF1/MAPK3/CALM1/RHOA/ADCY4/CALM3/CALM2/GNAS/MYL6/MYL9/CALML5/ACTG2/ARAF/PLA2G5/EDN1/MYH14/CACNA1S/NPR1/CALML4/CALCA/PRKCD/PPP1R14A/PPP1CA/CALD1/CALML6/PLCB2/KCNMA1/RAMP3/PLA2G2A/PRKCH/ARHGEF12/ARHGEF11/AVP/PLA2G6/RAMP2/ADRA1D/AGT/NPPB/RAMP1/PLA2G1B/PTGIR/ITPR3/NPPA/MYLK2	51
hsa04068	hsa04068	FoxO signaling pathway	50/2284	131/8521	0.00277031825017839	0.00277031825017839	0.00530734654244702	GABARAP/CDKN2D/PIK3R2/MAP2K2/MAPK13/RAF1/BCL6/GADD45B/SOD2/CDKN1B/GABARAPL2/MAPK3/GABARAPL1/FOXO4/STAT3/PRKAG1/TGFB1/STK11/AKT2/AKT1/PRKAB1/ARAF/PLK3/BCL2L11/S1PR4/KLF2/INS/AGAP2/S1PR1/PCK1/FBXO32/IL6/GADD45G/GADD45A/PIK3CD/IL7R/SGK1/FASLG/GRB2/IL10/IGF1R/CDKN2B/TNFSF10/PTEN/SLC2A4/FOXO3/TGFBR2/RAG2/MAPK14/CDKN1A	50
hsa00410	hsa00410	beta-Alanine metabolism	16/2284	31/8521	0.00281066301116723	0.00281066301116723	0.00532549685556081	ALDH2/UPB1/AOC2/AOC3/ALDH3B2/DPYS/CSAD/SMOX/ALDH3B1/ACADS/ALDH3A1/CNDP2/ACOX1/ABAT/GAD1/DPYD	16
hsa05016	hsa05016	Huntington disease	104/2284	306/8521	0.00283538816101012	0.00283538816101012	0.00532549685556081	NDUFA7/TUBA4A/PSMD9/NDUFA13/NDUFB8/PSMD13/WIPI1/POLR2E/NDUFS7/PSMC5/NDUFA11/BECN1/SOD2/COX6A1/PSMB4/PSMA6/SDHA/BAX/NDUFV2/PSMC1/BBC3/AP2A1/MAP2K7/DCTN2/COX4I1/PSMB6/PSMD4/NDUFB11/AP2S1/ULK1/ATG101/WIPI2/POLR2J/PSMC4/CLTB/PSMB3/ACTR1A/COX8A/AP2M1/UQCRC1/NDUFB10/POLR2L/POLR2C/COX5B/CREB3/PSMA2/DCTN1/PSMD8/NDUFS8/DCTN3/NDUFA9/PSMD3/PSMD6/TBPL1/TUBB3/SDHB/DNAH17/POLR2I/CYC1/DNAI2/KIF5C/NDUFB7/TUBB1/C…	104
hsa04926	hsa04926	Relaxin signaling pathway	49/2284	129/8521	0.00339956618890426	0.00339956618890426	0.00632315836873353	ARRB2/MMP9/GNB2/PIK3R2/MAP2K2/MAPK13/PRKACA/RAF1/MAPK3/GNAI2/GNB1/MAP2K7/TGFB1/GNG10/AKT2/GNG2/GNG5/CREB3/RELA/AKT1/ADCY4/GNAS/GNGT2/PRKCZ/EDN1/MMP1/CREB5/EDNRB/GNG8/GNG11/INSL3/PLCB2/PIK3CD/GNG4/GNG12/GRB2/COL4A2/CREB3L1/NFKBIA/VEGFA/GNAI3/MAP2K4/COL1A2/COL1A1/TGFBR2/CREB3L3/COL3A1/RLN3/MAPK14	49
hsa04978	hsa04978	Mineral absorption	26/2284	60/8521	0.00406948012020958	0.00406948012020958	0.00745462783436813	FTH1/FTL/HMOX1/TRPM6/SLC26A6/HMOX2/ATP1A2/MT1F/MT1X/VDR/MT1B/ATP1B4/SLC8A2/SLC34A2/MT2A/SLC31A1/SLC8A1/MT1M/MT1H/MT1A/MT1E/TF/SLC6A19/ATP1A3/MT1G/ATP1B2	26
hsa00564	hsa00564	Glycerophospholipid metabolism	39/2284	99/8521	0.00410982420101075	0.00410982420101075	0.00745462783436813	CHKB/PLA2G4B/PHOSPHO1/LPCAT1/DGKA/CDIPT/PNPLA6/PLD2/PGS1/LYPLA2/MBOAT7/DGKK/PLA2G5/PLPP2/ETNK2/AGPAT2/PCYT1A/MBOAT2/GPD1/CHPT1/PLA1A/GPAT3/DGKD/DGKZ/GPCPD1/GPAT2/PLB1/AGPAT1/GPAT4/PLA2G2A/PLD3/LPCAT3/PLA2G6/DGKQ/PLPP3/PCYT1B/ACHE/PLA2G1B/PISD	39
hsa00561	hsa00561	Glycerolipid metabolism	27/2284	63/8521	0.00415763703264529	0.00415763703264529	0.00745462783436813	ABHD16A/DGAT2/DGKA/GK/DGAT1/GLYCTK/ALDH2/PNPLA2/DGKK/AKR1B1/PNLIPRP1/PLPP2/MOGAT2/PNLIPRP2/AKR1B10/AGPAT2/MBOAT2/GPAT3/DGKD/DGKZ/GPAT2/AGPAT1/GPAT4/LIPF/PNLIP/DGKQ/PLPP3	27
hsa05414	hsa05414	Dilated cardiomyopathy	38/2284	96/8521	0.00416353252397538	0.00416353252397538	0.00745462783436813	PRKACA/TGFB1/ADCY4/GNAS/ACTB/MYH6/TNNT2/MYBPC3/ITGA3/ACTC1/TPM3/RYR2/CACNA1S/CACNG6/SLC8A2/TPM1/ITGA2B/ITGB5/TNNC1/DES/SGCA/TNNI3/MYH7/ATP2A3/MYL3/TPM4/SLC8A1/MYL2/EMD/ITGB3/ITGA5/ITGB7/AGT/TNF/ITGB4/ITGA7/CACNG4/CACNA2D2	38
hsa04975	hsa04975	Fat digestion and absorption	20/2284	43/8521	0.00426101244785566	0.00426101244785566	0.00755852110633265	DGAT2/DGAT1/PLA2G5/PNLIPRP1/PLPP2/MOGAT2/PNLIPRP2/APOA4/AGPAT2/AGPAT1/PLA2G2A/LIPF/PNLIP/CLPS/FABP1/PLPP3/APOA1/PLA2G1B/ABCA1/CD36	20
hsa04910	hsa04910	Insulin signaling pathway	51/2284	137/8521	0.00458399507098117	0.00458399507098117	0.00805685275633581	RPS6KB2/PIK3R2/FLOT1/MAP2K2/PRKACA/RAF1/MKNK2/MAPK3/CALM1/SH2B2/HK3/PPP1R3B/EXOC7/PRKAG1/SOCS3/AKT2/PYGL/AKT1/BAD/CALM3/CALM2/PHKG2/SOCS1/CALML5/PRKAB1/MKNK1/PPP1R3C/ARAF/PRKCZ/FBP1/INPP5A/INS/FLOT2/CALML4/PCK1/PTPN1/FBP2/HK1/PPP1CA/CALML6/PIK3CD/PYGM/GRB2/SREBF1/RAPGEF1/EIF4E2/TRIP10/SLC2A4/PPP1R3D/HK2/PTPRF	51
hsa00520	hsa00520	Amino sugar and nucleotide sugar metabolism	22/2284	49/8521	0.00474852434845321	0.00474852434845321	0.0082701572384544	PMM1/NPL/HK3/AMDHD2/RENBP/NAGK/GMPPA/CYB5R3/GMPPB/CYB5R2/CYB5R1/HEXB/UGP2/GALK1/GFPT2/PGM1/CHIT1/HK1/GNPDA1/GPI/HK2/CYB5R4	22
hsa05165	hsa05165	Human papillomavirus infection	110/2284	331/8521	0.00489735402757401	0.00489735402757401	0.00845252188732546	HLA-B/ATP6V0C/HLA-A/HLA-C/HLA-E/RPS6KB2/HLA-F/ATP6V0D1/IRF9/TCIRG1/PIK3R2/MAP2K2/MX2/PRKACA/RAF1/TRADD/AXIN1/ATP6V1E1/CDKN1B/MAPK3/IKBKG/BAX/ATP6V0B/PXN/SLC9A3R1/PSMC1/PPP2R5B/IRF3/BCAP31/IRF1/RFNG/CCND3/PKM/ATP6V1B2/CSNK1A1L/AKT2/OASL/PARD6A/TYK2/CREB3/RELA/ATP6V0A1/ATP6V1F/PPP2R2A/ATP6AP1/AKT1/BAD/PPP2R3B/GNAS/ATP6V0E1/IFNAR2/HES1/HLA-G/CRB3/TBPL1/LAMC2/CDC42/PRKCZ/ATP6V0E2/ITGA3/TADA3/CREB5/JA…	110
hsa04010	hsa04010	MAPK signaling pathway	101/2284	301/8521	0.0049860436668733	0.0049860436668733	0.00852875890386223	HSPA6/ARRB2/PLA2G4B/MAP2K2/MAP2K3/RAC2/MAPK13/PRKACA/RAF1/TRADD/MKNK2/GADD45B/MAPK3/NFKB2/IKBKG/MAP2K7/CD14/RPS6KA1/RELB/TGFB1/HSPA1A/DAXX/AKT2/MAP3K11/MAP4K4/PAK1/CACNA1E/MAX/RELA/FLT3LG/AKT1/RASGRP4/MYD88/CACNA1I/HSPA1L/RASGRP2/MKNK1/CDC42/ARAF/DUSP16/MAP3K3/MAPK7/IL1R1/INS/PPP3R1/CACNA1S/CACNG6/RRAS/FGF21/DUSP1/TGFA/MAP3K10/GADD45G/MAPKAPK2/ECSIT/TNFRSF1A/EFNA4/GADD45A/MAP3K14/IRAK1/RAC1/FGF6/…	101
hsa04657	hsa04657	IL-17 signaling pathway	37/2284	94/8521	0.00518670501248499	0.00518670501248499	0.00879348218232202	MMP9/CEBPB/MAPK13/TRADD/MAPK3/IKBKG/S100A9/LCN2/CXCL1/RELA/S100A8/CXCL5/MAPK7/DEFB4B/S100A7/CXCL6/MUC5AC/MMP1/DEFB4A/CCL7/IL6/CCL17/CCL20/FADD/NFKBIA/CSF3/CCL2/TNFAIP3/IL17RA/MUC5B/TNF/MAPK15/MAPK14/IFNG/CXCL10/IL1B/CXCL8	37
hsa00340	hsa00340	Histidine metabolism	12/2284	22/8521	0.00529759584880873	0.00529759584880873	0.00888149570098021	ALDH2/ALDH3B2/MAOB/ALDH3B1/ALDH3A1/CNDP2/AMDHD1/HAL/MAOA/FTCD/HNMT/AOC1	12
hsa00120	hsa00120	Primary bile acid biosynthesis	10/2284	17/8521	0.00533146923470465	0.00533146923470465	0.00888149570098021	CYP27A1/ACOT8/AMACR/CYP8B1/AKR1D1/CH25H/HSD3B7/ACOX2/BAAT/AKR1C4	10
hsa04530	hsa04530	Tight junction	61/2284	170/8521	0.00540823579765025	0.00540823579765025	0.00888149570098021	TUBA4A/ARPC4/ARHGEF18/VASP/PRKACA/SLC9A3R1/MAP2K7/ACTN1/HCLS1/WAS/ARPC2/PRKAG1/RAPGEF6/MYL12A/STK11/RHOA/PARD6A/MYL12B/ARPC3/ARPC1B/PPP2R2A/F11R/ARPC5/ACTB/MYL6/MYL9/CTTN/PRKAB1/CRB3/CDC42/TJP3/CLDN1/PRKCZ/MYH14/RAB8B/CLDN5/CLDN9/CLDN4/YBX3/CD1A/RAC1/CLDN18/CD1B/TIAM1/CLDN7/ACTR3/ERBB2/MYL2/SYNPO/RAP1A/NEDD4L/LLGL2/ARPC1A/CD1D/TUBAL3/CD1C/CLDN3/AFDN/EZR/TUBA1A/CD1E	61
hsa05221	hsa05221	Acute myeloid leukemia	28/2284	67/8521	0.00543692841001252	0.00543692841001252	0.00888149570098021	RPS6KB2/PIK3R2/MAP2K2/RAF1/MAPK3/IKBKG/SPI1/RARA/STAT3/CD14/ITGAM/PPARD/AKT2/STAT5B/BCL2A1/RELA/AKT1/BAD/PIM1/ARAF/FCGR1A/TCF7/PIK3CD/GRB2/PIM2/LEF1/CEBPE/RUNX1T1	28
hsa05212	hsa05212	Pancreatic cancer	31/2284	76/8521	0.00547041575868067	0.00547041575868067	0.00888149570098021	RPS6KB2/PIK3R2/RAC2/RAF1/GADD45B/MAPK3/IKBKG/BAX/STAT3/BCL2L1/TGFB1/PLD2/AKT2/RELA/AKT1/BAD/CDC42/ARAF/RALB/JAK1/TGFA/GADD45G/GADD45A/RAC1/PIK3CD/ERBB2/VEGFA/BAK1/TGFBR2/E2F2/CDKN1A	31
hsa04510	hsa04510	Focal adhesion	71/2284	203/8521	0.00581446471932595	0.00581446471932595	0.00936074815495199	ILK/PPP1R12C/PIK3R2/VASP/RAC2/RAF1/MAPK3/PXN/ACTN1/VAV1/CCND3/MYL12A/ZYX/PARVG/RHOA/AKT2/PAK1/MYL12B/AKT1/BAD/ACTB/MYL9/LAMC2/CDC42/MYL7/ITGA3/PARVA/FYN/ITGA2B/ITGB5/PPP1CA/RAC1/COL6A2/PIK3CD/LAMB3/GRB2/COL4A2/ERBB2/MYL2/COL9A3/EMP2/IGF1R/THBS1/RAP1A/COL6A5/VEGFA/COL6A3/ITGB3/FLNC/ITGA5/COL6A6/PTEN/RAPGEF1/COL1A2/THBS3/CAPN2/COL1A1/COL9A2/ITGB7/TLN1/ITGB4/ITGA7/FLT4/SPP1/COL6A1/CAV1/MYLK2/MYLPF/P…	71
hsa05110	hsa05110	Vibrio cholerae infection	22/2284	50/8521	0.00636981709639725	0.00636981709639725	0.0101693571188096	ATP6V0C/ATP6V0D1/TCIRG1/PRKACA/ATP6V1E1/ATP6V0B/ARF1/ATP6V1B2/ATP6V0A1/ATP6V1F/ATP6AP1/GNAS/ATP6V0E1/ACTB/PLCG2/ATP6V0E2/ERO1A/KCNQ1/SEC61G/ATP6V1D/SEC61B/PLCG1	22
hsa04151	hsa04151	PI3K-Akt signaling pathway	116/2284	354/8521	0.00647837011703281	0.00647837011703281	0.0102571845263155	RPS6KB2/GNB2/PIK3R2/MAP2K2/RAF1/IL4R/PIK3R5/CSF3R/IL2RG/CDKN1B/RXRA/MAPK3/IKBKG/YWHAZ/LPAR2/GNB1/PPP2R5B/BCL2L1/CCND3/STK11/GNG10/CRTC2/AKT2/GNG2/GNG5/CREB3/CDC37/RELA/PPP2R2A/FLT3LG/AKT1/BAD/PPP2R3B/IFNAR2/GNGT2/JAK3/TLR2/LAMC2/PKN1/BCL2L11/ITGA3/INS/CREB5/JAK1/EPOR/FGF21/GNG8/DDIT4/PCK1/OSM/IL6/TGFA/GNG11/ITGA2B/ITGB5/EFNA4/RAC1/COL6A2/FGF6/PIK3CD/LAMB3/EPO/GNG4/GNG12/IL7R/SGK1/TCL1A/FASLG/GRB2…	116
hsa04972	hsa04972	Pancreatic secretion	39/2284	102/8521	0.00739415260515414	0.00739415260515414	0.0116111801047287	CTRL/RHOA/BST1/ADCY4/GNAS/ATP1A2/PLA2G5/PNLIPRP1/CLCA4/AMY2A/ATP1B4/RYR2/KCNQ1/PNLIPRP2/AMY2B/CPA2/CELA3B/PLCB2/RAC1/KCNMA1/ATP2A3/CTRB1/CELA2A/PLA2G2A/CTRB2/CPB1/SLC9A1/PNLIP/RAP1A/CELA3A/CPA1/PRSS3/PRSS1/PLA2G1B/ITPR3/ATP1A3/ATP1B2/RAB3D/PRSS2	39
hsa04630	hsa04630	JAK-STAT signaling pathway	59/2284	166/8521	0.00773068986713773	0.00773068986713773	0.0120409546925038	IRF9/PIK3R2/RAF1/IL4R/CSF3R/IL2RG/IL10RA/STAT3/BCL2L1/CCND3/STAT6/SOCS3/PTPN6/AKT2/IFNGR2/STAT5B/TYK2/AKT1/SOCS1/IFNAR2/PIM1/IFNGR1/IL24/JAK3/CISH/CNTFR/JAK1/GFAP/IL27/EPOR/OSM/IL6/STAT4/IL21R/PIK3CD/EPO/IL12RB1/CSF2RA/IL7R/GRB2/IL10/IL22RA2/PRL/CSF3/IL10RB/LEP/IL15/IL2RB/CSF2RB/IL13RA1/IL12RB2/AOX1/IFNAR1/GH1/CDKN1A/IL6R/IFNG/LIF/PDGFRB	59
hsa00982	hsa00982	Drug metabolism - cytochrome P450	29/2284	72/8521	0.00867800853510337	0.00867800853510337	0.0134074495194297	GSTK1/GSTO1/CYP2C19/CYP2B6/ALDH3B2/MAOB/ADH1B/UGT2B15/UGT2B4/UGT2B7/CYP1A2/UGT2B10/ALDH3B1/ALDH3A1/CYP2C9/GSTA2/GSTP1/GSTA1/ADH1C/MAOA/ADH1A/AOX1/CYP3A4/ADH6/ADH4/FMO3/GSTM3/CYP2E1/GSTM1	29
hsa05213	hsa05213	Endometrial cancer	24/2284	58/8521	0.0111118647227448	0.0111118647227448	0.01703039477507	ILK/PIK3R2/MAP2K2/RAF1/AXIN1/GADD45B/MAPK3/BAX/AKT2/AKT1/BAD/ARAF/CTNNA1/GADD45G/TCF7/GADD45A/PIK3CD/GRB2/ERBB2/LEF1/BAK1/PTEN/FOXO3/CDKN1A	24
hsa00052	hsa00052	Galactose metabolism	15/2284	32/8521	0.0116146262252534	0.0116146262252534	0.0176596656056484	HK3/MGAM/PFKL/AKR1B1/UGP2/GALK1/PGM1/B4GALT1/AKR1B10/HK1/GAA/GALM/PFKM/MGAM2/HK2	15
hsa04218	hsa04218	Cellular senescence	55/2284	156/8521	0.0117810555823163	0.0117810555823163	0.0177716710814883	HLA-B/HLA-A/HLA-C/HLA-E/HLA-F/PIK3R2/MAP2K2/MAP2K3/MAPK13/RASSF5/RAF1/LIN37/GADD45B/MAPK3/CALM1/ZFP36L1/CCND3/TGFB1/E2F4/AKT2/SQSTM1/RELA/AKT1/CALM3/CALM2/CALML5/TRPV4/HLA-G/CAPN1/PPP3R1/RRAS/CALML4/IL6/PPP1CA/GADD45G/KIR2DL4/CALML6/MAPKAPK2/GADD45A/SLC25A4/PIK3CD/MAP2K6/ETS1/CDKN2B/PTEN/IGFBP3/CAPN2/FOXO3/TGFBR2/RRAS2/E2F2/ITPR3/MAPK14/CDKN1A/CXCL8	55
hsa00190	hsa00190	Oxidative phosphorylation	48/2284	134/8521	0.0130290800170579	0.0130290800170579	0.0195007612097413	ATP6V0C/NDUFA7/NDUFA13/ATP6V0D1/NDUFB8/TCIRG1/NDUFS7/NDUFA11/ATP6V1E1/COX6A1/SDHA/ATP6V0B/NDUFV2/COX4I1/NDUFB11/COX8A/ATP6V1B2/UQCRC1/NDUFB10/COX5B/ATP6V0A1/ATP6V1F/ATP6AP1/NDUFS8/ATP6V0E1/NDUFA9/SDHB/ATP6V0E2/CYC1/NDUFB7/NDUFA3/COX17/COX6B1/ATP6V1D/NDUFV1/NDUFA2/UQCR11/ATP12A/NDUFS6/COX6A2/NDUFA4L2/NDUFA1/LHPP/UQCR10/NDUFB9/NDUFB6/COX7A2/NDUFC2	48
hsa01200	hsa01200	Carbon metabolism	42/2284	115/8521	0.0136066851721026	0.0136066851721026	0.020207398623604	TKT/ALDOA/SDHA/PGAM1/HK3/PGLS/G6PD/TALDO1/GLYCTK/PKM/PGD/PDHB/PGK1/ALDOC/SDHB/PFKL/TPI1/FBP1/SUCLG1/ENO1/IDH3B/IDH3G/FBP2/HK1/HAO2/ACADS/HAO1/CPS1/GAPDH/PFKM/PC/ENO2/TKTL1/ACOX1/ENO3/PSAT1/GPI/HK2/AGXT/ALDOB/ME1/SDS	42
hsa04623	hsa04623	Cytosolic DNA-sensing pathway	29/2284	75/8521	0.0162572255206604	0.0162572255206604	0.0238887149273212	TREX1/POLR2E/MEFV/ZBP1/GSDMD/NFKBIB/IKBKG/IRF3/IRF7/MLKL/RIPK3/POLR2L/CASP1/PYCARD/RELA/DNASE2/CCL5/POLR3GL/CCL4/IL6/FADD/IL33/NFKBIA/ADAR/AIM2/CCL4L2/NLRP3/CXCL10/IL1B	29
hsa05215	hsa05215	Prostate cancer	36/2284	97/8521	0.0163348932566215	0.0163348932566215	0.0238887149273212	MMP9/PIK3R2/MAP2K2/RAF1/CDKN1B/MAPK3/IKBKG/IL1R2/AKT2/CREB3/RELA/AKT1/BAD/ARAF/TMPRSS2/INS/CREB5/KLK3/TGFA/TCF7/PIK3CD/PLAT/GRB2/ERBB2/CREB3L1/NFKBIA/NKX3-1/IGF1R/GSTP1/LEF1/PTEN/CREB3L3/E2F2/CDKN1A/PDGFRB/PDGFD	36
hsa04979	hsa04979	Cholesterol metabolism	21/2284	51/8521	0.0179738433069568	0.0179738433069568	0.0260864392493313	STARD3/TSPO/NPC2/CYP27A1/LRPAP1/APOA4/VAPA/PCSK9/LDLRAP1/ANGPTL8/SORT1/APOH/APOA1/APOC3/ABCA1/LRP1/APOC2/CD36/APOC1/APOE/APOA2	21
hsa01521	hsa01521	EGFR tyrosine kinase inhibitor resistance	30/2284	79/8521	0.0192419259756906	0.0192419259756906	0.0277169016824352	RPS6KB2/PIK3R2/MAP2K2/RAF1/MAPK3/BAX/STAT3/BCL2L1/AKT2/AKT1/BAD/PLCG2/ARAF/BCL2L11/JAK1/IL6/TGFA/PIK3CD/GRB2/ERBB2/IGF1R/VEGFA/PTEN/EIF4E2/PLCG1/FOXO3/GAS6/IL6R/PDGFRB/PDGFD	30
hsa04152	hsa04152	AMPK signaling pathway	43/2284	121/8521	0.0207982798748959	0.0207982798748959	0.0297351683993013	RPS6KB2/PIK3R2/CPT1B/ADIPOR1/RAB11B/PPP2R5B/PFKFB3/ULK1/PFKFB4/PRKAG1/STK11/CRTC2/AKT2/CREB3/PPP2R2A/AKT1/PPP2R3B/PRKAB1/PFKL/CIDEA/FBP1/INS/CREB5/ADIPOQ/STRADB/HNF4A/PCK1/STRADA/FBP2/PIK3CD/PFKFB2/PFKM/CREB3L1/SREBF1/IGF1R/LEP/CAMKK2/PPARG/SLC2A4/FOXO3/CAB39/CREB3L3/CD36	43
hsa05310	hsa05310	Asthma	14/2284	31/8521	0.0210871461158607	0.0210871461158607	0.0299248389324494	FCER1G/CD40/HLA-DOB/HLA-DMB/IL10/CD40LG/HLA-DPA1/TNF/HLA-DQB1/HLA-DRB1/HLA-DQA1/PRG2/HLA-DQA2/EPX	14
hsa00590	hsa00590	Arachidonic acid metabolism	24/2284	61/8521	0.0218604826001079	0.0218604826001079	0.0307941782756938	PLA2G4B/CYP4F3/LTA4H/ALOX5/GGT1/GPX4/PLA2G5/EPHX2/CYP2C19/CYP2B6/PTGES/TBXAS1/PLB1/CYP2C9/PLA2G2A/PTGIS/PTGDS/PLA2G6/ALOX15/ALOX15B/HPGD/PLA2G1B/PTGS1/CYP2E1	24
hsa04370	hsa04370	VEGF signaling pathway	23/2284	59/8521	0.0273900051923631	0.0273900051923631	0.0383018128698432	PLA2G4B/PIK3R2/MAP2K2/RAC2/MAPK13/RAF1/MAPK3/PXN/AKT2/AKT1/BAD/PLCG2/CDC42/SPHK1/PPP3R1/MAPKAPK2/RAC1/PIK3CD/SH2D2A/VEGFA/PLCG1/HSPB1/MAPK14	23
hsa00980	hsa00980	Metabolism of xenobiotics by cytochrome P450	29/2284	78/8521	0.0283631596144005	0.0283631596144005	0.0392180871542036	GSTK1/CYP1A1/GSTO1/DHDH/CYP2B6/ALDH3B2/ADH1B/UGT2B15/UGT2B4/UGT2B7/CYP1A2/UGT2B10/ALDH3B1/ALDH3A1/CYP2C9/GSTA2/SULT2A1/GSTP1/GSTA1/ADH1C/AKR1C1/CYP1B1/ADH1A/CYP3A4/ADH6/ADH4/GSTM3/CYP2E1/GSTM1	29
hsa04215	hsa04215	Apoptosis - multiple species	14/2284	32/8521	0.0284546615863329	0.0284546615863329	0.0392180871542036	HTRA2/DIABLO/BECN1/BAX/BBC3/BCL2L1/BID/BCL2L11/BIRC7/TNFRSF1A/BOK/FADD/BAK1/NGFR	14
hsa04962	hsa04962	Vasopressin-regulated water reabsorption	18/2284	44/8521	0.0292782062424946	0.0292782062424946	0.0398845530576801	PRKACA/RAB11B/RAB5C/STX4/DCTN2/ARHGDIA/CREB3/DCTN1/GNAS/VAMP2/ARHGDIB/DYNC1LI1/CREB5/RAB5B/CREB3L1/AVP/CREB3L3/AQP3	18
hsa04216	hsa04216	Ferroptosis	17/2284	41/8521	0.0293545927586607	0.0293545927586607	0.0398845530576801	FTH1/FTL/PCBP2/ACSL1/PCBP1/SAT2/SAT1/HMOX1/MAP1LC3B/MAP1LC3A/GPX4/ACSL6/LPCAT3/SLC3A2/ALOX15/CYBB/TF	17
hsa04925	hsa04925	Aldosterone synthesis and secretion	35/2284	98/8521	0.0320762012485217	0.0320762012485217	0.0432755272589395	PRKACA/CAMK1/CALM1/PRKD2/CREB3/ADCY4/CALM3/CALM2/GNAS/CALML5/CACNA1I/ATP1A2/CYP21A2/CYP11A1/HSD3B2/CREB5/PDE2A/ATP1B4/CACNA1S/NPR1/CALML4/CALML6/PLCB2/CAMK4/CREB3L1/POMC/CAMK2D/CREB3L3/AGT/CACNA1H/CAMK1D/ITPR3/NPPA/ATP1A3/ATP1B2	35
hsa05160	hsa05160	Hepatitis C	53/2284	158/8521	0.0349885433267101	0.0349885433267101	0.0468746034998987	IRF9/PIK3R2/MAP2K2/MX2/RAF1/TRADD/RXRA/MAPK3/IKBKG/BAX/YWHAZ/IRF3/STAT3/IRF7/SOCS3/AKT2/TYK2/BID/RELA/PPP2R2A/AKT1/BAD/IFNAR2/ARAF/CLDN1/CLDN5/CD81/JAK1/CLDN9/CLDN4/TNFRSF1A/MX1/CLDN18/PIK3CD/CLDN7/FASLG/IFIT1B/GRB2/CFLAR/FADD/EIF2AK1/NFKBIA/BAK1/OAS1/CLDN3/TICAM1/TNF/E2F2/IFNAR1/CDKN1A/IFIT1/IFNG/CXCL10	53
hsa05230	hsa05230	Central carbon metabolism in cancer	26/2284	70/8521	0.037016262132675	0.037016262132675	0.0492467814923016	SLC16A3/PIK3R2/MAP2K2/RAF1/MAPK3/PGAM1/HK3/G6PD/PKM/AKT2/SIRT6/AKT1/PDHB/PFKL/SLC2A2/LDHA/HK1/PIK3CD/SLC2A1/ERBB2/PFKM/SCO2/PTEN/HIF1A/HK2/PDGFRB	26
hsa05161	hsa05161	Hepatitis B	54/2284	162/8521	0.0376627042407688	0.0376627042407688	0.04976124988617	MMP9/PIK3R2/MAP2K2/MAP2K3/MAPK13/RAF1/MAPK3/IKBKG/BAX/YWHAZ/MAP2K7/TICAM2/IRF3/STAT3/STAT6/IRF7/TGFB1/AKT2/STAT5B/TYK2/BID/CREB3/RELA/ATP6AP1/AKT1/BAD/PTK2B/MYD88/JAK3/TLR2/ARAF/CREB5/JAK1/IL6/STAT4/IRAK1/PIK3CD/MAP2K6/FASLG/GRB2/FADD/CREB3L1/NFKBIA/MAP2K4/TLR4/TGFBR2/CREB3L3/TICAM1/TNF/E2F2/IFNAR1/MAPK14/CDKN1A/CXCL8	54
hsa04520	hsa04520	Adherens junction	33/2284	93/8521	0.0400577577087203	0.0400577577087203	0.0525279562196878	CSNK2B/RAC2/MAPK3/ACTN1/WAS/MYL12A/PTPN6/RHOA/MYL12B/ACTB/MYL9/CDC42/MYL7/CCM2/PTPRJ/PTPN1/FYN/CTNNA1/TCF7/RAC1/IQGAP1/ERBB2/MYL2/IGF1R/LEF1/RASIP1/RAP1A/NECTIN4/TGFBR2/AFDN/PTPRF/MYLPF/SNAI1	33
hsa05202	hsa05202	Transcriptional misregulation in cancer	63/2284	193/8521	0.0403051048685682	0.0403051048685682	0.0525279562196878	MMP9/TFE3/CEBPB/BCL6/GADD45B/CDKN1B/RXRA/BAX/EWSR1/SPI1/RARA/IL1R2/BCL2L1/CD14/PRCC/ITGAM/MAX/BCL2A1/RELA/DEFA3/RXRB/TRAF1/ZBTB17/GZMB/TMPRSS2/SSX1/DEFA4/PTCRA/CD40/LYL1/FCGR1A/NUPR1/IL6/PBX1/BAIAP3/DEFA6/GADD45G/GADD45A/DEFA5/MAF/PLAT/ETV7/ID2/DDIT3/IGF1R/CEBPE/IL2RB/BAK1/PPARG/IGFBP3/CD86/BCL11B/RUNX1T1/NGFR/ITGB7/TGFBR2/DEFA1/DEFA1B/HPGD/CDKN1A/MLLT1/NR4A3/CXCL8	63
hsa05412	hsa05412	Arrhythmogenic right ventricular cardiomyopathy	28/2284	77/8521	0.0410547097413398	0.0410547097413398	0.0531433653835266	ACTB/ITGA3/RYR2/CACNA1S/CACNG6/SLC8A2/CTNNA1/ITGA2B/ITGB5/ACTN2/TCF7/DES/SGCA/ATP2A3/SLC8A1/EMD/ACTN3/LEF1/ITGB3/ITGA5/ITGB7/DSC2/ITGB4/ITGA7/CACNG4/CACNA2D2/GJA1/CDH2	28
hsa04922	hsa04922	Glucagon signaling pathway	37/2284	107/8521	0.0455097379529793	0.0455097379529793	0.0585148167251306	CPT1B/PRKACA/PPP4C/CALM1/PGAM1/PRKAG1/PKM/CRTC2/AKT2/PYGL/CREB3/AKT1/CALM3/CALM2/GNAS/PDHB/PHKG2/CALML5/PRKAB1/PFKL/FBP1/PPP3R1/CREB5/SLC2A2/LDHA/CALML4/PCK1/FBP2/CALML6/PLCB2/SLC2A1/PYGM/PFKM/CREB3L1/CAMK2D/CREB3L3/ITPR3	37
hsa04930	hsa04930	Type II diabetes mellitus	18/2284	46/8521	0.0458819477724861	0.0458819477724861	0.0586001017164384	PIK3R2/MAPK3/HK3/PKM/SOCS3/CACNA1E/SOCS1/PRKCZ/INS/SLC2A2/ADIPOQ/PRKCD/HK1/PIK3CD/SLC2A4/KCNJ11/TNF/HK2	18
hsa04915	hsa04915	Estrogen signaling pathway	46/2284	137/8521	0.0462032805401347	0.0462032805401347	0.0586197076215024	HSPA6/MMP9/PIK3R2/MAP2K2/PRKACA/RAF1/CTSD/MAPK3/GNAI2/CALM1/RARA/HSPA1A/AKT2/CREB3/KRT23/AKT1/ADCY4/CALM3/KRT14/CALM2/GNAS/CALML5/KRT15/HSPA1L/KRT16/GABBR1/KRT24/CREB5/CALML4/TGFA/PRKCD/KRT10/KRT19/CALML6/PLCB2/PIK3CD/GRB2/HSPA1B/CREB3L1/POMC/GNAI3/KRT13/CREB3L3/GPER1/ITPR3/FKBP5	46
hsa05014	hsa05014	Amyotrophic lateral sclerosis	112/2284	364/8521	0.047399102038609	0.047399102038609	0.0597412504918756	XBP1/NDUFA7/TUBA4A/PSMD9/NDUFA13/NDUFB8/PSMD13/WIPI1/MAP2K3/NDUFS7/MAPK13/TNFRSF1B/PSMC5/NDUFA11/BECN1/COX6A1/PSMB4/PSMA6/SDHA/BAX/PINK1/NDUFV2/SEC13/PSMC1/MAP1LC3B/DCTN2/COX4I1/PSMB6/PSMD4/NDUFB11/BCL2L1/ULK1/ATG101/WIPI2/PSMC4/PSMB3/ACTR1A/ANXA11/COX8A/DAXX/UQCRC1/NDUFB10/CASP1/PFN1/BID/COX5B/SQSTM1/PSMA2/DCTN1/BAD/PSMD8/NDUFS8/ACTB/ANG/DCTN3/MAP1LC3A/NDUFA9/PSMD3/OPTN/PSMD6/TUBB3/SDHB/DNAH17/C…	112
hsa04710	hsa04710	Circadian rhythm	14/2284	34/8521	0.0485328294812358	0.0485328294812358	0.0607703816001714	CSNK1D/NFIL3/ARNTL/PRKAG1/NPAS2/DBP/PRKAB1/RORC/SKP1/RBX1/RORB/RORA/BHLHE40/PER1	14
hsa04918	hsa04918	Thyroid hormone synthesis	27/2284	75/8521	0.04994958293113	0.04994958293113	0.0619386417217656	PRKACA/ASGR1/CREB3/ASGR2/ADCY4/GNAS/ATP1A2/TG/SERPINA7/CGA/CREB5/ATP1B4/DUOXA2/DUOX2/GPX3/GPX1/SLC26A4/PLCB2/CREB3L1/TPO/GSR/CREB3L3/TTR/ITPR3/ATP1A3/ALB/ATP1B2	27
