# Supplementary material for: Identification of hub genes and potential molecular mechanisms related to drug sensitivity in acute myeloid leukemia based on machine learning
Source: Front Pharmacol. 2024 Apr 8;15:1359832. doi: 10.3389/fphar.2024.1359832 (PMC11033397; doi:10.3389/fphar.2024.1359832)
Supplement: Supplementary file 1 [file DataSheet1.zip › Additional files/Supplementary table 6.csv]

	ID	Description	GeneRatio	BgRatio	pvalue	p.adjust	qvalue	geneID	Count
hsa04110	hsa04110	Cell cycle	53/801	157/8521	1.56664192358418e-17	1.56664192358418e-17	4.79887157645261e-15	CDK6/SKP2/RBL1/ATR/HDAC8/ATRX/CDC7/CCNE2/CDC23/KNL1/SMC1A/BUB1B/PDS5A/CDC14A/CHEK1/TICRR/SGO1/MCM4/WEE1/ORC6/CHEK2/TFDP2/MAD2L1/SMC3/CDC25A/TTK/TP53/TRIP13/CDC45/ABL1/CDC6/MCM3/ORC1/CCNA2/MCM2/MYC/BUB1/EP300/PCNA/CCNE1/ESPL1/NDC80/CDK1/CCNB1/CDT1/PRKDC/CDCA5/CCNB2/RB1/MCM6/CCND2/CDC20/CCNA1	53
hsa03460	hsa03460	Fanconi anemia pathway	20/801	55/8521	4.82366447451297e-08	4.82366447451297e-08	7.38782295833302e-06	FANCL/REV3L/FAN1/BRCA2/ATR/BRCA1/POLH/BRIP1/EME1/BLM/REV1/FANCD2/FANCI/POLK/RAD51/FANCA/UBE2T/USP1/RMI2/RMI1	20
hsa03030	hsa03030	DNA replication	15/801	36/8521	2.93069258298818e-07	2.93069258298818e-07	2.65803500654236e-05	POLE2/RFC3/RNASEH2B/DNA2/POLA1/RFC5/PRIM1/MCM4/MCM3/POLE/RFC4/FEN1/MCM2/PCNA/MCM6	15
hsa03440	hsa03440	Homologous recombination	16/801	41/8521	3.47097354806219e-07	3.47097354806219e-07	2.65803500654236e-05	RAD50/RAD52/XRCC2/BRCA2/MRE11/BRCA1/BRIP1/EME1/BRCC3/BLM/RAD54L/BARD1/TOPBP1/RBBP8/SEM1/RAD51	16
hsa03013	hsa03013	Nucleocytoplasmic transport	27/801	108/8521	1.55495766522729e-06	1.55495766522729e-06	9.52616169644511e-05	XPO4/NDC1/THOC2/KPNA5/NUP155/SEH1L/IPO9/NUP160/NUP107/NCBP1/UPF3B/IPO7/XPOT/XPO5/CSE1L/NUP54/IPO5/NUP205/UPF2/NMD3/XPO1/NXT2/NUP93/PNN/NUP188/NUP210/KPNA2	27
hsa05206	hsa05206	MicroRNAs in cancer	53/801	310/8521	1.06945506534735e-05	1.06945506534735e-05	0.000545984954414175	CDK6/SOX4/MIR199A1/MIR23A/MIRLET7D/MIR25/MIR221/DNMT3B/MIR326/SOS1/MTOR/SLC45A3/BRCA1/MIR106B/MIR32/MIR222/MIR103A2/CCNE2/EZH2/MIR135A1/SLC7A1/RDX/MIR27A/MIR181B2/BCL2L2/MIR194-1/ABCC1/FSCN1/MDM4/MIR16-1/CDC25A/MIR26B/MIR181A2/TP53/ABL1/SIRT1/STMN1/NRAS/KIF23/RPTOR/BMI1/BCL2/MYC/EP300/CCNE1/SPRY2/CDCA5/DNMT1/CCNG1/TRIM71/MIR342/CCND2/MIR181B1	53
hsa04218	hsa04218	Cellular senescence	30/801	156/8521	0.000106169652673688	0.000106169652673688	0.00464592013955535	CDK6/RAD50/TRPM7/RBL1/ITPR1/MRE11/ATR/MTOR/CCNE2/ITPR2/CHEK1/CHEK2/CDC25A/TP53/SIRT1/NRAS/MAPK12/CCNA2/MYC/NFATC3/FOXM1/CCNE1/CDK1/CCNB1/CCNB2/ZFP36L2/RB1/CCND2/CCNA1/MYBL2	30
hsa04115	hsa04115	p53 signaling pathway	18/801	74/8521	0.000124537491432905	0.000124537491432905	0.00476847500091783	CDK6/ATR/CCNE2/CHEK1/CHEK2/MDM4/TP53/ZMAT3/BCL2/CCNE1/CDK1/CCNB1/CCNB2/GTSE1/CCNG1/CCND2/PMAIP1/RRM2	18
hsa03083	hsa03083	Polycomb repressive complex	19/801	84/8521	0.000228323040969186	0.000228323040969186	0.00777099472772316	MGA/TEX10/SCML2/BCOR/CBX2/SCMH1/EZH2/LCOR/HCFC1/DCAF7/FOXK1/MTF2/ASXL2/PHC3/BMI1/AEBP2/JARID2/EP300/SFMBT2	19
hsa03410	hsa03410	Base excision repair	12/801	44/8521	0.000544770183882267	0.000544770183882267	0.0166871708957621	POLG2/POLE2/RFC3/RFC5/NEIL3/UNG/APEX1/POLE/RFC4/FEN1/PARP1/PCNA	12
hsa03450	hsa03450	Non-homologous end-joining	6/801	13/8521	0.000651335785863163	0.000651335785863163	0.0181376759508307	RAD50/DCLRE1C/MRE11/FEN1/PRKDC/DNTT	6
hsa05166	hsa05166	Human T-cell leukemia virus 1 infection	35/801	222/8521	0.00151342784490623	0.00151342784490623	0.038632237093659	CREB3L2/ATR/DLG1/TRRAP/NFYB/CCNE2/CDC23/BUB1B/CREB3L4/MAPK8/TBP/CHEK1/ELK4/CHEK2/MAD2L1/TP53/XPO1/PRKACB/NRAS/CCNA2/EGR1/ATF2/MYC/ADCY6/NFATC3/EP300/CANX/CCNE1/ESPL1/CCNB2/RB1/CCND2/FOSL1/CDC20/CCNA1	35
hsa03430	hsa03430	Mismatch repair	7/801	23/8521	0.00403778089216202	0.00403778089216202	0.095141233977259	MSH6/MSH2/RFC3/RFC5/EXO1/RFC4/PCNA	7
hsa01212	hsa01212	Fatty acid metabolism	12/801	57/8521	0.0058686449222041	0.0058686449222041	0.128404185891834	ACACA/HACD3/HADH/ACADSB/ACADM/HACD2/HACD1/CPT1A/FASN/HSD17B12/FADS1/FADS2	12
hsa05202	hsa05202	Transcriptional misregulation in cancer	29/801	193/8521	0.00736773781746622	0.00736773781746622	0.150456961746152	SLC45A3/RUNX1/RUNX2/NSD2/ERG/NCOR1/KMT2A/ELK4/FUT8/MEF2C/TP53/MYCN/FLT3/POLK/BMI1/CCNA2/WT1/PROM1/AFF1/MYC/SMAD1/JUP/CCNT2/HOXA9/HOXA10/MEIS1/CCND2/MPO/CCNA1	29
hsa00670	hsa00670	One carbon pool by folate	6/801	20/8521	0.00829856304315468	0.00829856304315468	0.158873805628817	MTR/MTHFD2L/GART/MTHFD1L/MTHFD1/TYMS	6
hsa00310	hsa00310	Lysine degradation	12/801	63/8521	0.0131669908059163	0.0131669908059163	0.237250422571	SUV39H2/SETDB2/SETMAR/ASH1L/HADH/EZH2/NSD2/KMT2A/ALDH1B1/KMT2C/SETD1A/KMT2D	12
hsa03022	hsa03022	Basal transcription factors	9/801	45/8521	0.022145360534829	0.022145360534829	0.376859644189195	GTF2I/TAF2/GTF2H3/TAF4B/TAF1/TBP/TAF3/TAF9/TAF9B	9
hsa00280	hsa00280	Valine, leucine and isoleucine degradation	9/801	48/8521	0.0325993100085102	0.0325993100085102	0.490703507974019	MCCC1/HADH/MCCC2/BCKDHB/ACADSB/ALDH6A1/ACADM/ALDH1B1/HIBADH	9
hsa01040	hsa01040	Biosynthesis of unsaturated fatty acids	6/801	27/8521	0.0360741913669411	0.0360741913669411	0.490703507974019	HACD3/HACD2/HACD1/HSD17B12/FADS1/FADS2	6
hsa04070	hsa04070	Phosphatidylinositol signaling system	15/801	97/8521	0.0365001663783517	0.0365001663783517	0.490703507974019	OCRL/ITPR1/PIKFYVE/PIK3C2A/INPP5B/ITPR2/PPIP5K2/MTMR2/PLCB1/INPP5E/DGKG/PIP4K2B/DGKE/MTM1/PIK3C2B	15
hsa04114	hsa04114	Oocyte meiosis	19/801	131/8521	0.0368614942743594	0.0368614942743594	0.490703507974019	SPDYE3/ITPR1/CCNE2/CDC23/ITPR2/SMC1A/SGO1/MAD2L1/SMC3/PRKACB/MAPK12/ADCY6/BUB1/CCNE1/ESPL1/CDK1/CCNB1/CCNB2/CDC20	19
hsa04928	hsa04928	Parathyroid hormone synthesis, secretion and action	16/801	106/8521	0.0383270635456281	0.0383270635456281	0.490703507974019	CREB3L2/ITPR1/LRP5/RUNX2/ITPR2/CREB3L4/PLCB1/PLD1/MEF2C/PRKACB/BCL2/EGR1/ATF2/ADCY6/GNAI1/NR4A2	16
hsa04927	hsa04927	Cortisol synthesis and secretion	11/801	65/8521	0.0384468727897169	0.0384468727897169	0.490703507974019	CREB3L2/ITPR1/ITPR2/SCARB1/CREB3L4/PLCB1/STAR/PRKACB/ATF2/ADCY6/NCEH1	11
hsa00240	hsa00240	Pyrimidine metabolism	10/801	58/8521	0.0421578845699757	0.0421578845699757	0.516545027783703	CTPS2/CAD/UCK2/DHODH/CTPS1/RRM1/TYMS/DCK/RRM2/TK1	10
hsa04918	hsa04918	Thyroid hormone synthesis	12/801	75/8521	0.0460297775654926	0.0460297775654926	0.528605383383257	TTF2/CREB3L2/ITPR1/ITPR2/CREB3L4/PLCB1/ATP1B1/PRKACB/ATF2/ADCY6/GPX7/CANX	12
hsa05221	hsa05221	Acute myeloid leukemia	11/801	67/8521	0.0465935672982149	0.0465935672982149	0.528605383383257	KIT/SOS1/MTOR/RUNX1/FLT3/NRAS/CCNA2/MYC/JUP/MPO/CCNA1	11
