# Supplementary material for: Identification of hub genes and potential molecular mechanisms related to drug sensitivity in acute myeloid leukemia based on machine learning
Source: Front Pharmacol. 2024 Apr 8;15:1359832. doi: 10.3389/fphar.2024.1359832 (PMC11033397; doi:10.3389/fphar.2024.1359832)
Supplement: Supplementary file 1 [file DataSheet1.zip › Additional files/Supplementary table 7.csv]

	ALDOC	CYYR1	SUSD3	ICAM3	LSP1	SH3TC1	PPM1F	SH2D3C	HPCAL1	CYC1	MZT2A	NFKBIL1	DGAT1	PKN1	SHARPIN	SLC10A3	S100A13	PELO	MAD2L1BP	PLCB2	RGL2	PIM1	TREML2	PF4	RPL3L	GADD45A	GNG11	ECE1	IFITM3	RHOC	CBLN3	AK1	OPTN	ISG20	DDIT4	SH3BP5	PPM1N	GAS6	KRT5	IL6R	ANXA4	HIP1	LTB4R	RAB3D	HLX	SRXN1	RPS6KA1	CCND3	TFE3
ALDOC	1	0.497149698210351	0.385397993005963	0.311966046630581	0.283639226205925	0.291805509202478	0.220810004599617	0.293170049843967	0.188300444442356	0.177576589605987	0.250430866738569	0.174066443639879	0.320431621777351	0.21288106275771	0.175188082555699	0.157229513534247	0.142435319682075	0.0820961738332602	0.272961746690151	0.265074595682164	0.26134823227048	0.259793310917563	0.242338132597958	0.151190776391847	0.103020862941608	0.222748270182316	0.118132940697684	0.245268605635335	0.232513713568386	0.30979171456178	0.275258572071155	0.322182583785612	0.516345050032914	0.265030006698341	0.207390498123989	0.276111062150002	0.115205212916515	0.191142046887475	0.0562663526315658	0.125083658311241	0.260932239281329	0.270272295428041	0.106216185617729	0.240420789620868	0.173959935625972	0.260977487078077	0.2433275510244	0.362096409477621	0.323920777053175
CYYR1	0.497149698210351	1	0.29724770737573	0.233378474190497	0.156400000738154	0.162966925155386	0.278585596205291	0.200510341224397	0.123645503732373	0.00978704707315416	0.0971850995673589	0.0363232761795943	0.144623152999913	0.0855154426457417	0.129877789991678	0.160390997679739	0.00405921948318886	0.114003934918262	0.179615059222735	0.115161638580087	0.150660236568799	0.331384640392366	0.145743517793115	0.125063712295766	0.151022799770584	0.312073520435331	0.249064920143042	0.239383992449505	0.174850737726566	0.264055973760874	0.152507385937382	0.30481063800873	0.465477014449051	0.150126432418333	0.0274920796119566	0.175810754166199	-0.0243316513896357	0.160993558664602	-0.0241839389787479	-0.0331409408085103	0.0439065857503802	-0.0355972004129999	-0.0727853137014423	-0.0735653905421071	-0.0205762161418283	0.119502601676585	0.0513668936051879	0.0689011227914095	0.0182920066768845
SUSD3	0.385397993005963	0.29724770737573	1	0.58070611223862	0.392479142323226	0.314978101370006	0.548122616512467	0.526263512677937	0.408133570038456	0.246270951945536	0.51143655931566	0.328862358238108	0.46755012890164	0.377853722453754	0.373212528025167	0.304158641621223	0.296641824558593	0.256254943221519	0.153013417800243	0.255636680611075	0.213841712059636	0.123061485866756	0.261977321004105	0.123277573852389	0.147809285713832	0.2262204634692	0.0203906009827139	0.231396430928567	0.242219263112099	0.15451730458058	0.407810364543187	0.528553690275161	0.420225799346142	0.13832881246901	0.148616316441674	0.379134409513794	0.0440290621123305	0.263663007311951	-0.0588519043479979	0.127539179680231	0.00777161052379731	-0.060169604054016	0.0977074081864928	0.0492619230124749	0.137000882748326	0.269239028558031	0.321221891136952	0.244253692521616	0.177400661575738
ICAM3	0.311966046630581	0.233378474190497	0.58070611223862	1	0.405912363758654	0.29897495292048	0.532481841735059	0.444675667506987	0.486655790945381	0.181956266373049	0.50411164161024	0.298609217915321	0.433651178578051	0.548809903626787	0.444030837511303	0.455429669349379	0.186615768580873	0.181734333666717	0.154996661305973	0.506974197833911	0.384488150085571	0.197911522291554	0.409127552921516	0.0199403335120575	0.0602465404307317	0.143932405378713	-0.0480337850194067	0.095704547210883	0.175187110591542	0.113617440643547	0.306574333344626	0.290414836369007	0.155163254005879	0.0392202126299802	0.117230227624996	0.231448284408069	-0.00881585907445297	0.116047298086033	-0.0741419131781933	0.241644185470447	0.217872553522549	0.103853360678068	0.253800310989876	0.214876188419369	0.324155062186976	0.466314491630581	0.330366419033195	0.274376860464214	0.366610587189426
LSP1	0.283639226205925	0.156400000738154	0.392479142323226	0.405912363758654	1	0.577670742840083	0.467746693313888	0.668297965952377	0.484454162626909	0.105200605990781	0.311434698572255	0.398290163940319	0.309801905485945	0.474470197355773	0.38537323778138	0.356213689626115	-0.00216158018119005	0.14623971856771	0.0991212437673936	0.42827276337546	0.244547808681508	0.117937498482018	0.114951873572152	0.0361185994863591	0.0315512388291978	0.0717797512769717	0.178067251771264	0.357212732317564	0.465278376221547	0.297700234182027	0.403904895111309	0.410803421760867	0.313852884962607	0.354634196916565	0.425935294210007	0.384953905655933	0.136091532283439	0.42140412626503	0.197123798617969	0.359807051163466	0.104646752897502	0.164668611618251	0.337233648701542	0.240026751478626	0.464979834953777	0.399687437351733	0.504371566295081	0.397563633897323	0.385595537669724
SH3TC1	0.291805509202478	0.162966925155386	0.314978101370006	0.29897495292048	0.577670742840083	1	0.504188920151367	0.621686120037513	0.543640242236374	0.0899887589226054	0.16258122467286	0.262921724341547	0.347628478392761	0.387474937079295	0.239834124676991	0.206636875214164	0.154351384178982	0.0413894405839711	0.0957011723198609	0.449711564188676	0.373985231480761	0.0932324803449229	0.178430122294388	0.00481091824715222	-0.0640377359978956	0.172727031868184	0.269933587037853	0.400290394967621	0.369478569557382	0.457216275429784	0.475425845405735	0.5290255928645	0.386041050036623	0.457847248204293	0.442721916972058	0.56269499641464	0.337548631394644	0.305987612838636	0.0785748467203191	0.285908663186977	0.35884536738678	0.242130959070034	0.301925576087656	0.374242381330721	0.439544294130104	0.417852404347269	0.50175121369246	0.535269169413264	0.59727093903519
PPM1F	0.220810004599617	0.278585596205291	0.548122616512467	0.532481841735059	0.467746693313888	0.504188920151367	1	0.614230600631654	0.560669686093969	0.111226797233124	0.455056131056949	0.268796631279337	0.42965960683584	0.509837501985899	0.368536892199441	0.338717256161924	0.261121472246863	0.280760462377759	0.169237624812709	0.396337348178305	0.449968983733237	0.336277483129826	0.261576180972682	0.0119814345618853	-0.0304711175878695	0.22648259453885	0.231900266714591	0.25026348402941	0.309176428322144	0.276152467867239	0.41713601631852	0.493108082257505	0.403514420879278	0.2721934424232	0.310376904761863	0.492188102127691	0.0653099700358395	0.203472769226952	-0.0602146511552538	0.225551678341727	0.190486698230506	0.0721838461855043	0.156277307858652	0.0696903003256696	0.26857092867552	0.330871938264148	0.391733146570571	0.299322769671017	0.33411117937162
SH2D3C	0.293170049843967	0.200510341224397	0.526263512677937	0.444675667506987	0.668297965952377	0.621686120037513	0.614230600631654	1	0.684935655774651	0.0456345481585789	0.390712481488819	0.34524095198744	0.335742603265887	0.500831093333674	0.312266167171533	0.344873690331262	0.180976244219191	0.15048814027072	0.2025911072265	0.541041176857087	0.401446341795295	0.115106254131112	0.179429590725343	0.058579984612657	-0.0921083928829274	0.126081222515789	0.172230219841356	0.364999147140284	0.349576865606623	0.31500172192279	0.395871042491615	0.497714981669737	0.424131047090994	0.264779213515217	0.298840774118363	0.441992595399898	0.104070054335771	0.389680106757762	0.145612972511403	0.3404121415721	0.220402421045786	0.123994499927638	0.328847668695773	0.270638357792725	0.353758893210858	0.324301154245716	0.564571992262062	0.371751937027519	0.400816578594315
HPCAL1	0.188300444442356	0.123645503732373	0.408133570038456	0.486655790945381	0.484454162626909	0.543640242236374	0.560669686093969	0.684935655774651	1	0.21618681512187	0.445841486189968	0.417068323619091	0.456974773486874	0.638922896609854	0.461326350303562	0.434424865044915	0.241751582929803	0.0793389048290958	0.212347879108483	0.549735033348569	0.485871248330438	0.135257380302652	0.208325177111385	-0.0554186128654695	-0.161823250821046	0.228650247945526	0.263908349527696	0.191490802626655	0.434075658386323	0.37304333083502	0.413796329771505	0.419425614144643	0.31768586307423	0.281427322608724	0.348218912485474	0.344053900963227	0.105361242323651	0.283317759558971	-0.0019641813859662	0.377987029742231	0.304943830372982	0.289958570708629	0.338607226279666	0.162197954952861	0.558742286524733	0.431328498457033	0.502580835850555	0.388875084490414	0.446954325800921
CYC1	0.177576589605987	0.00978704707315416	0.246270951945536	0.181956266373049	0.105200605990781	0.0899887589226054	0.111226797233124	0.0456345481585789	0.21618681512187	1	0.500105014020806	0.545040815610389	0.586638266758724	0.486372647132154	0.683759746143148	0.536007663146072	0.410802785966953	0.356677701386567	0.455796827450454	0.232111120255424	0.288528673988602	0.175065530840665	0.108290673667331	-0.061782685643857	0.00795635059504198	0.0629761719612581	-0.0437385507767308	0.0645924213651393	0.133305311033186	0.106379008767306	0.133270172258801	0.192326868879477	0.00733014113157831	-0.057304356364529	0.109114484337956	-0.0155180373053053	-0.00950127318850987	0.122213410793607	-0.0611168082000173	0.14542884241098	0.145990427596798	0.244929349336964	0.400211918722533	0.267734868124075	0.332861234660953	0.424297938228598	0.436872486691567	0.395657269566547	0.384831944112559
MZT2A	0.250430866738569	0.0971850995673589	0.51143655931566	0.50411164161024	0.311434698572255	0.16258122467286	0.455056131056949	0.390712481488819	0.445841486189968	0.500105014020806	1	0.640891927106966	0.569406529457718	0.634790128391819	0.647120796093625	0.551043808581135	0.377792185957319	0.374902411153924	0.437541235578529	0.346728959417922	0.440787165037601	0.206993618082303	0.293639866504729	-0.0215395979390651	-0.000372800713173106	0.117281102395954	-0.0293604444499614	-0.0380843564213088	0.169385773325512	0.110909403661636	0.304185047067854	0.463158178790093	0.232747790085762	0.0108269769132128	0.0707608082645261	0.0789901246874993	0.0304639242211907	0.247941327949676	0.00141181094427932	0.0547113782018319	0.028125528981466	0.0468222713837029	0.348670977904678	0.0117296848824189	0.260608249414651	0.353838240434709	0.335705469651184	0.288374430528066	0.288537193818998
NFKBIL1	0.174066443639879	0.0363232761795943	0.328862358238108	0.298609217915321	0.398290163940319	0.262921724341547	0.268796631279337	0.34524095198744	0.417068323619091	0.545040815610389	0.640891927106966	1	0.592928493032004	0.628144418564218	0.747865697110472	0.682280335508196	0.359598283205633	0.332011568443393	0.480417109125512	0.277442246060924	0.47728934622183	0.101299269161989	0.211283114214169	0.0370595200329999	0.0365629900261197	0.0738141745132891	-0.0168332638418169	0.206142302203393	0.345849618199227	0.350642669124848	0.34808498722929	0.36675288870356	0.141006931236499	0.0323137167234012	0.215625128303028	0.0730763977605049	0.0521550226868966	0.117122526170276	-0.0114585482456835	0.10279090548115	0.0240677569525515	0.101075952309099	0.395345695847534	0.197592241505799	0.326141822207169	0.395246001379015	0.462482493883226	0.463878598446964	0.508449461084984
DGAT1	0.320431621777351	0.144623152999913	0.46755012890164	0.433651178578051	0.309801905485945	0.347628478392761	0.42965960683584	0.335742603265887	0.456974773486874	0.586638266758724	0.569406529457718	0.592928493032004	1	0.620711794115823	0.769110204257698	0.623050647468673	0.293794210103456	0.322477623484164	0.419062839499154	0.450672519800033	0.576888539489101	0.246618766947893	0.296456872363093	0.00404311529172698	0.0556969337890119	0.164856887093933	0.00637627784403713	0.168082917543232	0.298722629789566	0.395180330235336	0.420281267195528	0.465138458517555	0.236097526372395	0.135149601564062	0.163976160488291	0.258664546361416	0.0731062252421757	0.180423259388237	-0.100563317125351	0.206606692201283	0.11337522313576	0.187625648257677	0.31108384357355	0.169981648777879	0.45609499865929	0.558827375690048	0.511238446373127	0.492137225482799	0.624758959002488
PKN1	0.21288106275771	0.0855154426457417	0.377853722453754	0.548809903626787	0.474470197355773	0.387474937079295	0.509837501985899	0.500831093333674	0.638922896609854	0.486372647132154	0.634790128391819	0.628144418564218	0.620711794115823	1	0.772494869680873	0.737431586650256	0.256265878017484	0.296960960597887	0.395209611622904	0.608238895577907	0.525020916514296	0.271398079625946	0.272900915682099	0.0853254289281733	-0.00562125896259781	0.0840148461791563	0.0410671424910401	0.178024122452065	0.396886857744966	0.342700640680236	0.362192493172984	0.379458099885831	0.136498531459412	0.157308060507171	0.214894850694638	0.191235528132456	0.0371812546354104	0.205943346387173	-0.0485733084777277	0.197029045033579	0.157111310781673	0.15256398823671	0.417865753149478	0.183170916189304	0.470036621142937	0.539905518435136	0.500298848968751	0.411334014222662	0.584202740782136
SHARPIN	0.175188082555699	0.129877789991678	0.373212528025167	0.444030837511303	0.38537323778138	0.239834124676991	0.368536892199441	0.312266167171533	0.461326350303562	0.683759746143148	0.647120796093625	0.747865697110472	0.769110204257698	0.772494869680873	1	0.832634636533715	0.30624770845669	0.302506784993623	0.436285562243864	0.375026700384877	0.513877369719317	0.30310394991671	0.251204196303124	0.0851205941996517	0.130942723405848	0.139171259162831	0.0574456580953264	0.150580156052844	0.378138676286952	0.35256758402092	0.397093423452005	0.399412669574364	0.128811842688901	0.0743698280703908	0.176713802774553	0.100570458160893	0.0504054723474363	0.17171920136252	-0.0622681134104491	0.0991046938111998	-0.00778462403376206	0.103724013662862	0.378041860140808	0.1288619067088	0.388875261929124	0.572833462197259	0.527099656057337	0.473503929330973	0.553822574294286
SLC10A3	0.157229513534247	0.160390997679739	0.304158641621223	0.455429669349379	0.356213689626115	0.206636875214164	0.338717256161924	0.344873690331262	0.434424865044915	0.536007663146072	0.551043808581135	0.682280335508196	0.623050647468673	0.737431586650256	0.832634636533715	1	0.33799836461945	0.395423368104363	0.43679479861361	0.434032533288809	0.487646633017128	0.286814676713389	0.259953567615002	0.132608146891179	0.109300674106459	0.0962505954259195	0.021246158312436	0.154038666449021	0.266308251570055	0.291427594883859	0.33349037600323	0.338443734405488	0.109942384937884	0.0399566354605346	0.162506680509702	0.081405398202816	-0.0321538787597728	0.128763527502419	-0.0706121228372371	0.102135318774394	0.0742408880735484	0.174288044683055	0.403023118200467	0.221621413985258	0.358787616456106	0.567869554457257	0.544887469981936	0.533210358249001	0.615105606326305
S100A13	0.142435319682075	0.00405921948318886	0.296641824558593	0.186615768580873	-0.00216158018119005	0.154351384178982	0.261121472246863	0.180976244219191	0.241751582929803	0.410802785966953	0.377792185957319	0.359598283205633	0.293794210103456	0.256265878017484	0.30624770845669	0.33799836461945	1	0.323132908368636	0.370100472220842	0.272211857591883	0.383099476192216	0.126342880872017	0.304675684923539	-0.000983462087079219	-0.0469356403459002	0.00942302208290798	-0.0649370962928269	0.0863475289960881	0.0221252730755169	0.102496757600311	0.198442911682002	0.268497595850313	0.0187245659559113	-0.0322107211898766	0.0830629522496987	0.102952178370928	0.0295704750761919	0.0496340455253719	-0.130641070561199	0.0560637395364234	0.239202397130052	0.208307225055622	0.381526507551063	0.221612026170136	0.135285754139602	0.148550956690972	0.300780069124714	0.355792794762703	0.341855067804722
PELO	0.0820961738332602	0.114003934918262	0.256254943221519	0.181734333666717	0.14623971856771	0.0413894405839711	0.280760462377759	0.15048814027072	0.0793389048290958	0.356677701386567	0.374902411153924	0.332011568443393	0.322477623484164	0.296960960597887	0.302506784993623	0.395423368104363	0.323132908368636	1	0.496968985961857	0.220176569367349	0.175768241369116	0.193988132569936	0.207645394280275	0.169170109011716	0.223154041502237	0.141678456506458	-0.0749445138455861	0.155240724144274	-0.0426347355288446	0.0106353420361189	-0.0127431586190319	0.251864233377238	0.0812234632074216	-0.102564903513821	0.0848852453196219	0.082985458600311	-0.0689334395302662	0.0375770084108989	-0.0341129992512884	0.14099321717828	0.0909201694053502	0.169666188421212	0.309451085375608	0.213936316970383	0.224211628162185	0.286339979690917	0.32471596027897	0.23952146499741	0.243041516216445
MAD2L1BP	0.272961746690151	0.179615059222735	0.153013417800243	0.154996661305973	0.0991212437673936	0.0957011723198609	0.169237624812709	0.2025911072265	0.212347879108483	0.455796827450454	0.437541235578529	0.480417109125512	0.419062839499154	0.395209611622904	0.436285562243864	0.43679479861361	0.370100472220842	0.496968985961857	1	0.335349478711293	0.50217105965903	0.340739013765906	0.327966152815504	0.164911488686672	0.123999940809328	0.245298609942849	0.107142349174195	0.310815145328754	0.162470902429141	0.395210232862681	0.219174191402563	0.27650860483301	0.265971029409436	0.0283292862653108	-0.0283646553326837	0.0474958840436964	-0.116704212530522	0.149771068474495	-0.0431946840906762	0.135192042754069	0.323398749493654	0.29111305277383	0.310048264565453	0.273151854438008	0.255857679363664	0.269722866802303	0.393163094109101	0.423245778203695	0.376140442946421
PLCB2	0.265074595682164	0.115161638580087	0.255636680611075	0.506974197833911	0.42827276337546	0.449711564188676	0.396337348178305	0.541041176857087	0.549735033348569	0.232111120255424	0.346728959417922	0.277442246060924	0.450672519800033	0.608238895577907	0.375026700384877	0.434032533288809	0.272211857591883	0.220176569367349	0.335349478711293	1	0.574609562682222	0.241170645208765	0.382758233803442	0.0895329507230503	-0.0587558254782301	0.0547217738578598	0.0240892425395384	0.214631170573408	0.208141425376339	0.230978064077154	0.277268694691447	0.260343632259702	0.131637037976281	0.0716333875625303	0.120503542340048	0.167659996592392	0.025187298384434	0.252795952283749	-0.0482891470575481	0.2902693968547	0.505649427141631	0.309361344117212	0.555016439333654	0.374887351056082	0.526847239212083	0.480287985811182	0.46905666888327	0.399940014496463	0.59246081184497
RGL2	0.26134823227048	0.150660236568799	0.213841712059636	0.384488150085571	0.244547808681508	0.373985231480761	0.449968983733237	0.401446341795295	0.485871248330438	0.288528673988602	0.440787165037601	0.47728934622183	0.576888539489101	0.525020916514296	0.513877369719317	0.487646633017128	0.383099476192216	0.175768241369116	0.50217105965903	0.574609562682222	1	0.47254087462036	0.501766283040464	0.0465518630659293	-0.0776306551619947	0.145204187896057	0.0723968902146329	0.250280188611856	0.258634471182581	0.421212660494914	0.374664594466805	0.370293996847021	0.203806777054544	0.206016540338125	0.207137918786488	0.24419864667535	-0.00350264952115809	0.209041278872007	-0.0620813274862818	0.181569868275784	0.369967559119658	0.359276493639655	0.39642879798515	0.282153784406759	0.415262264436432	0.35348100006422	0.46971226325861	0.488518898735028	0.569593190937843
PIM1	0.259793310917563	0.331384640392366	0.123061485866756	0.197911522291554	0.117937498482018	0.0932324803449229	0.336277483129826	0.115106254131112	0.135257380302652	0.175065530840665	0.206993618082303	0.101299269161989	0.246618766947893	0.271398079625946	0.30310394991671	0.286814676713389	0.126342880872017	0.193988132569936	0.340739013765906	0.241170645208765	0.47254087462036	1	0.476866837136014	0.108229771172163	0.154758037806893	0.233745651624454	0.0837298687757309	0.258556414183893	0.195194717329054	0.293385255458917	0.182065670730882	0.268391008418084	0.304540045090124	0.277565952381946	0.234728865611726	0.223304899282182	-0.0360842164021408	0.166234290437053	-0.0800007105947867	-0.00112733449139284	0.209780363320966	0.21720572349272	0.0507988648236786	0.107517750652263	0.165592593853087	0.25399906806035	0.264068159412275	0.316402535966184	0.198767852271508
TREML2	0.242338132597958	0.145743517793115	0.261977321004105	0.409127552921516	0.114951873572152	0.178430122294388	0.261576180972682	0.179429590725343	0.208325177111385	0.108290673667331	0.293639866504729	0.211283114214169	0.296456872363093	0.272900915682099	0.251204196303124	0.259953567615002	0.304675684923539	0.207645394280275	0.327966152815504	0.382758233803442	0.501766283040464	0.476866837136014	1	0.308938914043529	0.181107337807524	0.15157776613442	-0.0528634569006332	0.166249648219565	0.122497773153199	0.205582618297184	0.216208621107811	0.275067427738347	0.122539610059367	-0.031649792146659	0.122895408696973	0.176188805068944	-0.0641155015843908	0.0550457377498347	-0.0422638644202382	0.133317056196742	0.345247669116143	0.310186228360943	0.129229657560603	0.166278711161417	0.136828911084701	0.220587777175927	0.227812794032063	0.329651975317536	0.284574632714894
PF4	0.151190776391847	0.125063712295766	0.123277573852389	0.0199403335120575	0.0361185994863591	0.00481091824715222	0.0119814345618853	0.058579984612657	-0.0554186128654695	-0.061782685643857	-0.0215395979390651	0.0370595200329999	0.00404311529172698	0.0853254289281733	0.0851205941996517	0.132608146891179	-0.000983462087079219	0.169170109011716	0.164911488686672	0.0895329507230503	0.0465518630659293	0.108229771172163	0.308938914043529	1	0.459762821515255	0.18219529639464	0.246727002369929	0.290221111126018	0.108454636741443	0.200812140148783	0.177901682299489	0.201993833910952	0.234463558876604	0.13343175053654	0.0282269073728039	0.0892590240181549	-0.0090635390400901	0.0543166584958731	-0.0123932004941983	-0.0616169313311256	-0.0109908679591727	0.0528284808452195	-0.103948038541276	-0.0542996369282801	-0.132160454401794	0.0674280245995067	0.029690428811879	0.130127480192609	-0.00835380270607319
RPL3L	0.103020862941608	0.151022799770584	0.147809285713832	0.0602465404307317	0.0315512388291978	-0.0640377359978956	-0.0304711175878695	-0.0921083928829274	-0.161823250821046	0.00795635059504198	-0.000372800713173106	0.0365629900261197	0.0556969337890119	-0.00562125896259781	0.130942723405848	0.109300674106459	-0.0469356403459002	0.223154041502237	0.123999940809328	-0.0587558254782301	-0.0776306551619947	0.154758037806893	0.181107337807524	0.459762821515255	1	0.358987347214171	0.164700437086639	0.175400853595063	0.0462114581233539	0.0219053706827083	0.205641075972681	0.237727284111391	0.225856222104671	0.0672754979311287	0.00914062684342922	0.00788454548793819	0.00468531857058201	0.0572129000342759	-0.0228909200364754	-0.105363861020284	-0.141598712490532	-0.119665426789031	-0.07221092019772	-0.116097301195139	-0.0916833924769655	0.173561538632495	0.0327555807391184	0.0631483742516373	-0.0465603313673883
GADD45A	0.222748270182316	0.312073520435331	0.2262204634692	0.143932405378713	0.0717797512769717	0.172727031868184	0.22648259453885	0.126081222515789	0.228650247945526	0.0629761719612581	0.117281102395954	0.0738141745132891	0.164856887093933	0.0840148461791563	0.139171259162831	0.0962505954259195	0.00942302208290798	0.141678456506458	0.245298609942849	0.0547217738578598	0.145204187896057	0.233745651624454	0.15157776613442	0.18219529639464	0.358987347214171	1	0.576696608429117	0.410260727300488	0.41095482099926	0.327944437406746	0.333162705839087	0.338894806170399	0.466767089307378	0.346309956271671	0.0695367386599179	0.116678496253545	0.104168867380001	0.17191148064119	-0.0696062618201162	0.201655069146492	0.150395787573439	0.121621051779067	-0.0908513720692068	-0.0993097329783937	0.0814053388860803	0.219994975474013	0.186757256108188	0.186248977894286	0.0501976049998564
GNG11	0.118132940697684	0.249064920143042	0.0203906009827139	-0.0480337850194067	0.178067251771264	0.269933587037853	0.231900266714591	0.172230219841356	0.263908349527696	-0.0437385507767308	-0.0293604444499614	-0.0168332638418169	0.00637627784403713	0.0410671424910401	0.0574456580953264	0.021246158312436	-0.0649370962928269	-0.0749445138455861	0.107142349174195	0.0240892425395384	0.0723968902146329	0.0837298687757309	-0.0528634569006332	0.246727002369929	0.164700437086639	0.576696608429117	1	0.349477784126023	0.447321707633372	0.352309633529024	0.360487713273597	0.385696606531168	0.485110903945862	0.425980833394577	0.102270107193761	0.166805672664618	0.0950348508376199	0.224656833037926	0.0440614668979562	0.179423281001498	0.0300403292456744	0.114242612257922	-0.10030532614765	-0.150691952246711	0.0946382353843525	0.0641528377385423	0.0816106407991552	0.162218314505509	-0.0111280826276923
ECE1	0.245268605635335	0.239383992449505	0.231396430928567	0.095704547210883	0.357212732317564	0.400290394967621	0.25026348402941	0.364999147140284	0.191490802626655	0.0645924213651393	-0.0380843564213088	0.206142302203393	0.168082917543232	0.178024122452065	0.150580156052844	0.154038666449021	0.0863475289960881	0.155240724144274	0.310815145328754	0.214631170573408	0.250280188611856	0.258556414183893	0.166249648219565	0.290221111126018	0.175400853595063	0.410260727300488	0.349477784126023	1	0.488994447726363	0.57570700692174	0.380447665983296	0.464698226058882	0.534033585840309	0.479268794227348	0.264488295144323	0.488374813850862	0.0903729458610877	0.168708274994107	-0.00804160262403127	0.162730795102948	0.273691621269536	0.13523659727374	0.104989088716724	0.232383407721673	0.174208627558299	0.268684309539518	0.330856375960955	0.419023067255672	0.337858178043511
IFITM3	0.232513713568386	0.174850737726566	0.242219263112099	0.175187110591542	0.465278376221547	0.369478569557382	0.309176428322144	0.349576865606623	0.434075658386323	0.133305311033186	0.169385773325512	0.345849618199227	0.298722629789566	0.396886857744966	0.378138676286952	0.266308251570055	0.0221252730755169	-0.0426347355288446	0.162470902429141	0.208141425376339	0.258634471182581	0.195194717329054	0.122497773153199	0.108454636741443	0.0462114581233539	0.41095482099926	0.447321707633372	0.488994447726363	1	0.674285732668905	0.486418627403597	0.431609751315385	0.435815527790289	0.408828804078309	0.328475718333062	0.320184534613746	0.0935631606558786	0.244152104114205	-0.0137934426755818	0.268564086474106	0.143497124720831	0.0986008386727602	-0.0845934356720787	-0.0436666099610467	0.304517524473269	0.228429470502187	0.259855137091427	0.277482485086446	0.286168184822237
RHOC	0.30979171456178	0.264055973760874	0.15451730458058	0.113617440643547	0.297700234182027	0.457216275429784	0.276152467867239	0.31500172192279	0.37304333083502	0.106379008767306	0.110909403661636	0.350642669124848	0.395180330235336	0.342700640680236	0.35256758402092	0.291427594883859	0.102496757600311	0.0106353420361189	0.395210232862681	0.230978064077154	0.421212660494914	0.293385255458917	0.205582618297184	0.200812140148783	0.0219053706827083	0.327944437406746	0.352309633529024	0.57570700692174	0.674285732668905	1	0.465558197860514	0.459473882215759	0.523593335466112	0.429905055299377	0.265232534486168	0.417967878384239	0.182444630795818	0.0974686636250628	0.00783568117136122	0.114738322990575	0.316105088591251	0.143082555136891	-0.0565535822078077	0.0207290216308799	0.244960980422451	0.207225103298987	0.28014030273392	0.418643136251066	0.435509602426868
CBLN3	0.275258572071155	0.152507385937382	0.407810364543187	0.306574333344626	0.403904895111309	0.475425845405735	0.41713601631852	0.395871042491615	0.413796329771505	0.133270172258801	0.304185047067854	0.34808498722929	0.420281267195528	0.362192493172984	0.397093423452005	0.33349037600323	0.198442911682002	-0.0127431586190319	0.219174191402563	0.277268694691447	0.374664594466805	0.182065670730882	0.216208621107811	0.177901682299489	0.205641075972681	0.333162705839087	0.360487713273597	0.380447665983296	0.486418627403597	0.465558197860514	1	0.502476647304449	0.483421005542963	0.459803068997746	0.252423063491726	0.29790644142496	0.291656875718518	0.31760036136803	0.00053781348056127	0.188923048904841	0.114113167947498	0.107912606879443	0.0939097922988613	0.0143101345389773	0.218061618076046	0.303429261580978	0.351925105351987	0.415955964820198	0.348701533326804
AK1	0.322182583785612	0.30481063800873	0.528553690275161	0.290414836369007	0.410803421760867	0.5290255928645	0.493108082257505	0.497714981669737	0.419425614144643	0.192326868879477	0.463158178790093	0.36675288870356	0.465138458517555	0.379458099885831	0.399412669574364	0.338443734405488	0.268497595850313	0.251864233377238	0.27650860483301	0.260343632259702	0.370293996847021	0.268391008418084	0.275067427738347	0.201993833910952	0.237727284111391	0.338894806170399	0.385696606531168	0.464698226058882	0.431609751315385	0.459473882215759	0.502476647304449	1	0.651447999989598	0.479250987152076	0.41882173980764	0.609887599849124	0.178280297771235	0.308894539584084	-0.0129460082623259	0.011582734003109	0.0873655516699813	0.0302445630733776	0.119944641879251	0.0180998747963069	0.281761982470735	0.323016963700604	0.31259342954082	0.397283176412339	0.313194914307384
OPTN	0.516345050032914	0.465477014449051	0.420225799346142	0.155163254005879	0.313852884962607	0.386041050036623	0.403514420879278	0.424131047090994	0.31768586307423	0.00733014113157831	0.232747790085762	0.141006931236499	0.236097526372395	0.136498531459412	0.128811842688901	0.109942384937884	0.0187245659559113	0.0812234632074216	0.265971029409436	0.131637037976281	0.203806777054544	0.304540045090124	0.122539610059367	0.234463558876604	0.225856222104671	0.466767089307378	0.485110903945862	0.534033585840309	0.435815527790289	0.523593335466112	0.483421005542963	0.651447999989598	1	0.584203685862775	0.305718532967523	0.510176451903947	0.126764982644573	0.356871845120059	0.016977522832754	0.0862974983058599	0.174807834314363	0.0696866288996471	-0.0979122281730912	-0.0313110050920876	0.125614733924629	0.197241109767452	0.190653189505591	0.311156351060239	0.152372801312449
ISG20	0.265030006698341	0.150126432418333	0.13832881246901	0.0392202126299802	0.354634196916565	0.457847248204293	0.2721934424232	0.264779213515217	0.281427322608724	-0.057304356364529	0.0108269769132128	0.0323137167234012	0.135149601564062	0.157308060507171	0.0743698280703908	0.0399566354605346	-0.0322107211898766	-0.102564903513821	0.0283292862653108	0.0716333875625303	0.206016540338125	0.277565952381946	-0.031649792146659	0.13343175053654	0.0672754979311287	0.346309956271671	0.425980833394577	0.479268794227348	0.408828804078309	0.429905055299377	0.459803068997746	0.479250987152076	0.584203685862775	1	0.567316607638267	0.557257574656193	0.359230468436592	0.481822004508997	0.116633043171687	0.0622997441926256	0.00698370574467702	0.0289402619709291	-0.127727837193118	-0.0490044427701457	0.213021942345828	0.168874785289649	0.178442698084843	0.237570116113966	0.155015105606089
DDIT4	0.207390498123989	0.0274920796119566	0.148616316441674	0.117230227624996	0.425935294210007	0.442721916972058	0.310376904761863	0.298840774118363	0.348218912485474	0.109114484337956	0.0707608082645261	0.215625128303028	0.163976160488291	0.214894850694638	0.176713802774553	0.162506680509702	0.0830629522496987	0.0848852453196219	-0.0283646553326837	0.120503542340048	0.207137918786488	0.234728865611726	0.122895408696973	0.0282269073728039	0.00914062684342922	0.0695367386599179	0.102270107193761	0.264488295144323	0.328475718333062	0.265232534486168	0.252423063491726	0.41882173980764	0.305718532967523	0.567316607638267	1	0.607898326912753	0.223171955049655	0.301385585354327	0.148374027367269	0.0714953070045442	0.0589421624199953	0.114234126036986	0.0725233337214864	0.146319920827296	0.297469355401137	0.184154745308771	0.304299639309126	0.319804344012987	0.250111804976845
SH3BP5	0.276111062150002	0.175810754166199	0.379134409513794	0.231448284408069	0.384953905655933	0.56269499641464	0.492188102127691	0.441992595399898	0.344053900963227	-0.0155180373053053	0.0789901246874993	0.0730763977605049	0.258664546361416	0.191235528132456	0.100570458160893	0.081405398202816	0.102952178370928	0.082985458600311	0.0474958840436964	0.167659996592392	0.24419864667535	0.223304899282182	0.176188805068944	0.0892590240181549	0.00788454548793819	0.116678496253545	0.166805672664618	0.488374813850862	0.320184534613746	0.417967878384239	0.29790644142496	0.609887599849124	0.510176451903947	0.557257574656193	0.607898326912753	1	0.115163879546111	0.166846925021543	-0.0211903907622462	0.0585976225942032	0.187880469345389	0.0530748461302719	0.0467290891064701	0.154540741448483	0.216492241194633	0.269836201297626	0.378032063051376	0.38299762445211	0.29902902461518
PPM1N	0.115205212916515	-0.0243316513896357	0.0440290621123305	-0.00881585907445297	0.136091532283439	0.337548631394644	0.0653099700358395	0.104070054335771	0.105361242323651	-0.00950127318850987	0.0304639242211907	0.0521550226868966	0.0731062252421757	0.0371812546354104	0.0504054723474363	-0.0321538787597728	0.0295704750761919	-0.0689334395302662	-0.116704212530522	0.025187298384434	-0.00350264952115809	-0.0360842164021408	-0.0641155015843908	-0.0090635390400901	0.00468531857058201	0.104168867380001	0.0950348508376199	0.0903729458610877	0.0935631606558786	0.182444630795818	0.291656875718518	0.178280297771235	0.126764982644573	0.359230468436592	0.223171955049655	0.115163879546111	1	0.223778570319219	-0.004991471953551	0.0204396279931772	0.0215631079430153	-0.0631838142511325	0.0414669713150988	-0.045096773645753	0.0462709592008127	0.0207533806288782	0.0449371679191611	0.0838872933268866	0.109320195627107
GAS6	0.191142046887475	0.160993558664602	0.263663007311951	0.116047298086033	0.42140412626503	0.305987612838636	0.203472769226952	0.389680106757762	0.283317759558971	0.122213410793607	0.247941327949676	0.117122526170276	0.180423259388237	0.205943346387173	0.17171920136252	0.128763527502419	0.0496340455253719	0.0375770084108989	0.149771068474495	0.252795952283749	0.209041278872007	0.166234290437053	0.0550457377498347	0.0543166584958731	0.0572129000342759	0.17191148064119	0.224656833037926	0.168708274994107	0.244152104114205	0.0974686636250628	0.31760036136803	0.308894539584084	0.356871845120059	0.481822004508997	0.301385585354327	0.166846925021543	0.223778570319219	1	0.181081065268464	0.165415337118465	-0.0346216499228301	0.0108069915652787	0.0182616063427217	0.012486772929524	0.150267725127495	0.0938245477860023	0.227714641782415	0.07743646952234	0.0374922323374511
KRT5	0.0562663526315658	-0.0241839389787479	-0.0588519043479979	-0.0741419131781933	0.197123798617969	0.0785748467203191	-0.0602146511552538	0.145612972511403	-0.0019641813859662	-0.0611168082000173	0.00141181094427932	-0.0114585482456835	-0.100563317125351	-0.0485733084777277	-0.0622681134104491	-0.0706121228372371	-0.130641070561199	-0.0341129992512884	-0.0431946840906762	-0.0482891470575481	-0.0620813274862818	-0.0800007105947867	-0.0422638644202382	-0.0123932004941983	-0.0228909200364754	-0.0696062618201162	0.0440614668979562	-0.00804160262403127	-0.0137934426755818	0.00783568117136122	0.00053781348056127	-0.0129460082623259	0.016977522832754	0.116633043171687	0.148374027367269	-0.0211903907622462	-0.004991471953551	0.181081065268464	1	0.0311072665339474	-0.0372582230559674	0.0322081922710593	-0.0515318152644417	-0.0168227822258353	0.0122393713224454	-0.0260773436615441	0.0259950372431061	-0.0032204170505522	-0.0549854949916451
IL6R	0.125083658311241	-0.0331409408085103	0.127539179680231	0.241644185470447	0.359807051163466	0.285908663186977	0.225551678341727	0.3404121415721	0.377987029742231	0.14542884241098	0.0547113782018319	0.10279090548115	0.206606692201283	0.197029045033579	0.0991046938111998	0.102135318774394	0.0560637395364234	0.14099321717828	0.135192042754069	0.2902693968547	0.181569868275784	-0.00112733449139284	0.133317056196742	-0.0616169313311256	-0.105363861020284	0.201655069146492	0.179423281001498	0.162730795102948	0.268564086474106	0.114738322990575	0.188923048904841	0.011582734003109	0.0862974983058599	0.0622997441926256	0.0714953070045442	0.0585976225942032	0.0204396279931772	0.165415337118465	0.0311072665339474	1	0.413660040920601	0.444674678875843	0.32888045968741	0.501093289518196	0.439227755885584	0.304526066757164	0.43739369226786	0.364947091944769	0.369673156354372
ANXA4	0.260932239281329	0.0439065857503802	0.00777161052379731	0.217872553522549	0.104646752897502	0.35884536738678	0.190486698230506	0.220402421045786	0.304943830372982	0.145990427596798	0.028125528981466	0.0240677569525515	0.11337522313576	0.157111310781673	-0.00778462403376206	0.0742408880735484	0.239202397130052	0.0909201694053502	0.323398749493654	0.505649427141631	0.369967559119658	0.209780363320966	0.345247669116143	-0.0109908679591727	-0.141598712490532	0.150395787573439	0.0300403292456744	0.273691621269536	0.143497124720831	0.316105088591251	0.114113167947498	0.0873655516699813	0.174807834314363	0.00698370574467702	0.0589421624199953	0.187880469345389	0.0215631079430153	-0.0346216499228301	-0.0372582230559674	0.413660040920601	1	0.496987832909534	0.364890526377866	0.509925657478712	0.341698259858492	0.286977834106629	0.308185712348094	0.425032885023247	0.451661956260412
HIP1	0.270272295428041	-0.0355972004129999	-0.060169604054016	0.103853360678068	0.164668611618251	0.242130959070034	0.0721838461855043	0.123994499927638	0.289958570708629	0.244929349336964	0.0468222713837029	0.101075952309099	0.187625648257677	0.15256398823671	0.103724013662862	0.174288044683055	0.208307225055622	0.169666188421212	0.29111305277383	0.309361344117212	0.359276493639655	0.21720572349272	0.310186228360943	0.0528284808452195	-0.119665426789031	0.121621051779067	0.114242612257922	0.13523659727374	0.0986008386727602	0.143082555136891	0.107912606879443	0.0302445630733776	0.0696866288996471	0.0289402619709291	0.114234126036986	0.0530748461302719	-0.0631838142511325	0.0108069915652787	0.0322081922710593	0.444674678875843	0.496987832909534	1	0.432313742583249	0.568273966154227	0.458565413342535	0.282633056236653	0.38731013615268	0.529851435029671	0.431549120960645
LTB4R	0.106216185617729	-0.0727853137014423	0.0977074081864928	0.253800310989876	0.337233648701542	0.301925576087656	0.156277307858652	0.328847668695773	0.338607226279666	0.400211918722533	0.348670977904678	0.395345695847534	0.31108384357355	0.417865753149478	0.378041860140808	0.403023118200467	0.381526507551063	0.309451085375608	0.310048264565453	0.555016439333654	0.39642879798515	0.0507988648236786	0.129229657560603	-0.103948038541276	-0.07221092019772	-0.0908513720692068	-0.10030532614765	0.104989088716724	-0.0845934356720787	-0.0565535822078077	0.0939097922988613	0.119944641879251	-0.0979122281730912	-0.127727837193118	0.0725233337214864	0.0467290891064701	0.0414669713150988	0.0182616063427217	-0.0515318152644417	0.32888045968741	0.364890526377866	0.432313742583249	1	0.624627562265843	0.459962644299482	0.458751275479292	0.55323404623728	0.529217796220393	0.542949718764208
RAB3D	0.240420789620868	-0.0735653905421071	0.0492619230124749	0.214876188419369	0.240026751478626	0.374242381330721	0.0696903003256696	0.270638357792725	0.162197954952861	0.267734868124075	0.0117296848824189	0.197592241505799	0.169981648777879	0.183170916189304	0.1288619067088	0.221621413985258	0.221612026170136	0.213936316970383	0.273151854438008	0.374887351056082	0.282153784406759	0.107517750652263	0.166278711161417	-0.0542996369282801	-0.116097301195139	-0.0993097329783937	-0.150691952246711	0.232383407721673	-0.0436666099610467	0.0207290216308799	0.0143101345389773	0.0180998747963069	-0.0313110050920876	-0.0490044427701457	0.146319920827296	0.154540741448483	-0.045096773645753	0.012486772929524	-0.0168227822258353	0.501093289518196	0.509925657478712	0.568273966154227	0.624627562265843	1	0.472027341730105	0.383787441138516	0.584458291431926	0.602877608656367	0.614721072294372
HLX	0.173959935625972	-0.0205762161418283	0.137000882748326	0.324155062186976	0.464979834953777	0.439544294130104	0.26857092867552	0.353758893210858	0.558742286524733	0.332861234660953	0.260608249414651	0.326141822207169	0.45609499865929	0.470036621142937	0.388875261929124	0.358787616456106	0.135285754139602	0.224211628162185	0.255857679363664	0.526847239212083	0.415262264436432	0.165592593853087	0.136828911084701	-0.132160454401794	-0.0916833924769655	0.0814053388860803	0.0946382353843525	0.174208627558299	0.304517524473269	0.244960980422451	0.218061618076046	0.281761982470735	0.125614733924629	0.213021942345828	0.297469355401137	0.216492241194633	0.0462709592008127	0.150267725127495	0.0122393713224454	0.439227755885584	0.341698259858492	0.458565413342535	0.459962644299482	0.472027341730105	1	0.517339940699388	0.543310665145873	0.51540532200974	0.584350121127942
SRXN1	0.260977487078077	0.119502601676585	0.269239028558031	0.466314491630581	0.399687437351733	0.417852404347269	0.330871938264148	0.324301154245716	0.431328498457033	0.424297938228598	0.353838240434709	0.395246001379015	0.558827375690048	0.539905518435136	0.572833462197259	0.567869554457257	0.148550956690972	0.286339979690917	0.269722866802303	0.480287985811182	0.35348100006422	0.25399906806035	0.220587777175927	0.0674280245995067	0.173561538632495	0.219994975474013	0.0641528377385423	0.268684309539518	0.228429470502187	0.207225103298987	0.303429261580978	0.323016963700604	0.197241109767452	0.168874785289649	0.184154745308771	0.269836201297626	0.0207533806288782	0.0938245477860023	-0.0260773436615441	0.304526066757164	0.286977834106629	0.282633056236653	0.458751275479292	0.383787441138516	0.517339940699388	1	0.626033637994615	0.595348786153911	0.684269700475108
RPS6KA1	0.2433275510244	0.0513668936051879	0.321221891136952	0.330366419033195	0.504371566295081	0.50175121369246	0.391733146570571	0.564571992262062	0.502580835850555	0.436872486691567	0.335705469651184	0.462482493883226	0.511238446373127	0.500298848968751	0.527099656057337	0.544887469981936	0.300780069124714	0.32471596027897	0.393163094109101	0.46905666888327	0.46971226325861	0.264068159412275	0.227812794032063	0.029690428811879	0.0327555807391184	0.186757256108188	0.0816106407991552	0.330856375960955	0.259855137091427	0.28014030273392	0.351925105351987	0.31259342954082	0.190653189505591	0.178442698084843	0.304299639309126	0.378032063051376	0.0449371679191611	0.227714641782415	0.0259950372431061	0.43739369226786	0.308185712348094	0.38731013615268	0.55323404623728	0.584458291431926	0.543310665145873	0.626033637994615	1	0.729868296816327	0.698551679989555
CCND3	0.362096409477621	0.0689011227914095	0.244253692521616	0.274376860464214	0.397563633897323	0.535269169413264	0.299322769671017	0.371751937027519	0.388875084490414	0.395657269566547	0.288374430528066	0.463878598446964	0.492137225482799	0.411334014222662	0.473503929330973	0.533210358249001	0.355792794762703	0.23952146499741	0.423245778203695	0.399940014496463	0.488518898735028	0.316402535966184	0.329651975317536	0.130127480192609	0.0631483742516373	0.186248977894286	0.162218314505509	0.419023067255672	0.277482485086446	0.418643136251066	0.415955964820198	0.397283176412339	0.311156351060239	0.237570116113966	0.319804344012987	0.38299762445211	0.0838872933268866	0.07743646952234	-0.0032204170505522	0.364947091944769	0.425032885023247	0.529851435029671	0.529217796220393	0.602877608656367	0.51540532200974	0.595348786153911	0.729868296816327	1	0.77303137240389
TFE3	0.323920777053175	0.0182920066768845	0.177400661575738	0.366610587189426	0.385595537669724	0.59727093903519	0.33411117937162	0.400816578594315	0.446954325800921	0.384831944112559	0.288537193818998	0.508449461084984	0.624758959002488	0.584202740782136	0.553822574294286	0.615105606326305	0.341855067804722	0.243041516216445	0.376140442946421	0.59246081184497	0.569593190937843	0.198767852271508	0.284574632714894	-0.00835380270607319	-0.0465603313673883	0.0501976049998564	-0.0111280826276923	0.337858178043511	0.286168184822237	0.435509602426868	0.348701533326804	0.313194914307384	0.152372801312449	0.155015105606089	0.250111804976845	0.29902902461518	0.109320195627107	0.0374922323374511	-0.0549854949916451	0.369673156354372	0.451661956260412	0.431549120960645	0.542949718764208	0.614721072294372	0.584350121127942	0.684269700475108	0.698551679989555	0.77303137240389	1
DGAT2	0.173515617973024	0.0775955170441607	0.12933492032511	0.154630651013863	0.221740387505787	0.208348608279596	-0.0306341149189531	0.150728286583789	0.0940632666331389	0.0945175978288036	-0.107383185372415	0.0875577218336603	0.144219923187855	-0.00643694725763471	0.00929864811541437	0.0350167589044385	0.0258654018412599	0.0725433667007195	0.0944439843529057	0.106257973705375	-0.00650190489661086	-0.0566895415776803	-0.065709233844793	-0.0455117668830392	0.0998284702615846	0.176762432918089	0.0375247023839508	0.339262202009422	0.118448983499163	0.119749492520246	0.132730942124083	0.0410927283483461	0.186209623010316	0.184615178950036	0.0815512500103648	0.0941416749274661	0.00190338032247204	0.092118741681719	0.161214645494188	0.410088990582105	0.178641658644193	0.203142169957497	0.196486928692248	0.43034156487552	0.339833059257658	0.368881771171287	0.324964261190383	0.290345953789554	0.331252873497373
PMM1	0.466697929935224	0.174754315654462	0.316924376974674	0.224161874338049	0.426473732741067	0.501670818268969	0.193513283887371	0.361349461513762	0.368210418264447	0.309178259931425	0.199234762514468	0.273120763826471	0.371851502615508	0.273135725988854	0.24232280889558	0.244469894766271	0.243531299899179	0.143615312716756	0.210025418086694	0.287731556036983	0.208572751435985	0.0612985778979484	0.022209208157264	-0.0259275823103432	0.0837617388972585	0.125264779119005	0.191487260448371	0.316738881439678	0.216866192025125	0.266451626941053	0.342047579197722	0.385724885112649	0.384040893597258	0.319395815336845	0.147164570400105	0.310618488024097	0.190650593643462	0.18230970034408	0.0694341750802859	0.425623619913679	0.310401258781116	0.421255870843091	0.412079638336581	0.514525992033226	0.485290535350319	0.475220358009996	0.546705311403384	0.619825780035611	0.561451459725531
TUBA4A	0.33543771035959	0.200356301762201	0.326091080874566	0.32190481314481	0.329889209182334	0.426437380034618	0.137302495132525	0.340917740964292	0.288407375627195	0.13189394927706	0.0562671368593277	0.212900282671841	0.319415221684785	0.207420200152191	0.176081009329356	0.211563922047975	0.132886250696763	0.24492941335169	0.192836192484872	0.257062075613702	0.179218019345377	0.015298755547997	0.168913028442799	0.137975761173663	0.245795910411472	0.232196942903148	0.117603503448773	0.428158132036347	0.153465515212097	0.28295251257384	0.215088706236877	0.316512442378394	0.310250553451641	0.219643433661583	0.168877337422895	0.424610026082373	0.107301369075146	0.0838928383924729	0.0201244065469334	0.351192834422122	0.217302081411914	0.159387589978218	0.31093105194547	0.417677030689892	0.367524807520972	0.491296188811004	0.493838942845221	0.490696408128617	0.455136870204223
IGF2R	0.224520756903685	-0.00369150520163131	0.138392330522829	0.101151036486237	0.3092201099504	0.501748919757896	0.0956500393220551	0.271147013076348	0.117780563197846	0.0747106250551532	-0.122974159361967	0.0814379434368468	0.12949812085506	0.0967036840467376	0.0258318735503775	0.0898012832128716	0.114622184680225	0.0763871436290077	0.0589507721265025	0.300262181999171	0.0482406097336294	-0.0115831250914949	0.010739462617308	0.0125082008024396	-0.0106882464225089	0.00720329916893592	0.0125442629246954	0.421837184523056	0.113750606605794	0.137358856071156	0.188985864687992	0.0975665014052385	0.189413687169992	0.165569481938464	0.152377923509286	0.311820244908297	0.0592273657812744	0.0188816032401686	0.0955069788699896	0.313319827399056	0.331449380731437	0.339235867676568	0.421903881212894	0.602935141137156	0.3175808525424	0.469443521595186	0.440110145430793	0.56063334273759	0.5514948750936
SLA	0.19408583255458	0.0394626589605653	0.178307014775839	0.201964785673432	0.293223107391041	0.531161222892652	0.129589604393594	0.313890825087812	0.249973054158791	0.0586378512795523	-0.103081253621297	0.0296060614034493	0.169321530887408	0.230169939835852	0.0649777437790797	0.107689979115623	0.0257047798087169	0.0885830306307721	0.0755562191481392	0.405045280375879	0.0733125631561253	0.0112190148670747	0.0405101763071396	0.0689427949418433	-0.00841835954258979	0.0906498773915691	0.0385597887711684	0.464668868578575	0.0931205137310738	0.215528366138752	0.132477462922541	0.108942499558194	0.187792567065095	0.18102204114144	0.119867403253126	0.346961406341446	0.111683407294729	0.0041515787420785	0.00312434594386053	0.320177503239023	0.462132773985338	0.246231818082725	0.40350317531842	0.523932455943679	0.34182163530813	0.452861767195452	0.43819034600277	0.465993351075599	0.500368593778753
NEDD9	0.326654752432277	0.195939396932315	0.153798615136176	0.0713532483303745	0.369420621731034	0.582567833174093	0.232481129197525	0.401256137550175	0.207289669155157	-0.0453249184226826	-0.156488383785615	0.00481717634200802	0.151385712104079	0.130370955673322	0.00124209780112585	0.0389752142372955	0.0523309248066655	0.0130013478013873	0.0680809830174792	0.304695339005456	0.104841037333421	0.109927186345	0.0474762000368114	-0.00874942790936209	-0.0655011206125599	0.00926410261943534	0.0115542484935892	0.418971154457681	0.136388928043648	0.279269174730542	0.181463847966652	0.148495016818441	0.251185894740271	0.241677216725565	0.13980335902815	0.396523536869136	0.114761078062071	0.0763920325100129	0.0819526043165119	0.334580842232816	0.361363953623543	0.243684062666495	0.28371044766059	0.488874806285133	0.276170739483601	0.365982402969642	0.437973373417911	0.421244830520956	0.506957766238021
SEC14L1	0.297774724629185	0.219031118101179	0.22889675079942	0.266742757823269	0.390204537099582	0.551532820673828	0.408000105481868	0.512575638223711	0.403510915560928	-0.0672433864363669	0.00998276081114897	-0.000807841061063021	0.183503334664512	0.347590677325038	0.0639564729655227	0.143569030629129	-0.00129290427625176	0.0909870640155623	0.171418846891217	0.504411065961829	0.315976220291341	0.301400223675923	0.208095012568405	0.111064820463893	0.0700272720563947	0.19192591208728	0.167757789034271	0.518087844670617	0.327884968767785	0.407951011329127	0.28020091537371	0.410454690499105	0.529315113333564	0.492539916553605	0.409485835243973	0.532751880516619	0.107680928624774	0.304909549254302	0.0907906818937662	0.251300437795854	0.425962759368719	0.197721257650159	0.162354744171453	0.338468558498136	0.360756939925181	0.376500406563708	0.360716012428926	0.322847517100079	0.466855257456339
GLTP	0.244109155440387	0.0247398649172201	0.0434653304639525	0.223155418371033	0.333003682431714	0.549724074661713	0.16873423040434	0.348182932028349	0.2900524084925	0.116321785864445	-0.0429589271741804	0.15479837671633	0.234378625896218	0.304987957472437	0.143708213385274	0.220471786955932	0.0824477023110509	0.139825671036008	0.223952109437969	0.502599275616018	0.231275813995509	0.0678831283525825	0.159277143730139	-0.00126752656218352	-0.0492536637568507	0.00474578640226864	0.0244509542530426	0.321765513845075	0.184393826271386	0.296424575002297	0.118765371916815	0.111443087528208	0.14901944994453	0.105437732836348	0.114029274898631	0.275243030957828	0.105034417698925	0.0110827153689042	0.0334058101875055	0.45117504695312	0.517091547099561	0.395284072547045	0.418989628659255	0.608708987123693	0.479122455601875	0.503703805756339	0.497987458770764	0.51772587940871	0.690519517387604
MAST3	0.231453230971662	-0.0203254658894955	0.193804522415496	0.230617984343964	0.383841361241901	0.529197469165412	0.169413226584419	0.430229118801131	0.346055562286571	0.142683154661376	0.0258783785380233	0.203357698386345	0.328012809540388	0.402392571383942	0.237460808224191	0.328771000536444	0.152867882571131	0.107821332354904	0.17930505236631	0.507017437938419	0.352092077874022	0.0955619442592573	0.1128121827137	0.0472416837712882	-0.00296303047477452	-0.0159279023137594	-0.0563888651877373	0.326440833710803	0.0934228744813173	0.177184833986736	0.237598646052491	0.107338027091762	0.1097257924696	0.190775143508884	0.109839542534851	0.231319539969496	0.0659799353527503	0.138319581449628	0.0534451332653776	0.378938031478942	0.296848595113726	0.383720007415557	0.512648565221743	0.604055802817429	0.441711286560923	0.547700911524499	0.584763522328531	0.564899789985253	0.689371242671909
ARAP1	0.321147724698205	0.0859026493941215	0.194478509852395	0.326077205090921	0.465191454956885	0.630235869147698	0.340903613132103	0.510566360620177	0.462507103114126	0.215675826842704	0.128104771799309	0.255479500483514	0.393399828664127	0.51551311928123	0.318623968444276	0.366785091904024	0.162402759439942	0.140427445101502	0.244676291510713	0.661756821383859	0.4544908526212	0.152695241935432	0.154734542462948	0.024960988624784	-0.0686281704340308	0.0440037192043505	0.0657204493931398	0.437348391162608	0.259190453641707	0.318803676594242	0.296108389417395	0.227484198714206	0.20335014648678	0.228158305336798	0.161395853064112	0.361545320291343	0.0567238989673775	0.107937220885341	-0.030429128955281	0.414163606617487	0.511013059571814	0.444825860797139	0.610031312801312	0.63917786166672	0.564496351417752	0.609812158586365	0.642253537091624	0.632861282311057	0.778007329967198
EHBP1L1	0.214678645905194	0.0103150519887358	0.181904133978312	0.291370409559303	0.538615805403237	0.582922336588864	0.304161970328966	0.538483289268865	0.513218023346317	0.254337785091385	0.235932961500831	0.330387417433133	0.453780761216968	0.612204737728658	0.412213817428231	0.491661250040774	0.203795028262246	0.199689792862106	0.309220586642637	0.713902617018161	0.471098798018964	0.184494321348782	0.217725667963461	0.112003047447375	-0.025077132243212	-0.0163390474724782	0.0726969766349786	0.360465625799737	0.305462709114174	0.406886069145271	0.341184114131948	0.317387136282373	0.198463703300612	0.18752408734365	0.141747569115553	0.275089269147327	0.0763845291305653	0.148456057811639	-0.0250014824149133	0.40181486761757	0.488486917367306	0.429382915811649	0.581454398653374	0.514897027136707	0.602428226227996	0.597222448771657	0.625343993832563	0.592492520899311	0.741044448351994
DHRS9	0.00567837585700171	0.00884018732486226	-0.007831949535601	-0.0841143203515124	0.188868395905895	0.182750000189154	-0.10610925890401	0.0715049979050208	0.118131076922163	0.314109047012646	-0.00422665426238307	0.221191261806556	0.0393723647210789	0.0742720659230876	0.0911281163884503	0.0832813777056555	0.12208254348097	0.271140519185791	0.222478143704594	0.111732883008911	0.0765082248732187	0.012192483789295	-0.0620821943536693	-0.0759245816079667	-0.0943077053880632	-0.00198881943564846	-0.0169087536421393	0.22984496195526	-0.00165754466268875	0.141028583906326	-0.00392703833020727	-0.00147965633698773	0.0223703571718997	-0.0285531668679768	-0.012613473132143	-0.0079470650780204	0.0253687860035687	-0.0204782779933679	-0.0294326201669063	0.11862184246439	0.262780838674975	0.287445805314669	0.410571197911139	0.303326532740586	0.140560529895849	0.179424235188711	0.216034961796302	0.217703464456857	0.140742270802811
TWIST2	-0.0132033143473218	-0.0262808380956471	-0.0434531457135448	-0.105947812446627	0.216665583013864	0.178768247199936	-0.0808621955716553	0.0739483418924744	0.105327683258501	0.0716195533864291	-0.0324483779348894	0.186475098788342	-0.0225682136302585	0.120821171002837	0.0962154019491132	0.09367901396337	-0.0692475071435499	0.199920370173803	0.00907492800040425	0.0244299672036515	-0.0680476997479866	-0.0807571621377131	-0.0895064001824847	0.0133168864753703	0.0719085337436592	-0.0522046842148926	-0.0128106161319837	0.0683244437101972	0.0323376276823601	0.084276644078292	0.102000546414277	0.00243582701173895	0.0167835531774632	-0.00816778146655246	0.0777481773295032	0.0181566718825808	0.0951186726497585	-0.0205171676436511	0.0915743573546143	0.00259514806086346	0.0438479359837889	0.138671206462791	0.327783929083833	0.131825044617057	0.0610628209017708	0.188295722378957	0.13059491320204	0.138990936785721	0.090964264437029
CSTB	0.180305837720355	0.125513670781585	0.0976955060191328	0.198855028065644	0.214641462634729	0.389416411407368	0.15937647142058	0.167689924562672	0.179244637542432	0.186182215710183	-0.00953350186208118	0.237160876292551	0.360329410940888	0.279847204389182	0.336316198462805	0.341705706205604	0.18562596490398	0.141000962384501	0.192893445069237	0.28014250971384	0.227643023208587	0.118222342998097	0.119984457017466	0.00813813790270346	0.112988047588395	0.0404679985069726	0.0921300423664687	0.230589959879356	0.281562300339364	0.367859553068453	0.308621954990687	0.123133655896728	0.0213928823967939	0.0445208940341122	0.0494066738387187	0.137620629771102	0.0732956324215237	0.0110815439737005	-0.0522320574676796	0.195524962951908	0.212145807627468	0.215591037248774	0.279722918124998	0.382768518704398	0.334501564231706	0.296131091892811	0.368151448008155	0.457690752093425	0.537797621354639
FBXO6	0.285224585659674	0.0459688581559609	0.192029808368454	0.137195863564131	0.328961659613092	0.377164769747664	0.304519761562618	0.372901827364142	0.298806029910366	0.191278666252662	0.101334735123203	0.17839376382033	0.386878082371973	0.364838606036279	0.288909933650823	0.336256586767667	0.133762584346143	0.221726338489332	0.209247266328084	0.30986289050405	0.255748189727375	0.218175902047892	0.0890585195895083	0.0435712189058795	0.00550241179407871	0.123199461583602	0.103110712529885	0.230739326035279	0.366824154513412	0.322975445021891	0.249819336617753	0.139478762571272	0.154145107063014	0.15520094288271	0.0841636745734101	0.281302478369593	0.00246187735368518	0.130301795607453	-0.0440972345406382	0.287462389242307	0.170463604286374	0.320469034834686	0.285875544884785	0.378020924979829	0.333758488472084	0.39782946747583	0.58320259695243	0.438861373464646	0.520104659978308
RELB	0.149049503769492	-0.00873933056034261	-0.0514034045785385	0.0785805157512622	0.216445061691807	0.210799340225486	0.0660658516618205	0.0726083039867091	0.0808711505910962	0.261304782546686	0.268211725906302	0.312473190136328	0.446902717698589	0.467892527417104	0.360464048979701	0.386928008719216	0.0124736726699662	0.20264556601802	0.190456757019548	0.293680572464706	0.206226775801795	0.0930696596817889	-0.0246458242851558	0.0350841694583616	0.0215084456818822	-0.0429989787156281	-0.0103209130344311	0.110180441726028	0.152977364700499	0.266785431971166	0.0822931940020584	0.287705487055282	0.0670874696884029	0.150484384750416	0.138479153991337	0.0633641792958189	0.0699438855668693	0.0217040316739536	-0.0330105371654897	-0.0505207904352276	0.0150028995033964	0.0510048090218891	0.201143287683274	0.0745937608997578	0.316643143129177	0.343149164420615	0.176954788597724	0.213961308919061	0.482675747567635
ADGRE5	0.106178328556423	-0.0397492692650323	-0.088664184435327	0.0825776596007015	0.217144628720236	0.364796977756185	0.190645257954162	0.143242033652776	0.297840314413023	0.269757821815896	0.0960195790628668	0.245127401312534	0.341918455430604	0.372526689760137	0.295281730470179	0.377093250940028	0.200065661803465	0.208388877076993	0.199296262292244	0.320855683790755	0.39092551758476	0.25881044006631	0.283258326188785	-0.0285532211182086	-0.13491008828936	-0.128419641397871	-0.129135016670024	0.0766969529856345	0.035377482931359	0.222220074922283	0.0922312270183772	0.0676641095043928	-0.0571974944792713	0.0963405879584371	0.285971024075629	0.227111216056742	-0.0252935131502129	-0.0640475969222072	-0.0779720611821377	0.188984488311729	0.339530186876034	0.435882193740923	0.425400311005595	0.359844282740375	0.437113164339879	0.385150367018946	0.488772745303769	0.54032401244041	0.580136171029373
MYL6	0.108202152569945	-0.0560028782461947	0.00745961165300181	0.0574792198785516	0.148249486693671	0.274521295989251	0.0387718416056809	0.0868099774767822	0.172072625135489	0.380603264172681	0.14500685495002	0.379362516491146	0.387845638481323	0.348480088775645	0.447442342166804	0.518010814411107	0.330449751585504	0.266537080917182	0.31756167762111	0.16724449532516	0.203594618123754	0.0319523292799083	0.101780171724782	0.0388955139866433	0.0910788536552177	-0.0300620231043626	-0.0232436079214644	0.162899139847584	0.139444681305586	0.334811247991626	0.159192731261248	0.159989997792721	-0.023005199574336	-0.0471361641296982	0.0273791770775659	0.110495645109559	0.0628385559429341	-0.124033548029061	-0.0303560805656086	0.163093131246	0.256572403477788	0.255754789833394	0.350861367497509	0.330276558185792	0.351424467239577	0.438853340637674	0.464072379396206	0.53969221308357	0.641386458582936
PRDX5	0.192133344903114	-0.0223493341645075	0.14360285721148	0.31736626961924	0.224145235669638	0.220572079573016	0.164475248016996	0.167078367047803	0.296501839250207	0.510819921308839	0.385282279511575	0.542621475557364	0.555942153969856	0.50693011248773	0.548451937865051	0.598623230995591	0.38251455575293	0.355348241667498	0.383141877226698	0.364240755836679	0.386181988221886	0.123849673794248	0.26237761126189	-0.0124882813410366	0.103594296769578	0.0562051216622909	-0.0777627872698256	0.152915231836548	0.209021570777956	0.247624128441752	0.144638407494499	0.23511051999455	-0.0409887414576544	-0.0692534749248579	0.159834185059416	0.133275533890664	-0.000917965263994368	-0.0777947355161681	-0.0904300232079432	0.239376769945799	0.211470083489653	0.411877585654389	0.52463607719658	0.430084320971821	0.475752171494113	0.447401791941302	0.499130576569999	0.579382542035503	0.636761380488501
CYP19A1	0.122140711705061	0.12906809375997	-0.00731436746285943	-0.119242948711956	-0.084599680730002	-0.0304316701897586	-0.139692664834882	-0.14495699572398	-0.133645851516194	0.240349702827827	-0.0714744745766316	0.17291255144572	0.10253349102847	-0.0608810502017647	0.0757078365230945	0.0508478678332651	0.233185279744	0.120506768250619	0.364658957048666	-0.0324109837152374	0.0910283855053756	0.102301083035893	-0.0786051548136303	0.0676065405738844	0.0270303641018959	0.200278742051011	0.0260335064000425	0.361789165386569	0.0932204519655038	0.327806060392573	0.0481234179130319	0.00339857937712857	0.119388291138127	0.0950482624387236	0.0324132639760344	0.0308215624066858	-0.000696319406381526	-0.0983221159611023	-0.029612375640752	-0.0613622623228909	0.18275727230486	0.0134197913754619	0.0216476293874449	0.0535580432851549	-0.0506879484656494	0.054123100116674	0.104486092590179	0.201947827118882	0.108354454487647
SESN2	0.31539995429117	0.0769710653596156	0.174952966610426	0.0525463469632245	0.0152829324057852	0.198648636360638	0.0828220718411299	0.0403956309029801	0.0158862743746027	0.399446793857348	0.161761920591613	0.320676042985093	0.39997292971656	0.182828439844706	0.280092204783857	0.26982631585458	0.273998371675993	0.246254824765436	0.409641669464053	0.0900776063863568	0.21812879332986	0.330114282320134	0.115595862704855	-0.0379347127412358	0.0246438500672109	0.190534433635437	-0.089251333948358	0.255206007567823	0.114369896045684	0.330615781635522	0.117984829436948	0.146602744830628	0.189530955165657	0.119918303711105	0.142294707904818	0.184805257563467	0.084247274194945	-0.00194123470415734	-0.0689775061366966	0.081157646039022	0.185780177208633	0.149227136527335	0.1339494532281	0.329661255948985	0.200574366938542	0.263173607346046	0.480786719399518	0.476034014735897	0.446176372047478
SASH1	0.163508196144704	0.1106185360553	0.0374649878367295	-0.0479767850528959	0.0486035752375169	0.369877901171879	0.064768621974981	0.118985271533359	0.0433470219265587	-0.00396628836223781	-0.165305191563047	-0.0442004359903913	0.0487975937811751	0.102116842085268	0.00405077537910717	0.00624039032756477	-0.0334821225499981	-0.0307402346407022	0.00585200660954884	0.0763366170200119	-0.0549602908970585	0.0221269276874335	-0.0263863188059253	0.0885382756301238	0.0117593599572813	0.298751855212198	0.290341248028774	0.394492588470104	0.273683927509767	0.305018703377323	0.195634163980983	0.155868086370009	0.238717004624949	0.241329641452661	0.044537679595335	0.266965776831522	0.21101998740333	0.0416698448711834	-0.0331394991967645	0.130722308359006	0.190270758729703	0.127785601354351	-0.0104126176786875	0.110395196503105	0.09127213388181	0.162266884769285	0.15428001630002	0.210706263796788	0.260611855081163
AVPI1	0.324378208201405	-0.00094035832340689	0.230599938744082	0.169481928774092	0.162664415296052	0.327620719297256	0.0783843385406697	0.123487538772044	0.128397443582281	0.240034426741652	0.113175505772287	0.300259872030574	0.382335394515306	0.182013620173274	0.246603949289511	0.238698127018534	0.190953491462107	0.210502489649332	0.230077654160918	0.220024959485022	0.1196230598223	0.115255055791361	0.15068038871617	0.11929452617795	0.201092451968343	0.18401695589894	0.0231204728150116	0.340804335148381	0.299416415844089	0.340538744318543	0.27485636367799	0.348185700510569	0.29822857199643	0.253402327459233	0.261377728519485	0.29024419261925	0.187860240166991	0.18383921718088	-0.0521686898790265	0.0289308937012574	0.153183754658752	0.104743562491917	0.0481644146878741	0.156152601428073	0.303660133898819	0.312364215349371	0.266278101094018	0.331002402245504	0.410271708435006
TMEM63C	0.187149842536694	0.0700864381994441	0.248660014153726	0.00125524329072001	0.0392441624649947	0.235096196682062	0.057040051044538	0.0859274477518706	0.0333521549528126	0.165109328512499	0.144432932810044	0.145691433400902	0.188836904556303	0.0629262353760183	0.128010979954816	0.161857387474322	0.14652133157106	0.141671826317271	0.153017650613566	0.0228341418641377	-0.0418997625909229	0.0822357637904897	0.0134046849073558	0.0626673510942427	0.0842330339433033	0.127748239394525	0.0608068361512009	0.205378241110905	0.0778195118125167	0.135848721155466	0.155269750011706	0.3050600042918	0.280418216162094	0.158412775544927	0.0503461712722732	0.181347802061385	0.130604050067414	0.000329397737363182	0.00784738178913473	-0.0184045523633543	0.125897921897491	0.152441155615509	0.138714861229029	0.244915688533469	0.211511530900353	0.268045818274103	0.226421344365023	0.396993759816704	0.309326725773882
TRIB1	0.0569949353679253	-0.160010566825143	-0.0404521551764446	-0.0141932243593735	0.074560404411691	0.324109788325178	-0.0561233147903715	0.0655097331430167	0.0916345330849139	0.274131104140475	-0.167080936670171	0.0570837221258027	0.120754126252079	0.120583815706615	0.0486616271368664	0.0608405687797779	0.154562047009605	0.0496867460677912	-0.00303376920576049	0.28296461647638	-0.0254713918056602	-0.0701767171341638	-0.090340857082009	-0.0809869399280889	-0.0456267051799914	-0.0899644469928872	-0.101145315061393	0.194197992365434	0.0574164188185948	0.067313159002853	0.0199837978940604	-0.0413300189079672	-0.0655036005753689	-0.0178346679536502	0.0538991013170528	0.0807468554490415	0.104955824472651	-0.0207743196051563	-0.0420523002149443	0.184040154813295	0.357133998245654	0.289129679607988	0.372559098578978	0.494427063711184	0.369202227243659	0.316241940647572	0.298397736414211	0.329574903633606	0.459017779861417
OSGIN1	0.163430417024423	0.00573579131458247	0.0938132327975475	0.0307894488234009	0.308750456580097	0.403308004466973	0.178028967491351	0.386916849439934	0.270781784889508	0.16822817004924	0.140172658224104	0.392360689355451	0.294133834793671	0.442071814020421	0.30526853795348	0.361000898234454	0.028265070815708	0.0698247492542593	0.171689099854879	0.313682006849372	0.0841743669877324	-0.00626307210299693	-0.0410069631660098	0.0504403033208366	0.0176856548970667	-0.0385076215613627	0.0924429951536069	0.298429957549599	0.257462535941698	0.275213534635746	0.199545916559413	0.255624665708427	0.206931410427677	0.173321838176135	0.215103326202012	0.261679295460757	0.200179098634919	0.141497149721039	0.0327952967759519	0.0853975758445227	0.0715220482641353	0.045987898758196	0.219887291144046	0.209865146390077	0.231302925675979	0.317502522837159	0.389771011041931	0.388400762562393	0.515995584977382
KLF9	0.302681265460637	0.122774401876009	0.00269971223640793	-0.0789554201701497	0.0427734352981336	0.301947758647078	0.035593384125911	-0.0548097266935382	0.062784240912395	0.251639730629455	0.00848721142358156	0.187262982024492	0.22053228516977	0.0665992828442428	0.118757979155385	0.136132265913452	0.101797560159471	-0.0188607058011766	0.218774543334282	0.00455920762707071	0.0914997015120769	0.133816805983909	-0.0613621835635043	0.0147211279756481	0.0228105644783118	0.20479477938871	0.116169293557632	0.222596777598704	0.159289208731289	0.358994365335525	0.261503437445271	0.131616132142899	0.329349200368728	0.283240327061071	0.320591251438858	0.178315980205902	0.140564527853082	0.087953730643795	0.0288014417995573	0.113476747138727	0.266890408878206	0.144810297923996	0.0560519649346214	0.202148874944161	0.14244449327727	0.254588156994503	0.254544444127221	0.4249472603018	0.308815155701096
ECHDC3	0.255848388579958	0.0231310566670015	0.0242843106696547	-0.0172123210634135	0.100144144341336	0.369406630667714	0.0808257973152354	0.0464300408919568	0.0787287108742486	0.240445813540367	0.0176624448768628	0.156419914294605	0.163031645225179	0.147714825966535	0.106162359981024	0.146329801649294	0.255704842431768	0.102636612760586	0.188997089563613	0.171729096640626	0.131451016239547	0.195661331911568	-0.00682161478659998	0.0208979777254402	-0.0351850344257437	0.0319377313419831	0.0285336877801628	0.242064722526482	0.0319291270170829	0.176664273400799	0.0772884541326405	0.106401515366459	0.122556579122376	0.165254574693015	0.190490588167994	0.230678917515666	0.0463085992047912	0.0168321649552696	0.0313140092957737	0.13502426979992	0.298704281141278	0.332155044028264	0.301257656447213	0.526227689569018	0.233319887835939	0.339255578881144	0.34966613693088	0.467191042301977	0.398059328459038
FKBP5	0.104266455191547	-0.00624076173072302	-0.124316482375702	-0.0560377872955374	0.0247183578297562	0.293460493943466	0.0227189118235181	-0.0568638536624068	0.0677584392175545	0.169000837302934	-0.13058100274515	0.0783817451258759	0.0789642274065602	0.0775292881531749	0.0306555740556666	0.102644000477172	0.206758429291355	0.0643397837356965	0.149123000142839	0.0791627453194853	0.117483236942797	0.144439628203624	0.020565343193568	-0.0201200781393355	-0.0905371011525753	0.167203526019446	0.0127027154487497	0.242995902995639	0.0581648561766381	0.19917081683844	0.0522451072492469	-0.0543184440733471	0.0139853577613147	0.188036925091113	0.265621004837853	0.175527916404016	0.0169533216769038	-0.0566951906206088	-0.0169516697113556	0.233876217575749	0.320365831488106	0.294125672507071	0.23048287149763	0.414623481276103	0.208163332903772	0.278423323744227	0.372834427677744	0.441524254255821	0.357929989868781
PCGF5	0.225975968779528	0.0472163966081927	0.0885678934389563	0.00173494283095249	0.186266848849689	0.331659159441675	0.246554712094454	0.274603958900996	0.13372238886723	-0.0534230116492105	-0.000416526249771066	-0.0113872482138774	0.00307806455383179	0.139791880760425	-0.0635837128030935	0.0539595625885447	0.00319530704638574	0.0998674537144171	0.0789112402499574	0.233592843278836	0.029320850878804	0.0286968275227643	-0.0462923965656924	0.167194311537986	0.0964412139646595	0.255684098036686	0.260654915973917	0.380406689002645	0.211825240276943	0.232404542270627	0.290514069781483	0.191106576881092	0.474247863155487	0.303561288906683	0.0759520595726933	0.167204596454231	0.157924171124081	0.147429461416168	0.0243755542554975	0.315744625448876	0.374862818639314	0.167122262773295	0.149014099683063	0.245888417235943	0.115803306433522	0.22055206761672	0.215223758659274	0.240030995759186	0.298743347740885
SIAH2	0.0837016635810054	0.156705915079191	0.134010886341427	0.161490782634613	0.240826521367956	0.358333732405805	0.177003345045007	0.134944144251858	0.24391933676153	0.178681489309094	0.170224773214957	0.308486229883086	0.314184534196411	0.29569434555922	0.349867788559714	0.408992736800182	0.0463000768093024	0.233329205345688	0.240675730509102	0.195576434017761	0.201318244123691	0.220704338709934	0.140629244419648	0.220736992057271	0.302357466320084	0.428079805233389	0.321912609006016	0.376191963638379	0.320004572517208	0.30600215884575	0.341571676688884	0.407815989670632	0.386233501375995	0.394397275325899	0.258032356601072	0.224440639683643	0.137107053365884	0.189578355612925	-0.00494510528885595	0.135878583606968	0.0721418617001228	0.0426861454125448	0.151811651379895	0.10374382419838	0.338128283903691	0.50031852081287	0.298746643977327	0.360538446827605	0.377536448365197
[truncated: 31 more columns]
