# Supplementary material for: Identification of hub genes and potential molecular mechanisms related to drug sensitivity in acute myeloid leukemia based on machine learning
Source: Front Pharmacol. 2024 Apr 8;15:1359832. doi: 10.3389/fphar.2024.1359832 (PMC11033397; doi:10.3389/fphar.2024.1359832)
Supplement: Supplementary file 1 [file DataSheet1.zip › Additional files/Supplementary table 8.csv]

	ALDOC	KLF9	PPM1F	CSTB	CYYR1	DDIT4	DGAT2	IFITM3	PMM1	SASH1	SH2D3C	SUSD3	ANXA4	ARAP1	CYC1	DHRS9	ECHDC3	FBXO6	FKBP5	HIP1	HPCAL1	IL6R	LTB4R	PLCB2	RAB3D	RGL2	RPS6KA1	S100A13	TRIB1	ADGRE5	PELO	AVPI1	CYP19A1	HLX	PKN1	PPM1N	SHARPIN	SLA	DGAT1	GAS6	KRT5	AK1	CBLN3	CCND3	ECE1	EHBP1L1	GADD45A	GLTP	GNG11
ALDOC	1	0.25141803411857	0.158210103468927	0.0655600276778747	0.542457958963965	0.164009400712327	0.0856004611125718	0.112790989174944	0.420865780505574	0.132040746183207	0.293242516912187	0.335113420989668	0.163339908117986	0.295684588292741	0.0829509374447825	-0.12864956488908	0.14827487180245	0.265005550772839	0.0392002182906232	0.126441557019483	0.113486523214109	0.00233909463663782	-0.0435864983071497	0.219711382846741	0.125766849875519	0.257861276604573	0.127111871018929	0.0177240704633481	-0.0776057779285846	0.0794025569507625	-0.0617925434643258	0.250457920281724	0.0574796043917927	0.0328041094853209	0.135739589247194	0.0608595129719156	0.0758535787406092	0.138754538000794	0.256671662544403	0.0890090046599891	0.00713491417054213	0.179702033675361	0.145339013515688	0.233656885148718	0.0905783678881518	0.0738423908363108	0.136665970220248	0.135689113161532	0.0518480671955093
KLF9	0.25141803411857	1	0.04674057597501	0.119804293021709	0.0388550135709712	0.428483574983705	0.099535050322557	0.00859649002031644	0.202939777348638	0.213196017330901	-0.0824343466498546	-0.144267787092759	0.151081251410273	0.139380995224801	0.174497750044853	-0.0836697006685682	0.63265848841393	0.137921878764836	0.643473827006926	0.159981620801073	0.0487967424396325	0.08264182836082	-0.0576678027195405	-0.0488015208512765	0.22127970721092	-0.0545361873220033	0.22652902737806	-0.0118076164464511	0.177916959783572	0.220257850478379	-0.0776906511917891	0.136844209604871	0.0520310936182145	0.103657060541443	0.0732294260578268	0.159149592523235	0.0432521639258522	0.310378899547917	0.0715980005850549	0.0931058107192242	-0.0140055183037802	-0.0500403347706784	0.180841796101379	0.347486691361416	-0.0491353653512873	0.105676087045097	0.0786760752491484	0.164572503677862	0.132654698114092
PPM1F	0.158210103468927	0.04674057597501	1	0.0930291605250635	0.333155630868469	0.240228073118536	-0.130873527152697	0.330795120923854	0.0598737147881463	0.0951951372544297	0.591816597454212	0.516927953742986	0.136831238125852	0.300835442461595	0.0530015671033358	-0.159570484260867	0.061585380736362	0.226108292012247	-0.0238226479753595	-0.0186663323522694	0.546069229137107	0.0541725331248157	0.0627267021358796	0.367536814963888	-0.0800838028925186	0.501292908860682	0.262684049984618	0.189444494007772	-0.170144844399032	0.103913264131025	0.226714942635177	0.0501474461229044	-0.182459784011424	0.177467044130204	0.326778316542493	0.034115154270069	0.331227165063519	0.0968326114972129	0.455723787795554	0.0927520696721667	-0.119865752165794	0.518798365941993	0.315279780024252	0.287244311369918	0.346079546872791	0.129437785761251	0.24296818570845	0.0278557555484493	0.19676952945431
CSTB	0.0655600276778747	0.119804293021709	0.0930291605250635	1	0.180805980641698	0.040819214188152	0.275538497333386	0.273049195799594	0.281632279249279	0.363890960534226	0.0424218848865169	0.0747450510582856	0.0397444382662841	0.417276650361892	0.0652144295206378	0.0621439463982228	0.134833571216299	0.556771578853794	0.0547460085020458	0.0436358000573901	0.113817365015125	0.0154154246861897	0.144477051781297	0.154378316140817	0.147121804158838	-0.0259258547643801	0.221379282989057	0.103889075949442	0.489612255783456	0.234842974303383	0.078909640895964	0.385126872519131	0.200778638849955	0.209014141386623	0.163489808447823	0.0177137678137251	0.217293281198346	0.370874887869882	0.218972017185746	-0.045920629883822	-0.116243413767934	0.0288540044302286	0.145053354769039	0.324741223991065	0.156936380128714	0.337523017440959	0.0347054748960309	0.439229349544804	0.165768705405847
CYYR1	0.542457958963965	0.0388550135709712	0.333155630868469	0.180805980641698	1	0.0324436471290398	-0.0942808036287072	0.115690638680829	0.164058294283999	0.113673550518292	0.233628358218408	0.272436037943347	-0.0530774681347045	0.0863466975399283	-0.0777389447503737	-0.0880536673036416	-0.0523594513022413	0.0516647704037319	-0.110219208335657	-0.0597069075397337	0.102120265786181	-0.0941486001134022	-0.110255006083078	0.0558905663135594	-0.129399259293731	0.1947620658615	-0.0474225806865455	-0.0555292513276678	-0.228674273650448	-0.0116661043981565	0.0530518743145044	-0.0470021418013678	0.0104139763263719	-0.0779136788846428	0.0070344254583473	-0.0549860366439151	0.0687921449325388	-0.0484471593747268	0.129221915671838	0.142464997223244	-0.0457999102059499	0.36340508528263	0.107168736008167	0.0160260574584544	0.148712812167564	-0.122606050976009	0.208344709195837	-0.0737062249545077	0.282047635649137
DDIT4	0.164009400712327	0.428483574983705	0.240228073118536	0.040819214188152	0.0324436471290398	1	0.136638252254836	0.327998653330823	0.228311201831847	0.0818714255393407	0.297053256906042	0.00699334177357208	-0.120848629232241	0.13292095958411	0.164632646710006	-0.0161899561341911	0.317821618213021	0.200030374942238	0.3211949481446	-0.0432506387546091	0.270486165260973	-0.0752102877993663	0.0421549849362477	0.00710824623526265	0.117649609522805	0.109601810209853	0.398621320127677	-0.0698907968423465	0.0961315045604544	0.105789247425048	-0.038715727264797	0.219753888510006	-0.0106598955784522	0.283780497147925	0.235009627470206	0.417172272681934	0.225887630244922	0.185478626224435	0.0974426385852176	0.295766893406948	0.213383299813865	0.198933496667765	0.305093882942474	0.292231514301198	0.237828300547774	0.128255958350664	0.00885242965432423	0.0666051020344471	0.115181677523016
DGAT2	0.0856004611125718	0.099535050322557	-0.130873527152697	0.275538497333386	-0.0942808036287072	0.136638252254836	1	-0.0305371841007381	0.50778297809735	0.0104147700284051	0.168794654678404	0.0555226377144798	0.020438259947521	0.251201340759403	0.0241545167165076	0.0152391667639855	0.0644723327091552	0.187559931815514	0.0868797243382353	0.0499182518787063	-0.00233940057366421	0.399346697634921	0.201343946679014	-0.118065969926004	0.361968431966992	-0.0637239894143665	0.285813948352272	0.0219139829190056	0.323828625284411	-0.106502398631586	-0.0441513612886682	0.125459441919148	0.258309441454656	0.206663265154621	-0.0997320416553737	-0.0537197370328843	-0.0680902706604554	0.315385611210373	-0.00816790709162443	0.0706015942386051	0.179730606995752	-0.120549742819336	0.072184046428176	0.201174004406395	0.191995041717071	0.0708018152152784	-0.0121794243115828	0.128407375604187	-0.0683049476299094
IFITM3	0.112790989174944	0.00859649002031644	0.330795120923854	0.273049195799594	0.115690638680829	0.327998653330823	-0.0305371841007381	1	0.162981404777726	0.290135465687791	0.420467553794254	0.242870676361265	0.0190112186329481	0.255661768789213	0.15055382540023	-0.153910028244821	-0.106142884558368	0.440222195463463	-0.0949256343834569	0.0292227387791367	0.49398052038259	0.196065902113956	-0.180684396351227	0.191483021704519	-0.234849624093996	0.276347759920094	0.325856953736682	-0.0936669155439602	-0.028427658693326	-0.0249908524260807	-0.215461079742026	0.305126909512341	-0.059317722505645	0.359530671710416	0.43678859840531	0.0330776191326737	0.461230052659948	0.0489898887169816	0.308367933653265	0.188342681281582	-0.0865688591914074	0.409344448918456	0.51781716370658	0.254265784428783	0.444737674426784	0.302030838413508	0.378391682307086	0.0780143082633666	0.484690507014448
PMM1	0.420865780505574	0.202939777348638	0.0598737147881463	0.281632279249279	0.164058294283999	0.228311201831847	0.50778297809735	0.162981404777726	1	0.149638095689638	0.407179892710462	0.314290596538426	0.132084652483483	0.468935043318517	0.279616432955865	0.221965971126875	0.218343267371525	0.327198233611221	0.0947320213223795	0.137314628668386	0.362260210836038	0.284730930599164	0.246679802385204	0.0635043915813403	0.307182752271228	0.226415411020512	0.406554200221974	0.190255545586159	0.30833232493843	0.0823651725864306	-0.106669788801514	0.109835236921932	0.27274504236319	0.252874739639551	0.188678271332903	0.205202227159426	0.123030492594305	0.42332037270774	0.296501625201364	0.244182765604622	0.0552647163620684	0.308695690856604	0.308333975150521	0.463115913418092	0.217431255949986	0.365418209246598	-0.0182511158964299	0.336610867004501	0.139595905470189
SASH1	0.132040746183207	0.213196017330901	0.0951951372544297	0.363890960534226	0.113673550518292	0.0818714255393407	0.0104147700284051	0.290135465687791	0.149638095689638	1	0.137874802088762	-0.00357283857671878	0.214417801619942	0.406318906336712	-0.0570358697202281	0.011632316434349	0.0712834266680139	0.329785266235007	0.0606048498698234	0.102724837924687	0.00974110743252395	0.0842030704996327	-0.152627614087748	0.0373602967091236	-0.0183516748818249	-0.0252482541041568	0.136578538574785	-0.080950634356253	0.36101196591	0.132861117331464	-0.0921153443643962	0.483147977540922	0.0952486457473181	0.00510666529252156	0.126390010018512	0.200723095938278	-0.0130345846162333	0.537188723889008	0.023257479416701	0.0214140449018648	-0.0623995762923408	0.132572440712151	0.236674526868787	0.195556192349043	0.393660202633666	0.187352254089614	0.309892297476577	0.423549975605711	0.320416306020635
SH2D3C	0.293242516912187	-0.0824343466498546	0.591816597454212	0.0424218848865169	0.233628358218408	0.297053256906042	0.168794654678404	0.420467553794254	0.407179892710462	0.137874802088762	1	0.553065493504614	0.175941953024202	0.552344698289545	0.00262959154116043	0.0579356455442449	0.0120991976401302	0.359167889231924	-0.151819113470287	0.0141868732344513	0.572583853835296	0.259865150541763	0.159516049381106	0.463345733026422	0.140266491718636	0.510544610823096	0.501952870379433	-0.0145568895482686	-0.0429434745771329	0.121357140191418	0.0446780768766981	0.10376460033366	-0.192436059800966	0.291714856638309	0.365312424156738	0.0515810300423793	0.223091882424955	0.306903160977884	0.330438838521431	0.317463270559154	0.147649399361617	0.523055646810136	0.406000778600128	0.385043651085239	0.506312933139549	0.450845862361216	0.0392644225319149	0.30153573979288	0.0947125565913768
SUSD3	0.335113420989668	-0.144267787092759	0.516927953742986	0.0747450510582856	0.272436037943347	0.00699334177357208	0.0555226377144798	0.242870676361265	0.314290596538426	-0.00357283857671878	0.553065493504614	1	-0.199757957533862	0.183155171823339	0.143135998477838	-0.130821851969467	-0.0877720547227491	0.112355859067268	-0.228478157070474	-0.272806401689615	0.426794481336376	0.0790563877822538	0.00259869836889102	0.268369856960824	-0.0946664607840503	0.311418182630819	0.201118994459679	0.244223807432904	-0.182832588889001	-0.139829387676346	0.125636960200194	0.162793719610166	-0.0137224729921034	0.0956626609607683	0.327397632397034	-0.00124268732279454	0.377803315546664	0.136582357909975	0.540889600771569	0.1955650574417	-0.114003768505633	0.520938629350725	0.399159149872905	0.186955312280701	0.222802147532445	0.0733211073710633	0.144188540169426	-0.112098273828451	-0.030624139080411
ANXA4	0.163339908117986	0.151081251410273	0.136831238125852	0.0397444382662841	-0.0530774681347045	-0.120848629232241	0.020438259947521	0.0190112186329481	0.132084652483483	0.214417801619942	0.175941953024202	-0.199757957533862	1	0.448162102462307	-0.130711453617248	0.147226776715497	0.230484810649564	0.302819839263501	0.28220063513818	0.545086733901702	0.212664296989787	0.285959643333319	0.149990029581554	0.254915946442075	0.443503515722144	0.375711811864819	0.135504273832908	0.120821499990573	0.243775786427004	0.287373961366639	-0.121702859692321	0.0312619206436394	0.0838803204055422	0.071158635886991	-0.0886812812815959	-0.0711847200097682	-0.278511850477517	0.370935985276931	-0.101743464269365	-0.105767452205039	-0.099242223709122	-0.134492897844996	-0.0429171331271402	0.285732345865109	0.223653440429726	0.306426762849749	0.0405091264451959	0.466945072939604	0.023756712700243
ARAP1	0.295684588292741	0.139380995224801	0.300835442461595	0.417276650361892	0.0863466975399283	0.13292095958411	0.251201340759403	0.255661768789213	0.468935043318517	0.406318906336712	0.552344698289545	0.183155171823339	0.448162102462307	1	0.214018691519912	0.300935752887449	0.309731040537497	0.686515422602751	0.179752025363558	0.413008817123399	0.453330264438457	0.266211908241556	0.552258737519727	0.578891547800241	0.493819341279396	0.483001967398521	0.616420642168238	0.0597802453951493	0.481286949812427	0.601250145787206	0.135678567108484	0.203429568708934	0.0158800536966279	0.472067459551486	0.50523444459838	-0.0220617417042976	0.283972735010181	0.702915279013223	0.417506831200663	0.011894508980031	-0.108477643527141	0.143493052327422	0.254789055437362	0.629534249798978	0.387496373358849	0.815128473658412	-0.0606845096272219	0.709854249406862	-0.0178574978317378
CYC1	0.0829509374447825	0.174497750044853	0.0530015671033358	0.0652144295206378	-0.0777389447503737	0.164632646710006	0.0241545167165076	0.15055382540023	0.279616432955865	-0.0570358697202281	0.00262959154116043	0.143135998477838	-0.130711453617248	0.214018691519912	1	0.219727157262042	0.135809254458693	0.150469835534795	0.126428879907806	0.0644550529567432	0.33741404157475	0.0280359973540366	0.37595592569865	0.21749325672151	0.119726795698944	0.289827819608389	0.419082280824928	0.26126968926402	0.155599588549264	0.311386451466968	0.209141970014545	0.13663147347819	0.27130864110311	0.460967061134552	0.636125196723888	-0.0708575920099563	0.704005048920874	0.0115035353192138	0.577548338983808	0.10607710039882	-0.165297978106954	0.187432722827312	0.0406346983658582	0.316562348378485	-0.114630046856501	0.307044412810495	-0.0713774787934063	0.0408278241127582	-0.105536699830704
DHRS9	-0.12864956488908	-0.0836697006685682	-0.159570484260867	0.0621439463982228	-0.0880536673036416	-0.0161899561341911	0.0152391667639855	-0.153910028244821	0.221965971126875	0.011632316434349	0.0579356455442449	-0.130821851969467	0.147226776715497	0.300935752887449	0.219727157262042	1	-0.0207613051754655	0.214611629174257	-0.025755038738702	0.306611134636852	0.162690491223722	0.0370605738780457	0.585145145913946	-0.048252735734648	0.294060127966782	0.00481895334933884	0.171643144960386	0.0512562777276991	0.308901716793748	0.48675252472686	0.288456736640826	-0.126865473021445	0.0730382487975463	0.0772591337810146	0.0561657968244188	-0.0178565263603927	0.0104078799276099	0.242285891259005	-0.0995365405573686	-0.0669562433463708	-0.0629233823997782	-0.107020394586374	-0.071769063085177	0.127560813009922	0.0150110155779063	0.351418633978907	-0.201997800065935	0.202098472004394	-0.0837987797887932
ECHDC3	0.14827487180245	0.63265848841393	0.061585380736362	0.134833571216299	-0.0523594513022413	0.317821618213021	0.0644723327091552	-0.106142884558368	0.218343267371525	0.0712834266680139	0.0120991976401302	-0.0877720547227491	0.230484810649564	0.309731040537497	0.135809254458693	-0.0207613051754655	1	0.29328095540624	0.79927578456182	0.285561310930835	0.027966446615218	0.0677112775014517	0.255099888557485	0.0893483714251255	0.550762195717014	0.0841891267625105	0.357727205502205	0.222888533538164	0.246752314237143	0.313197242319471	0.0458048708013879	-0.0483819437739313	0.127294069795618	0.12875116416521	0.0901944966850318	0.00322878963563314	-0.0186092874761244	0.442467237363942	0.0374721056693588	-0.034664991209733	0.00235433769739778	-0.0393194860446317	-0.0262074718390211	0.477948186829502	0.0481997089287276	0.297265983689775	-0.158551039359923	0.291382044162567	-0.0475775732936941
FBXO6	0.265005550772839	0.137921878764836	0.226108292012247	0.556771578853794	0.0516647704037319	0.200030374942238	0.187559931815514	0.440222195463463	0.327198233611221	0.329785266235007	0.359167889231924	0.112355859067268	0.302819839263501	0.686515422602751	0.150469835534795	0.214611629174257	0.29328095540624	1	0.256025067414104	0.343331950976808	0.303866423253691	0.251097175955626	0.26380053255358	0.381949443128089	0.357690851638549	0.226311724007309	0.610222089950644	0.0558607103590253	0.393079481722698	0.467889959946112	0.12640442669094	0.233983050358729	0.0363144835437377	0.325109433424459	0.329469629885926	-0.0565517926304357	0.184864196109934	0.497705169943528	0.281610712323209	0.0393746543459552	-0.102415556385956	0.0494692719636828	0.158358012703124	0.467164154475481	0.240827430406502	0.642404779403323	0.084292557496859	0.536482603976376	0.121605700571709
FKBP5	0.0392002182906232	0.643473827006926	-0.0238226479753595	0.0547460085020458	-0.110219208335657	0.3211949481446	0.0868797243382353	-0.0949256343834569	0.0947320213223795	0.0606048498698234	-0.151819113470287	-0.228478157070474	0.28220063513818	0.179752025363558	0.126428879907806	-0.025755038738702	0.79927578456182	0.256025067414104	1	0.35659287099157	0.00422500034381208	0.186002398387122	0.153020476006523	-0.112895759559036	0.520022237411192	0.0108426064424495	0.370839592896835	0.228241342700907	0.284690904469766	0.361439943669922	-0.0922410306388181	-0.146562772259269	0.300973693351089	0.0540166285345018	-0.048935489270872	-0.0161426876739161	-0.0930309945977515	0.367670961800925	-0.080447433473044	-0.0966953044593243	-0.0543399010947584	-0.256140261011095	-0.0814114875835138	0.407029073407982	0.0261820882852261	0.102719084244702	0.000995047566673884	0.170805825306359	-0.0232915319414067
HIP1	0.126441557019483	0.159981620801073	-0.0186663323522694	0.0436358000573901	-0.0597069075397337	-0.0432506387546091	0.0499182518787063	0.0292227387791367	0.137314628668386	0.102724837924687	0.0141868732344513	-0.272806401689615	0.545086733901702	0.413008817123399	0.0644550529567432	0.306611134636852	0.285561310930835	0.343331950976808	0.35659287099157	1	0.292107941558604	0.322928856911713	0.307610046577185	0.123769521521904	0.420419099706284	0.355175005918607	0.230566214953616	0.0911412731506792	0.153753899981965	0.46065035585091	-0.0132366107807661	-0.14784944768698	0.0824573937016945	0.159489641128184	0.00968354083013966	-0.169020401413313	-0.0819783186072684	0.182707619373011	-0.0159004274447776	-0.101096042604431	-0.0172647785524943	-0.252739364795662	-0.0207016704548557	0.393964159095551	0.0562990224943292	0.332521896591122	0.0996548849037504	0.258049346517757	0.107767563537364
HPCAL1	0.113486523214109	0.0487967424396325	0.546069229137107	0.113817365015125	0.102120265786181	0.270486165260973	-0.00233940057366421	0.49398052038259	0.362260210836038	0.00974110743252395	0.572583853835296	0.426794481336376	0.212664296989787	0.453330264438457	0.33741404157475	0.162690491223722	0.027966446615218	0.303866423253691	0.00422500034381208	0.292107941558604	1	0.235271694689132	0.253082572732418	0.445505274291278	-0.0271707286413495	0.627095339342106	0.393715985162801	0.0832758838317314	-0.0131528516411872	0.344647139422673	-0.0536149028828075	0.060425425205607	-0.125375553765466	0.56128801961108	0.542970718327874	0.0763188680306942	0.478361248347732	0.15509872741	0.542885452130045	0.182560214083339	-0.0848767062904898	0.389678433890784	0.448534374490012	0.392315531593948	0.180682102461522	0.442821660469623	0.150827503132281	0.125255303075721	0.186850659184214
IL6R	0.00233909463663782	0.08264182836082	0.0541725331248157	0.0154154246861897	-0.0941486001134022	-0.0752102877993663	0.399346697634921	0.196065902113956	0.284730930599164	0.0842030704996327	0.259865150541763	0.0790563877822538	0.285959643333319	0.266211908241556	0.0280359973540366	0.0370605738780457	0.0677112775014517	0.251097175955626	0.186002398387122	0.322928856911713	0.235271694689132	1	0.190733496361884	-0.0135185271829511	0.422652813181573	0.142982030374769	0.288030036840277	-0.050648531182336	-0.00773752263770286	-0.0825050348959267	-0.202936673247401	-0.218494174993549	-0.0631903033261618	0.201258605712285	-0.0616154976900671	-0.0677787001316525	-0.0482732186764952	0.218010617479323	0.0534549873281731	0.141131588379667	-0.0313142966895675	-0.165549570053381	0.120592795567401	0.295403953613448	0.119800362346548	0.141365577724499	0.240994348698307	0.142559971177009	0.155362602606032
LTB4R	-0.0435864983071497	-0.0576678027195405	0.0627267021358796	0.144477051781297	-0.110255006083078	0.0421549849362477	0.201343946679014	-0.180684396351227	0.246679802385204	-0.152627614087748	0.159516049381106	0.00259869836889102	0.149990029581554	0.552258737519727	0.37595592569865	0.585145145913946	0.255099888557485	0.26380053255358	0.153020476006523	0.307610046577185	0.253082572732418	0.190733496361884	1	0.331283488404219	0.47666210722811	0.302259465783034	0.364479688007026	0.25494243243951	0.264518315394468	0.509112202566043	0.30220548387736	-0.230427157404513	0.0664248231209013	0.270884649039067	0.34781899966922	-0.0125454516280599	0.289972030297303	0.337269888979071	0.283334872775747	-0.177820254218944	-0.143115029760347	-0.068277187583423	-0.0323553658074951	0.453179888966924	0.0487472269464355	0.56801920252158	-0.320908839815021	0.326638213598488	-0.278490884348514
PLCB2	0.219711382846741	-0.0488015208512765	0.367536814963888	0.154378316140817	0.0558905663135594	0.00710824623526265	-0.118065969926004	0.191483021704519	0.0635043915813403	0.0373602967091236	0.463345733026422	0.268369856960824	0.254915946442075	0.578891547800241	0.21749325672151	-0.048252735734648	0.0893483714251255	0.381949443128089	-0.112895759559036	0.123769521521904	0.445505274291278	-0.0135185271829511	0.331283488404219	1	0.101539501100273	0.617263748801216	0.255891025760597	0.10736660890041	0.161091535875645	0.333743009343231	0.210381095659449	0.271361899155986	-0.163641156374963	0.442983892495536	0.616037503258438	-0.0667130818129533	0.382002972360563	0.234296015422401	0.573803229095632	0.124876379488812	-0.154324518435743	0.23941513261618	0.236150396187065	0.26581096552513	0.0687753325186682	0.643453789818892	-0.17583684020885	0.361347572404656	-0.14367014647762
RAB3D	0.125766849875519	0.22127970721092	-0.0800838028925186	0.147121804158838	-0.129399259293731	0.117649609522805	0.361968431966992	-0.234849624093996	0.307182752271228	-0.0183516748818249	0.140266491718636	-0.0946664607840503	0.443503515722144	0.493819341279396	0.119726795698944	0.294060127966782	0.550762195717014	0.357690851638549	0.520022237411192	0.420419099706284	-0.0271707286413495	0.422652813181573	0.47666210722811	0.101539501100273	1	0.123530957232314	0.47242418115682	0.139297512563376	0.425545538003904	0.342501352602965	0.0591794726640452	-0.13577804560112	0.13500451633688	0.19334194611908	-0.0296863589537882	-0.16238048480003	-0.13903110071057	0.506421179466047	-0.0920967973315139	-0.0802787351346713	-0.0842009480295839	-0.359504484299028	-0.214071939532827	0.478291243941312	0.106264134124549	0.31865722872252	-0.283582813016096	0.510319049797866	-0.2962974038673
RGL2	0.257861276604573	-0.0545361873220033	0.501292908860682	-0.0259258547643801	0.1947620658615	0.109601810209853	-0.0637239894143665	0.276347759920094	0.226415411020512	-0.0252482541041568	0.510544610823096	0.311418182630819	0.375711811864819	0.483001967398521	0.289827819608389	0.00481895334933884	0.0841891267625105	0.226311724007309	0.0108426064424495	0.355175005918607	0.627095339342106	0.142982030374769	0.302259465783034	0.617263748801216	0.123530957232314	1	0.405993888924343	0.192056498675264	-0.140209211710616	0.368310940400832	0.114022504677612	0.108272862188475	-0.123345546349322	0.390984807785943	0.528205382508194	-0.0426516939332599	0.430875279081252	0.107057352645784	0.606534739419253	0.232337328596739	-0.132174309619883	0.445698249051079	0.259712830617945	0.472942865260598	0.229763740913017	0.472638249836942	0.115584690413081	0.147690787179137	0.0635419190217222
RPS6KA1	0.127111871018929	0.22652902737806	0.262684049984618	0.221379282989057	-0.0474225806865455	0.398621320127677	0.285813948352272	0.325856953736682	0.406554200221974	0.136578538574785	0.501952870379433	0.201118994459679	0.135504273832908	0.616420642168238	0.419082280824928	0.171643144960386	0.357727205502205	0.610222089950644	0.370839592896835	0.230566214953616	0.393715985162801	0.288030036840277	0.364479688007026	0.255891025760597	0.47242418115682	0.405993888924343	1	0.144953048207994	0.224414323528935	0.438394539280076	0.126929049750156	0.105534209568459	0.0861584023890917	0.454997118585208	0.423930872689662	-0.0254720053134628	0.394125750990306	0.419861560309487	0.328144768662795	0.196835776674666	-0.0372432758124776	0.157557365898594	0.269957923720828	0.713728022078474	0.310667442271585	0.555121731497904	0.0451457605506405	0.384869786737724	-0.00471963406611077
S100A13	0.0177240704633481	-0.0118076164464511	0.189444494007772	0.103889075949442	-0.0555292513276678	-0.0698907968423465	0.0219139829190056	-0.0936669155439602	0.190255545586159	-0.080950634356253	-0.0145568895482686	0.244223807432904	0.120821499990573	0.0597802453951493	0.26126968926402	0.0512562777276991	0.222888533538164	0.0558607103590253	0.228241342700907	0.0911412731506792	0.0832758838317314	-0.050648531182336	0.25494243243951	0.10736660890041	0.139297512563376	0.192056498675264	0.144953048207994	1	0.101843917024586	0.135850938503086	0.237815794858679	0.061244857059228	0.453859059333678	-0.0412998491169782	0.00903195791170286	-0.0014891338240462	0.0588249634226537	-0.0503781275833478	0.0982327102482659	-0.0734598112466783	-0.23163209145918	0.108219261266708	0.105114096448051	0.282580081355473	0.0536798350684194	0.0516080726504487	-0.107581982723791	-0.0154146863805592	-0.090268342971011
TRIB1	-0.0776057779285846	0.177916959783572	-0.170144844399032	0.489612255783456	-0.228674273650448	0.0961315045604544	0.323828625284411	-0.028427658693326	0.30833232493843	0.36101196591	-0.0429434745771329	-0.182832588889001	0.243775786427004	0.481286949812427	0.155599588549264	0.308901716793748	0.246752314237143	0.393079481722698	0.284690904469766	0.153753899981965	-0.0131528516411872	-0.00773752263770286	0.264518315394468	0.161091535875645	0.425545538003904	-0.140209211710616	0.224414323528935	0.101843917024586	1	0.319986977855358	-0.0678566199844845	0.33210663451508	0.362723437437466	0.254549749556396	0.0624396743255264	0.0672149742755613	-0.0426499709454577	0.525807711720921	-0.0121085085166622	-0.0791452575850734	-0.10529083139308	-0.23992718510117	-0.0354412624758349	0.205441986664607	0.123565338304778	0.321489910427366	-0.257752473506674	0.584149189328578	-0.187979814513108
ADGRE5	0.0794025569507625	0.220257850478379	0.103913264131025	0.234842974303383	-0.0116661043981565	0.105789247425048	-0.106502398631586	-0.0249908524260807	0.0823651725864306	0.132861117331464	0.121357140191418	-0.139829387676346	0.287373961366639	0.601250145787206	0.311386451466968	0.48675252472686	0.313197242319471	0.467889959946112	0.361439943669922	0.46065035585091	0.344647139422673	-0.0825050348959267	0.509112202566043	0.333743009343231	0.342501352602965	0.368310940400832	0.438394539280076	0.135850938503086	0.319986977855358	1	0.216025304897575	0.0434949719655425	-0.0204586526482391	0.332011517231706	0.442892629993444	-0.100162399962077	0.25698715781288	0.318059410549634	0.270356955986161	-0.226363500026625	-0.158685487659327	-0.065353646981356	-0.0777428998648264	0.452615884785878	-0.016417257188061	0.601448411495968	-0.174843205747785	0.457581355076934	-0.197556209586609
PELO	-0.0617925434643258	-0.0776906511917891	0.226714942635177	0.078909640895964	0.0530518743145044	-0.038715727264797	-0.0441513612886682	-0.215461079742026	-0.106669788801514	-0.0921153443643962	0.0446780768766981	0.125636960200194	-0.121702859692321	0.135678567108484	0.209141970014545	0.288456736640826	0.0458048708013879	0.12640442669094	-0.0922410306388181	-0.0132366107807661	-0.0536149028828075	-0.202936673247401	0.30220548387736	0.210381095659449	0.0591794726640452	0.114022504677612	0.126929049750156	0.237815794858679	-0.0678566199844845	0.216025304897575	1	0.119556932898078	0.109911157017106	0.0934722522925563	0.237440210873477	-0.150321371977012	0.209003423568494	0.0733132913196952	0.245348229664771	-0.0558431231511367	-0.0841345247315916	0.220856491136061	-0.143533076701191	0.0544611851610949	0.148780815833729	0.218737558878805	0.00746500535699025	-0.0600497441185733	-0.0994276499820448
AVPI1	0.250457920281724	0.136844209604871	0.0501474461229044	0.385126872519131	-0.0470021418013678	0.219753888510006	0.125459441919148	0.305126909512341	0.109835236921932	0.483147977540922	0.10376460033366	0.162793719610166	0.0312619206436394	0.203429568708934	0.13663147347819	-0.126865473021445	-0.0483819437739313	0.233983050358729	-0.146562772259269	-0.14784944768698	0.060425425205607	-0.218494174993549	-0.230427157404513	0.271361899155986	-0.13577804560112	0.108272862188475	0.105534209568459	0.061244857059228	0.33210663451508	0.0434949719655425	0.119556932898078	1	0.175167755426995	0.236791276214896	0.289439055246577	0.201447343993861	0.240462507786413	0.190651165197514	0.263073705204509	0.232912417513362	-0.152793134459385	0.237072501855696	0.267547999542467	0.0441019269726461	0.251667566816185	0.163638674896603	0.111354652115487	0.137462626869219	0.005775889335841
CYP19A1	0.0574796043917927	0.0520310936182145	-0.182459784011424	0.200778638849955	0.0104139763263719	-0.0106598955784522	0.258309441454656	-0.059317722505645	0.27274504236319	0.0952486457473181	-0.192436059800966	-0.0137224729921034	0.0838803204055422	0.0158800536966279	0.27130864110311	0.0730382487975463	0.127294069795618	0.0363144835437377	0.300973693351089	0.0824573937016945	-0.125375553765466	-0.0631903033261618	0.0664248231209013	-0.163641156374963	0.13500451633688	-0.123345546349322	0.0861584023890917	0.453859059333678	0.362723437437466	-0.0204586526482391	0.109911157017106	0.175167755426995	1	-0.0963467210971952	-0.0461889860753088	-0.00879436625093332	0.0712656074674687	0.182301526128741	-0.0312544079697832	-0.0457220064333519	-0.0569763625505832	0.0153565703439154	0.0179895899966511	0.115699255506235	0.193030459615723	-0.0264342977086576	0.0073192831917585	-0.0196005516903713	0.0699430568091092
HLX	0.0328041094853209	0.103657060541443	0.177467044130204	0.209014141386623	-0.0779136788846428	0.283780497147925	0.206663265154621	0.359530671710416	0.252874739639551	0.00510666529252156	0.291714856638309	0.0956626609607683	0.071158635886991	0.472067459551486	0.460967061134552	0.0772591337810146	0.12875116416521	0.325109433424459	0.0540166285345018	0.159489641128184	0.56128801961108	0.201258605712285	0.270884649039067	0.442983892495536	0.19334194611908	0.390984807785943	0.454997118585208	-0.0412998491169782	0.254549749556396	0.332011517231706	0.0934722522925563	0.236791276214896	-0.0963467210971952	1	0.51123217358545	0.00633213809917012	0.468216602049998	0.177192634276204	0.537569220747266	0.221031535480601	-0.0267308052919626	0.126415395106067	0.121339631829913	0.281619323973058	-0.0136056653673872	0.496304295536328	-0.0666960277204046	0.254561824247354	-0.0748966864572059
PKN1	0.135739589247194	0.0732294260578268	0.326778316542493	0.163489808447823	0.0070344254583473	0.235009627470206	-0.0997320416553737	0.43678859840531	0.188678271332903	0.126390010018512	0.365312424156738	0.327397632397034	-0.0886812812815959	0.50523444459838	0.636125196723888	0.0561657968244188	0.0901944966850318	0.329469629885926	-0.048935489270872	0.00968354083013966	0.542970718327874	-0.0616154976900671	0.34781899966922	0.616037503258438	-0.0296863589537882	0.528205382508194	0.423930872689662	0.00903195791170286	0.0624396743255264	0.442892629993444	0.237440210873477	0.289439055246577	-0.0461889860753088	0.51123217358545	1	-0.0290520722856826	0.860528534634922	0.238569718598117	0.799733496281641	0.035365583972423	-0.13930496393666	0.421334272432531	0.306435173930007	0.416680273201613	0.167258314247926	0.642401651272326	-0.0596448252191626	0.201321465610635	-0.0478539187296129
PPM1N	0.0608595129719156	0.159149592523235	0.034115154270069	0.0177137678137251	-0.0549860366439151	0.417172272681934	-0.0537197370328843	0.0330776191326737	0.205202227159426	0.200723095938278	0.0515810300423793	-0.00124268732279454	-0.0711847200097682	-0.0220617417042976	-0.0708575920099563	-0.0178565263603927	0.00322878963563314	-0.0565517926304357	-0.0161426876739161	-0.169020401413313	0.0763188680306942	-0.0677787001316525	-0.0125454516280599	-0.0667130818129533	-0.16238048480003	-0.0426516939332599	-0.0254720053134628	-0.0014891338240462	0.0672149742755613	-0.100162399962077	-0.150321371977012	0.201447343993861	-0.00879436625093332	0.00633213809917012	-0.0290520722856826	1	0.0133846211891775	0.0985950478139365	0.0433256732996676	0.215510205493581	-0.0347641970118399	0.165832901678279	0.33050659018497	0.0142794571877472	0.0254352337391042	0.0103345298029089	0.0728714210662337	0.0566845387135534	0.0722367488505258
SHARPIN	0.0758535787406092	0.0432521639258522	0.331227165063519	0.217293281198346	0.0687921449325388	0.225887630244922	-0.0680902706604554	0.461230052659948	0.123030492594305	-0.0130345846162333	0.223091882424955	0.377803315546664	-0.278511850477517	0.283972735010181	0.704005048920874	0.0104078799276099	-0.0186092874761244	0.184864196109934	-0.0930309945977515	-0.0819783186072684	0.478361248347732	-0.0482732186764952	0.289972030297303	0.382002972360563	-0.13903110071057	0.430875279081252	0.394125750990306	0.0588249634226537	-0.0426499709454577	0.25698715781288	0.209003423568494	0.240462507786413	0.0712656074674687	0.468216602049998	0.860528534634922	0.0133846211891775	1	0.0633561028380037	0.786986812927434	0.0657132196862356	-0.145320114641275	0.395944038716258	0.323625155599513	0.40285616322431	0.0747866671932003	0.386046270309209	0.0426831912393221	0.00641873194023778	0.00219132080731337
SLA	0.138754538000794	0.310378899547917	0.0968326114972129	0.370874887869882	-0.0484471593747268	0.185478626224435	0.315385611210373	0.0489898887169816	0.42332037270774	0.537188723889008	0.306903160977884	0.136582357909975	0.370935985276931	0.702915279013223	0.0115035353192138	0.242285891259005	0.442467237363942	0.497705169943528	0.367670961800925	0.182707619373011	0.15509872741	0.218010617479323	0.337269888979071	0.234296015422401	0.506421179466047	0.107057352645784	0.419861560309487	-0.0503781275833478	0.525807711720921	0.318059410549634	0.0733132913196952	0.190651165197514	0.182301526128741	0.177192634276204	0.238569718598117	0.0985950478139365	0.0633561028380037	1	0.152685846944077	-0.0593643659963962	-0.0339083489119138	-0.000816564267819842	0.128445553668998	0.482343777961172	0.425383077966284	0.51713189333611	-0.111735324143324	0.658880818206425	-0.0334824641398193
DGAT1	0.256671662544403	0.0715980005850549	0.455723787795554	0.218972017185746	0.129221915671838	0.0974426385852176	-0.00816790709162443	0.308367933653265	0.296501625201364	0.023257479416701	0.330438838521431	0.540889600771569	-0.101743464269365	0.417506831200663	0.577548338983808	-0.0995365405573686	0.0374721056693588	0.281610712323209	-0.080447433473044	-0.0159004274447776	0.542885452130045	0.0534549873281731	0.283334872775747	0.573803229095632	-0.0920967973315139	0.606534739419253	0.328144768662795	0.0982327102482659	-0.0121085085166622	0.270356955986161	0.245348229664771	0.263073705204509	-0.0312544079697832	0.537569220747266	0.799733496281641	0.0433256732996676	0.786986812927434	0.152685846944077	1	0.17730553049731	-0.174416140130343	0.528018932007762	0.299409545629143	0.354858395120766	0.0356639579006009	0.47183803874799	0.0953331306596562	0.0686646900719618	-0.0396380631690291
GAS6	0.0890090046599891	0.0931058107192242	0.0927520696721667	-0.045920629883822	0.142464997223244	0.295766893406948	0.0706015942386051	0.188342681281582	0.244182765604622	0.0214140449018648	0.317463270559154	0.1955650574417	-0.105767452205039	0.011894508980031	0.10607710039882	-0.0669562433463708	-0.034664991209733	0.0393746543459552	-0.0966953044593243	-0.101096042604431	0.182560214083339	0.141131588379667	-0.177820254218944	0.124876379488812	-0.0802787351346713	0.232337328596739	0.196835776674666	-0.0734598112466783	-0.0791452575850734	-0.226363500026625	-0.0558431231511367	0.232912417513362	-0.0457220064333519	0.221031535480601	0.035365583972423	0.215510205493581	0.0657132196862356	-0.0593643659963962	0.17730553049731	1	0.117855256170879	0.27997314829302	0.288690961252297	-0.011273715265442	0.0998794684695424	0.0211134978679959	0.125375206512009	-0.158759840047343	0.227750102789223
KRT5	0.00713491417054213	-0.0140055183037802	-0.119865752165794	-0.116243413767934	-0.0457999102059499	0.213383299813865	0.179730606995752	-0.0865688591914074	0.0552647163620684	-0.0623995762923408	0.147649399361617	-0.114003768505633	-0.099242223709122	-0.108477643527141	-0.165297978106954	-0.0629233823997782	0.00235433769739778	-0.102415556385956	-0.0543399010947584	-0.0172647785524943	-0.0848767062904898	-0.0313142966895675	-0.143115029760347	-0.154324518435743	-0.0842009480295839	-0.132174309619883	-0.0372432758124776	-0.23163209145918	-0.10529083139308	-0.158685487659327	-0.0841345247315916	-0.152793134459385	-0.0569763625505832	-0.0267308052919626	-0.13930496393666	-0.0347641970118399	-0.145320114641275	-0.0339083489119138	-0.174416140130343	0.117855256170879	1	-0.0811879184054408	-0.048333089719573	-0.0894745642686242	-0.0757364515123957	-0.110273114962263	-0.134742262609233	-0.0305824271256356	0.00676149435354309
AK1	0.179702033675361	-0.0500403347706784	0.518798365941993	0.0288540044302286	0.36340508528263	0.198933496667765	-0.120549742819336	0.409344448918456	0.308695690856604	0.132572440712151	0.523055646810136	0.520938629350725	-0.134492897844996	0.143493052327422	0.187432722827312	-0.107020394586374	-0.0393194860446317	0.0494692719636828	-0.256140261011095	-0.252739364795662	0.389678433890784	-0.165549570053381	-0.068277187583423	0.23941513261618	-0.359504484299028	0.445698249051079	0.157557365898594	0.108219261266708	-0.23992718510117	-0.065353646981356	0.220856491136061	0.237072501855696	0.0153565703439154	0.126415395106067	0.421334272432531	0.165832901678279	0.395944038716258	-0.000816564267819842	0.528018932007762	0.27997314829302	-0.0811879184054408	1	0.493613404116103	0.170643526231776	0.430969752109019	0.232111233056096	0.297102510613965	-0.11413542699747	0.393785025827467
CBLN3	0.145339013515688	0.180841796101379	0.315279780024252	0.145053354769039	0.107168736008167	0.305093882942474	0.072184046428176	0.51781716370658	0.308333975150521	0.236674526868787	0.406000778600128	0.399159149872905	-0.0429171331271402	0.254789055437362	0.0406346983658582	-0.071769063085177	-0.0262074718390211	0.158358012703124	-0.0814114875835138	-0.0207016704548557	0.448534374490012	0.120592795567401	-0.0323553658074951	0.236150396187065	-0.214071939532827	0.259712830617945	0.269957923720828	0.105114096448051	-0.0354412624758349	-0.0777428998648264	-0.143533076701191	0.267547999542467	0.0179895899966511	0.121339631829913	0.306435173930007	0.33050659018497	0.323625155599513	0.128445553668998	0.299409545629143	0.288690961252297	-0.048333089719573	0.493613404116103	1	0.293511843459338	0.343779442313027	0.252633817049705	0.364657942869573	-0.0553559401530972	0.411536498795988
CCND3	0.233656885148718	0.347486691361416	0.287244311369918	0.324741223991065	0.0160260574584544	0.292231514301198	0.201174004406395	0.254265784428783	0.463115913418092	0.195556192349043	0.385043651085239	0.186955312280701	0.285732345865109	0.629534249798978	0.316562348378485	0.127560813009922	0.477948186829502	0.467164154475481	0.407029073407982	0.393964159095551	0.392315531593948	0.295403953613448	0.453179888966924	0.26581096552513	0.478291243941312	0.472942865260598	0.713728022078474	0.282580081355473	0.205441986664607	0.452615884785878	0.0544611851610949	0.0441019269726461	0.115699255506235	0.281619323973058	0.416680273201613	0.0142794571877472	0.40285616322431	0.482343777961172	0.354858395120766	-0.011273715265442	-0.0894745642686242	0.170643526231776	0.293511843459338	1	0.326709437064616	0.517288345798482	0.0609239403833626	0.516335864160251	0.14798100572907
ECE1	0.0905783678881518	-0.0491353653512873	0.346079546872791	0.156936380128714	0.148712812167564	0.237828300547774	0.191995041717071	0.444737674426784	0.217431255949986	0.393660202633666	0.506312933139549	0.222802147532445	0.223653440429726	0.387496373358849	-0.114630046856501	0.0150110155779063	0.0481997089287276	0.240827430406502	0.0261820882852261	0.0562990224943292	0.180682102461522	0.119800362346548	0.0487472269464355	0.0687753325186682	0.106264134124549	0.229763740913017	0.310667442271585	0.0536798350684194	0.123565338304778	-0.016417257188061	0.148780815833729	0.251667566816185	0.193030459615723	-0.0136056653673872	0.167258314247926	0.0254352337391042	0.0747866671932003	0.425383077966284	0.0356639579006009	0.0998794684695424	-0.0757364515123957	0.430969752109019	0.343779442313027	0.326709437064616	1	0.2259968203841	0.300370610100219	0.218942273422369	0.35885442203368
EHBP1L1	0.0738423908363108	0.105676087045097	0.129437785761251	0.337523017440959	-0.122606050976009	0.128255958350664	0.0708018152152784	0.302030838413508	0.365418209246598	0.187352254089614	0.450845862361216	0.0733211073710633	0.306426762849749	0.815128473658412	0.307044412810495	0.351418633978907	0.297265983689775	0.642404779403323	0.102719084244702	0.332521896591122	0.442821660469623	0.141365577724499	0.56801920252158	0.643453789818892	0.31865722872252	0.472638249836942	0.555121731497904	0.0516080726504487	0.321489910427366	0.601448411495968	0.218737558878805	0.163638674896603	-0.0264342977086576	0.496304295536328	0.642401651272326	0.0103345298029089	0.386046270309209	0.51713189333611	0.47183803874799	0.0211134978679959	-0.110273114962263	0.232111233056096	0.252633817049705	0.517288345798482	0.2259968203841	1	-0.210893710466116	0.554569380313418	-0.0349444910362499
GADD45A	0.136665970220248	0.0786760752491484	0.24296818570845	0.0347054748960309	0.208344709195837	0.00885242965432423	-0.0121794243115828	0.378391682307086	-0.0182511158964299	0.309892297476577	0.0392644225319149	0.144188540169426	0.0405091264451959	-0.0606845096272219	-0.0713774787934063	-0.201997800065935	-0.158551039359923	0.084292557496859	0.000995047566673884	0.0996548849037504	0.150827503132281	0.240994348698307	-0.320908839815021	-0.17583684020885	-0.283582813016096	0.115584690413081	0.0451457605506405	-0.107581982723791	-0.257752473506674	-0.174843205747785	0.00746500535699025	0.111354652115487	0.0073192831917585	-0.0666960277204046	-0.0596448252191626	0.0728714210662337	0.0426831912393221	-0.111735324143324	0.0953331306596562	0.125375206512009	-0.134742262609233	0.297102510613965	0.364657942869573	0.0609239403833626	0.300370610100219	-0.210893710466116	1	-0.28313588818837	0.647491200548395
GLTP	0.135689113161532	0.164572503677862	0.0278557555484493	0.439229349544804	-0.0737062249545077	0.0666051020344471	0.128407375604187	0.0780143082633666	0.336610867004501	0.423549975605711	0.30153573979288	-0.112098273828451	0.466945072939604	0.709854249406862	0.0408278241127582	0.202098472004394	0.291382044162567	0.536482603976376	0.170805825306359	0.258049346517757	0.125255303075721	0.142559971177009	0.326638213598488	0.361347572404656	0.510319049797866	0.147690787179137	0.384869786737724	-0.0154146863805592	0.584149189328578	0.457581355076934	-0.0600497441185733	0.137462626869219	-0.0196005516903713	0.254561824247354	0.201321465610635	0.0566845387135534	0.00641873194023778	0.658880818206425	0.0686646900719618	-0.158759840047343	-0.0305824271256356	-0.11413542699747	-0.0553559401530972	0.516335864160251	0.218942273422369	0.554569380313418	-0.28313588818837	1	-0.144264141949168
GNG11	0.0518480671955093	0.132654698114092	0.19676952945431	0.165768705405847	0.282047635649137	0.115181677523016	-0.0683049476299094	0.484690507014448	0.139595905470189	0.320416306020635	0.0947125565913768	-0.030624139080411	0.023756712700243	-0.0178574978317378	-0.105536699830704	-0.0837987797887932	-0.0475775732936941	0.121605700571709	-0.0232915319414067	0.107767563537364	0.186850659184214	0.155362602606032	-0.278490884348514	-0.14367014647762	-0.2962974038673	0.0635419190217222	-0.00471963406611077	-0.090268342971011	-0.187979814513108	-0.197556209586609	-0.0994276499820448	0.005775889335841	0.0699430568091092	-0.0748966864572059	-0.0478539187296129	0.0722367488505258	0.00219132080731337	-0.0334824641398193	-0.0396380631690291	0.227750102789223	0.00676149435354309	0.393785025827467	0.411536498795988	0.14798100572907	0.35885442203368	-0.0349444910362499	0.647491200548395	-0.144264141949168	1
ICAM3	0.32517056263525	-0.106061819154708	0.479006841664415	-0.00399661828417141	0.232649901462347	-0.00142063683002567	0.140690495427332	0.12382107526406	0.103730243491214	-0.139685258988172	0.328929799700564	0.603349714004185	-0.0324771150393493	0.161711411786344	0.278712707525939	-0.216450425331324	-0.150596625844742	0.0316185084036387	-0.196629486943118	-0.0955519419997209	0.397845130400308	0.128804685673541	0.151639201534409	0.45558431662215	0.0176720274751655	0.445068579905436	0.154755784222391	0.162053726878586	-0.242123188281718	0.0024653591305129	0.16121464235196	0.158118336073673	-0.0346967838561036	0.295130829906978	0.426859826794934	-0.0854806820527798	0.507957673843449	0.0261212961800783	0.589554339020149	0.020902347221466	-0.144696686711486	0.231887814628462	0.222625966153776	0.207616397164838	0.0153416064132053	0.0157074119306533	0.0796861697791026	-0.0222821735792126	-0.149667564672487
IGF2R	0.136248526724454	0.151644439285436	0.0814439135663753	0.419704260564069	-0.071802621974549	0.155710330109033	0.509976141650374	0.00681078431307164	0.440961239652486	0.310465510712418	0.338443618291997	0.104389811810941	0.285577214386469	0.643722325580101	-0.116736091590159	0.131026379666777	0.422161789232602	0.57430964128756	0.323548872376025	0.256910647383396	0.05079681944096	0.26205953626456	0.330641197211405	0.1661782715373	0.5708839901701	-0.0365723286980176	0.420502345334698	0.113235983939501	0.613725727972352	0.204334724846391	-0.0133081373708181	0.0912979199112876	0.219121588560558	0.120365636224232	-0.00838430600220485	-0.0201613973073841	-0.143007164496748	0.658331829402801	-0.0404119677369623	-0.0483282497339518	0.0779908476226577	-0.144534407784212	0.0737555643685258	0.468939041395505	0.304576252344919	0.415262708292037	-0.199228672957673	0.621894887341361	-0.111879786071855
ISG20	0.213853508701789	0.205807807203346	0.198437915169633	0.0383589834918328	0.086520110811818	0.50666923395056	0.0959182182557211	0.402412486591509	0.359414961368107	0.316433428139613	0.378462691435113	0.125241851323687	0.0356991139896602	0.14900266109634	-0.101234585207715	-0.13101737139907	0.0182736590684107	0.158502232240575	0.0662028671898004	-0.0559231944310131	0.315317068831917	0.082715669784292	-0.267393178106386	0.0576756264580657	-0.195843035101142	0.219428201751605	0.192566738725952	-0.089663468944912	0.0173007243966225	-0.0718159211314924	-0.196608105124639	0.346842564566487	0.0130727263825364	0.172987864669172	0.0611291618325588	0.513823143201408	-0.0100738707692377	0.160486185369392	0.121971033978778	0.604926604401303	0.133927697735008	0.451763727820085	0.556755655815586	0.150096177640421	0.392780324309289	0.103234288424995	0.374632090141249	-0.00924366010944834	0.505707000805283
LSP1	0.176243969575881	-0.0509548249783925	0.335783183454274	0.129473358945566	0.113737982076898	0.362783906174816	0.164455246002888	0.493035660475597	0.309111963903655	-0.0488358094949973	0.710284758697068	0.355226872808449	-0.142695080331759	0.394222534133517	0.136272344493055	0.16139539483948	-0.0158321371596825	0.353933075555009	-0.179448734219411	-0.0421168222649966	0.455162915652286	0.200267935556808	0.300264812542079	0.351727008324462	0.0574955624780185	0.287387610628505	0.513795151171043	-0.193514234367626	-0.074535785298816	0.106335864182112	0.0120371547994363	0.109228343029237	-0.214210328979479	0.423116156262886	0.468008552072212	0.0765633321836291	0.466400280758867	0.159148499161714	0.373547257564264	0.311257407219197	0.153789664898543	0.329807620177038	0.397701944030184	0.362274711364088	0.305304017303287	0.450995257737039	-0.061264504925385	0.168523041937583	0.0368728265169599
MAD2L1BP	0.201210651990882	0.0448502134262733	0.100877865008836	0.0423159773868733	0.121881715851451	-0.126725421610085	-0.101239484451792	0.0733011467145867	0.108253201134205	0.0107287548281077	0.171629732315288	0.0118820442070487	0.307565594945974	0.362735278742062	0.327252535364851	0.0932409036992146	0.169021398066345	0.21744130952925	-0.00936132833899216	0.272985427652405	0.188592242930722	0.0081443482381308	0.202590757799324	0.356914038149343	0.189141533256138	0.46266785794858	0.32018857140825	0.106554538813499	-0.105470202173556	0.282259554653358	0.432245290457271	0.137216948722643	0.144559806320684	0.169879889061835	0.401009923633908	-0.314607831778937	0.263091488448853	0.113029558127282	0.272111147611703	0.0846931982031453	-0.148400902744219	0.259999514499585	-0.0142947629654489	0.284410082412892	0.288938369847045	0.450790937617885	0.0687525669534027	0.158885574606956	0.147145685050433
MAST3	0.164595192627009	0.196998846234894	-0.0120033084719188	0.23658316700858	-0.110691213382274	0.108766102372157	0.360124387060139	-0.0176831120279617	0.473440021981689	0.146619323980995	0.421437253719493	0.199691213318593	0.249707828580618	0.711637974146435	0.0455078202226455	0.16139520014392	0.435030251298313	0.47257785868608	0.335130972881597	0.393202531281477	0.289305894593417	0.296072325955728	0.45886875551309	0.445457205575622	0.566051544029944	0.311678176942737	0.54635743594272	0.0849464319155278	0.436692978163647	0.399362545296899	-0.0347662873046517	0.0133630099162912	0.0190153487608454	0.249969207085989	0.272523125326619	0.017024823162447	0.0682367923268187	0.646504810141964	0.233589934092036	0.0880626145297794	0.0162592281978025	-0.0767879611288134	0.179754351769886	0.565270022936689	0.22193894466626	0.626395696525876	-0.213349875639158	0.576867099679209	-0.204310654955861
MYL6	-0.013945321149218	0.1058269709077	-0.106158649369781	0.540519306989619	-0.158961090702182	-0.0219341775542185	0.110298224611912	0.0724537982021175	0.357744315113092	0.274623341084263	-0.0664758878688228	-0.0988892266579216	0.0666130465211898	0.417775728446678	0.3858775482175	0.236520152085498	0.20592473555277	0.332696198649175	0.17135090106986	0.0806594219840091	0.00238523296508097	-0.120177234117557	0.306187088942766	0.0994826034578448	0.179918916000677	-0.0118431957427769	0.327984432848758	0.231109239116421	0.567328738058709	0.395022860611505	0.166725135662826	0.305567909958879	0.470818793870414	0.206444855158289	0.35128924720713	0.0243969304309011	0.344076323805731	0.373944710120708	0.241724922590063	-0.226837970424599	-0.0953921358478114	0.0420178180765224	-0.0424449660661641	0.402875600949163	0.131322640376964	0.435730940589298	-0.184536709459872	0.500548755009271	-0.0480779197571879
MZT2A	0.137647805608576	-0.101678253070273	0.40536443651608	-0.239415151974303	0.0315157520827821	0.0884600550997783	-0.178367125236329	0.153689977723409	0.0314527150605785	-0.24961115082647	0.312815266843006	0.457119338099946	-0.234895459013638	0.0860978488258571	0.536332909850722	-0.0680613929311946	-0.120798183843485	-0.0544767265912253	-0.250021493956865	-0.193297803744647	0.451070343474499	-0.0926909593176123	0.238430481861112	0.392097510355283	-0.254721275614358	0.489328422816658	0.19115189465545	0.0886517412931543	-0.412028120917611	0.123963546639636	0.274948256839037	0.0718078537536682	-0.182046284352163	0.332757534949218	0.652518710137293	-0.0257484974735669	0.652580805176071	-0.210608166291091	0.698785514297529	0.163909672886649	-0.0371079763687395	0.486469637328167	0.210094540216111	0.106364014285365	-0.0968564434113942	0.220275514844154	0.00789178487660401	-0.186770261919029	-0.134034386555993
NEDD9	0.343711619791469	0.232092747712337	0.173516912665292	0.397625904333818	0.245707059226967	0.0904060753745783	0.274854545451671	0.052142067751891	0.52771645960534	0.368816813420959	0.436839406994785	0.11028108858092	0.396837455246513	0.659946041782606	-0.171481824924014	0.114093055624716	0.381859230780102	0.513464624211042	0.304985855970755	0.248082576593982	0.152714680008069	0.227720867019299	0.201495331515006	0.192668960667624	0.438211353218286	0.142305183074943	0.390733154087716	0.0351075148537756	0.453803292938462	0.294509314564853	-0.178486092856088	0.0479906105062609	0.118089546504002	0.0591439117261654	0.00256592998914906	0.0771506872841898	-0.109400136795805	0.658265635037309	0.0540920037990274	0.0272249667129791	0.0725931071306894	0.043566179246198	0.127364222994333	0.400912615295493	0.286051459565052	0.4215938044355	-0.164501576644559	0.640398034271332	-0.0699890737676641
NFKBIL1	0.000684604471100977	-0.0197545338975612	0.204767007467696	0.0496353188487692	-0.0732024101681818	0.276325802633377	0.00875355356977374	0.339579593369878	0.149877975774169	-0.127625841407095	0.304550974068751	0.273068943294547	-0.21968547430209	0.294860013027429	0.530399547367926	0.184251753278389	0.0241953408626465	0.0923424087920465	-0.0902955210045803	-0.0793900358433553	0.442542067763463	-0.0922387450229343	0.41534853486148	0.290617898324318	-0.0175201654830914	0.408021304816437	0.374763612790433	0.14209570347689	-0.0101184024277266	0.355898111682591	0.152206718724691	0.192065475556093	-0.0462664821480865	0.39366209244307	0.744969391229326	-0.00431031923750491	0.75921358503998	-0.0234129396174951	0.522578718181674	0.0320969428918231	-0.08829671840373	0.292451964676495	0.251051208176296	0.377535268232818	0.11575589888146	0.40789786939271	-0.153447215547546	0.0570245251751086	-0.136538479571485
OPTN	0.520437650408087	0.227881141811374	0.446649153259902	-0.0245565216021676	0.518657776185982	0.268601942863148	-0.0423029447915182	0.420914569292529	0.338035678601209	0.292457742314101	0.515402432603981	0.438863659333438	0.111043990704461	0.189190110121321	-0.0154929250866904	-0.108552755643216	-0.0308101550812975	0.164151589549257	-0.120570874043878	-0.0629041834455994	0.319153863889232	-0.0130296331199689	-0.243474824460713	0.130036213665094	-0.24022328117887	0.306012001955357	0.120206273323194	-0.0341472567807145	-0.186488427497072	-0.132169228542029	0.075041604363416	0.271045838286223	0.0186004626843309	-0.0300738339578139	0.130774408681634	0.0897369018920242	0.0818127688483965	0.145859974779752	0.219367215332667	0.417767854368814	-0.0332417210021538	0.667482859241956	0.431406135653544	0.188900639782249	0.513636342614172	0.0559540019677155	0.439785953652007	0.00640090753271922	0.525170594827643
OSGIN1	0.0782283594114008	0.237634808362911	0.122122523939204	0.294646588592786	-0.061379072548533	0.353215859473534	0.105816176540443	0.237740196282696	0.274741377763019	0.516713626131635	0.261528809095351	0.0239742795766779	0.00386960041176311	0.465341154499044	0.232347905527299	-0.0537609978635379	0.244713391866792	0.277871817125523	0.081576602678528	-0.112773565907857	0.123991317672611	-0.162553203072477	0.122987624078173	0.248170171582561	0.0968836607413682	0.0492093603628719	0.337059273699309	-0.123955745488391	0.455339331898162	0.231731967931994	-0.117716524445639	0.363289523886064	0.0632679622707788	0.197439821223465	0.502964266600072	0.184397012761317	0.315826557130313	0.512423017097596	0.242694608613553	-0.0361033388451187	-0.00778013847827666	0.190776179910387	0.160718606484998	0.340173469326762	0.33296621449034	0.411330663954844	-0.20211685273669	0.501687995301656	0.0155698210310617
PCGF5	0.113495346166468	0.382890739694505	0.173870548208721	-0.0281772616479308	-0.120578431926524	0.183612461464014	0.0146984328662808	0.135017753494182	0.0656823607800416	0.40102764674588	0.197469674613442	-0.0472832074156373	0.409634237838941	0.275810070930386	-0.141504604441886	-0.0275768076067029	0.227626341603624	0.193864353473271	0.291593461287038	0.0843292179856504	-0.0416038212740665	0.116362558209585	-0.0493109369009569	0.0446858698626939	0.117111563207742	-0.072065952487411	0.0781387071052624	0.0104533513651542	0.180590246199921	-0.0114952149319411	0.00933511163605289	0.107344336101663	0.0812993892113916	-0.0943774041734304	-0.0152582398155951	0.137379680805627	-0.217288265694163	0.384612306597504	-0.102916089933332	0.0280078631845767	-0.0234545165994847	0.0939731773348717	0.26664612844521	0.109305573421563	0.38305987415696	0.21636756451489	0.159991477547114	0.165678640412936	0.233372266438926
PF4	0.0606198373957484	-0.0359180255463677	-0.0578140999080056	-0.068638886808297	0.0999606021410614	-0.0959728902348264	-0.165284491466458	0.0129517054904389	-0.218530271537028	0.0512522427896729	-0.0211382223625921	0.0862282080916301	-0.0852926073475995	-0.0884867002265882	-0.166645415821444	-0.143650387015948	-0.0467824182586558	-0.0546024794192528	-0.0789012988048224	-0.035239050686074	-0.194698234049634	-0.226481180866488	-0.229296739661921	0.0471664557675738	-0.18497399692618	0.0434483140045823	-0.0996204049665911	-0.0335577196275028	-0.188311177455071	-0.0967852010223571	0.190449632673323	0.0715948818138044	0.166230955252967	-0.319003731982105	0.037306478780264	-0.0587762436947427	0.0297323163045981	0.0237761863890559	-0.0769940387896886	-0.0553847091720573	-0.0658061540000971	0.172001517890223	0.14640251718243	0.0637291325293815	0.279126347067043	0.028099705518936	0.162595925240283	-0.13728185174891	0.240320272809586
PIM1	0.194259215559012	0.106842341298141	0.265246560825487	0.0567733288836343	0.308834619989641	-0.0593291152339526	-0.293346028068007	0.0904244004123568	-0.112296371128694	0.0556828924932148	-0.032008700529607	0.00561758934420743	0.269962139049791	0.07564076040551	0.166516499326352	-0.130371826728975	0.173541483842952	0.131997920255541	0.0885992441619328	0.157472801289717	0.0514205555549419	-0.130043116428777	-0.03761128841451	0.210270863554726	0.00390529293897621	0.454832738532478	0.113024342289494	0.0498371100959539	-0.163402949042785	0.120584711715378	0.101550453734398	0.0794734962621458	-0.0867268949254232	-0.0355340474835058	0.190811331614004	-0.0953814408816586	0.252631448219216	0.0108732327546205	0.232408320322874	0.0688808487853111	-0.151523400182582	0.176659956592076	-0.0609136260794761	0.187514206461713	0.0156630782948986	0.070116841393008	0.111746755856053	0.0184712701047161	0.051118098552551
PRDX5	0.037809896970962	-0.0594104699411745	0.0196918533307314	0.331416232357627	-0.0924851331994614	0.0497002911125216	0.0989203240392097	0.129152999398356	0.160011189310128	0.0328650332270326	0.00922234942164015	0.096998275994175	-0.0731350108729081	0.347032442290399	0.516742644565506	0.0815740441048367	0.0704231598641202	0.23729187184273	0.00593651664614268	0.222026874532447	0.19603955206317	-0.0201215133712643	0.436051394326318	0.220379463385385	0.180168271034761	0.21264269516224	0.252413499363769	0.292544358142717	0.180116079460076	0.412721213913136	0.259631382632293	0.172781656504079	0.250648921934725	0.364759056426648	0.501223054536774	-0.0929737561438347	0.47615147623014	0.0472263469979683	0.466577599131061	-0.228236126881823	-0.187633287820499	0.109047896158957	-0.106249390196053	0.34100615284474	0.0488584040992771	0.413435308316283	-0.121469545819866	0.302500890958113	-0.14674130078789
RELB	0.0722247740504219	0.0833180927616257	0.00819166480384642	0.111320488842287	-0.0657885474826663	0.0488581090724023	-0.0958223861511163	0.0727364770984076	0.071451617636477	0.0747859175653079	-0.00387293825656146	-0.102910678413823	-0.140078230965669	0.233614104247783	0.36918482975097	-0.0176125566919052	0.0698992419170302	0.147156698448122	-0.0954631368276401	-0.111918580417217	-0.0069694035690307	-0.234254333480963	0.187504246782746	0.348316918756829	-0.136015405369824	0.115083307545955	0.0345010701531054	-0.0158083651340803	0.0698414912285886	0.319874421092384	0.329465087225494	0.250026928871026	-0.0298483049218158	0.339212772397398	0.576926332744662	0.0348387797273815	0.380591307731805	-0.0207867754727359	0.505170242825136	-0.0717796634364708	-0.0856397746099714	0.324547107161466	-0.00869900074699904	0.0317284291962042	-0.0576545361047357	0.490215013447639	-0.143366713254813	0.0950614210992357	-0.0822520855364476
RHOC	0.23355310567278	0.193134832338065	0.320443394096523	0.3543070324573	0.245595901296162	0.383338976397146	-0.10566728089608	0.705819830343394	0.243219388917582	0.41689313313742	0.451912574120724	0.133209765545012	0.241701058937309	0.355527651556097	0.0705041403379801	-0.059272001464877	0.0659257237039442	0.36934445525091	0.0257609509421539	0.069719073790453	0.430883751341314	-0.0491654667053472	-0.0937886688107522	0.244991221812199	-0.177786637372641	0.372840416174117	0.231000984047798	-0.0174110054576072	0.0548896247443059	0.203392538924352	-0.0646002009914174	0.42962668913987	0.0399715913927612	0.212232174243016	0.444707977415524	0.179744270337232	0.361734181345583	0.238541197316287	0.302583478080444	0.0782869245157993	-0.0426481187285491	0.528252412480885	0.39363434158339	0.308537956320394	0.524041650883238	0.438079815994971	0.221811567994245	0.270492318092608	0.37407763439772
RPL3L	-0.0213490945446288	-0.0306283166398739	-0.200555989276353	0.0568227635093733	0.0922325663940184	-0.074619894943622	0.0648616455517586	-0.0417216986855156	-0.085943461404989	-0.0297624975941917	-0.256991344242687	0.0884070358270721	-0.323274871624497	-0.224594290288601	-0.0828836897496589	-0.172701654681009	-0.112557102591542	-0.173849733630685	-0.182324224931383	-0.295287359676269	-0.324331483810232	-0.284415129673313	-0.207985152101358	-0.184121839790353	-0.260486601038141	-0.20175018051076	-0.110120350516315	-0.126759008157686	-0.160867900328887	-0.304674203023922	0.203951361605492	0.118224937174981	0.172819372695829	-0.219291955378219	-0.100818581564097	-0.0518066741931677	0.0725361108356078	-0.0465203310871363	-0.0400512169659213	-0.0429192079887645	-0.0723489949549922	0.170881712802539	0.10318676809952	-0.105840057231893	0.0862230984941862	-0.175727822840855	0.333408156571397	-0.25581414470719	0.155782120251933
SEC14L1	0.306562511198041	0.250446930238204	0.286221146332866	0.173666132212309	0.166272476635687	0.261964281531241	0.156726798853157	0.252696875468661	0.367304959232585	0.505317424360786	0.547610374125306	0.136861764958394	0.487541333322339	0.685545065050119	-0.109184538502701	-0.0496140572361986	0.312585729791522	0.495706426601668	0.187308272276065	0.175917417024873	0.219400967638934	0.119306968332754	0.0193534478196917	0.445206237893784	0.278983881299704	0.342624652898436	0.359232916685654	-0.157576151554513	0.336073397015206	0.205803966341063	0.018534128170356	0.32412708459683	-0.0215243871403704	0.23360399780484	0.251893835843503	0.0732145450536744	-0.0375685025083718	0.703934368769364	0.198674003851622	0.223245293666057	0.0923531746723954	0.295975474386778	0.205763868844827	0.289808319422125	0.529452498101758	0.534764555055054	0.00617565555594258	0.568067838208407	0.110491042966165
SESN2	0.241931429574788	0.468811769577631	-0.0136515543763746	0.240932317981523	-0.0451230080518257	0.223733432771162	0.130717861476572	-0.0383904520695201	0.238016673499027	0.169441077295151	-0.0715695255423991	0.0442325657452757	0.0811462342275606	0.184049272486443	0.358935074639576	-0.105369451053732	0.369602687008243	0.358295074218318	0.491446247646272	0.0172995698126174	-0.0441848891428356	-0.00941337915488116	-0.00177695878821269	0.00472256115100358	0.275849599968306	0.0700559621752885	0.508253571315339	0.192563962224014	0.274615089703732	0.307371212697037	0.0682567694086241	0.239124701191094	0.200924901056544	0.0969801918479493	0.188946427537543	0.0679770414144424	0.20616468913832	0.282774079089854	0.270841745426659	-0.0320201453082755	-0.121543102365702	-0.0727337196154971	-0.080264187826029	0.370015757129895	-0.0610819325964006	0.140372347250092	-0.00291475975744979	0.261427451141634	-0.202296914475182
SH3BP5	0.251039264683127	0.0957347097929038	0.554686049986912	0.12523995022859	0.282512126670967	0.258363001619197	0.00226712723936569	0.290427669261798	0.335383203522203	0.33153244719007	0.63234906258024	0.382691793334088	0.296560421432205	0.403814682691945	-0.0222775989227639	-0.0349509267227603	0.211397322327508	0.347207239865643	0.0931849032690326	-0.069358107671454	0.330529943385489	-0.0120781271915866	0.0102693137874944	0.191955072667747	0.0809348666453412	0.341068835793484	0.398261231610444	0.119894793512033	0.0529099303246409	0.143173945093777	0.0947063929348316	0.208656005611753	0.0624318008978666	0.0696876099415351	0.174757889762466	0.114997301929972	0.0371939630105244	0.433993415294872	0.219309624722461	0.149176008815341	-0.0512490670689351	0.614097171881519	0.208322917189994	0.357922479561108	0.60430178768058	0.265493736696424	0.0811772575666248	0.372550528861167	0.182513587784819
SH3TC1	0.181524285020611	0.238897432772363	0.488227409739859	0.258861925560015	0.21898408551995	0.429470751765191	0.000291946879393315	0.268938988717102	0.452970033031049	0.343319980041945	0.675483899415766	0.269320846090162	0.228659612729071	0.520898626465349	0.0122491004810944	0.155223290876836	0.284184376234193	0.36012784114411	0.165161550269318	0.0779056833989749	0.517511532250413	0.0537381074136528	0.150318934878421	0.291068941530029	0.166138322775993	0.386238328057363	0.462264437019195	0.0265469997442986	0.181877206923886	0.327833830832583	-0.0559114452553384	0.12330350627257	-0.102678928955523	0.27704714876286	0.259257700852612	0.354043799557806	0.145889883226439	0.424024389138236	0.266010593562787	0.232748731803085	0.00644397008834851	0.490209789915954	0.42863153240082	0.467092524620532	0.300791085902205	0.428537550052546	0.11584341822226	0.420052179788815	0.247306343751236
SIAH2	-0.058071395392229	0.195358398147631	0.075941335750817	0.0855110409160287	0.000422666310343643	0.303948043872312	-0.0147270259605431	0.396147344307728	0.082742950889653	0.0732413580628412	0.0816390475650554	0.0492601730957637	-0.16933808602201	0.0601486059817378	0.300240582983084	-0.163211614947265	0.0272244375101999	0.0772825589458214	0.044613761929952	-0.147950963861275	0.24730672014219	-0.048068420553114	-0.106549924214373	0.1620708945461	-0.281270446280974	0.21396646833542	0.190573707761353	-0.15153666175701	-0.0820439218655612	-0.0217438814210617	0.148661811300961	0.266911562312348	0.11823135272296	0.31200476886316	0.430812747611473	0.207093460016937	0.459352305603874	0.0520649552498112	0.396212214514181	0.326751922427692	-0.0805650113422025	0.482558126666419	0.427232491068365	0.126378921070413	0.238403780471392	0.245698907450992	0.366191702547281	-0.180252035350897	0.490236289790336
SLC10A3	0.119607284657016	0.125929029739833	0.199654643139781	0.277738771980459	0.0551122881794408	0.182909020176755	-0.0486699570040319	0.355415883049378	0.105736076413961	-0.0279686302731384	0.165443248038372	0.236564198810261	-0.167864157636249	0.370052608192065	0.659063300887109	0.0616818325378371	0.089053573027817	0.272150573816073	0.0333089824675298	0.0807601886921541	0.383456508360375	-0.0915885353149697	0.348588945779559	0.512993373158972	-0.00116602784956534	0.447214847718203	0.406068690172072	0.193367141062858	0.0558898705752694	0.438410120780306	0.351931267147889	0.297696229460728	0.162146336582111	0.414044991422699	0.852728124841724	-0.110850185425924	0.874108527699719	0.103058931874945	0.70543661190633	0.0234536077911646	-0.164402682841844	0.278835537901622	0.254193870707096	0.46650814955123	0.115710439449309	0.520724589160004	-0.0779728189995949	0.0983278718440622	-0.0282368962369254
SRXN1	0.166191131314305	0.189189232039524	0.295335869523247	0.208253936746283	-0.0576528315172442	0.134569829092898	0.235435544769782	0.152545649187843	0.275447992846936	0.052545460174582	0.289543698280482	0.253977749082903	0.0824133429707534	0.599719345439704	0.552514692510769	0.153386968595586	0.242673648836882	0.42229168009897	0.129736075372905	0.13565512705931	0.395452495471264	0.105856426200628	0.467314713412311	0.431514368931562	0.197112899794652	0.378450742477252	0.599278315517736	0.0483159058993313	0.198131932410577	0.429596011669985	0.225029667632338	0.186411028011092	0.085619016521065	0.500115409397028	0.60575272259976	-0.0512388233084029	0.620362416738595	0.395254590631325	0.61877540145429	0.0724688782863731	-0.0994596925408058	0.207590722529791	0.299074264305214	0.533508745188344	0.075655434470196	0.541442837591477	-0.0211250261324374	0.298386056054455	-0.157122394638909
TFE3	0.260324483966578	0.230138886517153	0.277707836087609	0.391255129151746	-0.0778757529793236	0.254481922929525	0.190950288845673	0.24095084282992	0.409287038024634	0.277847780864118	0.367622202479505	0.133259962176059	0.310713344918539	0.773055322999001	0.41561583234311	0.0618981663798303	0.34733686214819	0.562900907077333	0.303915752061391	0.276225510601839	0.378477814077847	0.121994265668137	0.475845562333378	0.576625826664165	0.418516980791917	0.467237124910361	0.602951545451433	0.225728000569015	0.461208770630609	0.59902782342753	0.103652500546435	0.305410065476454	0.168513872075918	0.477579349453142	0.664128049442525	0.0721059885841056	0.508058286694857	0.522054960365836	0.588125492591298	-0.11630940721609	-0.174418899079899	0.152508140132387	0.200851515091851	0.663597048444421	0.230799117193845	0.708819112579098	-0.139388426498977	0.62113061302251	-0.182862744880559
TMEM63C	0.0795772223594507	0.119037009249813	0.105110968552926	0.373176001050397	0.00408980994227714	0.117734385906359	0.104963171025497	0.131933991224697	0.1388190268522	0.734866926530423	0.184718232321799	0.238220349580594	-0.0421726170572248	0.257622393901476	-0.0983597313668005	-0.0783425900433461	0.007511617217705	0.15909020194859	-0.109011281039249	-0.266267966028516	-0.0365321514632642	-0.126912054740868	-0.206789002046637	0.047238829055526	-0.102047107950385	-0.074794075351452	0.0392784739354437	-0.155698337023749	0.292820951925285	-0.0138036875898214	-0.102457354766861	0.562431126305639	-0.0339987200948947	-0.0418319909098895	0.132843690680253	0.242187959299056	0.0727995585536088	0.55279184748699	0.0983149225005023	0.108676170014697	0.00243357653545603	0.160520822279089	0.207494331511164	0.0638791917063063	0.252064167234408	0.0971379682664372	0.0136278232296447	0.306852073712925	0.02645887371301
TREML2	0.139826109272876	-0.146180930363441	0.223559552008356	-0.106946843106378	0.156969726782102	-0.244791265926827	-0.169201878659205	-0.0131403302181499	-0.160940184489867	-0.0817401054279171	0.144555673374078	0.241740670243251	0.22699663935575	0.0716662718697118	-0.062431818882852	-0.193938336319522	-0.11995742376765	-0.00366442459293768	-0.0729438745704558	0.125659826735988	0.123005165272718	-0.0411591113757853	-0.0333001414291145	0.256517001961221	-0.0279728054701095	0.593343448932697	0.130816710750783	0.14630992036227	-0.344612554162944	0.192682347394858	0.0835485434975779	-0.0129848521162616	-0.0790856239177569	-0.136468523708338	0.207155732243897	-0.174072856720897	0.206446545754222	-0.0336284840583721	0.249230654087128	-0.117014347035648	-0.112352938314926	0.184567945116694	0.0145047523918115	0.267533541688554	0.0737850380989153	0.0782912858489229	0.0808802197075115	0.0220093349831719	-0.0715034696511601
TUBA4A	0.246861079846082	0.0295457333466125	0.0700300459217992	0.287058114187373	0.147840183700636	0.0825555589689868	0.493552549386344	-0.0253880080922268	0.639279609637896	0.0414744459457283	0.374099388152583	0.367532263517804	0.0172371994980137	0.329871525052594	0.136537198336357	0.153878202703418	0.0770277573061138	0.238943728990413	0.0218098783016096	-0.0569748390127684	0.158487367384529	0.203356655446073	0.222241682198632	0.0532411320170528	0.31023287454324	0.203494747141799	0.442878704009155	0.179934112947754	0.148930580626021	0.109896111073364	0.281440348975957	0.143727224588837	0.260294532953417	0.163720486291027	0.127915767342542	0.0625908062007132	0.121949588665103	0.40879890989669	0.24575942063137	0.0548982645000491	-0.0266470263846488	0.294174451986188	0.100265044563904	0.451864305797382	0.357596145830362	0.239782055415934	0.0506104405835777	0.331059595723351	0.0408155425264218
TWIST2	-0.0837550728510892	0.0473422717372417	-0.12553416354264	0.181661663308637	-0.07638147507704	0.240049148116921	0.0936417074228179	-0.0355907475783468	0.133296779991339	0.107270274434412	0.0515947047378557	-0.122284006168533	0.0252283025027041	0.275394565237202	0.145480237675879	0.7955112577997	-0.0280260342486495	0.245505494648733	-0.0653107418635271	0.154491874352363	0.150954252000283	-0.0855345875963611	0.481266409788207	-0.0368555662460592	0.109089509185898	-0.0549767347310059	0.157317237462808	-0.118590197124617	0.238202724083783	0.434966809475257	0.241136784081308	0.0614610023444207	-0.00351350900016121	0.0525545125230867	0.16713493330045	0.0686961953014239	0.127515854410877	0.2775720001507	-0.0481148574126227	-0.0804148348661149	0.0727154442016364	-0.0472189610687847	0.0753472281657517	0.15276452680806	-0.0216117882013947	0.355813576546758	-0.159719491914131	0.115613240057422	-0.0465509800348781
[truncated: 31 more columns]
