# Supplementary material for: Identification of hub genes and potential molecular mechanisms related to drug sensitivity in acute myeloid leukemia based on machine learning
Source: Front Pharmacol. 2024 Apr 8;15:1359832. doi: 10.3389/fphar.2024.1359832 (PMC11033397; doi:10.3389/fphar.2024.1359832)
Supplement: Supplementary file 1 [file DataSheet1.zip › Additional files/Supplementary table 9.csv]

	ALDOC	KLF9	PPM1F	CSTB	CYYR1	DDIT4	DGAT2	IFITM3	PMM1	SASH1	SH2D3C	SUSD3	ANXA4	ARAP1	CYC1	DHRS9	ECHDC3	FBXO6	FKBP5	HIP1	HPCAL1	IL6R	LTB4R	PLCB2	RAB3D	RGL2	RPS6KA1	S100A13	TRIB1	ADGRE5	PELO	AVPI1	CYP19A1	HLX	PKN1	PPM1N	SHARPIN	SLA	DGAT1	GAS6	KRT5	AK1	CBLN3	CCND3	ECE1	EHBP1L1	GADD45A	GLTP	GNG11
ALDOC	1	0.331591953773974	0.259538828624169	0.099627165288338	0.35333796365732	0.297782710608948	0.213192578674407	0.175849095860403	0.387890023463094	0.0752368772782344	0.128601322589933	0.305930083759036	0.223801742893777	0.220014635965436	0.203595826188561	-0.0183856708650485	0.278383260780773	0.125654083680218	0.045335956470701	0.138221442646142	0.101175185969235	0.0795539985858719	0.0906349586265292	0.163609184633765	0.152417086239758	0.147544672868508	0.145578023862687	0.0690805488824891	0.070859997456469	0.0699053842745902	0.0522068715341638	0.279022786402884	0.00138327370912171	0.00656685565390867	0.170665213271643	0.328313040965696	0.172759155830596	0.167150652864161	0.175933543541911	0.342566426163029	0.232734152374733	0.495934608712282	0.384739821302248	0.197529452974681	0.370730264466297	0.240851063186301	0.173479472719238	0.376397661029302	0.106768841582331
KLF9	0.331591953773974	1	0.0149808961724043	0.215953576285489	0.0122344964404205	0.573943959178153	0.603877728349736	0.180795599210999	0.55578529235663	0.461889621460528	-0.0917491639118366	0.00214109803062856	0.165984812385493	0.276014103269204	0.344836323468562	-0.0643091674345076	0.626756608607346	0.104366813827909	0.717713687561633	0.288704160757358	0.0348370673577646	0.226686171751555	0.261072533522403	0.0170351240684899	0.328849331763513	0.0894393216065283	0.298746793669317	0.0356569966949675	0.282777127355578	0.367990257971959	-0.0460790492585153	0.60808603570503	0.570009033497498	0.321502170443988	0.0443021115648176	0.227082798440583	0.146172280298101	0.435791724433383	0.346363623986746	0.160858741964926	0.361114567735681	0.365178503234016	0.299083156772562	0.480555395348481	0.329527424498167	0.232377341055769	0.212546137993108	0.450888662366225	0.0755030637205456
PPM1F	0.259538828624169	0.0149808961724043	1	0.251794183738138	0.126503070094122	0.168483576292169	-0.0187719391025249	-0.0413600899611936	0.148684540749055	-0.0309683506107598	0.5725631112738	0.590266421587388	0.120852204720993	0.39783387609417	0.427289229084499	-0.037886264382083	0.100205265540958	0.439993147735784	0.0777600502689076	0.00347691162404424	0.498364192756325	0.282873092600518	0.392241884872991	0.41638737379199	0.221130839272008	0.526891926238155	0.571117982362266	0.382483817239897	0.113713480444976	0.200421500473274	0.389661006370471	0.0320622769828191	-0.0769851295610109	0.215369398025513	0.722904169397004	0.162864022341465	0.519965365537847	0.153200635227541	0.404279027082008	0.279105277211035	0.092722835755633	0.32025517223537	0.394537686900459	0.252580806649307	0.101838512366998	0.404861095851508	0.164968020655285	0.219286822149299	0.0982223543692155
CSTB	0.099627165288338	0.215953576285489	0.251794183738138	1	-0.149887617962116	0.0859227157370561	0.22749466957365	0.0935983696302905	0.42214511087726	0.165302506496103	0.165247789329821	-0.0287251811285619	0.268916927217025	0.590229237128306	0.359034910008801	0.211088342118536	0.266428021095947	0.44677780813401	0.317032806796555	0.149635085031524	0.146564973373773	0.137680992656969	0.380639231191534	0.302925725913901	0.590737756462464	0.390434455619799	0.360066233108291	0.205414987678057	0.316324844128894	0.435997627509874	-0.0206636588997199	0.180268278358439	0.199923640233546	0.406426266050994	0.400705757650797	0.303346753407742	0.342477577614289	0.302400399357905	0.431649456435592	-0.126607602824775	-0.114100026114243	0.0709952144102272	0.367007208179826	0.586230809840515	0.320212827402668	0.46597873553923	-0.172477751698178	0.378359028038704	-0.265902660658727
CYYR1	0.35333796365732	0.0122344964404205	0.126503070094122	-0.149887617962116	1	0.0438355587589114	0.00755585518463125	-0.0615844637964137	0.174252145620232	-0.0153704648051973	0.130342129973592	0.427888396178538	-0.0688487375165252	-0.0480352441920416	0.180088197873718	0.018874024656472	0.021587451246606	-0.087392001261697	-0.0761586239696979	-0.230846578516123	0.0319440055980607	-0.219906984741681	-0.0608099864155879	0.105373356152347	-0.193301264944865	-0.0881790915077288	0.0415921165875613	0.0718117945040553	-0.227089880771035	-0.170321186757431	0.165522218492989	0.0113236484852227	0.00795658466534819	-0.205429611920201	0.120382777325927	-0.033864819302183	0.283803971660702	0.0208649391859875	0.0288063847761455	0.249993293389475	-0.00569354557318212	0.490773127063091	0.283223402441759	0.0191671356905732	0.268689072401965	0.136616104376661	0.287563191290654	-0.0457512728293025	-0.0488698301969864
DDIT4	0.297782710608948	0.573943959178153	0.168483576292169	0.0859227157370561	0.0438355587589114	1	0.241908534553151	0.247502571613633	0.125998636635486	0.121531335785056	0.252559395150724	0.137115070781409	-0.067984772480595	0.142071330685408	0.21694098719995	-0.0955080421750336	0.213825078254357	0.0499243367446268	0.268506760107461	0.125779839552639	0.288412409656371	0.0467004045997932	0.22219801385707	0.0511891183953423	0.208863300644122	0.224187425640167	0.209893663102606	0.0489778596861714	0.133118176626508	0.20479081703257	-0.12866181262506	0.357217593050775	0.230832893099185	0.156352704360519	0.160605469915715	0.41580522855977	0.229363181790202	0.117503625956952	0.11032651003767	0.557405899761156	0.831099370537038	0.445600201435616	0.229070358595761	0.24075092366721	0.190908150597461	0.0807731752133689	0.206676683737537	0.183728432739487	0.242376308974681
DGAT2	0.213192578674407	0.603877728349736	-0.0187719391025249	0.22749466957365	0.00755585518463125	0.241908534553151	1	0.159265713535427	0.629700440683398	0.758958411417276	-0.00208976416279588	0.0954043240056078	0.303818724433602	0.41156707637394	0.127173044204723	0.275610779854704	0.737571707437407	0.136965137819953	0.540705158368688	0.193041902575401	0.0570809702680565	0.403009187618879	0.192083306646794	0.141826306370833	0.454503484904892	-0.175499659070531	0.21181287860674	-0.115217147327383	0.370896297315324	0.0147591531127815	0.015013977861482	0.606313983103798	0.669849030440776	0.321633636000759	-0.0793440734507058	0.186220221247956	-0.0617830002928532	0.744402078103929	0.225782329836203	0.0206249342192027	0.112699562544795	0.184968981889567	0.152133497966503	0.302489361737735	0.537733518215017	0.36098641705456	0.189146685023182	0.569130928446001	-0.00189794415640472
IFITM3	0.175849095860403	0.180795599210999	-0.0413600899611936	0.0935983696302905	-0.0615844637964137	0.247502571613633	0.159265713535427	1	0.112210018818487	-0.0175323176270983	-0.0594946894281586	-0.160605239186717	0.0391931710320801	0.150589130360961	0.151526273893059	0.155598098101945	0.145377975835192	0.2082711844003	0.004918035418163	0.00424775748003641	0.0899422040377681	0.14722812605727	-0.0802160072585132	-0.0375260688102369	0.0568078587877482	0.134999903956895	-0.113571616355354	-0.0518296963696098	0.0528871363108172	-0.00142349085888609	-0.190181202199865	0.120108368986292	0.023206915902836	-0.0014339153091605	0.130647631755626	0.15811056129326	0.0844946635067274	-0.0814959990764841	-0.0363663292149503	0.155297806675603	0.244123353386234	0.135397569648042	0.257952175590809	0.0237766798978974	0.213071892508187	0.092550855871639	0.0968460232162271	0.102683463741279	0.175037840377346
PMM1	0.387890023463094	0.55578529235663	0.148684540749055	0.42214511087726	0.174252145620232	0.125998636635486	0.629700440683398	0.112210018818487	1	0.419153659124052	0.184865088444105	0.156449870668451	0.586145804668053	0.665718974155581	0.284916995479541	0.387554859041542	0.500552885911395	0.165756020594216	0.550507395667603	0.467444522265224	0.287780567056354	0.539335892919608	0.464825644416812	0.498362855286828	0.591659039958609	0.179394421352799	0.537013723953304	0.122591223978145	0.419902929521039	0.355386118684987	0.0981031163329256	0.405327139943678	0.384273626500026	0.486583161131697	0.173449478812931	0.2797809179776	0.220955296646126	0.685837042868086	0.415376073784261	0.0139021190824038	-0.0387973915547209	0.382373289551386	0.382761217968437	0.649189211310309	0.493755158044023	0.697209638099269	0.210980525238212	0.673861361751643	-0.063382108697137
SASH1	0.0752368772782344	0.461889621460528	-0.0309683506107598	0.165302506496103	-0.0153704648051973	0.121531335785056	0.758958411417276	-0.0175323176270983	0.419153659124052	1	0.00249886081374591	0.0807724638277617	0.235191147884758	0.392109260115183	0.0305861976234448	0.246566186724376	0.769599112896079	0.0676091587784095	0.578005963309406	0.163561934840204	-0.00672660370400021	0.198792696007079	0.22159494990658	0.157093320313302	0.450638003522545	-0.176018540786478	0.172141393205431	-0.00837715689153792	0.419410547340471	0.0516488444596518	0.00594416413231229	0.561779216220697	0.703872286063104	0.279388429999845	-0.0649353608269741	0.0569145519036869	-0.0841956224838493	0.737699185559723	0.0795323558332265	-0.0580611145029466	-0.0395572275793624	0.134420547083248	0.0416390786010789	0.296681166486449	0.508840383046325	0.324904451142376	0.167366299414596	0.479839772288262	0.0116407843786874
SH2D3C	0.128601322589933	-0.0917491639118366	0.5725631112738	0.165247789329821	0.130342129973592	0.252559395150724	-0.00208976416279588	-0.0594946894281586	0.184865088444105	0.00249886081374591	1	0.5205863296386	0.106894628141556	0.390742205725713	0.151129079805548	0.11494396859164	-0.0368891957621304	0.355616731545861	-0.0491815924837984	0.0186680851329067	0.689024531696551	0.208692601764361	0.465644551988377	0.516126575695418	0.273856109539648	0.268621791426308	0.637202481888618	0.295157871940434	0.0799865650698965	0.0727729349030044	0.113034683752082	-0.0192907804372709	-0.0653861965821597	0.147646197678535	0.48220654982398	0.356376370201485	0.383484955275894	0.256947344816876	0.289235236836961	0.347079378354868	0.192766270246783	0.315886074319919	0.252437025188771	0.246665863449601	0.123443420125117	0.457239567807289	0.103801205873637	0.145752242295797	0.100001362291729
SUSD3	0.305930083759036	0.00214109803062856	0.590266421587388	-0.0287251811285619	0.427888396178538	0.137115070781409	0.0954043240056078	-0.160605239186717	0.156449870668451	0.0807724638277617	0.5205863296386	1	-0.0662464792543929	0.108401361170675	0.198825681297677	-0.00588702588798252	0.0684264806306997	0.182082356378848	0.0198183112262109	-0.110786876564813	0.333520236353285	0.00313886335708043	0.0915006441073735	0.158185744957537	0.0396894011573406	0.0681898108725218	0.430562319421982	0.150177317796333	-0.0919711698120894	-0.114494576162995	0.347690789901611	0.0990487894311276	0.042929354662446	-0.0285736267171921	0.401544176962244	0.00978452345855666	0.292150911742393	0.206830961154169	0.158263167122056	0.273362755008047	0.0785607029574582	0.392401361110018	0.293500160334049	0.121373686489543	0.163791885887322	0.183851770556221	0.29544060895951	0.0936834609584484	-0.0965391630323386
ANXA4	0.223801742893777	0.165984812385493	0.120852204720993	0.268916927217025	-0.0688487375165252	-0.067984772480595	0.303818724433602	0.0391931710320801	0.586145804668053	0.235191147884758	0.106894628141556	-0.0662464792543929	1	0.642434995177174	0.059615975980235	0.445944378941056	0.272917425713884	-0.122801349842349	0.360188664727008	0.600849159656417	0.230168840802875	0.571672607293426	0.507603622255775	0.621262856325745	0.586132889121671	0.144966948286146	0.268239318586119	0.0332699625666243	0.485716449084843	0.336530447678965	0.00588578177168819	-0.0398442685084447	0.178414101227942	0.558769430391681	0.176938567352047	0.245564626690014	-0.0902961337014666	0.59267512640273	-0.0185627716086053	-0.149871774733057	-0.052949121391348	0.0451141795414384	0.0359491653314799	0.329282115555617	0.208532044498512	0.660064529024226	0.048784524501552	0.630723107848403	-0.00256841981052884
ARAP1	0.220014635965436	0.276014103269204	0.39783387609417	0.590229237128306	-0.0480352441920416	0.142071330685408	0.41156707637394	0.150589130360961	0.665718974155581	0.392109260115183	0.390742205725713	0.108401361170675	0.642434995177174	1	0.301574897842997	0.605955062445403	0.404533515191934	0.357388244027473	0.455296008770412	0.429088599665233	0.360102902303885	0.560942678467982	0.659031267509528	0.703302594909855	0.769987729070063	0.400771176560751	0.588870339233103	0.222410665673052	0.503459395502869	0.47795883712732	0.0456614360287515	0.176550377557838	0.244885626076569	0.549919925607461	0.428847358636174	0.436409599840655	0.254120587042886	0.696209418870237	0.326344555902084	0.0559123476294252	0.00360456060370819	0.214597902032882	0.314796658931202	0.650818870978876	0.570567740568597	0.894390836748127	0.0337143115704405	0.805255847948083	0.0130309619056485
CYC1	0.203595826188561	0.344836323468562	0.427289229084499	0.359034910008801	0.180088197873718	0.21694098719995	0.127173044204723	0.151526273893059	0.284916995479541	0.0305861976234448	0.151129079805548	0.198825681297677	0.059615975980235	0.301574897842997	1	-0.0934699180372056	0.17863199029499	0.246593804869573	0.317101946104787	0.018772209534978	0.325882898247336	0.168954777885104	0.476863022535927	0.331597436481353	0.274943023609358	0.429855530923605	0.51015453414118	0.413841134968122	0.0903053383398917	0.318034133105757	0.34528889021986	0.20503446173617	0.087371400657023	0.317330758033668	0.693401258424426	0.00119598844326526	0.776917465734169	0.0392352092292562	0.553891216612107	0.255674601917801	0.124017113807821	0.349301348176409	0.339368369927423	0.429863011164793	0.0464315732382678	0.277863865315568	0.24979766972582	0.306208573014476	0.0487612368329432
DHRS9	-0.0183856708650485	-0.0643091674345076	-0.037886264382083	0.211088342118536	0.018874024656472	-0.0955080421750336	0.275610779854704	0.155598098101945	0.387554859041542	0.246566186724376	0.11494396859164	-0.00588702588798252	0.445944378941056	0.605955062445403	-0.0934699180372056	1	0.122864679596333	0.0274239021840722	0.12698560277669	0.238586970295992	0.108466392402524	0.302076110195963	0.225845142557261	0.431943903658842	0.337417600167591	0.0297152589077023	0.159982645037243	-0.0283755090596852	0.425660763660639	0.129841510347574	-0.190838512270983	-0.0109947541411994	0.108142465962431	0.240782135402594	-0.0444018780832408	0.13816543416628	-0.136184392173572	0.453971361883777	-0.0480115859697836	-0.0182225972350764	-0.0746809085513331	-0.0506989200830121	0.0626751659129185	0.202655587260479	0.387550306329515	0.551334230488834	-0.0180871410286546	0.448527321321641	-0.0877995305958052
ECHDC3	0.278383260780773	0.626756608607346	0.100205265540958	0.266428021095947	0.021587451246606	0.213825078254357	0.737571707437407	0.145377975835192	0.500552885911395	0.769599112896079	-0.0368891957621304	0.0684264806306997	0.272917425713884	0.404533515191934	0.17863199029499	0.122864679596333	1	0.120451876976067	0.680141433615123	0.146518752070172	0.0391198532550358	0.137781607513957	0.302886666235708	0.152492890225136	0.401103001554878	0.0246698390579544	0.14070141882383	0.143426075357631	0.388420570789732	0.0622374229594361	-0.042008839190097	0.56031726043672	0.781895512457068	0.289363327741906	0.0982807741765203	0.154499495219601	0.0741788393542217	0.706379734106652	0.142166493126808	0.0329524537958241	0.00705401543728678	0.26044190019313	0.207199927830275	0.349890289761411	0.518657179570759	0.335204560460879	0.218386762670686	0.412686479230558	0.0758280260634413
FBXO6	0.125654083680218	0.104366813827909	0.439993147735784	0.44677780813401	-0.087392001261697	0.0499243367446268	0.136965137819953	0.2082711844003	0.165756020594216	0.0676091587784095	0.355616731545861	0.182082356378848	-0.122801349842349	0.357388244027473	0.246593804869573	0.0274239021840722	0.120451876976067	1	0.101293286731897	-0.115413235994323	0.275573154509609	0.155105861037115	0.196384521415257	0.121398762483467	0.184358983281332	0.374868084663588	0.471584478561205	0.220039752359748	0.130887640571135	0.342084947310266	0.26523397035828	0.245316243682011	0.0512622805884431	0.117876164161835	0.390585791918648	0.180289425043402	0.344026770876673	0.107758274366086	0.550091821970587	0.0909078803550883	-0.0500159980281037	0.0641552685432346	0.323188032559451	0.405068461995792	0.235166183397993	0.281647300985872	0.0582305291822178	0.217648823710867	-0.179470099073946
FKBP5	0.045335956470701	0.717713687561633	0.0777600502689076	0.317032806796555	-0.0761586239696979	0.268506760107461	0.540705158368688	0.004918035418163	0.550507395667603	0.578005963309406	-0.0491815924837984	0.0198183112262109	0.360188664727008	0.455296008770412	0.317101946104787	0.12698560277669	0.680141433615123	0.101293286731897	1	0.43595656296131	0.115158402147818	0.246445636598375	0.513363807002632	0.290983261905757	0.470674317455341	0.167953055349692	0.395352054800234	0.190853922178737	0.44474138212908	0.447987164558317	0.173564229198456	0.486831623809065	0.786187927288124	0.536219034567211	0.228145960433974	0.0491275758118426	0.160726254290237	0.67686604419428	0.279364058483242	-0.104693438801129	0.019640942096749	0.239845953963579	0.244584950667793	0.595537350750176	0.320254463662534	0.395685765117318	0.301349323644101	0.482266885510442	-0.0277051533152658
HIP1	0.138221442646142	0.288704160757358	0.00347691162404424	0.149635085031524	-0.230846578516123	0.125779839552639	0.193041902575401	0.00424775748003641	0.467444522265224	0.163561934840204	0.0186680851329067	-0.110786876564813	0.600849159656417	0.429088599665233	0.018772209534978	0.238586970295992	0.146518752070172	-0.115413235994323	0.43595656296131	1	0.246564449345481	0.55147440255225	0.385925244383662	0.383816168140244	0.419737940773827	0.219485832775837	0.286197499145221	0.00669869269818171	0.392327438824101	0.462868022886537	0.00844650029504028	0.152370511445598	0.202866608925449	0.543001962310243	0.0869668902478298	0.190038216117357	-0.0323501906097459	0.403962289692148	0.0657329947153707	-0.0625471081858428	0.111677765548678	-0.0384408460778501	0.0330788004729707	0.393902703777019	0.0891782347072987	0.446551471237407	0.0679208172138142	0.499673753576606	0.0442177326062159
HPCAL1	0.101175185969235	0.0348370673577646	0.498364192756325	0.146564973373773	0.0319440055980607	0.288412409656371	0.0570809702680565	0.0899422040377681	0.287780567056354	-0.00672660370400021	0.689024531696551	0.333520236353285	0.230168840802875	0.360102902303885	0.325882898247336	0.108466392402524	0.0391198532550358	0.275573154509609	0.115158402147818	0.246564449345481	1	0.406760506864611	0.462129578719563	0.604893127476612	0.172932290687842	0.390508521954664	0.599296099435906	0.376178376113429	0.0741392825572532	0.19515656537743	0.121261203631726	0.0405504587372774	-0.0452349635873479	0.483418650318259	0.64455938102935	0.135488412556203	0.483826145924801	0.240902670783678	0.363929471639554	0.315460198921017	0.252222008744292	0.227936877084791	0.302911616965489	0.265266833596139	0.00924282498228752	0.445338294298738	0.280705214571364	0.22544011550689	0.306934109019633
IL6R	0.0795539985858719	0.226686171751555	0.282873092600518	0.137680992656969	-0.219906984741681	0.0467004045997932	0.403009187618879	0.14722812605727	0.539335892919608	0.198792696007079	0.208692601764361	0.00313886335708043	0.571672607293426	0.560942678467982	0.168954777885104	0.302076110195963	0.137781607513957	0.155105861037115	0.246445636598375	0.55147440255225	0.406760506864611	1	0.427100310344371	0.490070438321593	0.530937834399377	0.171473984037908	0.524794665418447	-0.0560662547664997	0.268109048202356	0.267608459633024	0.166730895477995	0.0590973731935299	0.0215901710415379	0.58297164362013	0.223673033923074	0.14254761581249	0.0685884981067034	0.451580686871339	0.225333320904094	-0.0345010387136793	0.0964161022843659	-0.0330296411949993	0.0886851059582358	0.323773191373783	0.119758912464364	0.569422933152007	0.125206639861891	0.629022818216299	0.188923836812241
LTB4R	0.0906349586265292	0.261072533522403	0.392241884872991	0.380639231191534	-0.0608099864155879	0.22219801385707	0.192083306646794	-0.0802160072585132	0.464825644416812	0.22159494990658	0.465644551988377	0.0915006441073735	0.507603622255775	0.659031267509528	0.476863022535927	0.225845142557261	0.302886666235708	0.196384521415257	0.513363807002632	0.385925244383662	0.462129578719563	0.427100310344371	1	0.728297516872541	0.71952525135961	0.502769005266872	0.707388790988913	0.4589904579455	0.423475597626054	0.474319753742599	0.199609472218189	0.144579401656214	0.296554139830763	0.552863564137517	0.522847644461638	0.340508682268894	0.47450191705883	0.484778489936147	0.353896251519107	0.16075669965972	0.102381178866316	0.338753708911401	0.330836858962924	0.618088940706068	0.17850289103448	0.608196486522485	0.142077867061964	0.474876116808527	0.0561590426235334
PLCB2	0.163609184633765	0.0170351240684899	0.41638737379199	0.302925725913901	0.105373356152347	0.0511891183953423	0.141826306370833	-0.0375260688102369	0.498362855286828	0.157093320313302	0.516126575695418	0.158185744957537	0.621262856325745	0.703302594909855	0.331597436481353	0.431943903658842	0.152492890225136	0.121398762483467	0.290983261905757	0.383816168140244	0.604893127476612	0.490070438321593	0.728297516872541	1	0.538800914918819	0.402553852347915	0.578498788756652	0.31326721055541	0.350375219750807	0.298954007750597	0.151339295732427	-0.0213869054194864	0.0849598624632496	0.49069654235906	0.547239133484811	0.281771591620291	0.304998974965365	0.512067772660365	0.261780668209699	0.234651532630786	-0.0366913501066356	0.240668327702312	0.267184214482057	0.427918364933698	0.236728461153749	0.694594948425026	0.165085635146373	0.495565564234829	0.1677778825862
RAB3D	0.152417086239758	0.328849331763513	0.221130839272008	0.590737756462464	-0.193301264944865	0.208863300644122	0.454503484904892	0.0568078587877482	0.591659039958609	0.450638003522545	0.273856109539648	0.0396894011573406	0.586132889121671	0.769987729070063	0.274943023609358	0.337417600167591	0.401103001554878	0.184358983281332	0.470674317455341	0.419737940773827	0.172932290687842	0.530937834399377	0.71952525135961	0.538800914918819	1	0.294014264477644	0.557942062702387	0.148766893667641	0.530133715238643	0.453956346335997	0.0978241423255696	0.283222934223669	0.356009728191204	0.544447552991778	0.257054634587187	0.449977833669119	0.197094826706752	0.612671075077599	0.268942783173866	-0.0325543606853273	0.055756875183492	0.237758867841828	0.160524326686537	0.628499206130958	0.408237581256872	0.656402979267579	-0.123823424961834	0.628520067294975	-0.155771160747594
RGL2	0.147544672868508	0.0894393216065283	0.526891926238155	0.390434455619799	-0.0881790915077288	0.224187425640167	-0.175499659070531	0.134999903956895	0.179394421352799	-0.176018540786478	0.268621791426308	0.0681898108725218	0.144966948286146	0.400771176560751	0.429855530923605	0.0297152589077023	0.0246698390579544	0.374868084663588	0.167953055349692	0.219485832775837	0.390508521954664	0.171473984037908	0.502769005266872	0.402553852347915	0.294014264477644	1	0.478375158741208	0.585475674614626	0.0565187403690068	0.424920016151821	0.182652054450457	0.0439471223210725	-0.105515862492599	0.323779268151366	0.607505950535849	0.164930890589132	0.667893134738378	-0.0482653949771403	0.541520866592802	0.224687689948238	0.12351930254419	0.378560746690097	0.48488593720228	0.464940310278702	0.0687771440624955	0.41818546771265	0.0642854081310796	0.17033764172173	0.105770228937318
RPS6KA1	0.145578023862687	0.298746793669317	0.571117982362266	0.360066233108291	0.0415921165875613	0.209893663102606	0.21181287860674	-0.113571616355354	0.537013723953304	0.172141393205431	0.637202481888618	0.430562319421982	0.268239318586119	0.588870339233103	0.51015453414118	0.159982645037243	0.14070141882383	0.471584478561205	0.395352054800234	0.286197499145221	0.599296099435906	0.524794665418447	0.707388790988913	0.578498788756652	0.557942062702387	0.478375158741208	1	0.363150950000876	0.270602345837141	0.536847078390845	0.347873609330361	0.274585340913002	0.155432045757508	0.479581543223018	0.537963796451316	0.196541786814837	0.579830198081915	0.404725824963702	0.656347375931443	0.166313200119302	0.080512656577801	0.357545869310751	0.375715988156445	0.704007140381209	0.203225710380084	0.635383643071665	0.222519455557523	0.486407116432096	0.0335483727000921
S100A13	0.0690805488824891	0.0356569966949675	0.382483817239897	0.205414987678057	0.0718117945040553	0.0489778596861714	-0.115217147327383	-0.0518296963696098	0.122591223978145	-0.00837715689153792	0.295157871940434	0.150177317796333	0.0332699625666243	0.222410665673052	0.413841134968122	-0.0283755090596852	0.143426075357631	0.220039752359748	0.190853922178737	0.00669869269818171	0.376178376113429	-0.0560662547664997	0.4589904579455	0.31326721055541	0.148766893667641	0.585475674614626	0.363150950000876	1	0.00777844560406116	0.24005676246891	0.236028174279184	0.108225469340542	0.0494675218633893	0.104401002427993	0.549409645817539	-0.0210302840046099	0.607569346555269	0.0417261051253458	0.424669681122943	0.205681892547776	0.0659354450552729	0.341259961956853	0.236179939405173	0.219532424967466	-0.00533654731482572	0.266146064155627	0.0229136380446848	0.0283916548978664	-0.144969112999726
TRIB1	0.070859997456469	0.282777127355578	0.113713480444976	0.316324844128894	-0.227089880771035	0.133118176626508	0.370896297315324	0.0528871363108172	0.419902929521039	0.419410547340471	0.0799865650698965	-0.0919711698120894	0.485716449084843	0.503459395502869	0.0903053383398917	0.425660763660639	0.388420570789732	0.130887640571135	0.44474138212908	0.392327438824101	0.0741392825572532	0.268109048202356	0.423475597626054	0.350375219750807	0.530133715238643	0.0565187403690068	0.270602345837141	0.00777844560406116	1	0.456825840963974	-0.0117322429795595	0.391554769246584	0.427091480918742	0.458046114810868	0.0449151274742476	0.267885760917354	-0.103568118310072	0.500655576852773	0.105065524778887	-0.112324373661177	-0.0584190306751672	0.0217391118162124	-0.00815224788612952	0.368067984811951	0.240046546508106	0.338213692182235	0.0422750589696288	0.416857755858382	-0.126469259842141
ADGRE5	0.0699053842745902	0.367990257971959	0.200421500473274	0.435997627509874	-0.170321186757431	0.20479081703257	0.0147591531127815	-0.00142349085888609	0.355386118684987	0.0516488444596518	0.0727729349030044	-0.114494576162995	0.336530447678965	0.47795883712732	0.318034133105757	0.129841510347574	0.0622374229594361	0.342084947310266	0.447987164558317	0.462868022886537	0.19515656537743	0.267608459633024	0.474319753742599	0.298954007750597	0.453956346335997	0.424920016151821	0.536847078390845	0.24005676246891	0.456825840963974	1	0.109136641086465	0.268412737867381	0.165718216165324	0.47884570303199	0.279982139380994	0.303301789122801	0.308250879383892	0.195961196684889	0.460597169441163	-0.0245897199833632	0.0903039357787771	0.186204659842347	0.152340024080157	0.706242272134974	0.169663837818154	0.429814863435397	-0.0052763587855882	0.456708369392865	-0.0985874954319872
PELO	0.0522068715341638	-0.0460790492585153	0.389661006370471	-0.0206636588997199	0.165522218492989	-0.12866181262506	0.015013977861482	-0.190181202199865	0.0981031163329256	0.00594416413231229	0.113034683752082	0.347690789901611	0.00588578177168819	0.0456614360287515	0.34528889021986	-0.190838512270983	-0.042008839190097	0.26523397035828	0.173564229198456	0.00844650029504028	0.121261203631726	0.166730895477995	0.199609472218189	0.151339295732427	0.0978241423255696	0.182652054450457	0.347873609330361	0.236028174279184	-0.0117322429795595	0.109136641086465	1	0.171642239525005	0.105587974363492	0.0886065840232287	0.364387431442542	-0.135597533535752	0.310854122589344	0.0695598729402605	0.317048483861444	0.0237834026775679	-0.071006974289372	0.179404908920749	-0.0225447708786777	0.157752978996759	-0.0523737544127687	0.0476439546084845	0.254909352491171	0.158220277577309	-0.240731571988346
AVPI1	0.279022786402884	0.60808603570503	0.0320622769828191	0.180268278358439	0.0113236484852227	0.357217593050775	0.606313983103798	0.120108368986292	0.405327139943678	0.561779216220697	-0.0192907804372709	0.0990487894311276	-0.0398442685084447	0.176550377557838	0.20503446173617	-0.0109947541411994	0.56031726043672	0.245316243682011	0.486831623809065	0.152370511445598	0.0405504587372774	0.0590973731935299	0.144579401656214	-0.0213869054194864	0.283222934223669	0.0439471223210725	0.274585340913002	0.108225469340542	0.391554769246584	0.268412737867381	0.171642239525005	1	0.5862026302563	0.172475395651757	-0.0403869697162808	0.195263856055391	0.121859375511649	0.390499348182211	0.525380879193872	0.0106358477528201	0.154086431908035	0.340785497079617	0.20942378445487	0.385641451980824	0.448040607954087	0.0964435458641245	0.230782662074985	0.336428016557744	-0.0472969362680801
CYP19A1	0.00138327370912171	0.570009033497498	-0.0769851295610109	0.199923640233546	0.00795658466534819	0.230832893099185	0.669849030440776	0.023206915902836	0.384273626500026	0.703872286063104	-0.0653861965821597	0.042929354662446	0.178414101227942	0.244885626076569	0.087371400657023	0.108142465962431	0.781895512457068	0.0512622805884431	0.786187927288124	0.202866608925449	-0.0452349635873479	0.0215901710415379	0.296554139830763	0.0849598624632496	0.356009728191204	-0.105515862492599	0.155432045757508	0.0494675218633893	0.427091480918742	0.165718216165324	0.105587974363492	0.5862026302563	1	0.302950015453403	-0.0428639039877839	0.078806923122423	-0.0310132745497378	0.661745700941338	0.0961255946349724	-0.116966307596504	0.0183844059443762	0.201947834409313	0.0749589016957534	0.394669471614831	0.369627794479175	0.211286715205843	0.213306128644354	0.284764328833648	-0.0548130312120199
HLX	0.00656685565390867	0.321502170443988	0.215369398025513	0.406426266050994	-0.205429611920201	0.156352704360519	0.321633636000759	-0.0014339153091605	0.486583161131697	0.279388429999845	0.147646197678535	-0.0285736267171921	0.558769430391681	0.549919925607461	0.317330758033668	0.240782135402594	0.289363327741906	0.117876164161835	0.536219034567211	0.543001962310243	0.483418650318259	0.58297164362013	0.552863564137517	0.49069654235906	0.544447552991778	0.323779268151366	0.479581543223018	0.104401002427993	0.458046114810868	0.47884570303199	0.0886065840232287	0.172475395651757	0.302950015453403	1	0.385864116239873	0.122253929898152	0.239752647341253	0.483251096039298	0.256593264973801	-0.217841591303676	0.00710022268849189	0.080509787170632	0.127005486822884	0.487055199704594	0.116821627227859	0.563946934448707	0.146379391595833	0.514540419740765	0.0981625026949003
PKN1	0.170665213271643	0.0443021115648176	0.722904169397004	0.400705757650797	0.120382777325927	0.160605469915715	-0.0793440734507058	0.130647631755626	0.173449478812931	-0.0649353608269741	0.48220654982398	0.401544176962244	0.176938567352047	0.428847358636174	0.693401258424426	-0.0444018780832408	0.0982807741765203	0.390585791918648	0.228145960433974	0.0869668902478298	0.64455938102935	0.223673033923074	0.522847644461638	0.547239133484811	0.257054634587187	0.607505950535849	0.537963796451316	0.549409645817539	0.0449151274742476	0.279982139380994	0.364387431442542	-0.0403869697162808	-0.0428639039877839	0.385864116239873	1	0.0747988444548148	0.741440501569599	0.0954621514910235	0.39718127802588	0.278572848649201	0.108362300266848	0.330251551048726	0.435798295829118	0.330403384732537	0.0536253046831371	0.452072493479603	0.187379122627577	0.246023956567858	0.0550350343641561
PPM1N	0.328313040965696	0.227082798440583	0.162864022341465	0.303346753407742	-0.033864819302183	0.41580522855977	0.186220221247956	0.15811056129326	0.2797809179776	0.0569145519036869	0.356376370201485	0.00978452345855666	0.245564626690014	0.436409599840655	0.00119598844326526	0.13816543416628	0.154499495219601	0.180289425043402	0.0491275758118426	0.190038216117357	0.135488412556203	0.14254761581249	0.340508682268894	0.281771591620291	0.449977833669119	0.164930890589132	0.196541786814837	-0.0210302840046099	0.267885760917354	0.303301789122801	-0.135597533535752	0.195263856055391	0.078806923122423	0.122253929898152	0.0747988444548148	1	0.0643769953749398	0.23866996170627	0.126492405627651	0.251008239189892	0.274955269355192	0.364316716086209	0.236583725923699	0.333683353423051	0.458652069233713	0.32309873465897	0.0392975505629773	0.395861807943313	0.174508104594989
SHARPIN	0.172759155830596	0.146172280298101	0.519965365537847	0.342477577614289	0.283803971660702	0.229363181790202	-0.0617830002928532	0.0844946635067274	0.220955296646126	-0.0841956224838493	0.383484955275894	0.292150911742393	-0.0902961337014666	0.254120587042886	0.776917465734169	-0.136184392173572	0.0741788393542217	0.344026770876673	0.160726254290237	-0.0323501906097459	0.483826145924801	0.0685884981067034	0.47450191705883	0.304998974965365	0.197094826706752	0.667893134738378	0.579830198081915	0.607569346555269	-0.103568118310072	0.308250879383892	0.310854122589344	0.121859375511649	-0.0310132745497378	0.239752647341253	0.741440501569599	0.0643769953749398	1	-0.0665181110700054	0.621136982636423	0.294393137542199	0.15692849270879	0.545881859665554	0.488052150331405	0.486449755992841	0.0855338168590042	0.354326750753631	0.223091687577682	0.123813126063826	0.123825866199182
SLA	0.167150652864161	0.435791724433383	0.153200635227541	0.302400399357905	0.0208649391859875	0.117503625956952	0.744402078103929	-0.0814959990764841	0.685837042868086	0.737699185559723	0.256947344816876	0.206830961154169	0.59267512640273	0.696209418870237	0.0392352092292562	0.453971361883777	0.706379734106652	0.107758274366086	0.67686604419428	0.403962289692148	0.240902670783678	0.451580686871339	0.484778489936147	0.512067772660365	0.612671075077599	-0.0482653949771403	0.404725824963702	0.0417261051253458	0.500655576852773	0.195961196684889	0.0695598729402605	0.390499348182211	0.661745700941338	0.483251096039298	0.0954621514910235	0.23866996170627	-0.0665181110700054	1	0.149767164331855	-0.0644224374804971	-0.0533939980514189	0.160101918874507	0.0977039249054798	0.474328588631385	0.523704356157745	0.634645694660386	0.178602243507737	0.679800768760981	-0.00858702437893128
DGAT1	0.175933543541911	0.346363623986746	0.404279027082008	0.431649456435592	0.0288063847761455	0.11032651003767	0.225782329836203	-0.0363663292149503	0.415376073784261	0.0795323558332265	0.289235236836961	0.158263167122056	-0.0185627716086053	0.326344555902084	0.553891216612107	-0.0480115859697836	0.142166493126808	0.550091821970587	0.279364058483242	0.0657329947153707	0.363929471639554	0.225333320904094	0.353896251519107	0.261780668209699	0.268942783173866	0.541520866592802	0.656347375931443	0.424669681122943	0.105065524778887	0.460597169441163	0.317048483861444	0.525380879193872	0.0961255946349724	0.256593264973801	0.39718127802588	0.126492405627651	0.621136982636423	0.149767164331855	1	0.02683111121095	-0.0489614825311557	0.308601843265511	0.449865890503447	0.565001401363882	0.177991896723637	0.333874161035081	0.151916192953093	0.313619760666754	-0.020510963163611
GAS6	0.342566426163029	0.160858741964926	0.279105277211035	-0.126607602824775	0.249993293389475	0.557405899761156	0.0206249342192027	0.155297806675603	0.0139021190824038	-0.0580611145029466	0.347079378354868	0.273362755008047	-0.149871774733057	0.0559123476294252	0.255674601917801	-0.0182225972350764	0.0329524537958241	0.0909078803550883	-0.104693438801129	-0.0625471081858428	0.315460198921017	-0.0345010387136793	0.16075669965972	0.234651532630786	-0.0325543606853273	0.224687689948238	0.166313200119302	0.205681892547776	-0.112324373661177	-0.0245897199833632	0.0237834026775679	0.0106358477528201	-0.116966307596504	-0.217841591303676	0.278572848649201	0.251008239189892	0.294393137542199	-0.0644224374804971	0.02683111121095	1	0.609055629985655	0.381952846758918	0.245497080673959	-0.0349598520956056	0.167564465419059	0.0385014674189689	0.203927785132828	0.0120539124525902	0.163517187016591
KRT5	0.232734152374733	0.361114567735681	0.092722835755633	-0.114100026114243	-0.00569354557318212	0.831099370537038	0.112699562544795	0.244123353386234	-0.0387973915547209	-0.0395572275793624	0.192766270246783	0.0785607029574582	-0.052949121391348	0.00360456060370819	0.124017113807821	-0.0746809085513331	0.00705401543728678	-0.0500159980281037	0.019640942096749	0.111677765548678	0.252222008744292	0.0964161022843659	0.102381178866316	-0.0366913501066356	0.055756875183492	0.12351930254419	0.080512656577801	0.0659354450552729	-0.0584190306751672	0.0903039357787771	-0.071006974289372	0.154086431908035	0.0183844059443762	0.00710022268849189	0.108362300266848	0.274955269355192	0.15692849270879	-0.0533939980514189	-0.0489614825311557	0.609055629985655	1	0.25385460194878	-0.00617239511848777	-0.0129577652198945	0.00638741595643713	0.012797668737259	0.0100431409789586	0.134668342173907	0.224775709730439
AK1	0.495934608712282	0.365178503234016	0.32025517223537	0.0709952144102272	0.490773127063091	0.445600201435616	0.184968981889567	0.135397569648042	0.382373289551386	0.134420547083248	0.315886074319919	0.392401361110018	0.0451141795414384	0.214597902032882	0.349301348176409	-0.0506989200830121	0.26044190019313	0.0641552685432346	0.239845953963579	-0.0384408460778501	0.227936877084791	-0.0330296411949993	0.338753708911401	0.240668327702312	0.237758867841828	0.378560746690097	0.357545869310751	0.341259961956853	0.0217391118162124	0.186204659842347	0.179404908920749	0.340785497079617	0.201947834409313	0.080509787170632	0.330251551048726	0.364316716086209	0.545881859665554	0.160101918874507	0.308601843265511	0.381952846758918	0.25385460194878	1	0.546710362046945	0.403971411308762	0.493195163597501	0.320432707154159	0.386649163459982	0.175299300466218	0.12979837543578
CBLN3	0.384739821302248	0.299083156772562	0.394537686900459	0.367007208179826	0.283223402441759	0.229070358595761	0.152133497966503	0.257952175590809	0.382761217968437	0.0416390786010789	0.252437025188771	0.293500160334049	0.0359491653314799	0.314796658931202	0.339368369927423	0.0626751659129185	0.207199927830275	0.323188032559451	0.244584950667793	0.0330788004729707	0.302911616965489	0.0886851059582358	0.330836858962924	0.267184214482057	0.160524326686537	0.48488593720228	0.375715988156445	0.236179939405173	-0.00815224788612952	0.152340024080157	-0.0225447708786777	0.20942378445487	0.0749589016957534	0.127005486822884	0.435798295829118	0.236583725923699	0.488052150331405	0.0977039249054798	0.449865890503447	0.245497080673959	-0.00617239511848777	0.546710362046945	1	0.432626772641792	0.430342012241355	0.322949612616492	0.396501926468307	0.203694701971235	0.167357942433359
CCND3	0.197529452974681	0.480555395348481	0.252580806649307	0.586230809840515	0.0191671356905732	0.24075092366721	0.302489361737735	0.0237766798978974	0.649189211310309	0.296681166486449	0.246665863449601	0.121373686489543	0.329282115555617	0.650818870978876	0.429863011164793	0.202655587260479	0.349890289761411	0.405068461995792	0.595537350750176	0.393902703777019	0.265266833596139	0.323773191373783	0.618088940706068	0.427918364933698	0.628499206130958	0.464940310278702	0.704007140381209	0.219532424967466	0.368067984811951	0.706242272134974	0.157752978996759	0.385641451980824	0.394669471614831	0.487055199704594	0.330403384732537	0.333683353423051	0.486449755992841	0.474328588631385	0.565001401363882	-0.0349598520956056	-0.0129577652198945	0.403971411308762	0.432626772641792	1	0.419160476570635	0.617992394420856	0.234341532926539	0.599660614195428	0.0644230648021602
ECE1	0.370730264466297	0.329527424498167	0.101838512366998	0.320212827402668	0.268689072401965	0.190908150597461	0.537733518215017	0.213071892508187	0.493755158044023	0.508840383046325	0.123443420125117	0.163791885887322	0.208532044498512	0.570567740568597	0.0464315732382678	0.387550306329515	0.518657179570759	0.235166183397993	0.320254463662534	0.0891782347072987	0.00924282498228752	0.119758912464364	0.17850289103448	0.236728461153749	0.408237581256872	0.0687771440624955	0.203225710380084	-0.00533654731482572	0.240046546508106	0.169663837818154	-0.0523737544127687	0.448040607954087	0.369627794479175	0.116821627227859	0.0536253046831371	0.458652069233713	0.0855338168590042	0.523704356157745	0.177991896723637	0.167564465419059	0.00638741595643713	0.493195163597501	0.430342012241355	0.419160476570635	1	0.536337486060948	0.285615291710616	0.538820613190277	0.0557257500307601
EHBP1L1	0.240851063186301	0.232377341055769	0.404861095851508	0.46597873553923	0.136616104376661	0.0807731752133689	0.36098641705456	0.092550855871639	0.697209638099269	0.324904451142376	0.457239567807289	0.183851770556221	0.660064529024226	0.894390836748127	0.277863865315568	0.551334230488834	0.335204560460879	0.281647300985872	0.395685765117318	0.446551471237407	0.445338294298738	0.569422933152007	0.608196486522485	0.694594948425026	0.656402979267579	0.41818546771265	0.635383643071665	0.266146064155627	0.338213692182235	0.429814863435397	0.0476439546084845	0.0964435458641245	0.211286715205843	0.563946934448707	0.452072493479603	0.32309873465897	0.354326750753631	0.634645694660386	0.333874161035081	0.0385014674189689	0.012797668737259	0.320432707154159	0.322949612616492	0.617992394420856	0.536337486060948	1	0.0896500021300563	0.73137896375414	0.0280462513140961
GADD45A	0.173479472719238	0.212546137993108	0.164968020655285	-0.172477751698178	0.287563191290654	0.206676683737537	0.189146685023182	0.0968460232162271	0.210980525238212	0.167366299414596	0.103801205873637	0.29544060895951	0.048784524501552	0.0337143115704405	0.24979766972582	-0.0180871410286546	0.218386762670686	0.0582305291822178	0.301349323644101	0.0679208172138142	0.280705214571364	0.125206639861891	0.142077867061964	0.165085635146373	-0.123823424961834	0.0642854081310796	0.222519455557523	0.0229136380446848	0.0422750589696288	-0.0052763587855882	0.254909352491171	0.230782662074985	0.213306128644354	0.146379391595833	0.187379122627577	0.0392975505629773	0.223091687577682	0.178602243507737	0.151916192953093	0.203927785132828	0.0100431409789586	0.386649163459982	0.396501926468307	0.234341532926539	0.285615291710616	0.0896500021300563	1	0.208126918054157	0.32071770026003
GLTP	0.376397661029302	0.450888662366225	0.219286822149299	0.378359028038704	-0.0457512728293025	0.183728432739487	0.569130928446001	0.102683463741279	0.673861361751643	0.479839772288262	0.145752242295797	0.0936834609584484	0.630723107848403	0.805255847948083	0.306208573014476	0.448527321321641	0.412686479230558	0.217648823710867	0.482266885510442	0.499673753576606	0.22544011550689	0.629022818216299	0.474876116808527	0.495565564234829	0.628520067294975	0.17033764172173	0.486407116432096	0.0283916548978664	0.416857755858382	0.456708369392865	0.158220277577309	0.336428016557744	0.284764328833648	0.514540419740765	0.246023956567858	0.395861807943313	0.123813126063826	0.679800768760981	0.313619760666754	0.0120539124525902	0.134668342173907	0.175299300466218	0.203694701971235	0.599660614195428	0.538820613190277	0.73137896375414	0.208126918054157	1	0.113635425837034
GNG11	0.106768841582331	0.0755030637205456	0.0982223543692155	-0.265902660658727	-0.0488698301969864	0.242376308974681	-0.00189794415640472	0.175037840377346	-0.063382108697137	0.0116407843786874	0.100001362291729	-0.0965391630323386	-0.00256841981052884	0.0130309619056485	0.0487612368329432	-0.0877995305958052	0.0758280260634413	-0.179470099073946	-0.0277051533152658	0.0442177326062159	0.306934109019633	0.188923836812241	0.0561590426235334	0.1677778825862	-0.155771160747594	0.105770228937318	0.0335483727000921	-0.144969112999726	-0.126469259842141	-0.0985874954319872	-0.240731571988346	-0.0472969362680801	-0.0548130312120199	0.0981625026949003	0.0550350343641561	0.174508104594989	0.123825866199182	-0.00858702437893128	-0.020510963163611	0.163517187016591	0.224775709730439	0.12979837543578	0.167357942433359	0.0644230648021602	0.0557257500307601	0.0280462513140961	0.32071770026003	0.113635425837034	1
ICAM3	0.246793315512279	-0.04888594140312	0.511857923368601	0.368495823521121	0.25483168374291	-0.0173685443420714	0.0353539575526988	-0.0299736683430344	0.345125822331704	0.0408073427459016	0.394641438178274	0.608692792500819	0.302109561956291	0.361349752001802	0.352348635198224	0.140277600294856	0.114475080435244	0.109917300539108	0.137876864194243	0.172999128269834	0.436254334658429	0.146190496189104	0.352217725203034	0.450944332950431	0.27700683102451	0.283188559200498	0.436773799663704	0.235049944581905	0.133783966999511	0.0935193465136126	0.197721677012913	0.0581009970415832	0.043544050277203	0.240921580802369	0.593948623306945	-0.061432655360408	0.394734716448194	0.278247898717157	0.256070438378261	0.0239062144353845	-0.103050642467185	0.223510796376116	0.350627158746067	0.308933568851945	0.0880630549774434	0.399996061376497	0.0980708859942671	0.213331802115087	-0.0991865070067277
IGF2R	0.143836282466574	0.585788203714798	0.0259283579600984	0.453403464992469	-0.0316167943080275	0.219635605612441	0.731607109105431	0.0166846581793461	0.645429420530208	0.71965597649835	0.0950407061108196	0.0419341548050646	0.412826328999329	0.608372509792101	0.142291792289827	0.332121727503673	0.719214064993721	0.174864166419953	0.720637647981295	0.351378984240912	0.0151932965178328	0.267836865147644	0.494345505919833	0.347815885608593	0.642324799488042	0.0287681645059249	0.338738333403269	0.0375788694880607	0.539464161024855	0.342170720238212	0.0471551978209266	0.558122147917349	0.777183483078373	0.417850071875725	0.0329879550496094	0.364600581145886	0.0504697459261458	0.791012259641379	0.238858412961969	-0.109581777950344	-0.0245108685334847	0.295033254445505	0.239440737459006	0.654938122110353	0.537548472716009	0.484269296737426	0.142687400269857	0.604435043010245	-0.0339640357005194
ISG20	0.517835237231546	0.442638839610489	0.139356681949252	0.133830576211918	0.250096514648925	0.45269060953758	0.27089688252112	0.365719645475778	0.230065513881369	0.206005530525158	-0.0188766479315441	0.0827691528676551	-0.0296947609061277	0.22829092972225	0.190321855397379	0.00097914782121472	0.470482439223205	0.159640928150364	0.209938358634318	-0.00445712023552743	0.0890778610797461	-0.0538786980728793	0.0589654132290323	0.0491784115411609	0.0359442945575586	0.278206396351852	-0.0361165407471008	0.146060882424083	-0.0494745375114388	0.013473612946764	-0.0996509273544069	0.255914668681942	0.175804805894914	-0.0416030876640644	0.210752085690813	0.302914650740649	0.266351159109756	0.107486033876733	0.110352075359277	0.529683327463001	0.327934131610408	0.519145155268425	0.589268596497128	0.20284919832889	0.566025127590148	0.176560309041031	0.350938232429404	0.234885008244662	0.259500553356681
LSP1	0.193146129139786	0.284257023567898	0.343186329171957	0.120310547356442	0.225383486827947	0.662074291485382	0.258845187096389	0.0312525680890604	0.290003020160736	0.169485500051746	0.513021530653611	0.39540275926897	0.274140673738826	0.443858505990085	0.151495997883252	0.305220905824127	0.177495713539653	-0.00802204796862099	0.203781678242288	0.175343359760135	0.388798814368538	0.248518844858502	0.429138372741329	0.364507902929855	0.402183923513616	0.170458501693858	0.406439244506488	0.0939786828017456	0.176676943120405	0.168704111484973	-0.107121289440556	0.0533031186974583	0.2055439323974	0.246656505330624	0.278316062976274	0.358650218121294	0.238283631850693	0.381618325112242	-0.0135512246845597	0.455526931519501	0.648378481596517	0.378386167264455	0.160325287486766	0.285287548245591	0.251768640214705	0.471875097964951	0.0386140987496693	0.357272980963289	0.106187774967743
MAD2L1BP	0.151731849166409	-0.00956034374139875	0.288263853982576	0.174578017396649	0.0781376220643445	0.00782557314996281	-0.106902230452288	0.0158691900360776	0.138397966755046	-0.14083173326941	0.185434361129854	0.153154415844762	-0.00475761312691607	0.175606025249997	0.552818450585475	-0.123274122055302	-0.0966368294005864	0.192428479809356	0.0510988094185718	0.0666793495028553	0.277499433266719	0.057434026583018	0.399411941659071	0.280462953639223	0.162204832128233	0.486989189884219	0.351887845212286	0.454347231195412	-0.109036922804198	0.220002600333039	0.541635888140686	0.124563514472545	-0.106628141213504	0.162570206639516	0.519682479484264	0.112457300213569	0.610855189744595	-0.0981584492258398	0.430472035843711	0.289459262882428	0.0971732673584804	0.357538204541609	0.31839646153916	0.305252855518438	0.0764297079916565	0.135111719200319	0.120436344078297	0.175543009992267	0.0243618643113748
MAST3	0.266127397370853	0.443097140635899	0.450142396906942	0.594386540627066	0.0528982707581102	0.270723765730569	0.423552417111911	0.197030701007686	0.646172200593494	0.401267517881461	0.348685452609603	0.181790970371918	0.460053076010837	0.843895271142974	0.422626722306585	0.330307153827497	0.470212727017574	0.494389249073489	0.518946118791994	0.320440133209549	0.337739229268181	0.412577607939323	0.526449451286036	0.511281389431259	0.615120539490233	0.433168157844184	0.588102018922265	0.314244155156418	0.466818684940891	0.5477663403414	0.211299798865361	0.399686425943227	0.36572877725029	0.506130446075809	0.504889087352776	0.420969457098001	0.403102844462936	0.584278542120977	0.488547674493745	0.0296781524279699	0.090861888659356	0.35605835689219	0.364851892762816	0.705221913365456	0.5579767502479	0.789009975185051	0.168330568129488	0.732858608800804	-0.0262901242848739
MYL6	0.0689313241854377	0.311219717852939	0.154786661308724	0.409144055605204	0.0523648136622079	0.065242473908362	0.106511307256655	0.102890696723623	0.404906996866882	0.109525733989089	0.0722230576949318	-0.0707191356564454	0.173305924796021	0.386831853712376	0.333376622859626	0.169551553620806	0.171701844472978	0.526873261420817	0.338122638707848	0.239704784739914	0.206898940069001	0.179407070147565	0.336587874652802	0.0896580641193419	0.243892328758124	0.414526313193699	0.456531283421905	0.29854766775195	0.253888326374391	0.62875054659166	0.116191581406231	0.237734091276053	0.175699395523002	0.360316518810973	0.28187547344282	0.0738049171586218	0.469021867086117	0.178762844037891	0.497979982151976	-0.166657410525746	0.0195212928960933	0.118424992026738	0.249727165377117	0.610995037453616	0.165649509780056	0.460361544479322	0.034948268423597	0.370097626058772	-0.148855741862834
MZT2A	0.211376304254856	-0.0955632684012125	0.536405745246374	0.0923992167555612	0.236698943301081	0.0347331735107722	-0.209064846742535	-0.0745208312854976	0.0700854529219667	-0.223348275271695	0.395206520888923	0.473038445383761	-0.0985536313357962	0.0345939002239764	0.590256070197129	-0.250236852341926	-0.0285105535430095	0.220980111809821	-0.0508672567988331	-0.0889469226407969	0.411952873040308	-0.0399785995706524	0.405147900345819	0.255229685103674	0.0392348983427376	0.460652878859356	0.419514120548908	0.506135458136453	-0.154201451179694	-0.0111867406679844	0.394119856937408	-0.0685934967871923	-0.162948061118988	0.0375255244114368	0.624813682210903	0.0534003553886555	0.711010696381391	-0.155416017626601	0.336033844478785	0.337900739321085	0.00270486673356639	0.386089063205057	0.337133254358652	0.158930348471565	-0.135558349748996	0.0703400139175044	0.215674625856599	-0.110248392125831	0.0364943958597832
NEDD9	0.195169996440222	0.425471982320037	0.292390093719491	0.388830323590717	0.00988804870325371	0.182676219994513	0.703023616822514	0.0620783996325953	0.65714214171808	0.663006289868146	0.285841427607441	0.198726973001208	0.436289713823899	0.734514233782334	0.0574366922965349	0.464607812929819	0.624561433020255	0.271841662861293	0.514168203085238	0.242999749099294	0.155790560209527	0.397369849461937	0.375017345794531	0.363213871253524	0.61821934834606	0.0217297230429627	0.400786262711704	0.0407227609634395	0.530565758906715	0.278658504722899	0.065355140066613	0.471304466425447	0.54363000618324	0.421835819172834	0.118036695105526	0.459290845211479	0.0113660558557936	0.792360328404031	0.249057718353051	-0.0456479386181161	0.0230772089136356	0.247702189519175	0.201551390753369	0.458773649854134	0.650747997288814	0.661688314200732	0.0660828218163133	0.656976560214315	-0.0552492161068494
NFKBIL1	0.144701104553461	0.181614746160622	0.320145845974627	0.242696369778023	0.050353982676803	0.387674537312367	-0.0418631429555499	0.0418599660688072	0.0887942148761561	-0.00713731660530704	0.3251758226692	0.251012040460927	-0.262168360811622	0.0443428200062406	0.55506150545739	-0.333759796726483	0.0674716783807148	0.232076509351466	0.131795818002297	-0.118066297442116	0.372390652554816	-0.0250715269073449	0.337836116665898	0.0885322786907431	0.208634620195989	0.506169048607861	0.441321337100618	0.448062646648718	-0.162600953707748	0.127859833213618	0.29568851274553	0.31525779059791	0.000297739109373229	0.110303738355346	0.49880592944063	0.147409025360752	0.731865690599027	-0.102734123932073	0.579701932873583	0.22032904356338	0.231589587054077	0.482922150223616	0.37017784921716	0.336175172953841	0.00609480441958906	0.0385346821444335	0.2204781720759	0.015024687198631	0.0511112009957825
OPTN	0.521901728016448	0.258411358007073	0.0806593818139349	-0.131544055684495	0.352067441995628	0.2831263251738	0.234993488669369	0.199649941579527	0.25775078735078	0.0991844238311181	0.181953098061094	0.214648870957795	0.0489275651155889	0.0561128465152858	-0.11787922076941	-0.00800137092303495	0.179886556182427	0.0162301854807099	-0.0329006070732306	0.0619277152959292	0.0630965711599209	0.0522569697920505	-0.0101000456298585	-0.00393803131442538	-0.0216358985102389	-0.0190862166471953	0.039576217084104	-0.209900373524113	-0.10465710254238	-0.104961195201795	-0.041218576079177	0.217631116428703	0.0635322465652063	-0.0782895847578732	-0.103051999447393	0.449705128371851	0.0491272371942022	0.0945736737846824	-0.0124476957787555	0.28468618510184	0.182531161832241	0.585437441219181	0.467415000044326	0.133911312004466	0.491113918261659	0.133136048937425	0.38664583485397	0.150882132362768	0.315350912806989
OSGIN1	0.157930736900659	0.225459344628068	0.0616557303973028	0.126729220731515	0.0479594454679269	0.24248519143778	0.0996005149340669	0.00509329149535391	0.201050121328433	0.199265706495355	0.409931206549943	0.047405042337191	-0.0555134196192612	0.303094090807018	0.220087816835927	0.13018724144041	0.100337083975628	0.281531457037091	0.144014156940549	0.0667031007115711	0.251632708256738	0.0780747121860746	0.309129648147003	0.333989528627656	0.247180161111909	0.0756430247969492	0.419210505859601	0.0465653141139817	0.273813126168561	0.34045751163717	0.0915969633200487	0.345981988423742	0.109674428709059	0.0607120227526547	0.15211010240465	0.435598976092472	0.219574940497501	0.195397914553176	0.38341520887303	0.320692677392762	0.0525719444483689	0.254380763184499	0.163588006498573	0.391829525172035	0.320356301751537	0.204253031779772	0.182644238375586	0.289145757215308	0.137995002686542
PCGF5	0.495996164963229	0.413038452619522	0.22970958655285	-0.00296847563031907	0.231226039407764	0.250731563107924	0.407022056167048	0.207205610544664	0.443224496251037	0.300472012750047	0.18787387956918	0.195905181464697	0.38969606399736	0.442001121442319	0.10046929334134	0.233688543499817	0.377042735458237	0.139993000646037	0.286010370945882	0.200917123083543	0.0880117340879859	0.361876135838553	0.322808908111658	0.318395087541492	0.332018511721725	0.0978243260008131	0.284399334531992	-0.124918936943907	0.137494737249868	0.103455288660882	0.113674249446946	0.204166214204691	0.221398254879412	0.154079371316051	0.0816489710701902	0.472161808624603	0.0462460372917575	0.427007824093378	0.0798629628815559	0.240583695771379	0.121926238093042	0.440316363728469	0.356234598110661	0.317333320489741	0.546086488974833	0.447670372243219	0.379223724582437	0.56806824934538	0.221293781340185
PF4	0.4600431218356	0.177407262067763	0.04916991520307	-0.150776190620388	0.197773120833513	0.27037939448832	0.0915792252299643	0.242074265191453	0.176243646763238	0.0465932535430328	-0.00283842206771571	0.125842353896952	-0.0614528817503912	0.0476346672519787	-0.0328643642232841	-0.0446368945895379	0.0917916251104993	0.188377473143716	-0.0365488749408383	0.00392344048498735	0.0191153515269867	0.0344490812138175	-0.0898779802882694	-0.0768389503760335	0.021420946962344	0.0482323662908312	0.0577898916470084	-0.0198773074012826	-0.10754932269807	-0.020391303646845	0.00246835220775284	0.167572220792974	-0.0379178892032517	-0.135392140144816	-0.0569094243783511	0.185684922331866	0.136854454879243	0.00948126056684019	0.0549792857185911	0.146549525141275	0.305991090155762	0.299858484402291	0.0720233658754581	0.112336820398759	0.227112526213486	0.116390099925846	0.0470019068460533	0.121735936032224	0.165155832447701
PIM1	0.485833029252291	0.0476407816184917	0.451621799637581	0.166240468196774	0.429183876438411	0.204722170746458	-0.042600948314791	0.292763477623133	0.143392747554603	-0.0978812826886545	0.22907440473564	0.442737194001521	-0.0846114436265744	0.138841755854078	0.264779321755232	0.0119470521122012	0.0770258698243695	0.362042595961355	-0.0441551266734138	-0.154767438204359	0.165378215592801	-0.0700300718081553	0.104674087778877	0.117817515228891	0.0170548127292867	0.360309033967943	0.218980648978006	0.233672358326886	0.0277284054620024	0.0955913411276815	0.10534833021546	0.0992956724390099	-0.055394581527062	-0.0152597446698118	0.38439996302256	0.150014784128906	0.417246481444219	-0.11436963546866	0.147965650810249	0.341325876782579	0.0813309401148848	0.610971960899251	0.618845736812741	0.242293552325902	0.420575339330192	0.201002541383584	0.372102411895868	0.00464838408647455	0.0611664675450772
PRDX5	0.0314170655964264	0.269984576220981	0.189844352187635	0.620204975016681	-0.0693171758495633	0.143188339473081	0.0870813562210211	0.125074024122215	0.370174907715761	0.00799416790434469	0.13386806707147	-0.0704817389122828	0.136561993288068	0.45508859328863	0.607453504360932	0.124083354087542	0.085095468917523	0.524466868072543	0.396595564240548	0.183659058739353	0.292189975371487	0.206521746203203	0.533720067385741	0.323929074637823	0.430806285671933	0.501783440865371	0.555026382357049	0.335869292010871	0.267168025674625	0.582713897661807	0.191347213372599	0.235914754351743	0.12601325835853	0.433895813923379	0.474801467846639	0.149531088038766	0.548443119584158	0.148464564184666	0.622636441272718	-0.0916611351660547	-0.0575023738019332	0.167411692718659	0.342781402384044	0.688218099133624	0.137312543519452	0.389922220674827	0.144615215941509	0.370330189745633	-0.180462858521596
RELB	0.299718452336774	0.390351142757569	0.128998089655	0.292366192682126	-0.023658567630087	0.531140902426834	0.138107850717326	0.327070246633877	0.208677200860443	0.0183233497008263	0.0698404186751791	0.00870153961015478	0.104359024707544	0.397256245393766	0.272824370713197	0.184583497862755	0.0738349167085016	0.312776373409244	0.131498597241328	0.248189897360893	0.0726644351703255	0.139198352534717	0.188031082922219	0.115076022191674	0.332313663979816	0.312565255543535	0.257084436119143	0.0179439670867824	0.279103740156444	0.521243199032712	-0.19461519279611	0.348798828659843	0.0403811515824212	0.164930657662277	0.216576822851178	0.468931113741846	0.226537968055191	0.0132199666413247	0.25264974198092	0.258558532180058	0.43449115561597	0.286808525227588	0.254910604443278	0.440018727332276	0.412896812564048	0.347095924880627	0.00769739708295887	0.432474302215839	0.0489130217801212
RHOC	0.116621356165335	0.0915850818970461	0.0376977255795704	0.269330242967925	-0.0886450425082917	-0.0353204536947831	0.0418549666626944	0.470031607724997	0.272379614596211	0.00045345655877878	-0.0159130882360983	-0.112986026205091	0.10157434463539	0.261069526529933	-0.0329809655417489	0.139639038852537	0.0654382893216701	0.371501050290261	0.0348238620476801	0.204253851159424	0.199647750885993	0.173063631294953	-0.0653963797525189	0.0202441098226681	0.0518227164679778	0.372785869463293	0.0989442836507278	0.0339883544875421	-0.0401090794020299	0.29538298918176	-0.117598975211468	0.0567501660647012	-0.0640773768992156	0.116363195551251	0.123478049985737	0.189935724983981	0.218648992330827	-0.00201156785164357	0.267909256059685	-0.0753899994776456	-0.0158169222602741	0.0836181151464919	0.383820812277816	0.365901595620464	0.30350657098878	0.309362075355148	0.0334795402700722	0.234621682598231	0.249056306671427
RPL3L	0.368136186467319	0.223682928527669	0.0174671682721102	0.0145730427142686	0.394968130367794	0.212170072546534	0.108579866787746	0.0636610166453919	0.201650339250508	-0.0339412447205305	-0.0415159348022946	0.064129253848335	-0.0734428402042403	0.00904245290013352	0.176358451782097	-0.0261759877129512	0.0405749207651115	0.14506492788796	0.0919239141441209	-0.0528952177238242	-0.0964947921480431	-0.11412600523534	-0.0140306418762842	-0.0567889201262275	-0.0908286889383118	0.171522049571663	0.0708822215214971	0.00874439432790818	-0.00740353166271124	0.104197089750314	0.177845747280596	0.287588867428338	0.0562897091213122	-0.0602189234602361	0.0220324732449827	0.140739617958144	0.210660378439472	-0.0513578848215757	0.25530392308822	0.163666545178383	0.0647345333890174	0.484491704912898	0.405991014576085	0.235243050311254	0.449507747025472	0.0936131487690591	0.470922239214483	0.102141773867302	-0.00849311471177122
SEC14L1	0.368919011068116	0.279375702092789	0.364539525744125	0.321983794518513	0.188971547358283	0.352003080694719	0.438142017449947	0.29735309064483	0.509255670736968	0.314432640486711	0.346215348404028	0.246828706552547	0.440292145967394	0.611077057196692	0.126772134513908	0.393123026878327	0.351938828221742	0.265546064133966	0.247622661049665	0.231960831705711	0.322501123014929	0.30314721779411	0.340426324390932	0.517517205504744	0.406855266958569	0.277219050586704	0.279142176787746	0.0872560694628933	0.299829503245174	0.218409390289596	0.0573010037433713	0.211561731348651	0.220673186389818	0.242878639046577	0.323092453581078	0.567771512472435	0.137547759677312	0.491204258008555	0.112216760664315	0.418040467027202	0.229688340173667	0.49871181804344	0.424895168214406	0.365914033450645	0.675657401380455	0.584367793079773	0.295622821849561	0.525903835632361	0.08718750150877
SESN2	0.139490869370471	0.325587566150586	0.275196370985383	0.273003817219936	-0.0243145370712469	0.0794971315588552	0.376104384769837	0.0130726767309128	0.277259594418185	0.336533051002053	0.110111627852579	0.296116774232375	-0.0793216433685709	0.235610903606132	0.311667897317963	-0.0571410442558752	0.354500425072607	0.417134257139676	0.325430190905723	-0.0213392430374906	0.00990975351513377	0.0392223955542904	0.259420753642904	0.0624446609784525	0.344546081085684	0.233937688734885	0.389559891374279	0.244786181833224	0.375080586261009	0.27280616823236	0.330133320677227	0.675598311428788	0.391411329976559	0.119371650789546	0.163619911143556	0.177617014122419	0.244959474694302	0.271154605805837	0.535841416855832	0.00412765980291583	-0.131737089807463	0.395632886402095	0.30536491425026	0.390713380477481	0.382670344098934	0.119705226428909	0.149251183969469	0.233613499526919	-0.188671482635276
SH3BP5	0.232806485105769	0.492014739128531	0.273269592281514	0.347164691681243	0.0350244954655222	0.24111781512785	0.614882772473725	0.108873880883354	0.542283169641823	0.663085668155345	0.238791552259455	0.308534249640325	0.14440758915878	0.516569122443084	0.161379962048588	0.245376697647697	0.674539802714105	0.438365670966199	0.565819649082656	0.175743614148256	0.20712409919353	0.226980224524666	0.341290862674459	0.194818674194515	0.478333498826279	0.245780598180166	0.519534599537105	0.186988562268996	0.430776943186006	0.315808270094179	0.107927671310731	0.667067146358169	0.644585320086117	0.370899875742397	0.144034816983418	0.220298488080694	0.266902461717289	0.625139365287927	0.453259451296826	-0.0266242263672856	-0.00892680388487984	0.383013362573248	0.422243943359319	0.646004544981729	0.608513470900129	0.469045311075906	0.257450826414332	0.473097302816657	0.0812378160296584
SH3TC1	0.259366482933419	0.582184718361864	0.322257455065121	0.498571811726396	-0.10504856247465	0.544893463327336	0.591171246286721	0.274811756561834	0.622297912892221	0.559356960881542	0.342274017206299	0.164482836896068	0.464249963916514	0.772478662909883	0.256882655515304	0.335049723491609	0.591037281275594	0.266555557573796	0.631035181630703	0.433178612587213	0.374430321155464	0.433528802265492	0.525604391305391	0.462835784613836	0.673086528177891	0.292403672636574	0.472382290424432	0.168997309208644	0.539949110623663	0.418849610857341	0.00469715135873992	0.4994028470866	0.526869035038021	0.532599555335906	0.3317518942547	0.464657052146978	0.209907527448965	0.727676936193585	0.307913334067474	0.125819947368666	0.335942416321693	0.329627830786949	0.323228321760554	0.593995779722576	0.510874113987639	0.631509532018989	0.137035770932962	0.695637888600334	0.124751501369795
SIAH2	0.190706087829334	0.604771986877632	0.126436108348601	0.189201249879155	0.19516457752107	0.383261525018488	0.604555682708862	0.160858873202334	0.439739108921084	0.620130358155299	0.0169252185425439	0.16116324127052	0.0643605197722877	0.236504297965649	0.315128867578325	-0.0442404136551981	0.724324180136293	0.125112938228125	0.681839640721936	0.155569707360809	0.113756980625365	0.106952917919621	0.325530122010093	0.106228991641424	0.323551370985981	0.153609160019226	0.282266765257795	0.135225173234327	0.222356862951911	0.18887379315114	0.240984800912697	0.662424364773174	0.753196666007984	0.304159188082077	0.161183678297655	0.126659325774055	0.344198906842912	0.503754280528291	0.311103885353317	0.0513316998280233	0.104203673770469	0.560478072021726	0.365960462808441	0.523830982094785	0.51492353612947	0.250048887000102	0.508973894693987	0.316801709965816	0.121177689366974
SLC10A3	0.0399685876043548	0.119092989094496	0.447213321267139	0.364548254267061	0.355145153878398	0.207621047133738	-0.0605622689213897	-0.00788227320508882	0.216105721252761	0.00737531571234011	0.399139534922679	0.326179994155604	-0.099815957550155	0.272080748490719	0.634752607725432	-0.0661901771700519	0.0702407094077011	0.353029041831057	0.187224160842209	-0.0239314042133561	0.418072385336281	0.0502431623832181	0.427881964462091	0.278645227951005	0.221933639495137	0.483480013437594	0.570357040629711	0.39737179753922	-0.0831207806137233	0.299921179137633	0.313496856797548	0.133344405753237	0.0586218842390389	0.181546140156436	0.638518994351117	0.0539612448815217	0.845174931187772	0.0327491247467035	0.525205993349548	0.173628224961836	0.0792686966638787	0.418767948819482	0.378649946812223	0.540927414861882	0.118991942349267	0.376695057729105	0.244475388589863	0.153960532020279	-0.0198606688550505
SRXN1	0.325864149696495	0.437958747840261	0.329317888442105	0.314865285120067	0.317859969053252	0.198811016232455	0.412313152931266	0.0822656626131044	0.657240962711595	0.393670509748914	0.214179175292017	0.223343970690239	0.375555302812444	0.56789216613006	0.530777947222876	0.170723888023082	0.43198087170993	0.239970093353819	0.519998846151902	0.26697890665132	0.31714141721785	0.350835151234694	0.446023795780862	0.45352807602228	0.425427239011828	0.268078413840381	0.573805986567893	0.175137238269934	0.356166855000994	0.421393059965646	0.266153141832728	0.417104124251296	0.395499934056876	0.448767202452618	0.412839498799679	0.113985799331692	0.507832430559882	0.503287712548467	0.47437358005771	-0.0645435655262904	0.000869499273537852	0.453076152846013	0.323964181196378	0.721006477693035	0.407561723898464	0.634255090217783	0.370213344437937	0.59581415239299	0.190434313795872
TFE3	0.220139125019498	0.466372881826111	0.339834176313692	0.595378895415699	-0.051280100822177	0.300106946123832	0.359118885924223	0.169912891742311	0.643068559073377	0.347803921620517	0.254855231704485	0.0375451791013283	0.413979145947245	0.774243469660133	0.451742463885064	0.249207031039204	0.392852721965973	0.431338905253553	0.557418047174398	0.437267849744577	0.340829731584597	0.471476189076606	0.613443568411197	0.515019702024311	0.706570889889904	0.574313232787109	0.68603020374198	0.327767210742059	0.410506183242677	0.705737007042207	0.20738530402377	0.439819344905859	0.36427707547843	0.545395353054653	0.429684378724845	0.367065962393232	0.511383947403367	0.501648584378488	0.610153992238971	0.0397056769903368	0.117540868621493	0.368133790889409	0.36608625667328	0.869659492058993	0.48335049611172	0.726399493581681	0.127453480731555	0.706742974954146	0.0821734428762597
TMEM63C	0.193100847340741	0.547479159905455	0.075977209224893	0.237359986754779	0.141412740952828	0.221278004023385	0.709610029210028	-0.0186785027896321	0.46662269688438	0.756305431690997	0.0395070836716788	0.20260911533989	0.183221507055077	0.269730499159823	0.149396897435921	0.108883655562178	0.838680816865624	0.0891277767543414	0.677181991817068	0.0655621199873494	0.0330203786202939	0.011773974573851	0.32425270360371	0.150350961944039	0.393353927198877	-0.0735427767457066	0.226561754924105	0.152244778092515	0.408227601006029	0.122329892133217	0.130662080681129	0.676546219155428	0.893286502333597	0.260085184474916	0.0486141965633232	0.121946691433196	0.106292594266037	0.683397391796834	0.208990348128179	-0.0481314363975789	-0.00390772915748543	0.376971084420013	0.186114791283902	0.426786155965922	0.452817753719926	0.237921098351255	0.227050129965978	0.306719586955552	-0.0396899543506328
TREML2	0.222193455940428	-0.0424344505528177	0.114011064290704	0.208942282436982	0.22350245433723	0.00531002423569539	-0.00303888381590737	0.0769114454657959	0.234650094311149	-0.0088300582689567	-0.0327588245373923	0.102719630999269	0.215897764317861	0.184585901576663	0.0954303910354697	0.17495090606797	0.0138324175270766	-0.027539889549103	0.151138944778399	0.248403768355554	0.0546169114708697	0.0996436058315317	0.143712388204485	0.306466403691502	0.201096656869873	0.206844954764108	0.106956437916007	0.202406391613163	0.0183649339917005	0.205719822931491	0.1737584437477	0.106331420440241	0.0854022479406501	0.0811734819404047	0.210794800939879	0.0119623778143029	0.140323483705601	0.122632653414672	0.129405300003774	0.0125583693993924	-0.0558662002295476	0.292287510538202	0.299312593206085	0.215055476984555	0.334670859568794	0.247881393602915	0.150411346414212	0.130691380417922	-0.148182853101006
TUBA4A	0.333869487846576	0.562084154129186	0.0534806717779493	0.402339656478448	0.0631664903772553	0.141603442641513	0.610981418848287	0.0186621607220986	0.776943948177649	0.491310221445684	0.141729433386893	0.0522728689053162	0.419395113875151	0.542277610012628	0.263157339979443	0.183632326925538	0.501722073913394	0.342842696008536	0.53947493511333	0.416114424434515	0.24058943073926	0.471265134614164	0.410324684207724	0.278935113366574	0.504654279961568	0.0713549459950411	0.49644656041018	0.0749894426039143	0.422079727165775	0.369788198924502	0.0745317060802561	0.473428991860386	0.424826731394559	0.486889153148958	0.131240327126915	0.213683266102968	0.176447212798286	0.631839329572414	0.460151507280712	-0.172744435469977	-0.0452546938238183	0.182584998430781	0.286688461606417	0.651582174033399	0.360996909534068	0.544848328470001	0.212650776439037	0.637115801193819	-0.0289865605222519
TWIST2	-0.00370716629294328	0.11564601941884	-0.023165442472424	0.102014334078995	0.250892287185534	-0.00401629108855425	0.363556395426841	0.139060577551271	0.299522412860406	0.301400025078613	0.0811079721840464	0.147120981644201	0.181626621605454	0.220087919298747	-0.0657353835382726	0.460315987061217	0.283048005297677	0.0243024763440311	0.232807770034245	-0.0569927479760116	-0.0547944653283087	0.0477237837620577	0.158116189580019	0.160183238197083	0.196169282105133	-0.128317908918867	0.0854956096516845	0.0430912390639422	0.254181124549836	0.00738532901550964	0.119868535759761	0.226147018724017	0.379982429022551	0.0301275142840824	-0.0977568066910472	0.147055947625484	-0.0642621506576548	0.364276544562729	-0.000914465019907526	-0.0453217769029511	-0.0061331357015279	0.151942946008805	0.0905667001321162	0.170374564033083	0.346592239530255	0.206603967343857	0.205209194642569	0.257092437064041	-0.0878799953438904
[truncated: 31 more columns]
